# Supplementary material for: Human olfactory receptor responses to odorants
Source: Sci Data. 2015 Feb 3;2:150002. doi: 10.1038/sdata.2015.2 (PMC4412152; doi:10.1038/sdata.2015.2)
Supplement: Supplementary file 1 [file sdata20152-isa1.zip]

Archive with 5 entries (5 files):
- i_Investigation.txt
- s_study_Mainland.txt
- a_assay1_Mainland.txt
- a_assay2_Mainland.txt
- a_assay3_Mainland.txt
