# Supplementary material for: Human olfactory receptor responses to odorants
Source: Sci Data. 2015 Feb 3;2:150002. doi: 10.1038/sdata.2015.2 (PMC4412152; doi:10.1038/sdata.2015.2)
Supplement: Supplementary file 1 [file sdata20152-isa1.zip › s_study_Mainland.txt]

Source Name	Material Type	Term Source REF	Term Accession Number	Characteristics[organism]	Term Source REF	Term Accession Number	Protocol REF	Parameter Value[DNA polymerase]	Parameter Value[DNA polymerase manufacturer]	Parameter Value[expression vector]	Parameter Value[expression vector manufacturer]	Sample Name	Factor Value[gene symbol]	Factor Value[GenBank accession ID]
20 participants from the International Hapmap Consortium	pooled genomic DNA			Homo sapiens	NCBITAXON	NCBITaxon:9606	Cloning	Phusion polymerase	Thermo Fisher Scientific, Pittsburgh PA, USA	pCl expression vector	Promega Corporation, Madison WI, USA	OR999	Vector control
20 participants from the International Hapmap Consortium	pooled genomic DNA			Homo sapiens	NCBITAXON	NCBITaxon:9606	Cloning	Phusion polymerase	Thermo Fisher Scientific, Pittsburgh PA, USA	pCl expression vector	Promega Corporation, Madison WI, USA	OR1024	OR10K1	KP290117
20 participants from the International Hapmap Consortium	pooled genomic DNA			Homo sapiens	NCBITAXON	NCBITaxon:9606	Cloning	Phusion polymerase	Thermo Fisher Scientific, Pittsburgh PA, USA	pCl expression vector	Promega Corporation, Madison WI, USA	OR1025	OR6Y1	KP290118
20 participants from the International Hapmap Consortium	pooled genomic DNA			Homo sapiens	NCBITAXON	NCBITaxon:9606	Cloning	Phusion polymerase	Thermo Fisher Scientific, Pittsburgh PA, USA	pCl expression vector	Promega Corporation, Madison WI, USA	OR1026	OR10Z1	KP290119
20 participants from the International Hapmap Consortium	pooled genomic DNA			Homo sapiens	NCBITAXON	NCBITaxon:9606	Cloning	Phusion polymerase	Thermo Fisher Scientific, Pittsburgh PA, USA	pCl expression vector	Promega Corporation, Madison WI, USA	OR1027	OR6N2	KP290120
20 participants from the International Hapmap Consortium	pooled genomic DNA			Homo sapiens	NCBITAXON	NCBITaxon:9606	Cloning	Phusion polymerase	Thermo Fisher Scientific, Pittsburgh PA, USA	pCl expression vector	Promega Corporation, Madison WI, USA	OR1028	OR14C36	KP290121
20 participants from the International Hapmap Consortium	pooled genomic DNA			Homo sapiens	NCBITAXON	NCBITaxon:9606	Cloning	Phusion polymerase	Thermo Fisher Scientific, Pittsburgh PA, USA	pCl expression vector	Promega Corporation, Madison WI, USA	OR1029	OR14L1	KP290122
20 participants from the International Hapmap Consortium	pooled genomic DNA			Homo sapiens	NCBITAXON	NCBITaxon:9606	Cloning	Phusion polymerase	Thermo Fisher Scientific, Pittsburgh PA, USA	pCl expression vector	Promega Corporation, Madison WI, USA	OR1030	OR14A16	KP290123
20 participants from the International Hapmap Consortium	pooled genomic DNA			Homo sapiens	NCBITAXON	NCBITaxon:9606	Cloning	Phusion polymerase	Thermo Fisher Scientific, Pittsburgh PA, USA	pCl expression vector	Promega Corporation, Madison WI, USA	OR1031	OR11L1	KP290124
20 participants from the International Hapmap Consortium	pooled genomic DNA			Homo sapiens	NCBITAXON	NCBITaxon:9606	Cloning	Phusion polymerase	Thermo Fisher Scientific, Pittsburgh PA, USA	pCl expression vector	Promega Corporation, Madison WI, USA	OR1032	OR10T2	KP290125
20 participants from the International Hapmap Consortium	pooled genomic DNA			Homo sapiens	NCBITAXON	NCBITaxon:9606	Cloning	Phusion polymerase	Thermo Fisher Scientific, Pittsburgh PA, USA	pCl expression vector	Promega Corporation, Madison WI, USA	OR1033	OR2T5	KP290126
20 participants from the International Hapmap Consortium	pooled genomic DNA			Homo sapiens	NCBITAXON	NCBITaxon:9606	Cloning	Phusion polymerase	Thermo Fisher Scientific, Pittsburgh PA, USA	pCl expression vector	Promega Corporation, Madison WI, USA	OR1034	OR6P1	KP290127
20 participants from the International Hapmap Consortium	pooled genomic DNA			Homo sapiens	NCBITAXON	NCBITaxon:9606	Cloning	Phusion polymerase	Thermo Fisher Scientific, Pittsburgh PA, USA	pCl expression vector	Promega Corporation, Madison WI, USA	OR1035	OR2L8	KP290128
20 participants from the International Hapmap Consortium	pooled genomic DNA			Homo sapiens	NCBITAXON	NCBITaxon:9606	Cloning	Phusion polymerase	Thermo Fisher Scientific, Pittsburgh PA, USA	pCl expression vector	Promega Corporation, Madison WI, USA	OR1036	OR13G1	KP290129
20 participants from the International Hapmap Consortium	pooled genomic DNA			Homo sapiens	NCBITAXON	NCBITaxon:9606	Cloning	Phusion polymerase	Thermo Fisher Scientific, Pittsburgh PA, USA	pCl expression vector	Promega Corporation, Madison WI, USA	OR1037	OR10J5	KP290130
20 participants from the International Hapmap Consortium	pooled genomic DNA			Homo sapiens	NCBITAXON	NCBITaxon:9606	Cloning	Phusion polymerase	Thermo Fisher Scientific, Pittsburgh PA, USA	pCl expression vector	Promega Corporation, Madison WI, USA	OR1038	OR6N1	KP290131
20 participants from the International Hapmap Consortium	pooled genomic DNA			Homo sapiens	NCBITAXON	NCBITaxon:9606	Cloning	Phusion polymerase	Thermo Fisher Scientific, Pittsburgh PA, USA	pCl expression vector	Promega Corporation, Madison WI, USA	OR1039	OR6F1	KP290132
20 participants from the International Hapmap Consortium	pooled genomic DNA			Homo sapiens	NCBITAXON	NCBITaxon:9606	Cloning	Phusion polymerase	Thermo Fisher Scientific, Pittsburgh PA, USA	pCl expression vector	Promega Corporation, Madison WI, USA	OR1040	OR10K2	KP290133
20 participants from the International Hapmap Consortium	pooled genomic DNA			Homo sapiens	NCBITAXON	NCBITaxon:9606	Cloning	Phusion polymerase	Thermo Fisher Scientific, Pittsburgh PA, USA	pCl expression vector	Promega Corporation, Madison WI, USA	OR1041	OR6K2	KP290134
20 participants from the International Hapmap Consortium	pooled genomic DNA			Homo sapiens	NCBITAXON	NCBITaxon:9606	Cloning	Phusion polymerase	Thermo Fisher Scientific, Pittsburgh PA, USA	pCl expression vector	Promega Corporation, Madison WI, USA	OR1042	OR14A2	KP290135
20 participants from the International Hapmap Consortium	pooled genomic DNA			Homo sapiens	NCBITAXON	NCBITaxon:9606	Cloning	Phusion polymerase	Thermo Fisher Scientific, Pittsburgh PA, USA	pCl expression vector	Promega Corporation, Madison WI, USA	OR1043	OR14K1	KP290136
20 participants from the International Hapmap Consortium	pooled genomic DNA			Homo sapiens	NCBITAXON	NCBITaxon:9606	Cloning	Phusion polymerase	Thermo Fisher Scientific, Pittsburgh PA, USA	pCl expression vector	Promega Corporation, Madison WI, USA	OR1044	OR1C1	KP290137
20 participants from the International Hapmap Consortium	pooled genomic DNA			Homo sapiens	NCBITAXON	NCBITaxon:9606	Cloning	Phusion polymerase	Thermo Fisher Scientific, Pittsburgh PA, USA	pCl expression vector	Promega Corporation, Madison WI, USA	OR1045	OR6K3	KP290138
20 participants from the International Hapmap Consortium	pooled genomic DNA			Homo sapiens	NCBITAXON	NCBITaxon:9606	Cloning	Phusion polymerase	Thermo Fisher Scientific, Pittsburgh PA, USA	pCl expression vector	Promega Corporation, Madison WI, USA	OR1046	OR2T2	KP290139
20 participants from the International Hapmap Consortium	pooled genomic DNA			Homo sapiens	NCBITAXON	NCBITaxon:9606	Cloning	Phusion polymerase	Thermo Fisher Scientific, Pittsburgh PA, USA	pCl expression vector	Promega Corporation, Madison WI, USA	OR1047	OR2T10	KP290140
20 participants from the International Hapmap Consortium	pooled genomic DNA			Homo sapiens	NCBITAXON	NCBITaxon:9606	Cloning	Phusion polymerase	Thermo Fisher Scientific, Pittsburgh PA, USA	pCl expression vector	Promega Corporation, Madison WI, USA	OR1048	OR2M2	KP290141
20 participants from the International Hapmap Consortium	pooled genomic DNA			Homo sapiens	NCBITAXON	NCBITaxon:9606	Cloning	Phusion polymerase	Thermo Fisher Scientific, Pittsburgh PA, USA	pCl expression vector	Promega Corporation, Madison WI, USA	OR1049	OR2T34	KP290142
20 participants from the International Hapmap Consortium	pooled genomic DNA			Homo sapiens	NCBITAXON	NCBITaxon:9606	Cloning	Phusion polymerase	Thermo Fisher Scientific, Pittsburgh PA, USA	pCl expression vector	Promega Corporation, Madison WI, USA	OR1050	OR2T11	KP290143
20 participants from the International Hapmap Consortium	pooled genomic DNA			Homo sapiens	NCBITAXON	NCBITaxon:9606	Cloning	Phusion polymerase	Thermo Fisher Scientific, Pittsburgh PA, USA	pCl expression vector	Promega Corporation, Madison WI, USA	OR1051	OR2T11	KP290144
20 participants from the International Hapmap Consortium	pooled genomic DNA			Homo sapiens	NCBITAXON	NCBITaxon:9606	Cloning	Phusion polymerase	Thermo Fisher Scientific, Pittsburgh PA, USA	pCl expression vector	Promega Corporation, Madison WI, USA	OR1052	OR2T27	KP290145
20 participants from the International Hapmap Consortium	pooled genomic DNA			Homo sapiens	NCBITAXON	NCBITaxon:9606	Cloning	Phusion polymerase	Thermo Fisher Scientific, Pittsburgh PA, USA	pCl expression vector	Promega Corporation, Madison WI, USA	OR1053	OR2M4	KP290146
20 participants from the International Hapmap Consortium	pooled genomic DNA			Homo sapiens	NCBITAXON	NCBITaxon:9606	Cloning	Phusion polymerase	Thermo Fisher Scientific, Pittsburgh PA, USA	pCl expression vector	Promega Corporation, Madison WI, USA	OR1054	OR2M3	KP290147
20 participants from the International Hapmap Consortium	pooled genomic DNA			Homo sapiens	NCBITAXON	NCBITaxon:9606	Cloning	Phusion polymerase	Thermo Fisher Scientific, Pittsburgh PA, USA	pCl expression vector	Promega Corporation, Madison WI, USA	OR1055	OR5H2	KP290148
20 participants from the International Hapmap Consortium	pooled genomic DNA			Homo sapiens	NCBITAXON	NCBITaxon:9606	Cloning	Phusion polymerase	Thermo Fisher Scientific, Pittsburgh PA, USA	pCl expression vector	Promega Corporation, Madison WI, USA	OR1056	OR5H6	KP290149
20 participants from the International Hapmap Consortium	pooled genomic DNA			Homo sapiens	NCBITAXON	NCBITaxon:9606	Cloning	Phusion polymerase	Thermo Fisher Scientific, Pittsburgh PA, USA	pCl expression vector	Promega Corporation, Madison WI, USA	OR1057	OR2V2	KP290150
20 participants from the International Hapmap Consortium	pooled genomic DNA			Homo sapiens	NCBITAXON	NCBITaxon:9606	Cloning	Phusion polymerase	Thermo Fisher Scientific, Pittsburgh PA, USA	pCl expression vector	Promega Corporation, Madison WI, USA	OR1058	OR4F6	KP290151
20 participants from the International Hapmap Consortium	pooled genomic DNA			Homo sapiens	NCBITAXON	NCBITaxon:9606	Cloning	Phusion polymerase	Thermo Fisher Scientific, Pittsburgh PA, USA	pCl expression vector	Promega Corporation, Madison WI, USA	OR1059	OR4F14	KP290152
20 participants from the International Hapmap Consortium	pooled genomic DNA			Homo sapiens	NCBITAXON	NCBITaxon:9606	Cloning	Phusion polymerase	Thermo Fisher Scientific, Pittsburgh PA, USA	pCl expression vector	Promega Corporation, Madison WI, USA	OR1060	OR4F16	KP290153
20 participants from the International Hapmap Consortium	pooled genomic DNA			Homo sapiens	NCBITAXON	NCBITaxon:9606	Cloning	Phusion polymerase	Thermo Fisher Scientific, Pittsburgh PA, USA	pCl expression vector	Promega Corporation, Madison WI, USA	OR1061	OR2H2	KP290154
20 participants from the International Hapmap Consortium	pooled genomic DNA			Homo sapiens	NCBITAXON	NCBITaxon:9606	Cloning	Phusion polymerase	Thermo Fisher Scientific, Pittsburgh PA, USA	pCl expression vector	Promega Corporation, Madison WI, USA	OR1062	OR11A1	KP290155
20 participants from the International Hapmap Consortium	pooled genomic DNA			Homo sapiens	NCBITAXON	NCBITaxon:9606	Cloning	Phusion polymerase	Thermo Fisher Scientific, Pittsburgh PA, USA	pCl expression vector	Promega Corporation, Madison WI, USA	OR1063	OR2B3	KP290156
20 participants from the International Hapmap Consortium	pooled genomic DNA			Homo sapiens	NCBITAXON	NCBITaxon:9606	Cloning	Phusion polymerase	Thermo Fisher Scientific, Pittsburgh PA, USA	pCl expression vector	Promega Corporation, Madison WI, USA	OR1064	OR2J4	KP290157
20 participants from the International Hapmap Consortium	pooled genomic DNA			Homo sapiens	NCBITAXON	NCBITaxon:9606	Cloning	Phusion polymerase	Thermo Fisher Scientific, Pittsburgh PA, USA	pCl expression vector	Promega Corporation, Madison WI, USA	OR1065	OR10C1	KP290158
20 participants from the International Hapmap Consortium	pooled genomic DNA			Homo sapiens	NCBITAXON	NCBITaxon:9606	Cloning	Phusion polymerase	Thermo Fisher Scientific, Pittsburgh PA, USA	pCl expression vector	Promega Corporation, Madison WI, USA	OR1066	OR2H2	KP290159
20 participants from the International Hapmap Consortium	pooled genomic DNA			Homo sapiens	NCBITAXON	NCBITaxon:9606	Cloning	Phusion polymerase	Thermo Fisher Scientific, Pittsburgh PA, USA	pCl expression vector	Promega Corporation, Madison WI, USA	OR1067	OR2W1	KP290160
20 participants from the International Hapmap Consortium	pooled genomic DNA			Homo sapiens	NCBITAXON	NCBITaxon:9606	Cloning	Phusion polymerase	Thermo Fisher Scientific, Pittsburgh PA, USA	pCl expression vector	Promega Corporation, Madison WI, USA	OR1068	OR5K2	KP290161
20 participants from the International Hapmap Consortium	pooled genomic DNA			Homo sapiens	NCBITAXON	NCBITaxon:9606	Cloning	Phusion polymerase	Thermo Fisher Scientific, Pittsburgh PA, USA	pCl expression vector	Promega Corporation, Madison WI, USA	OR1069	OR2Y1	KP290162
20 participants from the International Hapmap Consortium	pooled genomic DNA			Homo sapiens	NCBITAXON	NCBITaxon:9606	Cloning	Phusion polymerase	Thermo Fisher Scientific, Pittsburgh PA, USA	pCl expression vector	Promega Corporation, Madison WI, USA	OR1070	OR5V1	KP290163
20 participants from the International Hapmap Consortium	pooled genomic DNA			Homo sapiens	NCBITAXON	NCBITaxon:9606	Cloning	Phusion polymerase	Thermo Fisher Scientific, Pittsburgh PA, USA	pCl expression vector	Promega Corporation, Madison WI, USA	OR1071	OR12D3	KP290164
20 participants from the International Hapmap Consortium	pooled genomic DNA			Homo sapiens	NCBITAXON	NCBITaxon:9606	Cloning	Phusion polymerase	Thermo Fisher Scientific, Pittsburgh PA, USA	pCl expression vector	Promega Corporation, Madison WI, USA	OR1072	OR8D4	KP290165
20 participants from the International Hapmap Consortium	pooled genomic DNA			Homo sapiens	NCBITAXON	NCBITaxon:9606	Cloning	Phusion polymerase	Thermo Fisher Scientific, Pittsburgh PA, USA	pCl expression vector	Promega Corporation, Madison WI, USA	OR1073	OR2J2	KP290166
20 participants from the International Hapmap Consortium	pooled genomic DNA			Homo sapiens	NCBITAXON	NCBITaxon:9606	Cloning	Phusion polymerase	Thermo Fisher Scientific, Pittsburgh PA, USA	pCl expression vector	Promega Corporation, Madison WI, USA	OR1074	OR4F15	KP290167
20 participants from the International Hapmap Consortium	pooled genomic DNA			Homo sapiens	NCBITAXON	NCBITaxon:9606	Cloning	Phusion polymerase	Thermo Fisher Scientific, Pittsburgh PA, USA	pCl expression vector	Promega Corporation, Madison WI, USA	OR1075	OR12D2	KP290168
20 participants from the International Hapmap Consortium	pooled genomic DNA			Homo sapiens	NCBITAXON	NCBITaxon:9606	Cloning	Phusion polymerase	Thermo Fisher Scientific, Pittsburgh PA, USA	pCl expression vector	Promega Corporation, Madison WI, USA	OR1076	OR2B8	KP290169
20 participants from the International Hapmap Consortium	pooled genomic DNA			Homo sapiens	NCBITAXON	NCBITaxon:9606	Cloning	Phusion polymerase	Thermo Fisher Scientific, Pittsburgh PA, USA	pCl expression vector	Promega Corporation, Madison WI, USA	OR1077	OR2A7	KP290170
20 participants from the International Hapmap Consortium	pooled genomic DNA			Homo sapiens	NCBITAXON	NCBITaxon:9606	Cloning	Phusion polymerase	Thermo Fisher Scientific, Pittsburgh PA, USA	pCl expression vector	Promega Corporation, Madison WI, USA	OR1078	OR2A1	KP290171
20 participants from the International Hapmap Consortium	pooled genomic DNA			Homo sapiens	NCBITAXON	NCBITaxon:9606	Cloning	Phusion polymerase	Thermo Fisher Scientific, Pittsburgh PA, USA	pCl expression vector	Promega Corporation, Madison WI, USA	OR1079	OR2AE1	KP290172
20 participants from the International Hapmap Consortium	pooled genomic DNA			Homo sapiens	NCBITAXON	NCBITaxon:9606	Cloning	Phusion polymerase	Thermo Fisher Scientific, Pittsburgh PA, USA	pCl expression vector	Promega Corporation, Madison WI, USA	OR1080	OR9A2	KP290173
20 participants from the International Hapmap Consortium	pooled genomic DNA			Homo sapiens	NCBITAXON	NCBITaxon:9606	Cloning	Phusion polymerase	Thermo Fisher Scientific, Pittsburgh PA, USA	pCl expression vector	Promega Corporation, Madison WI, USA	OR1081	OR9A4	KP290174
20 participants from the International Hapmap Consortium	pooled genomic DNA			Homo sapiens	NCBITAXON	NCBITaxon:9606	Cloning	Phusion polymerase	Thermo Fisher Scientific, Pittsburgh PA, USA	pCl expression vector	Promega Corporation, Madison WI, USA	OR1082	OR2F1	KP290175
20 participants from the International Hapmap Consortium	pooled genomic DNA			Homo sapiens	NCBITAXON	NCBITaxon:9606	Cloning	Phusion polymerase	Thermo Fisher Scientific, Pittsburgh PA, USA	pCl expression vector	Promega Corporation, Madison WI, USA	OR1083	OR2A14	KP290176
20 participants from the International Hapmap Consortium	pooled genomic DNA			Homo sapiens	NCBITAXON	NCBITaxon:9606	Cloning	Phusion polymerase	Thermo Fisher Scientific, Pittsburgh PA, USA	pCl expression vector	Promega Corporation, Madison WI, USA	OR1085	OR2A12	KP290177
20 participants from the International Hapmap Consortium	pooled genomic DNA			Homo sapiens	NCBITAXON	NCBITaxon:9606	Cloning	Phusion polymerase	Thermo Fisher Scientific, Pittsburgh PA, USA	pCl expression vector	Promega Corporation, Madison WI, USA	OR1086	OR2A3	KP290178
20 participants from the International Hapmap Consortium	pooled genomic DNA			Homo sapiens	NCBITAXON	NCBITaxon:9606	Cloning	Phusion polymerase	Thermo Fisher Scientific, Pittsburgh PA, USA	pCl expression vector	Promega Corporation, Madison WI, USA	OR1087	OR2F2	KP290179
20 participants from the International Hapmap Consortium	pooled genomic DNA			Homo sapiens	NCBITAXON	NCBITaxon:9606	Cloning	Phusion polymerase	Thermo Fisher Scientific, Pittsburgh PA, USA	pCl expression vector	Promega Corporation, Madison WI, USA	OR1088	OR1L8	KP290180
20 participants from the International Hapmap Consortium	pooled genomic DNA			Homo sapiens	NCBITAXON	NCBITaxon:9606	Cloning	Phusion polymerase	Thermo Fisher Scientific, Pittsburgh PA, USA	pCl expression vector	Promega Corporation, Madison WI, USA	OR1089	OR1K1	KP290181
20 participants from the International Hapmap Consortium	pooled genomic DNA			Homo sapiens	NCBITAXON	NCBITaxon:9606	Cloning	Phusion polymerase	Thermo Fisher Scientific, Pittsburgh PA, USA	pCl expression vector	Promega Corporation, Madison WI, USA	OR1090	OR1L3	KP290182
20 participants from the International Hapmap Consortium	pooled genomic DNA			Homo sapiens	NCBITAXON	NCBITaxon:9606	Cloning	Phusion polymerase	Thermo Fisher Scientific, Pittsburgh PA, USA	pCl expression vector	Promega Corporation, Madison WI, USA	OR1091	OR7E24	KP290183
20 participants from the International Hapmap Consortium	pooled genomic DNA			Homo sapiens	NCBITAXON	NCBITaxon:9606	Cloning	Phusion polymerase	Thermo Fisher Scientific, Pittsburgh PA, USA	pCl expression vector	Promega Corporation, Madison WI, USA	OR1094	OR13C4	KP290184
20 participants from the International Hapmap Consortium	pooled genomic DNA			Homo sapiens	NCBITAXON	NCBITaxon:9606	Cloning	Phusion polymerase	Thermo Fisher Scientific, Pittsburgh PA, USA	pCl expression vector	Promega Corporation, Madison WI, USA	OR1095	OR13C8	KP290185
20 participants from the International Hapmap Consortium	pooled genomic DNA			Homo sapiens	NCBITAXON	NCBITaxon:9606	Cloning	Phusion polymerase	Thermo Fisher Scientific, Pittsburgh PA, USA	pCl expression vector	Promega Corporation, Madison WI, USA	OR1096	OR13C9	KP290186
20 participants from the International Hapmap Consortium	pooled genomic DNA			Homo sapiens	NCBITAXON	NCBITaxon:9606	Cloning	Phusion polymerase	Thermo Fisher Scientific, Pittsburgh PA, USA	pCl expression vector	Promega Corporation, Madison WI, USA	OR1097	OR13F1	KP290187
20 participants from the International Hapmap Consortium	pooled genomic DNA			Homo sapiens	NCBITAXON	NCBITaxon:9606	Cloning	Phusion polymerase	Thermo Fisher Scientific, Pittsburgh PA, USA	pCl expression vector	Promega Corporation, Madison WI, USA	OR1098	OR13J1	KP290188
20 participants from the International Hapmap Consortium	pooled genomic DNA			Homo sapiens	NCBITAXON	NCBITaxon:9606	Cloning	Phusion polymerase	Thermo Fisher Scientific, Pittsburgh PA, USA	pCl expression vector	Promega Corporation, Madison WI, USA	OR1100	OR13C7	KP290189
20 participants from the International Hapmap Consortium	pooled genomic DNA			Homo sapiens	NCBITAXON	NCBITaxon:9606	Cloning	Phusion polymerase	Thermo Fisher Scientific, Pittsburgh PA, USA	pCl expression vector	Promega Corporation, Madison WI, USA	OR1101	OR1B1	KP290190
20 participants from the International Hapmap Consortium	pooled genomic DNA			Homo sapiens	NCBITAXON	NCBITaxon:9606	Cloning	Phusion polymerase	Thermo Fisher Scientific, Pittsburgh PA, USA	pCl expression vector	Promega Corporation, Madison WI, USA	OR1102	OR1L4	KP290191
20 participants from the International Hapmap Consortium	pooled genomic DNA			Homo sapiens	NCBITAXON	NCBITaxon:9606	Cloning	Phusion polymerase	Thermo Fisher Scientific, Pittsburgh PA, USA	pCl expression vector	Promega Corporation, Madison WI, USA	OR1103	OR1Q1	KP290192
20 participants from the International Hapmap Consortium	pooled genomic DNA			Homo sapiens	NCBITAXON	NCBITaxon:9606	Cloning	Phusion polymerase	Thermo Fisher Scientific, Pittsburgh PA, USA	pCl expression vector	Promega Corporation, Madison WI, USA	OR1104	OR7A10	KP290193
20 participants from the International Hapmap Consortium	pooled genomic DNA			Homo sapiens	NCBITAXON	NCBITaxon:9606	Cloning	Phusion polymerase	Thermo Fisher Scientific, Pittsburgh PA, USA	pCl expression vector	Promega Corporation, Madison WI, USA	OR1105	OR1N2	KP290194
20 participants from the International Hapmap Consortium	pooled genomic DNA			Homo sapiens	NCBITAXON	NCBITaxon:9606	Cloning	Phusion polymerase	Thermo Fisher Scientific, Pittsburgh PA, USA	pCl expression vector	Promega Corporation, Madison WI, USA	OR1107	OR13A1	KP290195
20 participants from the International Hapmap Consortium	pooled genomic DNA			Homo sapiens	NCBITAXON	NCBITaxon:9606	Cloning	Phusion polymerase	Thermo Fisher Scientific, Pittsburgh PA, USA	pCl expression vector	Promega Corporation, Madison WI, USA	OR1108	OR10G6	KP290196
20 participants from the International Hapmap Consortium	pooled genomic DNA			Homo sapiens	NCBITAXON	NCBITaxon:9606	Cloning	Phusion polymerase	Thermo Fisher Scientific, Pittsburgh PA, USA	pCl expression vector	Promega Corporation, Madison WI, USA	OR1109	OR9G4	KP290197
20 participants from the International Hapmap Consortium	pooled genomic DNA			Homo sapiens	NCBITAXON	NCBITaxon:9606	Cloning	Phusion polymerase	Thermo Fisher Scientific, Pittsburgh PA, USA	pCl expression vector	Promega Corporation, Madison WI, USA	OR1111	OR9G1	KP290198
20 participants from the International Hapmap Consortium	pooled genomic DNA			Homo sapiens	NCBITAXON	NCBITaxon:9606	Cloning	Phusion polymerase	Thermo Fisher Scientific, Pittsburgh PA, USA	pCl expression vector	Promega Corporation, Madison WI, USA	OR1112	OR2AG1	KP290199
20 participants from the International Hapmap Consortium	pooled genomic DNA			Homo sapiens	NCBITAXON	NCBITaxon:9606	Cloning	Phusion polymerase	Thermo Fisher Scientific, Pittsburgh PA, USA	pCl expression vector	Promega Corporation, Madison WI, USA	OR1113	OR52E1	KP290200
20 participants from the International Hapmap Consortium	pooled genomic DNA			Homo sapiens	NCBITAXON	NCBITaxon:9606	Cloning	Phusion polymerase	Thermo Fisher Scientific, Pittsburgh PA, USA	pCl expression vector	Promega Corporation, Madison WI, USA	OR1114	OR56A1	KP290201
20 participants from the International Hapmap Consortium	pooled genomic DNA			Homo sapiens	NCBITAXON	NCBITaxon:9606	Cloning	Phusion polymerase	Thermo Fisher Scientific, Pittsburgh PA, USA	pCl expression vector	Promega Corporation, Madison WI, USA	OR1115	OR5P3	KP290202
20 participants from the International Hapmap Consortium	pooled genomic DNA			Homo sapiens	NCBITAXON	NCBITaxon:9606	Cloning	Phusion polymerase	Thermo Fisher Scientific, Pittsburgh PA, USA	pCl expression vector	Promega Corporation, Madison WI, USA	OR1116	OR52L1	KP290203
20 participants from the International Hapmap Consortium	pooled genomic DNA			Homo sapiens	NCBITAXON	NCBITaxon:9606	Cloning	Phusion polymerase	Thermo Fisher Scientific, Pittsburgh PA, USA	pCl expression vector	Promega Corporation, Madison WI, USA	OR1117	OR52L2	KP290204
20 participants from the International Hapmap Consortium	pooled genomic DNA			Homo sapiens	NCBITAXON	NCBITaxon:9606	Cloning	Phusion polymerase	Thermo Fisher Scientific, Pittsburgh PA, USA	pCl expression vector	Promega Corporation, Madison WI, USA	OR1118	OR52J3	KP290205
20 participants from the International Hapmap Consortium	pooled genomic DNA			Homo sapiens	NCBITAXON	NCBITaxon:9606	Cloning	Phusion polymerase	Thermo Fisher Scientific, Pittsburgh PA, USA	pCl expression vector	Promega Corporation, Madison WI, USA	OR1119	OR10G4	KP290206
20 participants from the International Hapmap Consortium	pooled genomic DNA			Homo sapiens	NCBITAXON	NCBITaxon:9606	Cloning	Phusion polymerase	Thermo Fisher Scientific, Pittsburgh PA, USA	pCl expression vector	Promega Corporation, Madison WI, USA	OR1120	OR10G7	KP290207
20 participants from the International Hapmap Consortium	pooled genomic DNA			Homo sapiens	NCBITAXON	NCBITaxon:9606	Cloning	Phusion polymerase	Thermo Fisher Scientific, Pittsburgh PA, USA	pCl expression vector	Promega Corporation, Madison WI, USA	OR1121	OR51M1	KP290208
20 participants from the International Hapmap Consortium	pooled genomic DNA			Homo sapiens	NCBITAXON	NCBITaxon:9606	Cloning	Phusion polymerase	Thermo Fisher Scientific, Pittsburgh PA, USA	pCl expression vector	Promega Corporation, Madison WI, USA	OR1122	OR4D5	KP290209
20 participants from the International Hapmap Consortium	pooled genomic DNA			Homo sapiens	NCBITAXON	NCBITaxon:9606	Cloning	Phusion polymerase	Thermo Fisher Scientific, Pittsburgh PA, USA	pCl expression vector	Promega Corporation, Madison WI, USA	OR1123	OR52E4	KP290210
20 participants from the International Hapmap Consortium	pooled genomic DNA			Homo sapiens	NCBITAXON	NCBITaxon:9606	Cloning	Phusion polymerase	Thermo Fisher Scientific, Pittsburgh PA, USA	pCl expression vector	Promega Corporation, Madison WI, USA	OR1124	OR52E5	KP290211
20 participants from the International Hapmap Consortium	pooled genomic DNA			Homo sapiens	NCBITAXON	NCBITaxon:9606	Cloning	Phusion polymerase	Thermo Fisher Scientific, Pittsburgh PA, USA	pCl expression vector	Promega Corporation, Madison WI, USA	OR1125	OR5M10	KP290212
20 participants from the International Hapmap Consortium	pooled genomic DNA			Homo sapiens	NCBITAXON	NCBITaxon:9606	Cloning	Phusion polymerase	Thermo Fisher Scientific, Pittsburgh PA, USA	pCl expression vector	Promega Corporation, Madison WI, USA	OR1127	OR52N4	KP290213
20 participants from the International Hapmap Consortium	pooled genomic DNA			Homo sapiens	NCBITAXON	NCBITaxon:9606	Cloning	Phusion polymerase	Thermo Fisher Scientific, Pittsburgh PA, USA	pCl expression vector	Promega Corporation, Madison WI, USA	OR1128	OR56A3	KP290214
20 participants from the International Hapmap Consortium	pooled genomic DNA			Homo sapiens	NCBITAXON	NCBITaxon:9606	Cloning	Phusion polymerase	Thermo Fisher Scientific, Pittsburgh PA, USA	pCl expression vector	Promega Corporation, Madison WI, USA	OR1129	OR51E1	KP290215
20 participants from the International Hapmap Consortium	pooled genomic DNA			Homo sapiens	NCBITAXON	NCBITaxon:9606	Cloning	Phusion polymerase	Thermo Fisher Scientific, Pittsburgh PA, USA	pCl expression vector	Promega Corporation, Madison WI, USA	OR1130	OR5A1	KP290216
20 participants from the International Hapmap Consortium	pooled genomic DNA			Homo sapiens	NCBITAXON	NCBITaxon:9606	Cloning	Phusion polymerase	Thermo Fisher Scientific, Pittsburgh PA, USA	pCl expression vector	Promega Corporation, Madison WI, USA	OR1130	OR5A1	KP290217
20 participants from the International Hapmap Consortium	pooled genomic DNA			Homo sapiens	NCBITAXON	NCBITaxon:9606	Cloning	Phusion polymerase	Thermo Fisher Scientific, Pittsburgh PA, USA	pCl expression vector	Promega Corporation, Madison WI, USA	OR1132	OR5A2	KP290218
20 participants from the International Hapmap Consortium	pooled genomic DNA			Homo sapiens	NCBITAXON	NCBITaxon:9606	Cloning	Phusion polymerase	Thermo Fisher Scientific, Pittsburgh PA, USA	pCl expression vector	Promega Corporation, Madison WI, USA	OR1133	OR51I2	KP290219
20 participants from the International Hapmap Consortium	pooled genomic DNA			Homo sapiens	NCBITAXON	NCBITaxon:9606	Cloning	Phusion polymerase	Thermo Fisher Scientific, Pittsburgh PA, USA	pCl expression vector	Promega Corporation, Madison WI, USA	OR1134	OR4A4	KP290220
20 participants from the International Hapmap Consortium	pooled genomic DNA			Homo sapiens	NCBITAXON	NCBITaxon:9606	Cloning	Phusion polymerase	Thermo Fisher Scientific, Pittsburgh PA, USA	pCl expression vector	Promega Corporation, Madison WI, USA	OR1135	OR5AS1	KP290221
20 participants from the International Hapmap Consortium	pooled genomic DNA			Homo sapiens	NCBITAXON	NCBITaxon:9606	Cloning	Phusion polymerase	Thermo Fisher Scientific, Pittsburgh PA, USA	pCl expression vector	Promega Corporation, Madison WI, USA	OR1136	OR1S2	KP290222
20 participants from the International Hapmap Consortium	pooled genomic DNA			Homo sapiens	NCBITAXON	NCBITaxon:9606	Cloning	Phusion polymerase	Thermo Fisher Scientific, Pittsburgh PA, USA	pCl expression vector	Promega Corporation, Madison WI, USA	OR1137	OR1S2	KP290223
20 participants from the International Hapmap Consortium	pooled genomic DNA			Homo sapiens	NCBITAXON	NCBITaxon:9606	Cloning	Phusion polymerase	Thermo Fisher Scientific, Pittsburgh PA, USA	pCl expression vector	Promega Corporation, Madison WI, USA	OR1138	OR5B3	KP290224
20 participants from the International Hapmap Consortium	pooled genomic DNA			Homo sapiens	NCBITAXON	NCBITaxon:9606	Cloning	Phusion polymerase	Thermo Fisher Scientific, Pittsburgh PA, USA	pCl expression vector	Promega Corporation, Madison WI, USA	OR1139	OR4P4	KP290225
20 participants from the International Hapmap Consortium	pooled genomic DNA			Homo sapiens	NCBITAXON	NCBITaxon:9606	Cloning	Phusion polymerase	Thermo Fisher Scientific, Pittsburgh PA, USA	pCl expression vector	Promega Corporation, Madison WI, USA	OR1141	OR5M3	KP290226
20 participants from the International Hapmap Consortium	pooled genomic DNA			Homo sapiens	NCBITAXON	NCBITaxon:9606	Cloning	Phusion polymerase	Thermo Fisher Scientific, Pittsburgh PA, USA	pCl expression vector	Promega Corporation, Madison WI, USA	OR1142	OR8D1	KP290227
20 participants from the International Hapmap Consortium	pooled genomic DNA			Homo sapiens	NCBITAXON	NCBITaxon:9606	Cloning	Phusion polymerase	Thermo Fisher Scientific, Pittsburgh PA, USA	pCl expression vector	Promega Corporation, Madison WI, USA	OR1143	OR52M1	KP290228
20 participants from the International Hapmap Consortium	pooled genomic DNA			Homo sapiens	NCBITAXON	NCBITaxon:9606	Cloning	Phusion polymerase	Thermo Fisher Scientific, Pittsburgh PA, USA	pCl expression vector	Promega Corporation, Madison WI, USA	OR1146	OR5I1	KP290229
20 participants from the International Hapmap Consortium	pooled genomic DNA			Homo sapiens	NCBITAXON	NCBITaxon:9606	Cloning	Phusion polymerase	Thermo Fisher Scientific, Pittsburgh PA, USA	pCl expression vector	Promega Corporation, Madison WI, USA	OR1148	OR5F1	KP290230
20 participants from the International Hapmap Consortium	pooled genomic DNA			Homo sapiens	NCBITAXON	NCBITaxon:9606	Cloning	Phusion polymerase	Thermo Fisher Scientific, Pittsburgh PA, USA	pCl expression vector	Promega Corporation, Madison WI, USA	OR1149	OR8J3	KP290231
20 participants from the International Hapmap Consortium	pooled genomic DNA			Homo sapiens	NCBITAXON	NCBITaxon:9606	Cloning	Phusion polymerase	Thermo Fisher Scientific, Pittsburgh PA, USA	pCl expression vector	Promega Corporation, Madison WI, USA	OR1150	OR8K5	KP290232
20 participants from the International Hapmap Consortium	pooled genomic DNA			Homo sapiens	NCBITAXON	NCBITaxon:9606	Cloning	Phusion polymerase	Thermo Fisher Scientific, Pittsburgh PA, USA	pCl expression vector	Promega Corporation, Madison WI, USA	OR1151	OR52A1	KP290233
20 participants from the International Hapmap Consortium	pooled genomic DNA			Homo sapiens	NCBITAXON	NCBITaxon:9606	Cloning	Phusion polymerase	Thermo Fisher Scientific, Pittsburgh PA, USA	pCl expression vector	Promega Corporation, Madison WI, USA	OR1154	OR52E8	KP290234
20 participants from the International Hapmap Consortium	pooled genomic DNA			Homo sapiens	NCBITAXON	NCBITaxon:9606	Cloning	Phusion polymerase	Thermo Fisher Scientific, Pittsburgh PA, USA	pCl expression vector	Promega Corporation, Madison WI, USA	OR1155	OR4C12	KP290235
20 participants from the International Hapmap Consortium	pooled genomic DNA			Homo sapiens	NCBITAXON	NCBITaxon:9606	Cloning	Phusion polymerase	Thermo Fisher Scientific, Pittsburgh PA, USA	pCl expression vector	Promega Corporation, Madison WI, USA	OR1156	OR4C13	KP290236
20 participants from the International Hapmap Consortium	pooled genomic DNA			Homo sapiens	NCBITAXON	NCBITaxon:9606	Cloning	Phusion polymerase	Thermo Fisher Scientific, Pittsburgh PA, USA	pCl expression vector	Promega Corporation, Madison WI, USA	OR1157	OR5G3	KP290237
20 participants from the International Hapmap Consortium	pooled genomic DNA			Homo sapiens	NCBITAXON	NCBITaxon:9606	Cloning	Phusion polymerase	Thermo Fisher Scientific, Pittsburgh PA, USA	pCl expression vector	Promega Corporation, Madison WI, USA	OR1158	OR1A2	KP290238
20 participants from the International Hapmap Consortium	pooled genomic DNA			Homo sapiens	NCBITAXON	NCBITaxon:9606	Cloning	Phusion polymerase	Thermo Fisher Scientific, Pittsburgh PA, USA	pCl expression vector	Promega Corporation, Madison WI, USA	OR1161	OR4F17	KP290239
20 participants from the International Hapmap Consortium	pooled genomic DNA			Homo sapiens	NCBITAXON	NCBITaxon:9606	Cloning	Phusion polymerase	Thermo Fisher Scientific, Pittsburgh PA, USA	pCl expression vector	Promega Corporation, Madison WI, USA	OR1162	OR5R1	KP290240
20 participants from the International Hapmap Consortium	pooled genomic DNA			Homo sapiens	NCBITAXON	NCBITaxon:9606	Cloning	Phusion polymerase	Thermo Fisher Scientific, Pittsburgh PA, USA	pCl expression vector	Promega Corporation, Madison WI, USA	OR1163	OR52K1	KP290241
20 participants from the International Hapmap Consortium	pooled genomic DNA			Homo sapiens	NCBITAXON	NCBITaxon:9606	Cloning	Phusion polymerase	Thermo Fisher Scientific, Pittsburgh PA, USA	pCl expression vector	Promega Corporation, Madison WI, USA	OR1164	OR52D1	KP290242
20 participants from the International Hapmap Consortium	pooled genomic DNA			Homo sapiens	NCBITAXON	NCBITaxon:9606	Cloning	Phusion polymerase	Thermo Fisher Scientific, Pittsburgh PA, USA	pCl expression vector	Promega Corporation, Madison WI, USA	OR1165	OR51G1	KP290243
20 participants from the International Hapmap Consortium	pooled genomic DNA			Homo sapiens	NCBITAXON	NCBITaxon:9606	Cloning	Phusion polymerase	Thermo Fisher Scientific, Pittsburgh PA, USA	pCl expression vector	Promega Corporation, Madison WI, USA	OR1166	OR51A4	KP290244
20 participants from the International Hapmap Consortium	pooled genomic DNA			Homo sapiens	NCBITAXON	NCBITaxon:9606	Cloning	Phusion polymerase	Thermo Fisher Scientific, Pittsburgh PA, USA	pCl expression vector	Promega Corporation, Madison WI, USA	OR1167	OR2M5	KP290245
20 participants from the International Hapmap Consortium	pooled genomic DNA			Homo sapiens	NCBITAXON	NCBITaxon:9606	Cloning	Phusion polymerase	Thermo Fisher Scientific, Pittsburgh PA, USA	pCl expression vector	Promega Corporation, Madison WI, USA	OR1168	OR56B1	KP290246
20 participants from the International Hapmap Consortium	pooled genomic DNA			Homo sapiens	NCBITAXON	NCBITaxon:9606	Cloning	Phusion polymerase	Thermo Fisher Scientific, Pittsburgh PA, USA	pCl expression vector	Promega Corporation, Madison WI, USA	OR1170	OR9G9	KP290247
20 participants from the International Hapmap Consortium	pooled genomic DNA			Homo sapiens	NCBITAXON	NCBITaxon:9606	Cloning	Phusion polymerase	Thermo Fisher Scientific, Pittsburgh PA, USA	pCl expression vector	Promega Corporation, Madison WI, USA	OR1171	OR10A2	KP290248
20 participants from the International Hapmap Consortium	pooled genomic DNA			Homo sapiens	NCBITAXON	NCBITaxon:9606	Cloning	Phusion polymerase	Thermo Fisher Scientific, Pittsburgh PA, USA	pCl expression vector	Promega Corporation, Madison WI, USA	OR1172	OR5D13	KP290249
20 participants from the International Hapmap Consortium	pooled genomic DNA			Homo sapiens	NCBITAXON	NCBITaxon:9606	Cloning	Phusion polymerase	Thermo Fisher Scientific, Pittsburgh PA, USA	pCl expression vector	Promega Corporation, Madison WI, USA	OR1174	OR4D10	KP290250
20 participants from the International Hapmap Consortium	pooled genomic DNA			Homo sapiens	NCBITAXON	NCBITaxon:9606	Cloning	Phusion polymerase	Thermo Fisher Scientific, Pittsburgh PA, USA	pCl expression vector	Promega Corporation, Madison WI, USA	OR1175	OR4S2	KP290251
20 participants from the International Hapmap Consortium	pooled genomic DNA			Homo sapiens	NCBITAXON	NCBITaxon:9606	Cloning	Phusion polymerase	Thermo Fisher Scientific, Pittsburgh PA, USA	pCl expression vector	Promega Corporation, Madison WI, USA	OR1176	OR10W1	KP290252
20 participants from the International Hapmap Consortium	pooled genomic DNA			Homo sapiens	NCBITAXON	NCBITaxon:9606	Cloning	Phusion polymerase	Thermo Fisher Scientific, Pittsburgh PA, USA	pCl expression vector	Promega Corporation, Madison WI, USA	OR1177	OR9Q2	KP290253
20 participants from the International Hapmap Consortium	pooled genomic DNA			Homo sapiens	NCBITAXON	NCBITaxon:9606	Cloning	Phusion polymerase	Thermo Fisher Scientific, Pittsburgh PA, USA	pCl expression vector	Promega Corporation, Madison WI, USA	OR1179	OR8D2	KP290254
20 participants from the International Hapmap Consortium	pooled genomic DNA			Homo sapiens	NCBITAXON	NCBITaxon:9606	Cloning	Phusion polymerase	Thermo Fisher Scientific, Pittsburgh PA, USA	pCl expression vector	Promega Corporation, Madison WI, USA	OR1180	OR9I1	KP290255
20 participants from the International Hapmap Consortium	pooled genomic DNA			Homo sapiens	NCBITAXON	NCBITaxon:9606	Cloning	Phusion polymerase	Thermo Fisher Scientific, Pittsburgh PA, USA	pCl expression vector	Promega Corporation, Madison WI, USA	OR1181	OR6B1	KP290256
20 participants from the International Hapmap Consortium	pooled genomic DNA			Homo sapiens	NCBITAXON	NCBITaxon:9606	Cloning	Phusion polymerase	Thermo Fisher Scientific, Pittsburgh PA, USA	pCl expression vector	Promega Corporation, Madison WI, USA	OR1182	OR6M1	KP290257
20 participants from the International Hapmap Consortium	pooled genomic DNA			Homo sapiens	NCBITAXON	NCBITaxon:9606	Cloning	Phusion polymerase	Thermo Fisher Scientific, Pittsburgh PA, USA	pCl expression vector	Promega Corporation, Madison WI, USA	OR1183	OR51L1	KP290258
20 participants from the International Hapmap Consortium	pooled genomic DNA			Homo sapiens	NCBITAXON	NCBITaxon:9606	Cloning	Phusion polymerase	Thermo Fisher Scientific, Pittsburgh PA, USA	pCl expression vector	Promega Corporation, Madison WI, USA	OR1184	OR52E2	KP290259
20 participants from the International Hapmap Consortium	pooled genomic DNA			Homo sapiens	NCBITAXON	NCBITaxon:9606	Cloning	Phusion polymerase	Thermo Fisher Scientific, Pittsburgh PA, USA	pCl expression vector	Promega Corporation, Madison WI, USA	OR1185	OR5P2	KP290260
20 participants from the International Hapmap Consortium	pooled genomic DNA			Homo sapiens	NCBITAXON	NCBITaxon:9606	Cloning	Phusion polymerase	Thermo Fisher Scientific, Pittsburgh PA, USA	pCl expression vector	Promega Corporation, Madison WI, USA	OR1187	OR51H1	KP290261
20 participants from the International Hapmap Consortium	pooled genomic DNA			Homo sapiens	NCBITAXON	NCBITaxon:9606	Cloning	Phusion polymerase	Thermo Fisher Scientific, Pittsburgh PA, USA	pCl expression vector	Promega Corporation, Madison WI, USA	OR1188	OR6T1	KP290262
20 participants from the International Hapmap Consortium	pooled genomic DNA			Homo sapiens	NCBITAXON	NCBITaxon:9606	Cloning	Phusion polymerase	Thermo Fisher Scientific, Pittsburgh PA, USA	pCl expression vector	Promega Corporation, Madison WI, USA	OR1189	OR4B1	KP290263
20 participants from the International Hapmap Consortium	pooled genomic DNA			Homo sapiens	NCBITAXON	NCBITaxon:9606	Cloning	Phusion polymerase	Thermo Fisher Scientific, Pittsburgh PA, USA	pCl expression vector	Promega Corporation, Madison WI, USA	OR1190	OR51Q1	KP290264
20 participants from the International Hapmap Consortium	pooled genomic DNA			Homo sapiens	NCBITAXON	NCBITaxon:9606	Cloning	Phusion polymerase	Thermo Fisher Scientific, Pittsburgh PA, USA	pCl expression vector	Promega Corporation, Madison WI, USA	OR1191	OR52N1	KP290265
20 participants from the International Hapmap Consortium	pooled genomic DNA			Homo sapiens	NCBITAXON	NCBITaxon:9606	Cloning	Phusion polymerase	Thermo Fisher Scientific, Pittsburgh PA, USA	pCl expression vector	Promega Corporation, Madison WI, USA	OR1192	OR10G9	KP290266
20 participants from the International Hapmap Consortium	pooled genomic DNA			Homo sapiens	NCBITAXON	NCBITaxon:9606	Cloning	Phusion polymerase	Thermo Fisher Scientific, Pittsburgh PA, USA	pCl expression vector	Promega Corporation, Madison WI, USA	OR1193	OR4X2	KP290267
20 participants from the International Hapmap Consortium	pooled genomic DNA			Homo sapiens	NCBITAXON	NCBITaxon:9606	Cloning	Phusion polymerase	Thermo Fisher Scientific, Pittsburgh PA, USA	pCl expression vector	Promega Corporation, Madison WI, USA	OR1194	OR5M9	KP290268
20 participants from the International Hapmap Consortium	pooled genomic DNA			Homo sapiens	NCBITAXON	NCBITaxon:9606	Cloning	Phusion polymerase	Thermo Fisher Scientific, Pittsburgh PA, USA	pCl expression vector	Promega Corporation, Madison WI, USA	OR1195	OR8K3	KP290269
20 participants from the International Hapmap Consortium	pooled genomic DNA			Homo sapiens	NCBITAXON	NCBITaxon:9606	Cloning	Phusion polymerase	Thermo Fisher Scientific, Pittsburgh PA, USA	pCl expression vector	Promega Corporation, Madison WI, USA	OR1196	OR52E6	KP290270
20 participants from the International Hapmap Consortium	pooled genomic DNA			Homo sapiens	NCBITAXON	NCBITaxon:9606	Cloning	Phusion polymerase	Thermo Fisher Scientific, Pittsburgh PA, USA	pCl expression vector	Promega Corporation, Madison WI, USA	OR1198	OR1M1	KP290271
20 participants from the International Hapmap Consortium	pooled genomic DNA			Homo sapiens	NCBITAXON	NCBITaxon:9606	Cloning	Phusion polymerase	Thermo Fisher Scientific, Pittsburgh PA, USA	pCl expression vector	Promega Corporation, Madison WI, USA	OR1199	OR51G2	KP290272
20 participants from the International Hapmap Consortium	pooled genomic DNA			Homo sapiens	NCBITAXON	NCBITaxon:9606	Cloning	Phusion polymerase	Thermo Fisher Scientific, Pittsburgh PA, USA	pCl expression vector	Promega Corporation, Madison WI, USA	OR1115	OR5P3	KP290273
20 participants from the International Hapmap Consortium	pooled genomic DNA			Homo sapiens	NCBITAXON	NCBITaxon:9606	Cloning	Phusion polymerase	Thermo Fisher Scientific, Pittsburgh PA, USA	pCl expression vector	Promega Corporation, Madison WI, USA	OR1202	OR10Q1	KP290274
20 participants from the International Hapmap Consortium	pooled genomic DNA			Homo sapiens	NCBITAXON	NCBITaxon:9606	Cloning	Phusion polymerase	Thermo Fisher Scientific, Pittsburgh PA, USA	pCl expression vector	Promega Corporation, Madison WI, USA	OR1203	OR5D18	KP290275
20 participants from the International Hapmap Consortium	pooled genomic DNA			Homo sapiens	NCBITAXON	NCBITaxon:9606	Cloning	Phusion polymerase	Thermo Fisher Scientific, Pittsburgh PA, USA	pCl expression vector	Promega Corporation, Madison WI, USA	OR1204	OR5L1	KP290276
20 participants from the International Hapmap Consortium	pooled genomic DNA			Homo sapiens	NCBITAXON	NCBITaxon:9606	Cloning	Phusion polymerase	Thermo Fisher Scientific, Pittsburgh PA, USA	pCl expression vector	Promega Corporation, Madison WI, USA	OR1205	OR51E2	KP290277
20 participants from the International Hapmap Consortium	pooled genomic DNA			Homo sapiens	NCBITAXON	NCBITaxon:9606	Cloning	Phusion polymerase	Thermo Fisher Scientific, Pittsburgh PA, USA	pCl expression vector	Promega Corporation, Madison WI, USA	OR1206	OR51D1	KP290278
20 participants from the International Hapmap Consortium	pooled genomic DNA			Homo sapiens	NCBITAXON	NCBITaxon:9606	Cloning	Phusion polymerase	Thermo Fisher Scientific, Pittsburgh PA, USA	pCl expression vector	Promega Corporation, Madison WI, USA	OR1207	OR5AR1	KP290279
20 participants from the International Hapmap Consortium	pooled genomic DNA			Homo sapiens	NCBITAXON	NCBITaxon:9606	Cloning	Phusion polymerase	Thermo Fisher Scientific, Pittsburgh PA, USA	pCl expression vector	Promega Corporation, Madison WI, USA	OR1208	OR5M1	KP290280
20 participants from the International Hapmap Consortium	pooled genomic DNA			Homo sapiens	NCBITAXON	NCBITaxon:9606	Cloning	Phusion polymerase	Thermo Fisher Scientific, Pittsburgh PA, USA	pCl expression vector	Promega Corporation, Madison WI, USA	OR1209	OR5AP2	KP290281
20 participants from the International Hapmap Consortium	pooled genomic DNA			Homo sapiens	NCBITAXON	NCBITaxon:9606	Cloning	Phusion polymerase	Thermo Fisher Scientific, Pittsburgh PA, USA	pCl expression vector	Promega Corporation, Madison WI, USA	OR1210	OR52B2	KP290282
20 participants from the International Hapmap Consortium	pooled genomic DNA			Homo sapiens	NCBITAXON	NCBITaxon:9606	Cloning	Phusion polymerase	Thermo Fisher Scientific, Pittsburgh PA, USA	pCl expression vector	Promega Corporation, Madison WI, USA	OR1211	OR52K2	KP290283
20 participants from the International Hapmap Consortium	pooled genomic DNA			Homo sapiens	NCBITAXON	NCBITaxon:9606	Cloning	Phusion polymerase	Thermo Fisher Scientific, Pittsburgh PA, USA	pCl expression vector	Promega Corporation, Madison WI, USA	OR1213	OR8I2	KP290284
20 participants from the International Hapmap Consortium	pooled genomic DNA			Homo sapiens	NCBITAXON	NCBITaxon:9606	Cloning	Phusion polymerase	Thermo Fisher Scientific, Pittsburgh PA, USA	pCl expression vector	Promega Corporation, Madison WI, USA	OR1214	OR8H2	KP290285
20 participants from the International Hapmap Consortium	pooled genomic DNA			Homo sapiens	NCBITAXON	NCBITaxon:9606	Cloning	Phusion polymerase	Thermo Fisher Scientific, Pittsburgh PA, USA	pCl expression vector	Promega Corporation, Madison WI, USA	OR1215	OR8H3	KP290286
20 participants from the International Hapmap Consortium	pooled genomic DNA			Homo sapiens	NCBITAXON	NCBITaxon:9606	Cloning	Phusion polymerase	Thermo Fisher Scientific, Pittsburgh PA, USA	pCl expression vector	Promega Corporation, Madison WI, USA	OR1216	OR4A15	KP290287
20 participants from the International Hapmap Consortium	pooled genomic DNA			Homo sapiens	NCBITAXON	NCBITaxon:9606	Cloning	Phusion polymerase	Thermo Fisher Scientific, Pittsburgh PA, USA	pCl expression vector	Promega Corporation, Madison WI, USA	OR1217	OR4D9	KP290288
20 participants from the International Hapmap Consortium	pooled genomic DNA			Homo sapiens	NCBITAXON	NCBITaxon:9606	Cloning	Phusion polymerase	Thermo Fisher Scientific, Pittsburgh PA, USA	pCl expression vector	Promega Corporation, Madison WI, USA	OR1218	OR5B16	KP290289
20 participants from the International Hapmap Consortium	pooled genomic DNA			Homo sapiens	NCBITAXON	NCBITaxon:9606	Cloning	Phusion polymerase	Thermo Fisher Scientific, Pittsburgh PA, USA	pCl expression vector	Promega Corporation, Madison WI, USA	OR1219	OR10A6	KP290290
20 participants from the International Hapmap Consortium	pooled genomic DNA			Homo sapiens	NCBITAXON	NCBITaxon:9606	Cloning	Phusion polymerase	Thermo Fisher Scientific, Pittsburgh PA, USA	pCl expression vector	Promega Corporation, Madison WI, USA	OR1220	OR5B17	KP290291
20 participants from the International Hapmap Consortium	pooled genomic DNA			Homo sapiens	NCBITAXON	NCBITaxon:9606	Cloning	Phusion polymerase	Thermo Fisher Scientific, Pittsburgh PA, USA	pCl expression vector	Promega Corporation, Madison WI, USA	OR1221	OR52P1	KP290292
20 participants from the International Hapmap Consortium	pooled genomic DNA			Homo sapiens	NCBITAXON	NCBITaxon:9606	Cloning	Phusion polymerase	Thermo Fisher Scientific, Pittsburgh PA, USA	pCl expression vector	Promega Corporation, Madison WI, USA	OR1222	OR5S1	KP290293
20 participants from the International Hapmap Consortium	pooled genomic DNA			Homo sapiens	NCBITAXON	NCBITaxon:9606	Cloning	Phusion polymerase	Thermo Fisher Scientific, Pittsburgh PA, USA	pCl expression vector	Promega Corporation, Madison WI, USA	OR1224	OR56B4	KP290294
20 participants from the International Hapmap Consortium	pooled genomic DNA			Homo sapiens	NCBITAXON	NCBITaxon:9606	Cloning	Phusion polymerase	Thermo Fisher Scientific, Pittsburgh PA, USA	pCl expression vector	Promega Corporation, Madison WI, USA	OR1225	OR4D6	KP290295
20 participants from the International Hapmap Consortium	pooled genomic DNA			Homo sapiens	NCBITAXON	NCBITaxon:9606	Cloning	Phusion polymerase	Thermo Fisher Scientific, Pittsburgh PA, USA	pCl expression vector	Promega Corporation, Madison WI, USA	OR1226	OR8B8	KP290296
20 participants from the International Hapmap Consortium	pooled genomic DNA			Homo sapiens	NCBITAXON	NCBITaxon:9606	Cloning	Phusion polymerase	Thermo Fisher Scientific, Pittsburgh PA, USA	pCl expression vector	Promega Corporation, Madison WI, USA	OR1227	OR8B4	KP290297
20 participants from the International Hapmap Consortium	pooled genomic DNA			Homo sapiens	NCBITAXON	NCBITaxon:9606	Cloning	Phusion polymerase	Thermo Fisher Scientific, Pittsburgh PA, USA	pCl expression vector	Promega Corporation, Madison WI, USA	OR1228	junk(2)
20 participants from the International Hapmap Consortium	pooled genomic DNA			Homo sapiens	NCBITAXON	NCBITaxon:9606	Cloning	Phusion polymerase	Thermo Fisher Scientific, Pittsburgh PA, USA	pCl expression vector	Promega Corporation, Madison WI, USA	OR1229	OR4C6	KP290298
20 participants from the International Hapmap Consortium	pooled genomic DNA			Homo sapiens	NCBITAXON	NCBITaxon:9606	Cloning	Phusion polymerase	Thermo Fisher Scientific, Pittsburgh PA, USA	pCl expression vector	Promega Corporation, Madison WI, USA	OR1230	OR5D14	KP290299
20 participants from the International Hapmap Consortium	pooled genomic DNA			Homo sapiens	NCBITAXON	NCBITaxon:9606	Cloning	Phusion polymerase	Thermo Fisher Scientific, Pittsburgh PA, USA	pCl expression vector	Promega Corporation, Madison WI, USA	OR1231	OR6Q1	KP290300
20 participants from the International Hapmap Consortium	pooled genomic DNA			Homo sapiens	NCBITAXON	NCBITaxon:9606	Cloning	Phusion polymerase	Thermo Fisher Scientific, Pittsburgh PA, USA	pCl expression vector	Promega Corporation, Madison WI, USA	OR1234	OR52W1	KP290301
20 participants from the International Hapmap Consortium	pooled genomic DNA			Homo sapiens	NCBITAXON	NCBITaxon:9606	Cloning	Phusion polymerase	Thermo Fisher Scientific, Pittsburgh PA, USA	pCl expression vector	Promega Corporation, Madison WI, USA	OR1235	OR2D2	KP290302
20 participants from the International Hapmap Consortium	pooled genomic DNA			Homo sapiens	NCBITAXON	NCBITaxon:9606	Cloning	Phusion polymerase	Thermo Fisher Scientific, Pittsburgh PA, USA	pCl expression vector	Promega Corporation, Madison WI, USA	OR1236	OR5M11	KP290303
20 participants from the International Hapmap Consortium	pooled genomic DNA			Homo sapiens	NCBITAXON	NCBITaxon:9606	Cloning	Phusion polymerase	Thermo Fisher Scientific, Pittsburgh PA, USA	pCl expression vector	Promega Corporation, Madison WI, USA	OR1237	OR4C16	KP290304
20 participants from the International Hapmap Consortium	pooled genomic DNA			Homo sapiens	NCBITAXON	NCBITaxon:9606	Cloning	Phusion polymerase	Thermo Fisher Scientific, Pittsburgh PA, USA	pCl expression vector	Promega Corporation, Madison WI, USA	OR1238	OR52N5	KP290305
20 participants from the International Hapmap Consortium	pooled genomic DNA			Homo sapiens	NCBITAXON	NCBITaxon:9606	Cloning	Phusion polymerase	Thermo Fisher Scientific, Pittsburgh PA, USA	pCl expression vector	Promega Corporation, Madison WI, USA	OR1239	OR6X1	KP290306
20 participants from the International Hapmap Consortium	pooled genomic DNA			Homo sapiens	NCBITAXON	NCBITaxon:9606	Cloning	Phusion polymerase	Thermo Fisher Scientific, Pittsburgh PA, USA	pCl expression vector	Promega Corporation, Madison WI, USA	OR1240	OR8B2	KP290307
20 participants from the International Hapmap Consortium	pooled genomic DNA			Homo sapiens	NCBITAXON	NCBITaxon:9606	Cloning	Phusion polymerase	Thermo Fisher Scientific, Pittsburgh PA, USA	pCl expression vector	Promega Corporation, Madison WI, USA	OR1241	OR5J2	KP290308
20 participants from the International Hapmap Consortium	pooled genomic DNA			Homo sapiens	NCBITAXON	NCBITaxon:9606	Cloning	Phusion polymerase	Thermo Fisher Scientific, Pittsburgh PA, USA	pCl expression vector	Promega Corporation, Madison WI, USA	OR1242	OR8U1	KP290309
20 participants from the International Hapmap Consortium	pooled genomic DNA			Homo sapiens	NCBITAXON	NCBITaxon:9606	Cloning	Phusion polymerase	Thermo Fisher Scientific, Pittsburgh PA, USA	pCl expression vector	Promega Corporation, Madison WI, USA	OR1243	OR4D11	KP290310
20 participants from the International Hapmap Consortium	pooled genomic DNA			Homo sapiens	NCBITAXON	NCBITaxon:9606	Cloning	Phusion polymerase	Thermo Fisher Scientific, Pittsburgh PA, USA	pCl expression vector	Promega Corporation, Madison WI, USA	OR1244	OR4C11	KP290311
20 participants from the International Hapmap Consortium	pooled genomic DNA			Homo sapiens	NCBITAXON	NCBITaxon:9606	Cloning	Phusion polymerase	Thermo Fisher Scientific, Pittsburgh PA, USA	pCl expression vector	Promega Corporation, Madison WI, USA	OR1245	OR5AN1	KP290312
20 participants from the International Hapmap Consortium	pooled genomic DNA			Homo sapiens	NCBITAXON	NCBITaxon:9606	Cloning	Phusion polymerase	Thermo Fisher Scientific, Pittsburgh PA, USA	pCl expression vector	Promega Corporation, Madison WI, USA	OR1246	OR5B2	KP290313
20 participants from the International Hapmap Consortium	pooled genomic DNA			Homo sapiens	NCBITAXON	NCBITaxon:9606	Cloning	Phusion polymerase	Thermo Fisher Scientific, Pittsburgh PA, USA	pCl expression vector	Promega Corporation, Madison WI, USA	OR1248	OR10D3	KP290314
20 participants from the International Hapmap Consortium	pooled genomic DNA			Homo sapiens	NCBITAXON	NCBITaxon:9606	Cloning	Phusion polymerase	Thermo Fisher Scientific, Pittsburgh PA, USA	pCl expression vector	Promega Corporation, Madison WI, USA	OR1249	OR5T1	KP290315
20 participants from the International Hapmap Consortium	pooled genomic DNA			Homo sapiens	NCBITAXON	NCBITaxon:9606	Cloning	Phusion polymerase	Thermo Fisher Scientific, Pittsburgh PA, USA	pCl expression vector	Promega Corporation, Madison WI, USA	OR1251	OR10AG1	KP290316
20 participants from the International Hapmap Consortium	pooled genomic DNA			Homo sapiens	NCBITAXON	NCBITaxon:9606	Cloning	Phusion polymerase	Thermo Fisher Scientific, Pittsburgh PA, USA	pCl expression vector	Promega Corporation, Madison WI, USA	OR1252	OR10A7	KP290317
20 participants from the International Hapmap Consortium	pooled genomic DNA			Homo sapiens	NCBITAXON	NCBITaxon:9606	Cloning	Phusion polymerase	Thermo Fisher Scientific, Pittsburgh PA, USA	pCl expression vector	Promega Corporation, Madison WI, USA	OR1254	OR10P1	KP290318
20 participants from the International Hapmap Consortium	pooled genomic DNA			Homo sapiens	NCBITAXON	NCBITaxon:9606	Cloning	Phusion polymerase	Thermo Fisher Scientific, Pittsburgh PA, USA	pCl expression vector	Promega Corporation, Madison WI, USA	OR1255	OR10AD1	KP290319
20 participants from the International Hapmap Consortium	pooled genomic DNA			Homo sapiens	NCBITAXON	NCBITaxon:9606	Cloning	Phusion polymerase	Thermo Fisher Scientific, Pittsburgh PA, USA	pCl expression vector	Promega Corporation, Madison WI, USA	OR1256	OR2AP1	KP290320
20 participants from the International Hapmap Consortium	pooled genomic DNA			Homo sapiens	NCBITAXON	NCBITaxon:9606	Cloning	Phusion polymerase	Thermo Fisher Scientific, Pittsburgh PA, USA	pCl expression vector	Promega Corporation, Madison WI, USA	OR1257	OR1E5	KP290321
20 participants from the International Hapmap Consortium	pooled genomic DNA			Homo sapiens	NCBITAXON	NCBITaxon:9606	Cloning	Phusion polymerase	Thermo Fisher Scientific, Pittsburgh PA, USA	pCl expression vector	Promega Corporation, Madison WI, USA	OR1258	OR4K2	KP290322
20 participants from the International Hapmap Consortium	pooled genomic DNA			Homo sapiens	NCBITAXON	NCBITaxon:9606	Cloning	Phusion polymerase	Thermo Fisher Scientific, Pittsburgh PA, USA	pCl expression vector	Promega Corporation, Madison WI, USA	OR1259	OR4K3	KP290323
20 participants from the International Hapmap Consortium	pooled genomic DNA			Homo sapiens	NCBITAXON	NCBITaxon:9606	Cloning	Phusion polymerase	Thermo Fisher Scientific, Pittsburgh PA, USA	pCl expression vector	Promega Corporation, Madison WI, USA	OR1261	OR4K5	KP290324
20 participants from the International Hapmap Consortium	pooled genomic DNA			Homo sapiens	NCBITAXON	NCBITaxon:9606	Cloning	Phusion polymerase	Thermo Fisher Scientific, Pittsburgh PA, USA	pCl expression vector	Promega Corporation, Madison WI, USA	OR1262	OR4N5	KP290325
20 participants from the International Hapmap Consortium	pooled genomic DNA			Homo sapiens	NCBITAXON	NCBITaxon:9606	Cloning	Phusion polymerase	Thermo Fisher Scientific, Pittsburgh PA, USA	pCl expression vector	Promega Corporation, Madison WI, USA	OR1263	OR11H4	KP290326
20 participants from the International Hapmap Consortium	pooled genomic DNA			Homo sapiens	NCBITAXON	NCBITaxon:9606	Cloning	Phusion polymerase	Thermo Fisher Scientific, Pittsburgh PA, USA	pCl expression vector	Promega Corporation, Madison WI, USA	OR1265	OR4L1	KP290327
20 participants from the International Hapmap Consortium	pooled genomic DNA			Homo sapiens	NCBITAXON	NCBITaxon:9606	Cloning	Phusion polymerase	Thermo Fisher Scientific, Pittsburgh PA, USA	pCl expression vector	Promega Corporation, Madison WI, USA	OR1266	OR4K13	KP290328
20 participants from the International Hapmap Consortium	pooled genomic DNA			Homo sapiens	NCBITAXON	NCBITaxon:9606	Cloning	Phusion polymerase	Thermo Fisher Scientific, Pittsburgh PA, USA	pCl expression vector	Promega Corporation, Madison WI, USA	OR1269	OR4K1	KP290329
20 participants from the International Hapmap Consortium	pooled genomic DNA			Homo sapiens	NCBITAXON	NCBITaxon:9606	Cloning	Phusion polymerase	Thermo Fisher Scientific, Pittsburgh PA, USA	pCl expression vector	Promega Corporation, Madison WI, USA	OR1270	OR4N2	KP290330
20 participants from the International Hapmap Consortium	pooled genomic DNA			Homo sapiens	NCBITAXON	NCBITaxon:9606	Cloning	Phusion polymerase	Thermo Fisher Scientific, Pittsburgh PA, USA	pCl expression vector	Promega Corporation, Madison WI, USA	OR1271	OR6S1	KP290331
20 participants from the International Hapmap Consortium	pooled genomic DNA			Homo sapiens	NCBITAXON	NCBITaxon:9606	Cloning	Phusion polymerase	Thermo Fisher Scientific, Pittsburgh PA, USA	pCl expression vector	Promega Corporation, Madison WI, USA	OR1272	OR10G3	KP290332
20 participants from the International Hapmap Consortium	pooled genomic DNA			Homo sapiens	NCBITAXON	NCBITaxon:9606	Cloning	Phusion polymerase	Thermo Fisher Scientific, Pittsburgh PA, USA	pCl expression vector	Promega Corporation, Madison WI, USA	OR1273	OR10G2	KP290333
20 participants from the International Hapmap Consortium	pooled genomic DNA			Homo sapiens	NCBITAXON	NCBITaxon:9606	Cloning	Phusion polymerase	Thermo Fisher Scientific, Pittsburgh PA, USA	pCl expression vector	Promega Corporation, Madison WI, USA	OR1274	OR4E2	KP290334
20 participants from the International Hapmap Consortium	pooled genomic DNA			Homo sapiens	NCBITAXON	NCBITaxon:9606	Cloning	Phusion polymerase	Thermo Fisher Scientific, Pittsburgh PA, USA	pCl expression vector	Promega Corporation, Madison WI, USA	OR1275	OR11H6	KP290335
20 participants from the International Hapmap Consortium	pooled genomic DNA			Homo sapiens	NCBITAXON	NCBITaxon:9606	Cloning	Phusion polymerase	Thermo Fisher Scientific, Pittsburgh PA, USA	pCl expression vector	Promega Corporation, Madison WI, USA	OR1276	OR4K14	KP290336
20 participants from the International Hapmap Consortium	pooled genomic DNA			Homo sapiens	NCBITAXON	NCBITaxon:9606	Cloning	Phusion polymerase	Thermo Fisher Scientific, Pittsburgh PA, USA	pCl expression vector	Promega Corporation, Madison WI, USA	OR1277	OR4N4	KP290337
20 participants from the International Hapmap Consortium	pooled genomic DNA			Homo sapiens	NCBITAXON	NCBITaxon:9606	Cloning	Phusion polymerase	Thermo Fisher Scientific, Pittsburgh PA, USA	pCl expression vector	Promega Corporation, Madison WI, USA	OR1278	OR4M2	KP290338
20 participants from the International Hapmap Consortium	pooled genomic DNA			Homo sapiens	NCBITAXON	NCBITaxon:9606	Cloning	Phusion polymerase	Thermo Fisher Scientific, Pittsburgh PA, USA	pCl expression vector	Promega Corporation, Madison WI, USA	OR1279	OR8S1	KP290339
20 participants from the International Hapmap Consortium	pooled genomic DNA			Homo sapiens	NCBITAXON	NCBITaxon:9606	Cloning	Phusion polymerase	Thermo Fisher Scientific, Pittsburgh PA, USA	pCl expression vector	Promega Corporation, Madison WI, USA	OR1281	OR1F1	KP290340
20 participants from the International Hapmap Consortium	pooled genomic DNA			Homo sapiens	NCBITAXON	NCBITaxon:9606	Cloning	Phusion polymerase	Thermo Fisher Scientific, Pittsburgh PA, USA	pCl expression vector	Promega Corporation, Madison WI, USA	OR1282	OR2C1	KP290341
20 participants from the International Hapmap Consortium	pooled genomic DNA			Homo sapiens	NCBITAXON	NCBITaxon:9606	Cloning	Phusion polymerase	Thermo Fisher Scientific, Pittsburgh PA, USA	pCl expression vector	Promega Corporation, Madison WI, USA	OR1283	OR4S1	KP290342
20 participants from the International Hapmap Consortium	pooled genomic DNA			Homo sapiens	NCBITAXON	NCBITaxon:9606	Cloning	Phusion polymerase	Thermo Fisher Scientific, Pittsburgh PA, USA	pCl expression vector	Promega Corporation, Madison WI, USA	OR1284	OR4C3	KP290343
20 participants from the International Hapmap Consortium	pooled genomic DNA			Homo sapiens	NCBITAXON	NCBITaxon:9606	Cloning	Phusion polymerase	Thermo Fisher Scientific, Pittsburgh PA, USA	pCl expression vector	Promega Corporation, Madison WI, USA	OR1285	OR4D2	KP290344
20 participants from the International Hapmap Consortium	pooled genomic DNA			Homo sapiens	NCBITAXON	NCBITaxon:9606	Cloning	Phusion polymerase	Thermo Fisher Scientific, Pittsburgh PA, USA	pCl expression vector	Promega Corporation, Madison WI, USA	OR1286	OR3A2	KP290345
20 participants from the International Hapmap Consortium	pooled genomic DNA			Homo sapiens	NCBITAXON	NCBITaxon:9606	Cloning	Phusion polymerase	Thermo Fisher Scientific, Pittsburgh PA, USA	pCl expression vector	Promega Corporation, Madison WI, USA	OR1287	OR1A1	KP290346
20 participants from the International Hapmap Consortium	pooled genomic DNA			Homo sapiens	NCBITAXON	NCBITaxon:9606	Cloning	Phusion polymerase	Thermo Fisher Scientific, Pittsburgh PA, USA	pCl expression vector	Promega Corporation, Madison WI, USA	OR1288	OR3A1	KP290347
20 participants from the International Hapmap Consortium	pooled genomic DNA			Homo sapiens	NCBITAXON	NCBITaxon:9606	Cloning	Phusion polymerase	Thermo Fisher Scientific, Pittsburgh PA, USA	pCl expression vector	Promega Corporation, Madison WI, USA	OR1289	OR1D5	KP290348
20 participants from the International Hapmap Consortium	pooled genomic DNA			Homo sapiens	NCBITAXON	NCBITaxon:9606	Cloning	Phusion polymerase	Thermo Fisher Scientific, Pittsburgh PA, USA	pCl expression vector	Promega Corporation, Madison WI, USA	OR1291	OR10H1	KP290349
20 participants from the International Hapmap Consortium	pooled genomic DNA			Homo sapiens	NCBITAXON	NCBITaxon:9606	Cloning	Phusion polymerase	Thermo Fisher Scientific, Pittsburgh PA, USA	pCl expression vector	Promega Corporation, Madison WI, USA	OR1292	OR7C2	KP290350
20 participants from the International Hapmap Consortium	pooled genomic DNA			Homo sapiens	NCBITAXON	NCBITaxon:9606	Cloning	Phusion polymerase	Thermo Fisher Scientific, Pittsburgh PA, USA	pCl expression vector	Promega Corporation, Madison WI, USA	OR1293	OR10H4	KP290351
20 participants from the International Hapmap Consortium	pooled genomic DNA			Homo sapiens	NCBITAXON	NCBITaxon:9606	Cloning	Phusion polymerase	Thermo Fisher Scientific, Pittsburgh PA, USA	pCl expression vector	Promega Corporation, Madison WI, USA	OR1294	OR10H5	KP290352
20 participants from the International Hapmap Consortium	pooled genomic DNA			Homo sapiens	NCBITAXON	NCBITaxon:9606	Cloning	Phusion polymerase	Thermo Fisher Scientific, Pittsburgh PA, USA	pCl expression vector	Promega Corporation, Madison WI, USA	OR1295	OR7G1	KP290353
20 participants from the International Hapmap Consortium	pooled genomic DNA			Homo sapiens	NCBITAXON	NCBITaxon:9606	Cloning	Phusion polymerase	Thermo Fisher Scientific, Pittsburgh PA, USA	pCl expression vector	Promega Corporation, Madison WI, USA	OR1296	OR2Z1	KP290354
20 participants from the International Hapmap Consortium	pooled genomic DNA			Homo sapiens	NCBITAXON	NCBITaxon:9606	Cloning	Phusion polymerase	Thermo Fisher Scientific, Pittsburgh PA, USA	pCl expression vector	Promega Corporation, Madison WI, USA	OR1297	OR7G3	KP290355
20 participants from the International Hapmap Consortium	pooled genomic DNA			Homo sapiens	NCBITAXON	NCBITaxon:9606	Cloning	Phusion polymerase	Thermo Fisher Scientific, Pittsburgh PA, USA	pCl expression vector	Promega Corporation, Madison WI, USA	OR1298	OR7D4	KP290356
20 participants from the International Hapmap Consortium	pooled genomic DNA			Homo sapiens	NCBITAXON	NCBITaxon:9606	Cloning	Phusion polymerase	Thermo Fisher Scientific, Pittsburgh PA, USA	pCl expression vector	Promega Corporation, Madison WI, USA	OR1299	OR7C1	KP290357
20 participants from the International Hapmap Consortium	pooled genomic DNA			Homo sapiens	NCBITAXON	NCBITaxon:9606	Cloning	Phusion polymerase	Thermo Fisher Scientific, Pittsburgh PA, USA	pCl expression vector	Promega Corporation, Madison WI, USA	OR1300	OR7A17	KP290358
20 participants from the International Hapmap Consortium	pooled genomic DNA			Homo sapiens	NCBITAXON	NCBITaxon:9606	Cloning	Phusion polymerase	Thermo Fisher Scientific, Pittsburgh PA, USA	pCl expression vector	Promega Corporation, Madison WI, USA	OR1302	OR11H12	KP290359
20 participants from the International Hapmap Consortium	pooled genomic DNA			Homo sapiens	NCBITAXON	NCBITaxon:9606	Cloning	Phusion polymerase	Thermo Fisher Scientific, Pittsburgh PA, USA	pCl expression vector	Promega Corporation, Madison WI, USA	OR1304	OR10R2	KP290360
20 participants from the International Hapmap Consortium	pooled genomic DNA			Homo sapiens	NCBITAXON	NCBITaxon:9606	Cloning	Phusion polymerase	Thermo Fisher Scientific, Pittsburgh PA, USA	pCl expression vector	Promega Corporation, Madison WI, USA	OR1184	OR52E2
20 participants from the International Hapmap Consortium	pooled genomic DNA			Homo sapiens	NCBITAXON	NCBITaxon:9606	Cloning	Phusion polymerase	Thermo Fisher Scientific, Pittsburgh PA, USA	pCl expression vector	Promega Corporation, Madison WI, USA	OR1306	OR52B6	KP290361
20 participants from the International Hapmap Consortium	pooled genomic DNA			Homo sapiens	NCBITAXON	NCBITaxon:9606	Cloning	Phusion polymerase	Thermo Fisher Scientific, Pittsburgh PA, USA	pCl expression vector	Promega Corporation, Madison WI, USA	OR1307	OR4C5	KP290362
20 participants from the International Hapmap Consortium	pooled genomic DNA			Homo sapiens	NCBITAXON	NCBITaxon:9606	Cloning	Phusion polymerase	Thermo Fisher Scientific, Pittsburgh PA, USA	pCl expression vector	Promega Corporation, Madison WI, USA	OR1309	OR9K2	KP290363
20 participants from the International Hapmap Consortium	pooled genomic DNA			Homo sapiens	NCBITAXON	NCBITaxon:9606	Cloning	Phusion polymerase	Thermo Fisher Scientific, Pittsburgh PA, USA	pCl expression vector	Promega Corporation, Madison WI, USA	OR1177	OR9Q2	KP290364
20 participants from the International Hapmap Consortium	pooled genomic DNA			Homo sapiens	NCBITAXON	NCBITaxon:9606	Cloning	Phusion polymerase	Thermo Fisher Scientific, Pittsburgh PA, USA	pCl expression vector	Promega Corporation, Madison WI, USA	OR1073	OR2J2
20 participants from the International Hapmap Consortium	pooled genomic DNA			Homo sapiens	NCBITAXON	NCBITaxon:9606	Cloning	Phusion polymerase	Thermo Fisher Scientific, Pittsburgh PA, USA	pCl expression vector	Promega Corporation, Madison WI, USA	OR1312	OR7G2	KP290365
20 participants from the International Hapmap Consortium	pooled genomic DNA			Homo sapiens	NCBITAXON	NCBITaxon:9606	Cloning	Phusion polymerase	Thermo Fisher Scientific, Pittsburgh PA, USA	pCl expression vector	Promega Corporation, Madison WI, USA	OR1313	OR5T2	KP290366
20 participants from the International Hapmap Consortium	pooled genomic DNA			Homo sapiens	NCBITAXON	NCBITaxon:9606	Cloning	Phusion polymerase	Thermo Fisher Scientific, Pittsburgh PA, USA	pCl expression vector	Promega Corporation, Madison WI, USA	OR1091	OR7E24	KP290367
20 participants from the International Hapmap Consortium	pooled genomic DNA			Homo sapiens	NCBITAXON	NCBITaxon:9606	Cloning	Phusion polymerase	Thermo Fisher Scientific, Pittsburgh PA, USA	pCl expression vector	Promega Corporation, Madison WI, USA	OR1089	OR1K1	KP290368
20 participants from the International Hapmap Consortium	pooled genomic DNA			Homo sapiens	NCBITAXON	NCBITaxon:9606	Cloning	Phusion polymerase	Thermo Fisher Scientific, Pittsburgh PA, USA	pCl expression vector	Promega Corporation, Madison WI, USA	OR1316	OR4D1	KP290369
20 participants from the International Hapmap Consortium	pooled genomic DNA			Homo sapiens	NCBITAXON	NCBITaxon:9606	Cloning	Phusion polymerase	Thermo Fisher Scientific, Pittsburgh PA, USA	pCl expression vector	Promega Corporation, Madison WI, USA	OR1318	OR14J1	KP290370
20 participants from the International Hapmap Consortium	pooled genomic DNA			Homo sapiens	NCBITAXON	NCBITaxon:9606	Cloning	Phusion polymerase	Thermo Fisher Scientific, Pittsburgh PA, USA	pCl expression vector	Promega Corporation, Madison WI, USA	OR1319	OR4K17	KP290371
20 participants from the International Hapmap Consortium	pooled genomic DNA			Homo sapiens	NCBITAXON	NCBITaxon:9606	Cloning	Phusion polymerase	Thermo Fisher Scientific, Pittsburgh PA, USA	pCl expression vector	Promega Corporation, Madison WI, USA	OR1320	OR4K11	KP290372
20 participants from the International Hapmap Consortium	pooled genomic DNA			Homo sapiens	NCBITAXON	NCBITaxon:9606	Cloning	Phusion polymerase	Thermo Fisher Scientific, Pittsburgh PA, USA	pCl expression vector	Promega Corporation, Madison WI, USA	OR1321	OR11G2	KP290373
20 participants from the International Hapmap Consortium	pooled genomic DNA			Homo sapiens	NCBITAXON	NCBITaxon:9606	Cloning	Phusion polymerase	Thermo Fisher Scientific, Pittsburgh PA, USA	pCl expression vector	Promega Corporation, Madison WI, USA	OR1323	OR8G5	KP290374
20 participants from the International Hapmap Consortium	pooled genomic DNA			Homo sapiens	NCBITAXON	NCBITaxon:9606	Cloning	Phusion polymerase	Thermo Fisher Scientific, Pittsburgh PA, USA	pCl expression vector	Promega Corporation, Madison WI, USA	OR1324	OR52I2	KP290375
20 participants from the International Hapmap Consortium	pooled genomic DNA			Homo sapiens	NCBITAXON	NCBITaxon:9606	Cloning	Phusion polymerase	Thermo Fisher Scientific, Pittsburgh PA, USA	pCl expression vector	Promega Corporation, Madison WI, USA	OR1326	OR51T1	KP290376
20 participants from the International Hapmap Consortium	pooled genomic DNA			Homo sapiens	NCBITAXON	NCBITaxon:9606	Cloning	Phusion polymerase	Thermo Fisher Scientific, Pittsburgh PA, USA	pCl expression vector	Promega Corporation, Madison WI, USA	OR1328	OR2G3	KP290377
20 participants from the International Hapmap Consortium	pooled genomic DNA			Homo sapiens	NCBITAXON	NCBITaxon:9606	Cloning	Phusion polymerase	Thermo Fisher Scientific, Pittsburgh PA, USA	pCl expression vector	Promega Corporation, Madison WI, USA	OR1313	OR5T2
20 participants from the International Hapmap Consortium	pooled genomic DNA			Homo sapiens	NCBITAXON	NCBITaxon:9606	Cloning	Phusion polymerase	Thermo Fisher Scientific, Pittsburgh PA, USA	pCl expression vector	Promega Corporation, Madison WI, USA	OR1330	OR51F2	KP290378
20 participants from the International Hapmap Consortium	pooled genomic DNA			Homo sapiens	NCBITAXON	NCBITaxon:9606	Cloning	Phusion polymerase	Thermo Fisher Scientific, Pittsburgh PA, USA	pCl expression vector	Promega Corporation, Madison WI, USA	OR1333	OR2B2	KP290379
20 participants from the International Hapmap Consortium	pooled genomic DNA			Homo sapiens	NCBITAXON	NCBITaxon:9606	Cloning	Phusion polymerase	Thermo Fisher Scientific, Pittsburgh PA, USA	pCl expression vector	Promega Corporation, Madison WI, USA	OR1300	OR7A17
20 participants from the International Hapmap Consortium	pooled genomic DNA			Homo sapiens	NCBITAXON	NCBITaxon:9606	Cloning	Phusion polymerase	Thermo Fisher Scientific, Pittsburgh PA, USA	pCl expression vector	Promega Corporation, Madison WI, USA	OR1335	OR5AK2	KP290380
20 participants from the International Hapmap Consortium	pooled genomic DNA			Homo sapiens	NCBITAXON	NCBITaxon:9606	Cloning	Phusion polymerase	Thermo Fisher Scientific, Pittsburgh PA, USA	pCl expression vector	Promega Corporation, Madison WI, USA	OR1336	OR5AK3	KP290381
20 participants from the International Hapmap Consortium	pooled genomic DNA			Homo sapiens	NCBITAXON	NCBITaxon:9606	Cloning	Phusion polymerase	Thermo Fisher Scientific, Pittsburgh PA, USA	pCl expression vector	Promega Corporation, Madison WI, USA	OR1337	OR4C15	KP290382
20 participants from the International Hapmap Consortium	pooled genomic DNA			Homo sapiens	NCBITAXON	NCBITaxon:9606	Cloning	Phusion polymerase	Thermo Fisher Scientific, Pittsburgh PA, USA	pCl expression vector	Promega Corporation, Madison WI, USA	OR1338	OR13D1	KP290383
20 participants from the International Hapmap Consortium	pooled genomic DNA			Homo sapiens	NCBITAXON	NCBITaxon:9606	Cloning	Phusion polymerase	Thermo Fisher Scientific, Pittsburgh PA, USA	pCl expression vector	Promega Corporation, Madison WI, USA	OR1339	OR13C3	KP290384
20 participants from the International Hapmap Consortium	pooled genomic DNA			Homo sapiens	NCBITAXON	NCBITaxon:9606	Cloning	Phusion polymerase	Thermo Fisher Scientific, Pittsburgh PA, USA	pCl expression vector	Promega Corporation, Madison WI, USA	OR1340	OR2K2	KP290385
20 participants from the International Hapmap Consortium	pooled genomic DNA			Homo sapiens	NCBITAXON	NCBITaxon:9606	Cloning	Phusion polymerase	Thermo Fisher Scientific, Pittsburgh PA, USA	pCl expression vector	Promega Corporation, Madison WI, USA	OR1024	OR10K1
20 participants from the International Hapmap Consortium	pooled genomic DNA			Homo sapiens	NCBITAXON	NCBITaxon:9606	Cloning	Phusion polymerase	Thermo Fisher Scientific, Pittsburgh PA, USA	pCl expression vector	Promega Corporation, Madison WI, USA	OR1343	OR5T3	KP290386
20 participants from the International Hapmap Consortium	pooled genomic DNA			Homo sapiens	NCBITAXON	NCBITaxon:9606	Cloning	Phusion polymerase	Thermo Fisher Scientific, Pittsburgh PA, USA	pCl expression vector	Promega Corporation, Madison WI, USA	OR1344	OR5AU1	KP290387
20 participants from the International Hapmap Consortium	pooled genomic DNA			Homo sapiens	NCBITAXON	NCBITaxon:9606	Cloning	Phusion polymerase	Thermo Fisher Scientific, Pittsburgh PA, USA	pCl expression vector	Promega Corporation, Madison WI, USA	OR1347	OR2T4	KP290388
20 participants from the International Hapmap Consortium	pooled genomic DNA			Homo sapiens	NCBITAXON	NCBITaxon:9606	Cloning	Phusion polymerase	Thermo Fisher Scientific, Pittsburgh PA, USA	pCl expression vector	Promega Corporation, Madison WI, USA	OR1348	OR6K6	KP290389
20 participants from the International Hapmap Consortium	pooled genomic DNA			Homo sapiens	NCBITAXON	NCBITaxon:9606	Cloning	Phusion polymerase	Thermo Fisher Scientific, Pittsburgh PA, USA	pCl expression vector	Promega Corporation, Madison WI, USA	OR1349	OR2G2	KP290390
20 participants from the International Hapmap Consortium	pooled genomic DNA			Homo sapiens	NCBITAXON	NCBITaxon:9606	Cloning	Phusion polymerase	Thermo Fisher Scientific, Pittsburgh PA, USA	pCl expression vector	Promega Corporation, Madison WI, USA	OR1350	OR1N2	KP290391
20 participants from the International Hapmap Consortium	pooled genomic DNA			Homo sapiens	NCBITAXON	NCBITaxon:9606	Cloning	Phusion polymerase	Thermo Fisher Scientific, Pittsburgh PA, USA	pCl expression vector	Promega Corporation, Madison WI, USA	OR1351	OR2T1	KP290392
20 participants from the International Hapmap Consortium	pooled genomic DNA			Homo sapiens	NCBITAXON	NCBITaxon:9606	Cloning	Phusion polymerase	Thermo Fisher Scientific, Pittsburgh PA, USA	pCl expression vector	Promega Corporation, Madison WI, USA	OR1361	OR4Q2	KP290393
20 participants from the International Hapmap Consortium	pooled genomic DNA			Homo sapiens	NCBITAXON	NCBITaxon:9606	Cloning	Phusion polymerase	Thermo Fisher Scientific, Pittsburgh PA, USA	pCl expression vector	Promega Corporation, Madison WI, USA	OR1362	OR5AL1	KP290394
20 participants from the International Hapmap Consortium	pooled genomic DNA			Homo sapiens	NCBITAXON	NCBITaxon:9606	Cloning	Phusion polymerase	Thermo Fisher Scientific, Pittsburgh PA, USA	pCl expression vector	Promega Corporation, Madison WI, USA	OR1288	OR3A1	KP290395
20 participants from the International Hapmap Consortium	pooled genomic DNA			Homo sapiens	NCBITAXON	NCBITaxon:9606	Cloning	Phusion polymerase	Thermo Fisher Scientific, Pittsburgh PA, USA	pCl expression vector	Promega Corporation, Madison WI, USA	OR1364	OR1E3	KP290396
20 participants from the International Hapmap Consortium	pooled genomic DNA			Homo sapiens	NCBITAXON	NCBITaxon:9606	Cloning	Phusion polymerase	Thermo Fisher Scientific, Pittsburgh PA, USA	pCl expression vector	Promega Corporation, Madison WI, USA	OR1065	OR10C1	KP290397
20 participants from the International Hapmap Consortium	pooled genomic DNA			Homo sapiens	NCBITAXON	NCBITaxon:9606	Cloning	Phusion polymerase	Thermo Fisher Scientific, Pittsburgh PA, USA	pCl expression vector	Promega Corporation, Madison WI, USA	OR1367	OR51F1	KP290398
20 participants from the International Hapmap Consortium	pooled genomic DNA			Homo sapiens	NCBITAXON	NCBITaxon:9606	Cloning	Phusion polymerase	Thermo Fisher Scientific, Pittsburgh PA, USA	pCl expression vector	Promega Corporation, Madison WI, USA	OR1368	OR10X1	KP290399
20 participants from the International Hapmap Consortium	pooled genomic DNA			Homo sapiens	NCBITAXON	NCBITaxon:9606	Cloning	Phusion polymerase	Thermo Fisher Scientific, Pittsburgh PA, USA	pCl expression vector	Promega Corporation, Madison WI, USA	OR1371	OR2J1	KP290400
20 participants from the International Hapmap Consortium	pooled genomic DNA			Homo sapiens	NCBITAXON	NCBITaxon:9606	Cloning	Phusion polymerase	Thermo Fisher Scientific, Pittsburgh PA, USA	pCl expression vector	Promega Corporation, Madison WI, USA	OR1165	OR51G1	KP290401
20 participants from the International Hapmap Consortium	pooled genomic DNA			Homo sapiens	NCBITAXON	NCBITaxon:9606	Cloning	Phusion polymerase	Thermo Fisher Scientific, Pittsburgh PA, USA	pCl expression vector	Promega Corporation, Madison WI, USA	OR1075	OR12D2	KP290402
20 participants from the International Hapmap Consortium	pooled genomic DNA			Homo sapiens	NCBITAXON	NCBITaxon:9606	Cloning	Phusion polymerase	Thermo Fisher Scientific, Pittsburgh PA, USA	pCl expression vector	Promega Corporation, Madison WI, USA	OR1257	OR1E5	KP290403
20 participants from the International Hapmap Consortium	pooled genomic DNA			Homo sapiens	NCBITAXON	NCBITaxon:9606	Cloning	Phusion polymerase	Thermo Fisher Scientific, Pittsburgh PA, USA	pCl expression vector	Promega Corporation, Madison WI, USA	OR1375	OR8J2	KP290404
20 participants from the International Hapmap Consortium	pooled genomic DNA			Homo sapiens	NCBITAXON	NCBITaxon:9606	Cloning	Phusion polymerase	Thermo Fisher Scientific, Pittsburgh PA, USA	pCl expression vector	Promega Corporation, Madison WI, USA	OR1376	OR1D2	KP290405
20 participants from the International Hapmap Consortium	pooled genomic DNA			Homo sapiens	NCBITAXON	NCBITaxon:9606	Cloning	Phusion polymerase	Thermo Fisher Scientific, Pittsburgh PA, USA	pCl expression vector	Promega Corporation, Madison WI, USA	OR1377	OR2M7 N	KP290406
20 participants from the International Hapmap Consortium	pooled genomic DNA			Homo sapiens	NCBITAXON	NCBITaxon:9606	Cloning	Phusion polymerase	Thermo Fisher Scientific, Pittsburgh PA, USA	pCl expression vector	Promega Corporation, Madison WI, USA	OR1378	OR2M7 O	KP290407
20 participants from the International Hapmap Consortium	pooled genomic DNA			Homo sapiens	NCBITAXON	NCBITaxon:9606	Cloning	Phusion polymerase	Thermo Fisher Scientific, Pittsburgh PA, USA	pCl expression vector	Promega Corporation, Madison WI, USA	OR1379	OR1L1	KP290408
20 participants from the International Hapmap Consortium	pooled genomic DNA			Homo sapiens	NCBITAXON	NCBITaxon:9606	Cloning	Phusion polymerase	Thermo Fisher Scientific, Pittsburgh PA, USA	pCl expression vector	Promega Corporation, Madison WI, USA	OR1347	OR2T4	KP290409
20 participants from the International Hapmap Consortium	pooled genomic DNA			Homo sapiens	NCBITAXON	NCBITaxon:9606	Cloning	Phusion polymerase	Thermo Fisher Scientific, Pittsburgh PA, USA	pCl expression vector	Promega Corporation, Madison WI, USA	OR1381	OR2D3	KP290410
20 participants from the International Hapmap Consortium	pooled genomic DNA			Homo sapiens	NCBITAXON	NCBITaxon:9606	Cloning	Phusion polymerase	Thermo Fisher Scientific, Pittsburgh PA, USA	pCl expression vector	Promega Corporation, Madison WI, USA	OR1328	OR2G3	KP290411
20 participants from the International Hapmap Consortium	pooled genomic DNA			Homo sapiens	NCBITAXON	NCBITaxon:9606	Cloning	Phusion polymerase	Thermo Fisher Scientific, Pittsburgh PA, USA	pCl expression vector	Promega Corporation, Madison WI, USA	OR1204	OR5L1	KP290412
20 participants from the International Hapmap Consortium	pooled genomic DNA			Homo sapiens	NCBITAXON	NCBITaxon:9606	Cloning	Phusion polymerase	Thermo Fisher Scientific, Pittsburgh PA, USA	pCl expression vector	Promega Corporation, Madison WI, USA	OR1046	OR2T2	KP290413
20 participants from the International Hapmap Consortium	pooled genomic DNA			Homo sapiens	NCBITAXON	NCBITaxon:9606	Cloning	Phusion polymerase	Thermo Fisher Scientific, Pittsburgh PA, USA	pCl expression vector	Promega Corporation, Madison WI, USA	OR1349	OR2G2	KP290414
20 participants from the International Hapmap Consortium	pooled genomic DNA			Homo sapiens	NCBITAXON	NCBITaxon:9606	Cloning	Phusion polymerase	Thermo Fisher Scientific, Pittsburgh PA, USA	pCl expression vector	Promega Corporation, Madison WI, USA	OR1386	OR2A4	KP290415
20 participants from the International Hapmap Consortium	pooled genomic DNA			Homo sapiens	NCBITAXON	NCBITaxon:9606	Cloning	Phusion polymerase	Thermo Fisher Scientific, Pittsburgh PA, USA	pCl expression vector	Promega Corporation, Madison WI, USA	OR1387	OR2A25	KP290416
20 participants from the International Hapmap Consortium	pooled genomic DNA			Homo sapiens	NCBITAXON	NCBITaxon:9606	Cloning	Phusion polymerase	Thermo Fisher Scientific, Pittsburgh PA, USA	pCl expression vector	Promega Corporation, Madison WI, USA	OR1388	OR8H1	KP290417
20 participants from the International Hapmap Consortium	pooled genomic DNA			Homo sapiens	NCBITAXON	NCBITaxon:9606	Cloning	Phusion polymerase	Thermo Fisher Scientific, Pittsburgh PA, USA	pCl expression vector	Promega Corporation, Madison WI, USA	OR1309	OR9K2	KP290418
20 participants from the International Hapmap Consortium	pooled genomic DNA			Homo sapiens	NCBITAXON	NCBITaxon:9606	Cloning	Phusion polymerase	Thermo Fisher Scientific, Pittsburgh PA, USA	pCl expression vector	Promega Corporation, Madison WI, USA	OR1339	OR13C3	KP290419
20 participants from the International Hapmap Consortium	pooled genomic DNA			Homo sapiens	NCBITAXON	NCBITaxon:9606	Cloning	Phusion polymerase	Thermo Fisher Scientific, Pittsburgh PA, USA	pCl expression vector	Promega Corporation, Madison WI, USA	OR1318	OR14J1	KP290420
20 participants from the International Hapmap Consortium	pooled genomic DNA			Homo sapiens	NCBITAXON	NCBITaxon:9606	Cloning	Phusion polymerase	Thermo Fisher Scientific, Pittsburgh PA, USA	pCl expression vector	Promega Corporation, Madison WI, USA	OR1348	OR6K6	KP290421
20 participants from the International Hapmap Consortium	pooled genomic DNA			Homo sapiens	NCBITAXON	NCBITaxon:9606	Cloning	Phusion polymerase	Thermo Fisher Scientific, Pittsburgh PA, USA	pCl expression vector	Promega Corporation, Madison WI, USA	OR1393	OR2H1	KP290422
20 participants from the International Hapmap Consortium	pooled genomic DNA			Homo sapiens	NCBITAXON	NCBITaxon:9606	Cloning	Phusion polymerase	Thermo Fisher Scientific, Pittsburgh PA, USA	pCl expression vector	Promega Corporation, Madison WI, USA	OR1394	OR4X1	KP290423
20 participants from the International Hapmap Consortium	pooled genomic DNA			Homo sapiens	NCBITAXON	NCBITaxon:9606	Cloning	Phusion polymerase	Thermo Fisher Scientific, Pittsburgh PA, USA	pCl expression vector	Promega Corporation, Madison WI, USA	OR1395	OR8G1	KP290424
20 participants from the International Hapmap Consortium	pooled genomic DNA			Homo sapiens	NCBITAXON	NCBITaxon:9606	Cloning	Phusion polymerase	Thermo Fisher Scientific, Pittsburgh PA, USA	pCl expression vector	Promega Corporation, Madison WI, USA	OR1396	OR10G8	KP290425
20 participants from the International Hapmap Consortium	pooled genomic DNA			Homo sapiens	NCBITAXON	NCBITaxon:9606	Cloning	Phusion polymerase	Thermo Fisher Scientific, Pittsburgh PA, USA	pCl expression vector	Promega Corporation, Madison WI, USA	OR1397	OR2T3	KP290426
20 participants from the International Hapmap Consortium	pooled genomic DNA			Homo sapiens	NCBITAXON	NCBITaxon:9606	Cloning	Phusion polymerase	Thermo Fisher Scientific, Pittsburgh PA, USA	pCl expression vector	Promega Corporation, Madison WI, USA	OR1139	OR4P4	KP290427
20 participants from the International Hapmap Consortium	pooled genomic DNA			Homo sapiens	NCBITAXON	NCBITaxon:9606	Cloning	Phusion polymerase	Thermo Fisher Scientific, Pittsburgh PA, USA	pCl expression vector	Promega Corporation, Madison WI, USA	OR1249	OR5T1	KP290428
20 participants from the International Hapmap Consortium	pooled genomic DNA			Homo sapiens	NCBITAXON	NCBITaxon:9606	Cloning	Phusion polymerase	Thermo Fisher Scientific, Pittsburgh PA, USA	pCl expression vector	Promega Corporation, Madison WI, USA	OR1304	OR10R2	KP290429
20 participants from the International Hapmap Consortium	pooled genomic DNA			Homo sapiens	NCBITAXON	NCBITaxon:9606	Cloning	Phusion polymerase	Thermo Fisher Scientific, Pittsburgh PA, USA	pCl expression vector	Promega Corporation, Madison WI, USA	OR1401	OR2M7 D	KP290430
20 participants from the International Hapmap Consortium	pooled genomic DNA			Homo sapiens	NCBITAXON	NCBITaxon:9606	Cloning	Phusion polymerase	Thermo Fisher Scientific, Pittsburgh PA, USA	pCl expression vector	Promega Corporation, Madison WI, USA	OR1402	OR2J2	KP290431
20 participants from the International Hapmap Consortium	pooled genomic DNA			Homo sapiens	NCBITAXON	NCBITaxon:9606	Cloning	Phusion polymerase	Thermo Fisher Scientific, Pittsburgh PA, USA	pCl expression vector	Promega Corporation, Madison WI, USA	OR1403	OR2J2	KP290432
20 participants from the International Hapmap Consortium	pooled genomic DNA			Homo sapiens	NCBITAXON	NCBITaxon:9606	Cloning	Phusion polymerase	Thermo Fisher Scientific, Pittsburgh PA, USA	pCl expression vector	Promega Corporation, Madison WI, USA	OR1404	OR2J2	KP290433
20 participants from the International Hapmap Consortium	pooled genomic DNA			Homo sapiens	NCBITAXON	NCBITaxon:9606	Cloning	Phusion polymerase	Thermo Fisher Scientific, Pittsburgh PA, USA	pCl expression vector	Promega Corporation, Madison WI, USA	OR1405	OR7D2	KP290434
20 participants from the International Hapmap Consortium	pooled genomic DNA			Homo sapiens	NCBITAXON	NCBITaxon:9606	Cloning	Phusion polymerase	Thermo Fisher Scientific, Pittsburgh PA, USA	pCl expression vector	Promega Corporation, Madison WI, USA	OR1406	OR2C1	KP290435
20 participants from the International Hapmap Consortium	pooled genomic DNA			Homo sapiens	NCBITAXON	NCBITaxon:9606	Cloning	Phusion polymerase	Thermo Fisher Scientific, Pittsburgh PA, USA	pCl expression vector	Promega Corporation, Madison WI, USA	OR1407	OR2C1	KP290436
20 participants from the International Hapmap Consortium	pooled genomic DNA			Homo sapiens	NCBITAXON	NCBITaxon:9606	Cloning	Phusion polymerase	Thermo Fisher Scientific, Pittsburgh PA, USA	pCl expression vector	Promega Corporation, Madison WI, USA	OR1408	OR2C1	KP290437
20 participants from the International Hapmap Consortium	pooled genomic DNA			Homo sapiens	NCBITAXON	NCBITaxon:9606	Cloning	Phusion polymerase	Thermo Fisher Scientific, Pittsburgh PA, USA	pCl expression vector	Promega Corporation, Madison WI, USA	OR1409	OR2C1	KP290438
20 participants from the International Hapmap Consortium	pooled genomic DNA			Homo sapiens	NCBITAXON	NCBITaxon:9606	Cloning	Phusion polymerase	Thermo Fisher Scientific, Pittsburgh PA, USA	pCl expression vector	Promega Corporation, Madison WI, USA	OR1410	OR10J5	KP290439
20 participants from the International Hapmap Consortium	pooled genomic DNA			Homo sapiens	NCBITAXON	NCBITaxon:9606	Cloning	Phusion polymerase	Thermo Fisher Scientific, Pittsburgh PA, USA	pCl expression vector	Promega Corporation, Madison WI, USA	OR1411	OR4Q3	KP290440
20 participants from the International Hapmap Consortium	pooled genomic DNA			Homo sapiens	NCBITAXON	NCBITaxon:9606	Cloning	Phusion polymerase	Thermo Fisher Scientific, Pittsburgh PA, USA	pCl expression vector	Promega Corporation, Madison WI, USA	OR1412	OR6C4	KP290441
20 participants from the International Hapmap Consortium	pooled genomic DNA			Homo sapiens	NCBITAXON	NCBITaxon:9606	Cloning	Phusion polymerase	Thermo Fisher Scientific, Pittsburgh PA, USA	pCl expression vector	Promega Corporation, Madison WI, USA	OR1413	OR6C2	KP290442
20 participants from the International Hapmap Consortium	pooled genomic DNA			Homo sapiens	NCBITAXON	NCBITaxon:9606	Cloning	Phusion polymerase	Thermo Fisher Scientific, Pittsburgh PA, USA	pCl expression vector	Promega Corporation, Madison WI, USA	OR1414	OR6C76	KP290443
20 participants from the International Hapmap Consortium	pooled genomic DNA			Homo sapiens	NCBITAXON	NCBITaxon:9606	Cloning	Phusion polymerase	Thermo Fisher Scientific, Pittsburgh PA, USA	pCl expression vector	Promega Corporation, Madison WI, USA	OR1415	OR2AK2	KP290444
20 participants from the International Hapmap Consortium	pooled genomic DNA			Homo sapiens	NCBITAXON	NCBITaxon:9606	Cloning	Phusion polymerase	Thermo Fisher Scientific, Pittsburgh PA, USA	pCl expression vector	Promega Corporation, Madison WI, USA	OR1416	OR10A3	KP290445
20 participants from the International Hapmap Consortium	pooled genomic DNA			Homo sapiens	NCBITAXON	NCBITaxon:9606	Cloning	Phusion polymerase	Thermo Fisher Scientific, Pittsburgh PA, USA	pCl expression vector	Promega Corporation, Madison WI, USA	OR1417	OR10J1	KP290446
20 participants from the International Hapmap Consortium	pooled genomic DNA			Homo sapiens	NCBITAXON	NCBITaxon:9606	Cloning	Phusion polymerase	Thermo Fisher Scientific, Pittsburgh PA, USA	pCl expression vector	Promega Corporation, Madison WI, USA	OR1418	OR2B11	KP290447
20 participants from the International Hapmap Consortium	pooled genomic DNA			Homo sapiens	NCBITAXON	NCBITaxon:9606	Cloning	Phusion polymerase	Thermo Fisher Scientific, Pittsburgh PA, USA	pCl expression vector	Promega Corporation, Madison WI, USA	OR1321	OR11G2	KP290448
20 participants from the International Hapmap Consortium	pooled genomic DNA			Homo sapiens	NCBITAXON	NCBITaxon:9606	Cloning	Phusion polymerase	Thermo Fisher Scientific, Pittsburgh PA, USA	pCl expression vector	Promega Corporation, Madison WI, USA	OR1319	OR4K17	KP290449
20 participants from the International Hapmap Consortium	pooled genomic DNA			Homo sapiens	NCBITAXON	NCBITaxon:9606	Cloning	Phusion polymerase	Thermo Fisher Scientific, Pittsburgh PA, USA	pCl expression vector	Promega Corporation, Madison WI, USA	OR1344	OR5AU1	KP290450
20 participants from the International Hapmap Consortium	pooled genomic DNA			Homo sapiens	NCBITAXON	NCBITaxon:9606	Cloning	Phusion polymerase	Thermo Fisher Scientific, Pittsburgh PA, USA	pCl expression vector	Promega Corporation, Madison WI, USA	OR1422	OR4C45	KP290451
20 participants from the International Hapmap Consortium	pooled genomic DNA			Homo sapiens	NCBITAXON	NCBITaxon:9606	Cloning	Phusion polymerase	Thermo Fisher Scientific, Pittsburgh PA, USA	pCl expression vector	Promega Corporation, Madison WI, USA	OR1423	OR11H4	KP290452
20 participants from the International Hapmap Consortium	pooled genomic DNA			Homo sapiens	NCBITAXON	NCBITaxon:9606	Cloning	Phusion polymerase	Thermo Fisher Scientific, Pittsburgh PA, USA	pCl expression vector	Promega Corporation, Madison WI, USA	OR1424	OR6C3	KP290453
20 participants from the International Hapmap Consortium	pooled genomic DNA			Homo sapiens	NCBITAXON	NCBITaxon:9606	Cloning	Phusion polymerase	Thermo Fisher Scientific, Pittsburgh PA, USA	pCl expression vector	Promega Corporation, Madison WI, USA	OR1425	OR5C1	KP290454
20 participants from the International Hapmap Consortium	pooled genomic DNA			Homo sapiens	NCBITAXON	NCBITaxon:9606	Cloning	Phusion polymerase	Thermo Fisher Scientific, Pittsburgh PA, USA	pCl expression vector	Promega Corporation, Madison WI, USA	OR1426	OR6C6	KP290455
20 participants from the International Hapmap Consortium	pooled genomic DNA			Homo sapiens	NCBITAXON	NCBITaxon:9606	Cloning	Phusion polymerase	Thermo Fisher Scientific, Pittsburgh PA, USA	pCl expression vector	Promega Corporation, Madison WI, USA	OR1427	OR6C70	KP290456
20 participants from the International Hapmap Consortium	pooled genomic DNA			Homo sapiens	NCBITAXON	NCBITaxon:9606	Cloning	Phusion polymerase	Thermo Fisher Scientific, Pittsburgh PA, USA	pCl expression vector	Promega Corporation, Madison WI, USA	OR1313	OR5T2	KP290457
20 participants from the International Hapmap Consortium	pooled genomic DNA			Homo sapiens	NCBITAXON	NCBITaxon:9606	Cloning	Phusion polymerase	Thermo Fisher Scientific, Pittsburgh PA, USA	pCl expression vector	Promega Corporation, Madison WI, USA	OR1429	OR1J4	KP290458
20 participants from the International Hapmap Consortium	pooled genomic DNA			Homo sapiens	NCBITAXON	NCBITaxon:9606	Cloning	Phusion polymerase	Thermo Fisher Scientific, Pittsburgh PA, USA	pCl expression vector	Promega Corporation, Madison WI, USA	OR1368	OR10X1
20 participants from the International Hapmap Consortium	pooled genomic DNA			Homo sapiens	NCBITAXON	NCBITaxon:9606	Cloning	Phusion polymerase	Thermo Fisher Scientific, Pittsburgh PA, USA	pCl expression vector	Promega Corporation, Madison WI, USA	OR1431	OR8K1	KP290459
20 participants from the International Hapmap Consortium	pooled genomic DNA			Homo sapiens	NCBITAXON	NCBITaxon:9606	Cloning	Phusion polymerase	Thermo Fisher Scientific, Pittsburgh PA, USA	pCl expression vector	Promega Corporation, Madison WI, USA	OR1432	OR2T6	KP290460
20 participants from the International Hapmap Consortium	pooled genomic DNA			Homo sapiens	NCBITAXON	NCBITaxon:9606	Cloning	Phusion polymerase	Thermo Fisher Scientific, Pittsburgh PA, USA	pCl expression vector	Promega Corporation, Madison WI, USA	OR1320	OR4K11
20 participants from the International Hapmap Consortium	pooled genomic DNA			Homo sapiens	NCBITAXON	NCBITaxon:9606	Cloning	Phusion polymerase	Thermo Fisher Scientific, Pittsburgh PA, USA	pCl expression vector	Promega Corporation, Madison WI, USA	OR1074	OR4F15	KP290461
20 participants from the International Hapmap Consortium	pooled genomic DNA			Homo sapiens	NCBITAXON	NCBITaxon:9606	Cloning	Phusion polymerase	Thermo Fisher Scientific, Pittsburgh PA, USA	pCl expression vector	Promega Corporation, Madison WI, USA	OR1435	OR11H13	KP290462
20 participants from the International Hapmap Consortium	pooled genomic DNA			Homo sapiens	NCBITAXON	NCBITaxon:9606	Cloning	Phusion polymerase	Thermo Fisher Scientific, Pittsburgh PA, USA	pCl expression vector	Promega Corporation, Madison WI, USA	OR1436	OR2B6	KP290463
20 participants from the International Hapmap Consortium	pooled genomic DNA			Homo sapiens	NCBITAXON	NCBITaxon:9606	Cloning	Phusion polymerase	Thermo Fisher Scientific, Pittsburgh PA, USA	pCl expression vector	Promega Corporation, Madison WI, USA	OR1437	OR2A5	KP290464
20 participants from the International Hapmap Consortium	pooled genomic DNA			Homo sapiens	NCBITAXON	NCBITaxon:9606	Cloning	Phusion polymerase	Thermo Fisher Scientific, Pittsburgh PA, USA	pCl expression vector	Promega Corporation, Madison WI, USA	OR1335	OR5AK2	KP290465
20 participants from the International Hapmap Consortium	pooled genomic DNA			Homo sapiens	NCBITAXON	NCBITaxon:9606	Cloning	Phusion polymerase	Thermo Fisher Scientific, Pittsburgh PA, USA	pCl expression vector	Promega Corporation, Madison WI, USA	OR1439	OR8U9	KP290466
20 participants from the International Hapmap Consortium	pooled genomic DNA			Homo sapiens	NCBITAXON	NCBITaxon:9606	Cloning	Phusion polymerase	Thermo Fisher Scientific, Pittsburgh PA, USA	pCl expression vector	Promega Corporation, Madison WI, USA	OR1227	OR8B4	KP290467
20 participants from the International Hapmap Consortium	pooled genomic DNA			Homo sapiens	NCBITAXON	NCBITaxon:9606	Cloning	Phusion polymerase	Thermo Fisher Scientific, Pittsburgh PA, USA	pCl expression vector	Promega Corporation, Madison WI, USA	OR1441	OR6C74	KP290468
20 participants from the International Hapmap Consortium	pooled genomic DNA			Homo sapiens	NCBITAXON	NCBITaxon:9606	Cloning	Phusion polymerase	Thermo Fisher Scientific, Pittsburgh PA, USA	pCl expression vector	Promega Corporation, Madison WI, USA	OR1442	OR6C1	KP290469
20 participants from the International Hapmap Consortium	pooled genomic DNA			Homo sapiens	NCBITAXON	NCBITaxon:9606	Cloning	Phusion polymerase	Thermo Fisher Scientific, Pittsburgh PA, USA	pCl expression vector	Promega Corporation, Madison WI, USA	OR1443	OR1J2	KP290470
20 participants from the International Hapmap Consortium	pooled genomic DNA			Homo sapiens	NCBITAXON	NCBITaxon:9606	Cloning	Phusion polymerase	Thermo Fisher Scientific, Pittsburgh PA, USA	pCl expression vector	Promega Corporation, Madison WI, USA	OR1444	OR6B2	KP290471
20 participants from the International Hapmap Consortium	pooled genomic DNA			Homo sapiens	NCBITAXON	NCBITaxon:9606	Cloning	Phusion polymerase	Thermo Fisher Scientific, Pittsburgh PA, USA	pCl expression vector	Promega Corporation, Madison WI, USA	OR1445	OR6B3	KP290472
20 participants from the International Hapmap Consortium	pooled genomic DNA			Homo sapiens	NCBITAXON	NCBITaxon:9606	Cloning	Phusion polymerase	Thermo Fisher Scientific, Pittsburgh PA, USA	pCl expression vector	Promega Corporation, Madison WI, USA	OR1101	OR1B1	KP290473
20 participants from the International Hapmap Consortium	pooled genomic DNA			Homo sapiens	NCBITAXON	NCBITaxon:9606	Cloning	Phusion polymerase	Thermo Fisher Scientific, Pittsburgh PA, USA	pCl expression vector	Promega Corporation, Madison WI, USA	OR1447	OR1E2	KP290474
20 participants from the International Hapmap Consortium	pooled genomic DNA			Homo sapiens	NCBITAXON	NCBITaxon:9606	Cloning	Phusion polymerase	Thermo Fisher Scientific, Pittsburgh PA, USA	pCl expression vector	Promega Corporation, Madison WI, USA	OR1448	OR2AJ1	KP290475
20 participants from the International Hapmap Consortium	pooled genomic DNA			Homo sapiens	NCBITAXON	NCBITaxon:9606	Cloning	Phusion polymerase	Thermo Fisher Scientific, Pittsburgh PA, USA	pCl expression vector	Promega Corporation, Madison WI, USA	OR1337	OR4C15	KP290476
20 participants from the International Hapmap Consortium	pooled genomic DNA			Homo sapiens	NCBITAXON	NCBITaxon:9606	Cloning	Phusion polymerase	Thermo Fisher Scientific, Pittsburgh PA, USA	pCl expression vector	Promega Corporation, Madison WI, USA	OR1340	OR2K2	KP290477
20 participants from the International Hapmap Consortium	pooled genomic DNA			Homo sapiens	NCBITAXON	NCBITaxon:9606	Cloning	Phusion polymerase	Thermo Fisher Scientific, Pittsburgh PA, USA	pCl expression vector	Promega Corporation, Madison WI, USA	OR1451	OR6C68	KP290478
20 participants from the International Hapmap Consortium	pooled genomic DNA			Homo sapiens	NCBITAXON	NCBITaxon:9606	Cloning	Phusion polymerase	Thermo Fisher Scientific, Pittsburgh PA, USA	pCl expression vector	Promega Corporation, Madison WI, USA	OR1111	OR9G1	KP290479
20 participants from the International Hapmap Consortium	pooled genomic DNA			Homo sapiens	NCBITAXON	NCBITaxon:9606	Cloning	Phusion polymerase	Thermo Fisher Scientific, Pittsburgh PA, USA	pCl expression vector	Promega Corporation, Madison WI, USA	OR1107	OR13A1	KP290480
20 participants from the International Hapmap Consortium	pooled genomic DNA			Homo sapiens	NCBITAXON	NCBITaxon:9606	Cloning	Phusion polymerase	Thermo Fisher Scientific, Pittsburgh PA, USA	pCl expression vector	Promega Corporation, Madison WI, USA	OR1454	OR2C3	KP290481
20 participants from the International Hapmap Consortium	pooled genomic DNA			Homo sapiens	NCBITAXON	NCBITaxon:9606	Cloning	Phusion polymerase	Thermo Fisher Scientific, Pittsburgh PA, USA	pCl expression vector	Promega Corporation, Madison WI, USA	OR1455	OR1S1	KP290482
20 participants from the International Hapmap Consortium	pooled genomic DNA			Homo sapiens	NCBITAXON	NCBITaxon:9606	Cloning	Phusion polymerase	Thermo Fisher Scientific, Pittsburgh PA, USA	pCl expression vector	Promega Corporation, Madison WI, USA	OR1457	OR11H6	KP290483
20 participants from the International Hapmap Consortium	pooled genomic DNA			Homo sapiens	NCBITAXON	NCBITaxon:9606	Cloning	Phusion polymerase	Thermo Fisher Scientific, Pittsburgh PA, USA	pCl expression vector	Promega Corporation, Madison WI, USA	OR1458	OR10J3	KP290484
20 participants from the International Hapmap Consortium	pooled genomic DNA			Homo sapiens	NCBITAXON	NCBITaxon:9606	Cloning	Phusion polymerase	Thermo Fisher Scientific, Pittsburgh PA, USA	pCl expression vector	Promega Corporation, Madison WI, USA	OR1459	OR6C65	KP290485
20 participants from the International Hapmap Consortium	pooled genomic DNA			Homo sapiens	NCBITAXON	NCBITaxon:9606	Cloning	Phusion polymerase	Thermo Fisher Scientific, Pittsburgh PA, USA	pCl expression vector	Promega Corporation, Madison WI, USA	OR1460	OR2T7
20 participants from the International Hapmap Consortium	pooled genomic DNA			Homo sapiens	NCBITAXON	NCBITaxon:9606	Cloning	Phusion polymerase	Thermo Fisher Scientific, Pittsburgh PA, USA	pCl expression vector	Promega Corporation, Madison WI, USA	OR1461	OR10H2	KP290486
20 participants from the International Hapmap Consortium	pooled genomic DNA			Homo sapiens	NCBITAXON	NCBITaxon:9606	Cloning	Phusion polymerase	Thermo Fisher Scientific, Pittsburgh PA, USA	pCl expression vector	Promega Corporation, Madison WI, USA	OR1462	OR2S2	KP290487
20 participants from the International Hapmap Consortium	pooled genomic DNA			Homo sapiens	NCBITAXON	NCBITaxon:9606	Cloning	Phusion polymerase	Thermo Fisher Scientific, Pittsburgh PA, USA	pCl expression vector	Promega Corporation, Madison WI, USA	OR1463	OR1N1	KP290488
20 participants from the International Hapmap Consortium	pooled genomic DNA			Homo sapiens	NCBITAXON	NCBITaxon:9606	Cloning	Phusion polymerase	Thermo Fisher Scientific, Pittsburgh PA, USA	pCl expression vector	Promega Corporation, Madison WI, USA	OR1464	OR2T8	KP290489
20 participants from the International Hapmap Consortium	pooled genomic DNA			Homo sapiens	NCBITAXON	NCBITaxon:9606	Cloning	Phusion polymerase	Thermo Fisher Scientific, Pittsburgh PA, USA	pCl expression vector	Promega Corporation, Madison WI, USA	OR1465	OR2L2	KP290490
20 participants from the International Hapmap Consortium	pooled genomic DNA			Homo sapiens	NCBITAXON	NCBITaxon:9606	Cloning	Phusion polymerase	Thermo Fisher Scientific, Pittsburgh PA, USA	pCl expression vector	Promega Corporation, Madison WI, USA	OR1055	OR5H2	KP290491
20 participants from the International Hapmap Consortium	pooled genomic DNA			Homo sapiens	NCBITAXON	NCBITaxon:9606	Cloning	Phusion polymerase	Thermo Fisher Scientific, Pittsburgh PA, USA	pCl expression vector	Promega Corporation, Madison WI, USA	OR1316	OR4D1	KP290492
20 participants from the International Hapmap Consortium	pooled genomic DNA			Homo sapiens	NCBITAXON	NCBITaxon:9606	Cloning	Phusion polymerase	Thermo Fisher Scientific, Pittsburgh PA, USA	pCl expression vector	Promega Corporation, Madison WI, USA	OR1468	OR1I1	KP290493
20 participants from the International Hapmap Consortium	pooled genomic DNA			Homo sapiens	NCBITAXON	NCBITaxon:9606	Cloning	Phusion polymerase	Thermo Fisher Scientific, Pittsburgh PA, USA	pCl expression vector	Promega Corporation, Madison WI, USA	OR1469	OR7A5	KP290494
20 participants from the International Hapmap Consortium	pooled genomic DNA			Homo sapiens	NCBITAXON	NCBITaxon:9606	Cloning	Phusion polymerase	Thermo Fisher Scientific, Pittsburgh PA, USA	pCl expression vector	Promega Corporation, Madison WI, USA	OR1056	OR5H6	KP290495
20 participants from the International Hapmap Consortium	pooled genomic DNA			Homo sapiens	NCBITAXON	NCBITaxon:9606	Cloning	Phusion polymerase	Thermo Fisher Scientific, Pittsburgh PA, USA	pCl expression vector	Promega Corporation, Madison WI, USA	OR1471	OR5H1	KP290496
20 participants from the International Hapmap Consortium	pooled genomic DNA			Homo sapiens	NCBITAXON	NCBITaxon:9606	Cloning	Phusion polymerase	Thermo Fisher Scientific, Pittsburgh PA, USA	pCl expression vector	Promega Corporation, Madison WI, USA	OR1472	OR5H14	KP290497
20 participants from the International Hapmap Consortium	pooled genomic DNA			Homo sapiens	NCBITAXON	NCBITaxon:9606	Cloning	Phusion polymerase	Thermo Fisher Scientific, Pittsburgh PA, USA	pCl expression vector	Promega Corporation, Madison WI, USA	OR1471	OR5H1	KP290498
20 participants from the International Hapmap Consortium	pooled genomic DNA			Homo sapiens	NCBITAXON	NCBITaxon:9606	Cloning	Phusion polymerase	Thermo Fisher Scientific, Pittsburgh PA, USA	pCl expression vector	Promega Corporation, Madison WI, USA	OR1474	OR2T1	KP290499
20 participants from the International Hapmap Consortium	pooled genomic DNA			Homo sapiens	NCBITAXON	NCBITaxon:9606	Cloning	Phusion polymerase	Thermo Fisher Scientific, Pittsburgh PA, USA	pCl expression vector	Promega Corporation, Madison WI, USA	OR1312	OR7G2	KP290500
20 participants from the International Hapmap Consortium	pooled genomic DNA			Homo sapiens	NCBITAXON	NCBITaxon:9606	Cloning	Phusion polymerase	Thermo Fisher Scientific, Pittsburgh PA, USA	pCl expression vector	Promega Corporation, Madison WI, USA	OR1476	OR2A2	KP290501
20 participants from the International Hapmap Consortium	pooled genomic DNA			Homo sapiens	NCBITAXON	NCBITaxon:9606	Cloning	Phusion polymerase	Thermo Fisher Scientific, Pittsburgh PA, USA	pCl expression vector	Promega Corporation, Madison WI, USA	OR1477	OR13C5	KP290502
20 participants from the International Hapmap Consortium	pooled genomic DNA			Homo sapiens	NCBITAXON	NCBITaxon:9606	Cloning	Phusion polymerase	Thermo Fisher Scientific, Pittsburgh PA, USA	pCl expression vector	Promega Corporation, Madison WI, USA	OR1478	OR13C2
20 participants from the International Hapmap Consortium	pooled genomic DNA			Homo sapiens	NCBITAXON	NCBITaxon:9606	Cloning	Phusion polymerase	Thermo Fisher Scientific, Pittsburgh PA, USA	pCl expression vector	Promega Corporation, Madison WI, USA	OR1479	OR5BU1	KP290503
20 participants from the International Hapmap Consortium	pooled genomic DNA			Homo sapiens	NCBITAXON	NCBITaxon:9606	Cloning	Phusion polymerase	Thermo Fisher Scientific, Pittsburgh PA, USA	pCl expression vector	Promega Corporation, Madison WI, USA	OR1284	OR4C3	KP290504
20 participants from the International Hapmap Consortium	pooled genomic DNA			Homo sapiens	NCBITAXON	NCBITaxon:9606	Cloning	Phusion polymerase	Thermo Fisher Scientific, Pittsburgh PA, USA	pCl expression vector	Promega Corporation, Madison WI, USA	OR1481	OR2L13	KP290505
20 participants from the International Hapmap Consortium	pooled genomic DNA			Homo sapiens	NCBITAXON	NCBITaxon:9606	Cloning	Phusion polymerase	Thermo Fisher Scientific, Pittsburgh PA, USA	pCl expression vector	Promega Corporation, Madison WI, USA	OR1482	OR5B21	KP290506
20 participants from the International Hapmap Consortium	pooled genomic DNA			Homo sapiens	NCBITAXON	NCBITaxon:9606	Cloning	Phusion polymerase	Thermo Fisher Scientific, Pittsburgh PA, USA	pCl expression vector	Promega Corporation, Madison WI, USA	OR1483	OR4C46	KP290507
20 participants from the International Hapmap Consortium	pooled genomic DNA			Homo sapiens	NCBITAXON	NCBITaxon:9606	Cloning	Phusion polymerase	Thermo Fisher Scientific, Pittsburgh PA, USA	pCl expression vector	Promega Corporation, Madison WI, USA	OR1338	OR13D1	KP290508
20 participants from the International Hapmap Consortium	pooled genomic DNA			Homo sapiens	NCBITAXON	NCBITaxon:9606	Cloning	Phusion polymerase	Thermo Fisher Scientific, Pittsburgh PA, USA	pCl expression vector	Promega Corporation, Madison WI, USA	OR1045	OR6K3	KP290509
20 participants from the International Hapmap Consortium	pooled genomic DNA			Homo sapiens	NCBITAXON	NCBITaxon:9606	Cloning	Phusion polymerase	Thermo Fisher Scientific, Pittsburgh PA, USA	pCl expression vector	Promega Corporation, Madison WI, USA	OR1486	OR2AG2	KP290510
20 participants from the International Hapmap Consortium	pooled genomic DNA			Homo sapiens	NCBITAXON	NCBITaxon:9606	Cloning	Phusion polymerase	Thermo Fisher Scientific, Pittsburgh PA, USA	pCl expression vector	Promega Corporation, Madison WI, USA	OR1487	OR2G6	KP290511
20 participants from the International Hapmap Consortium	pooled genomic DNA			Homo sapiens	NCBITAXON	NCBITaxon:9606	Cloning	Phusion polymerase	Thermo Fisher Scientific, Pittsburgh PA, USA	pCl expression vector	Promega Corporation, Madison WI, USA	OR1488	OR1G1	KP290512
20 participants from the International Hapmap Consortium	pooled genomic DNA			Homo sapiens	NCBITAXON	NCBITaxon:9606	Cloning	Phusion polymerase	Thermo Fisher Scientific, Pittsburgh PA, USA	pCl expression vector	Promega Corporation, Madison WI, USA	OR1489	OR6A2	KP290513
20 participants from the International Hapmap Consortium	pooled genomic DNA			Homo sapiens	NCBITAXON	NCBITaxon:9606	Cloning	Phusion polymerase	Thermo Fisher Scientific, Pittsburgh PA, USA	pCl expression vector	Promega Corporation, Madison WI, USA	OR1490	OR5AC2	KP290514
20 participants from the International Hapmap Consortium	pooled genomic DNA			Homo sapiens	NCBITAXON	NCBITaxon:9606	Cloning	Phusion polymerase	Thermo Fisher Scientific, Pittsburgh PA, USA	pCl expression vector	Promega Corporation, Madison WI, USA	OR1491	OR2W3	KP290515
20 participants from the International Hapmap Consortium	pooled genomic DNA			Homo sapiens	NCBITAXON	NCBITaxon:9606	Cloning	Phusion polymerase	Thermo Fisher Scientific, Pittsburgh PA, USA	pCl expression vector	Promega Corporation, Madison WI, USA	OR1492	OR4F21	KP290516
20 participants from the International Hapmap Consortium	pooled genomic DNA			Homo sapiens	NCBITAXON	NCBITaxon:9606	Cloning	Phusion polymerase	Thermo Fisher Scientific, Pittsburgh PA, USA	pCl expression vector	Promega Corporation, Madison WI, USA	OR1323	OR8G5	KP290517
20 participants from the International Hapmap Consortium	pooled genomic DNA			Homo sapiens	NCBITAXON	NCBITaxon:9606	Cloning	Phusion polymerase	Thermo Fisher Scientific, Pittsburgh PA, USA	pCl expression vector	Promega Corporation, Madison WI, USA	OR1494	OR2M2	KP290518
20 participants from the International Hapmap Consortium	pooled genomic DNA			Homo sapiens	NCBITAXON	NCBITaxon:9606	Cloning	Phusion polymerase	Thermo Fisher Scientific, Pittsburgh PA, USA	pCl expression vector	Promega Corporation, Madison WI, USA	OR1033	OR2T5	KP290519
20 participants from the International Hapmap Consortium	pooled genomic DNA			Homo sapiens	NCBITAXON	NCBITaxon:9606	Cloning	Phusion polymerase	Thermo Fisher Scientific, Pittsburgh PA, USA	pCl expression vector	Promega Corporation, Madison WI, USA	OR1033	OR2T5	KP290520
20 participants from the International Hapmap Consortium	pooled genomic DNA			Homo sapiens	NCBITAXON	NCBITaxon:9606	Cloning	Phusion polymerase	Thermo Fisher Scientific, Pittsburgh PA, USA	pCl expression vector	Promega Corporation, Madison WI, USA	OR1497	OR13H1	KP290521
20 participants from the International Hapmap Consortium	pooled genomic DNA			Homo sapiens	NCBITAXON	NCBITaxon:9606	Cloning	Phusion polymerase	Thermo Fisher Scientific, Pittsburgh PA, USA	pCl expression vector	Promega Corporation, Madison WI, USA	OR1171	OR10A2	KP290522
20 participants from the International Hapmap Consortium	pooled genomic DNA			Homo sapiens	NCBITAXON	NCBITaxon:9606	Cloning	Phusion polymerase	Thermo Fisher Scientific, Pittsburgh PA, USA	pCl expression vector	Promega Corporation, Madison WI, USA	OR1499	OR8U8	KP290523
20 participants from the International Hapmap Consortium	pooled genomic DNA			Homo sapiens	NCBITAXON	NCBITaxon:9606	Cloning	Phusion polymerase	Thermo Fisher Scientific, Pittsburgh PA, USA	pCl expression vector	Promega Corporation, Madison WI, USA	OR1500	OR8J1	KP290524
20 participants from the International Hapmap Consortium	pooled genomic DNA			Homo sapiens	NCBITAXON	NCBITaxon:9606	Cloning	Phusion polymerase	Thermo Fisher Scientific, Pittsburgh PA, USA	pCl expression vector	Promega Corporation, Madison WI, USA	OR1177	OR9Q2	KP290525
20 participants from the International Hapmap Consortium	pooled genomic DNA			Homo sapiens	NCBITAXON	NCBITaxon:9606	Cloning	Phusion polymerase	Thermo Fisher Scientific, Pittsburgh PA, USA	pCl expression vector	Promega Corporation, Madison WI, USA	OR1502	OR5K1	KP290526
20 participants from the International Hapmap Consortium	pooled genomic DNA			Homo sapiens	NCBITAXON	NCBITaxon:9606	Cloning	Phusion polymerase	Thermo Fisher Scientific, Pittsburgh PA, USA	pCl expression vector	Promega Corporation, Madison WI, USA	OR1503	OR8A1	KP290527
20 participants from the International Hapmap Consortium	pooled genomic DNA			Homo sapiens	NCBITAXON	NCBITaxon:9606	Cloning	Phusion polymerase	Thermo Fisher Scientific, Pittsburgh PA, USA	pCl expression vector	Promega Corporation, Madison WI, USA	OR1226	OR8B8	KP290528
20 participants from the International Hapmap Consortium	pooled genomic DNA			Homo sapiens	NCBITAXON	NCBITaxon:9606	Cloning	Phusion polymerase	Thermo Fisher Scientific, Pittsburgh PA, USA	pCl expression vector	Promega Corporation, Madison WI, USA	OR1505	OR1N2	KP290529
20 participants from the International Hapmap Consortium	pooled genomic DNA			Homo sapiens	NCBITAXON	NCBITaxon:9606	Cloning	Phusion polymerase	Thermo Fisher Scientific, Pittsburgh PA, USA	pCl expression vector	Promega Corporation, Madison WI, USA	OR1506	OR2W5	KP290530
20 participants from the International Hapmap Consortium	pooled genomic DNA			Homo sapiens	NCBITAXON	NCBITaxon:9606	Cloning	Phusion polymerase	Thermo Fisher Scientific, Pittsburgh PA, USA	pCl expression vector	Promega Corporation, Madison WI, USA	OR1130	OR5A1	KP290531
20 participants from the International Hapmap Consortium	pooled genomic DNA			Homo sapiens	NCBITAXON	NCBITaxon:9606	Cloning	Phusion polymerase	Thermo Fisher Scientific, Pittsburgh PA, USA	pCl expression vector	Promega Corporation, Madison WI, USA	OR1508	OR52B4	KP290532
20 participants from the International Hapmap Consortium	pooled genomic DNA			Homo sapiens	NCBITAXON	NCBITaxon:9606	Cloning	Phusion polymerase	Thermo Fisher Scientific, Pittsburgh PA, USA	pCl expression vector	Promega Corporation, Madison WI, USA	OR1509	OR5W2	KP290533
20 participants from the International Hapmap Consortium	pooled genomic DNA			Homo sapiens	NCBITAXON	NCBITaxon:9606	Cloning	Phusion polymerase	Thermo Fisher Scientific, Pittsburgh PA, USA	pCl expression vector	Promega Corporation, Madison WI, USA	OR1134	OR4A4	KP290534
20 participants from the International Hapmap Consortium	pooled genomic DNA			Homo sapiens	NCBITAXON	NCBITaxon:9606	Cloning	Phusion polymerase	Thermo Fisher Scientific, Pittsburgh PA, USA	pCl expression vector	Promega Corporation, Madison WI, USA	OR1511	OR5D16	KP290535
20 participants from the International Hapmap Consortium	pooled genomic DNA			Homo sapiens	NCBITAXON	NCBITaxon:9606	Cloning	Phusion polymerase	Thermo Fisher Scientific, Pittsburgh PA, USA	pCl expression vector	Promega Corporation, Madison WI, USA	OR1486	OR2AG2	KP290536
20 participants from the International Hapmap Consortium	pooled genomic DNA			Homo sapiens	NCBITAXON	NCBITaxon:9606	Cloning	Phusion polymerase	Thermo Fisher Scientific, Pittsburgh PA, USA	pCl expression vector	Promega Corporation, Madison WI, USA	OR1513	OR10S1	KP290537
20 participants from the International Hapmap Consortium	pooled genomic DNA			Homo sapiens	NCBITAXON	NCBITaxon:9606	Cloning	Phusion polymerase	Thermo Fisher Scientific, Pittsburgh PA, USA	pCl expression vector	Promega Corporation, Madison WI, USA	OR1514	OR5K3	KP290538
20 participants from the International Hapmap Consortium	pooled genomic DNA			Homo sapiens	NCBITAXON	NCBITaxon:9606	Cloning	Phusion polymerase	Thermo Fisher Scientific, Pittsburgh PA, USA	pCl expression vector	Promega Corporation, Madison WI, USA	OR1035	OR2L8	KP290539
20 participants from the International Hapmap Consortium	pooled genomic DNA			Homo sapiens	NCBITAXON	NCBITaxon:9606	Cloning	Phusion polymerase	Thermo Fisher Scientific, Pittsburgh PA, USA	pCl expression vector	Promega Corporation, Madison WI, USA	OR1368	OR10X1	KP290540
20 participants from the International Hapmap Consortium	pooled genomic DNA			Homo sapiens	NCBITAXON	NCBITaxon:9606	Cloning	Phusion polymerase	Thermo Fisher Scientific, Pittsburgh PA, USA	pCl expression vector	Promega Corporation, Madison WI, USA	OR1447	OR1E2	KP290541
20 participants from the International Hapmap Consortium	pooled genomic DNA			Homo sapiens	NCBITAXON	NCBITaxon:9606	Cloning	Phusion polymerase	Thermo Fisher Scientific, Pittsburgh PA, USA	pCl expression vector	Promega Corporation, Madison WI, USA	OR1518	OR4A16	KP290542
20 participants from the International Hapmap Consortium	pooled genomic DNA			Homo sapiens	NCBITAXON	NCBITaxon:9606	Cloning	Phusion polymerase	Thermo Fisher Scientific, Pittsburgh PA, USA	pCl expression vector	Promega Corporation, Madison WI, USA	OR1519	OR6C75	KP290543
20 participants from the International Hapmap Consortium	pooled genomic DNA			Homo sapiens	NCBITAXON	NCBITaxon:9606	Cloning	Phusion polymerase	Thermo Fisher Scientific, Pittsburgh PA, USA	pCl expression vector	Promega Corporation, Madison WI, USA	OR1520	OR10V1	KP290544
20 participants from the International Hapmap Consortium	pooled genomic DNA			Homo sapiens	NCBITAXON	NCBITaxon:9606	Cloning	Phusion polymerase	Thermo Fisher Scientific, Pittsburgh PA, USA	pCl expression vector	Promega Corporation, Madison WI, USA	OR1521	OR52I1	KP290545
20 participants from the International Hapmap Consortium	pooled genomic DNA			Homo sapiens	NCBITAXON	NCBITaxon:9606	Cloning	Phusion polymerase	Thermo Fisher Scientific, Pittsburgh PA, USA	pCl expression vector	Promega Corporation, Madison WI, USA	OR1522	OR2AT4	KP290546
20 participants from the International Hapmap Consortium	pooled genomic DNA			Homo sapiens	NCBITAXON	NCBITaxon:9606	Cloning	Phusion polymerase	Thermo Fisher Scientific, Pittsburgh PA, USA	pCl expression vector	Promega Corporation, Madison WI, USA	OR1523	OR5M8	KP290547
20 participants from the International Hapmap Consortium	pooled genomic DNA			Homo sapiens	NCBITAXON	NCBITaxon:9606	Cloning	Phusion polymerase	Thermo Fisher Scientific, Pittsburgh PA, USA	pCl expression vector	Promega Corporation, Madison WI, USA	OR1255	OR10AD1	KP290548
20 participants from the International Hapmap Consortium	pooled genomic DNA			Homo sapiens	NCBITAXON	NCBITaxon:9606	Cloning	Phusion polymerase	Thermo Fisher Scientific, Pittsburgh PA, USA	pCl expression vector	Promega Corporation, Madison WI, USA	OR1525	OR10H3	KP290549
20 participants from the International Hapmap Consortium	pooled genomic DNA			Homo sapiens	NCBITAXON	NCBITaxon:9606	Cloning	Phusion polymerase	Thermo Fisher Scientific, Pittsburgh PA, USA	pCl expression vector	Promega Corporation, Madison WI, USA	OR1526	OR2L3	KP290550
20 participants from the International Hapmap Consortium	pooled genomic DNA			Homo sapiens	NCBITAXON	NCBITaxon:9606	Cloning	Phusion polymerase	Thermo Fisher Scientific, Pittsburgh PA, USA	pCl expression vector	Promega Corporation, Madison WI, USA	OR1156	OR4C13	KP290551
20 participants from the International Hapmap Consortium	pooled genomic DNA			Homo sapiens	NCBITAXON	NCBITaxon:9606	Cloning	Phusion polymerase	Thermo Fisher Scientific, Pittsburgh PA, USA	pCl expression vector	Promega Corporation, Madison WI, USA	OR1528	OR1A1	KP290552
20 participants from the International Hapmap Consortium	pooled genomic DNA			Homo sapiens	NCBITAXON	NCBITaxon:9606	Cloning	Phusion polymerase	Thermo Fisher Scientific, Pittsburgh PA, USA	pCl expression vector	Promega Corporation, Madison WI, USA	OR1529	OR1A1	KP290553
20 participants from the International Hapmap Consortium	pooled genomic DNA			Homo sapiens	NCBITAXON	NCBITaxon:9606	Cloning	Phusion polymerase	Thermo Fisher Scientific, Pittsburgh PA, USA	pCl expression vector	Promega Corporation, Madison WI, USA	OR1530	OR1A1	KP290554
20 participants from the International Hapmap Consortium	pooled genomic DNA			Homo sapiens	NCBITAXON	NCBITaxon:9606	Cloning	Phusion polymerase	Thermo Fisher Scientific, Pittsburgh PA, USA	pCl expression vector	Promega Corporation, Madison WI, USA	OR1531	OR1A1	KP290555
20 participants from the International Hapmap Consortium	pooled genomic DNA			Homo sapiens	NCBITAXON	NCBITaxon:9606	Cloning	Phusion polymerase	Thermo Fisher Scientific, Pittsburgh PA, USA	pCl expression vector	Promega Corporation, Madison WI, USA	OR1532	OR51E1	KP290556
20 participants from the International Hapmap Consortium	pooled genomic DNA			Homo sapiens	NCBITAXON	NCBITaxon:9606	Cloning	Phusion polymerase	Thermo Fisher Scientific, Pittsburgh PA, USA	pCl expression vector	Promega Corporation, Madison WI, USA	OR1533	OR51L1	KP290557
20 participants from the International Hapmap Consortium	pooled genomic DNA			Homo sapiens	NCBITAXON	NCBITaxon:9606	Cloning	Phusion polymerase	Thermo Fisher Scientific, Pittsburgh PA, USA	pCl expression vector	Promega Corporation, Madison WI, USA	OR1534	OR51L1	KP290558
20 participants from the International Hapmap Consortium	pooled genomic DNA			Homo sapiens	NCBITAXON	NCBITaxon:9606	Cloning	Phusion polymerase	Thermo Fisher Scientific, Pittsburgh PA, USA	pCl expression vector	Promega Corporation, Madison WI, USA	OR1535	OR51L1	KP290559
20 participants from the International Hapmap Consortium	pooled genomic DNA			Homo sapiens	NCBITAXON	NCBITaxon:9606	Cloning	Phusion polymerase	Thermo Fisher Scientific, Pittsburgh PA, USA	pCl expression vector	Promega Corporation, Madison WI, USA	OR1536	OR2W1	KP290560
20 participants from the International Hapmap Consortium	pooled genomic DNA			Homo sapiens	NCBITAXON	NCBITaxon:9606	Cloning	Phusion polymerase	Thermo Fisher Scientific, Pittsburgh PA, USA	pCl expression vector	Promega Corporation, Madison WI, USA	OR1058	OR4F6	KP290561
20 participants from the International Hapmap Consortium	pooled genomic DNA			Homo sapiens	NCBITAXON	NCBITaxon:9606	Cloning	Phusion polymerase	Thermo Fisher Scientific, Pittsburgh PA, USA	pCl expression vector	Promega Corporation, Madison WI, USA	OR1538	OR10A4	KP290562
20 participants from the International Hapmap Consortium	pooled genomic DNA			Homo sapiens	NCBITAXON	NCBITaxon:9606	Cloning	Phusion polymerase	Thermo Fisher Scientific, Pittsburgh PA, USA	pCl expression vector	Promega Corporation, Madison WI, USA	OR1539	OR1L6	KP290563
20 participants from the International Hapmap Consortium	pooled genomic DNA			Homo sapiens	NCBITAXON	NCBITaxon:9606	Cloning	Phusion polymerase	Thermo Fisher Scientific, Pittsburgh PA, USA	pCl expression vector	Promega Corporation, Madison WI, USA	OR1083	OR2A14	KP290564
20 participants from the International Hapmap Consortium	pooled genomic DNA			Homo sapiens	NCBITAXON	NCBITaxon:9606	Cloning	Phusion polymerase	Thermo Fisher Scientific, Pittsburgh PA, USA	pCl expression vector	Promega Corporation, Madison WI, USA	OR1476	OR2A2	KP290565
20 participants from the International Hapmap Consortium	pooled genomic DNA			Homo sapiens	NCBITAXON	NCBITaxon:9606	Cloning	Phusion polymerase	Thermo Fisher Scientific, Pittsburgh PA, USA	pCl expression vector	Promega Corporation, Madison WI, USA	OR1542	OR2A9	KP290566
20 participants from the International Hapmap Consortium	pooled genomic DNA			Homo sapiens	NCBITAXON	NCBITaxon:9606	Cloning	Phusion polymerase	Thermo Fisher Scientific, Pittsburgh PA, USA	pCl expression vector	Promega Corporation, Madison WI, USA	OR1077	OR2A7	KP290567
20 participants from the International Hapmap Consortium	pooled genomic DNA			Homo sapiens	NCBITAXON	NCBITaxon:9606	Cloning	Phusion polymerase	Thermo Fisher Scientific, Pittsburgh PA, USA	pCl expression vector	Promega Corporation, Madison WI, USA	OR1333	OR2B2	KP290568
20 participants from the International Hapmap Consortium	pooled genomic DNA			Homo sapiens	NCBITAXON	NCBITaxon:9606	Cloning	Phusion polymerase	Thermo Fisher Scientific, Pittsburgh PA, USA	pCl expression vector	Promega Corporation, Madison WI, USA	OR1545	OR2T29	KP290569
20 participants from the International Hapmap Consortium	pooled genomic DNA			Homo sapiens	NCBITAXON	NCBITaxon:9606	Cloning	Phusion polymerase	Thermo Fisher Scientific, Pittsburgh PA, USA	pCl expression vector	Promega Corporation, Madison WI, USA	OR1546	OR1E1	KP290570
20 participants from the International Hapmap Consortium	pooled genomic DNA			Homo sapiens	NCBITAXON	NCBITaxon:9606	Cloning	Phusion polymerase	Thermo Fisher Scientific, Pittsburgh PA, USA	pCl expression vector	Promega Corporation, Madison WI, USA	OR1549	OR3A3	KP290571
20 participants from the International Hapmap Consortium	pooled genomic DNA			Homo sapiens	NCBITAXON	NCBITaxon:9606	Cloning	Phusion polymerase	Thermo Fisher Scientific, Pittsburgh PA, USA	pCl expression vector	Promega Corporation, Madison WI, USA	OR1550	OR3A4	KP290572
20 participants from the International Hapmap Consortium	pooled genomic DNA			Homo sapiens	NCBITAXON	NCBITaxon:9606	Cloning	Phusion polymerase	Thermo Fisher Scientific, Pittsburgh PA, USA	pCl expression vector	Promega Corporation, Madison WI, USA	OR1551	OR51B2	KP290573
20 participants from the International Hapmap Consortium	pooled genomic DNA			Homo sapiens	NCBITAXON	NCBITaxon:9606	Cloning	Phusion polymerase	Thermo Fisher Scientific, Pittsburgh PA, USA	pCl expression vector	Promega Corporation, Madison WI, USA	OR1552	OR51B4	KP290574
20 participants from the International Hapmap Consortium	pooled genomic DNA			Homo sapiens	NCBITAXON	NCBITaxon:9606	Cloning	Phusion polymerase	Thermo Fisher Scientific, Pittsburgh PA, USA	pCl expression vector	Promega Corporation, Madison WI, USA	OR1553	OR51B5	KP290575
20 participants from the International Hapmap Consortium	pooled genomic DNA			Homo sapiens	NCBITAXON	NCBITaxon:9606	Cloning	Phusion polymerase	Thermo Fisher Scientific, Pittsburgh PA, USA	pCl expression vector	Promega Corporation, Madison WI, USA	OR1554	OR51B6	KP290576
20 participants from the International Hapmap Consortium	pooled genomic DNA			Homo sapiens	NCBITAXON	NCBITaxon:9606	Cloning	Phusion polymerase	Thermo Fisher Scientific, Pittsburgh PA, USA	pCl expression vector	Promega Corporation, Madison WI, USA	OR1555	OR51I1	KP290577
20 participants from the International Hapmap Consortium	pooled genomic DNA			Homo sapiens	NCBITAXON	NCBITaxon:9606	Cloning	Phusion polymerase	Thermo Fisher Scientific, Pittsburgh PA, USA	pCl expression vector	Promega Corporation, Madison WI, USA	OR1556	OR4F4	KP290578
20 participants from the International Hapmap Consortium	pooled genomic DNA			Homo sapiens	NCBITAXON	NCBITaxon:9606	Cloning	Phusion polymerase	Thermo Fisher Scientific, Pittsburgh PA, USA	pCl expression vector	Promega Corporation, Madison WI, USA	OR1557	OR4F5	KP290579
20 participants from the International Hapmap Consortium	pooled genomic DNA			Homo sapiens	NCBITAXON	NCBITaxon:9606	Cloning	Phusion polymerase	Thermo Fisher Scientific, Pittsburgh PA, USA	pCl expression vector	Promega Corporation, Madison WI, USA	OR1558	OR11H1	KP290580
20 participants from the International Hapmap Consortium	pooled genomic DNA			Homo sapiens	NCBITAXON	NCBITaxon:9606	Cloning	Phusion polymerase	Thermo Fisher Scientific, Pittsburgh PA, USA	pCl expression vector	Promega Corporation, Madison WI, USA	OR1559	OR4M1	KP290581
20 participants from the International Hapmap Consortium	pooled genomic DNA			Homo sapiens	NCBITAXON	NCBITaxon:9606	Cloning	Phusion polymerase	Thermo Fisher Scientific, Pittsburgh PA, USA	pCl expression vector	Promega Corporation, Madison WI, USA	OR1046	OR2T2	KP290582
20 participants from the International Hapmap Consortium	pooled genomic DNA			Homo sapiens	NCBITAXON	NCBITaxon:9606	Cloning	Phusion polymerase	Thermo Fisher Scientific, Pittsburgh PA, USA	pCl expression vector	Promega Corporation, Madison WI, USA	OR1562	OR2T35	KP290583
20 participants from the International Hapmap Consortium	pooled genomic DNA			Homo sapiens	NCBITAXON	NCBITaxon:9606	Cloning	Phusion polymerase	Thermo Fisher Scientific, Pittsburgh PA, USA	pCl expression vector	Promega Corporation, Madison WI, USA	OR1565	OR2A42	KP290584
20 participants from the International Hapmap Consortium	pooled genomic DNA			Homo sapiens	NCBITAXON	NCBITaxon:9606	Cloning	Phusion polymerase	Thermo Fisher Scientific, Pittsburgh PA, USA	pCl expression vector	Promega Corporation, Madison WI, USA	OR1566	OR4K15	KP290585
20 participants from the International Hapmap Consortium	pooled genomic DNA			Homo sapiens	NCBITAXON	NCBITaxon:9606	Cloning	Phusion polymerase	Thermo Fisher Scientific, Pittsburgh PA, USA	pCl expression vector	Promega Corporation, Madison WI, USA	OR1568	OR52A5	KP290586
20 participants from the International Hapmap Consortium	pooled genomic DNA			Homo sapiens	NCBITAXON	NCBITaxon:9606	Cloning	Phusion polymerase	Thermo Fisher Scientific, Pittsburgh PA, USA	pCl expression vector	Promega Corporation, Madison WI, USA	OR1569	OR52N2	KP290587
20 participants from the International Hapmap Consortium	pooled genomic DNA			Homo sapiens	NCBITAXON	NCBITaxon:9606	Cloning	Phusion polymerase	Thermo Fisher Scientific, Pittsburgh PA, USA	pCl expression vector	Promega Corporation, Madison WI, USA	OR1571	OR2C1	KP290588
20 participants from the International Hapmap Consortium	pooled genomic DNA			Homo sapiens	NCBITAXON	NCBITaxon:9606	Cloning	Phusion polymerase	Thermo Fisher Scientific, Pittsburgh PA, USA	pCl expression vector	Promega Corporation, Madison WI, USA	OR1572	OR2W1	KP290589
20 participants from the International Hapmap Consortium	pooled genomic DNA			Homo sapiens	NCBITAXON	NCBITaxon:9606	Cloning	Phusion polymerase	Thermo Fisher Scientific, Pittsburgh PA, USA	pCl expression vector	Promega Corporation, Madison WI, USA	OR1573	OR51E1	KP290590
20 participants from the International Hapmap Consortium	pooled genomic DNA			Homo sapiens	NCBITAXON	NCBITaxon:9606	Cloning	Phusion polymerase	Thermo Fisher Scientific, Pittsburgh PA, USA	pCl expression vector	Promega Corporation, Madison WI, USA	OR1574	OR7D4	KP290591
20 participants from the International Hapmap Consortium	pooled genomic DNA			Homo sapiens	NCBITAXON	NCBITaxon:9606	Cloning	Phusion polymerase	Thermo Fisher Scientific, Pittsburgh PA, USA	pCl expression vector	Promega Corporation, Madison WI, USA	OR1575	OR2J1	KP290592
20 participants from the International Hapmap Consortium	pooled genomic DNA			Homo sapiens	NCBITAXON	NCBITaxon:9606	Cloning	Phusion polymerase	Thermo Fisher Scientific, Pittsburgh PA, USA	pCl expression vector	Promega Corporation, Madison WI, USA	OR1464	OR2T8	KP290593
20 participants from the International Hapmap Consortium	pooled genomic DNA			Homo sapiens	NCBITAXON	NCBITaxon:9606	Cloning	Phusion polymerase	Thermo Fisher Scientific, Pittsburgh PA, USA	pCl expression vector	Promega Corporation, Madison WI, USA	OR1577	OR51A2	KP290594
20 participants from the International Hapmap Consortium	pooled genomic DNA			Homo sapiens	NCBITAXON	NCBITaxon:9606	Cloning	Phusion polymerase	Thermo Fisher Scientific, Pittsburgh PA, USA	pCl expression vector	Promega Corporation, Madison WI, USA	OR1579	OR4A47	KP290595
20 participants from the International Hapmap Consortium	pooled genomic DNA			Homo sapiens	NCBITAXON	NCBITaxon:9606	Cloning	Phusion polymerase	Thermo Fisher Scientific, Pittsburgh PA, USA	pCl expression vector	Promega Corporation, Madison WI, USA	OR1492	OR4F21	KP290596
20 participants from the International Hapmap Consortium	pooled genomic DNA			Homo sapiens	NCBITAXON	NCBITaxon:9606	Cloning	Phusion polymerase	Thermo Fisher Scientific, Pittsburgh PA, USA	pCl expression vector	Promega Corporation, Madison WI, USA	OR1581	OR10A6	KP290597
20 participants from the International Hapmap Consortium	pooled genomic DNA			Homo sapiens	NCBITAXON	NCBITaxon:9606	Cloning	Phusion polymerase	Thermo Fisher Scientific, Pittsburgh PA, USA	pCl expression vector	Promega Corporation, Madison WI, USA	OR1582	OR10A6	KP290598
20 participants from the International Hapmap Consortium	pooled genomic DNA			Homo sapiens	NCBITAXON	NCBITaxon:9606	Cloning	Phusion polymerase	Thermo Fisher Scientific, Pittsburgh PA, USA	pCl expression vector	Promega Corporation, Madison WI, USA	OR1065	OR10C1	KP290599
20 participants from the International Hapmap Consortium	pooled genomic DNA			Homo sapiens	NCBITAXON	NCBITaxon:9606	Cloning	Phusion polymerase	Thermo Fisher Scientific, Pittsburgh PA, USA	pCl expression vector	Promega Corporation, Madison WI, USA	OR1065	OR10C1	KP290600
20 participants from the International Hapmap Consortium	pooled genomic DNA			Homo sapiens	NCBITAXON	NCBITaxon:9606	Cloning	Phusion polymerase	Thermo Fisher Scientific, Pittsburgh PA, USA	pCl expression vector	Promega Corporation, Madison WI, USA	OR1585	OR10G3	KP290601
20 participants from the International Hapmap Consortium	pooled genomic DNA			Homo sapiens	NCBITAXON	NCBITaxon:9606	Cloning	Phusion polymerase	Thermo Fisher Scientific, Pittsburgh PA, USA	pCl expression vector	Promega Corporation, Madison WI, USA	OR1108	OR10G6	KP290602
20 participants from the International Hapmap Consortium	pooled genomic DNA			Homo sapiens	NCBITAXON	NCBITaxon:9606	Cloning	Phusion polymerase	Thermo Fisher Scientific, Pittsburgh PA, USA	pCl expression vector	Promega Corporation, Madison WI, USA	OR1108	OR10G6	KP290603
20 participants from the International Hapmap Consortium	pooled genomic DNA			Homo sapiens	NCBITAXON	NCBITaxon:9606	Cloning	Phusion polymerase	Thermo Fisher Scientific, Pittsburgh PA, USA	pCl expression vector	Promega Corporation, Madison WI, USA	OR1108	OR10G6	KP290604
20 participants from the International Hapmap Consortium	pooled genomic DNA			Homo sapiens	NCBITAXON	NCBITaxon:9606	Cloning	Phusion polymerase	Thermo Fisher Scientific, Pittsburgh PA, USA	pCl expression vector	Promega Corporation, Madison WI, USA	OR1589	OR10G7	KP290605
20 participants from the International Hapmap Consortium	pooled genomic DNA			Homo sapiens	NCBITAXON	NCBITaxon:9606	Cloning	Phusion polymerase	Thermo Fisher Scientific, Pittsburgh PA, USA	pCl expression vector	Promega Corporation, Madison WI, USA	OR1590	OR10G7	KP290606
20 participants from the International Hapmap Consortium	pooled genomic DNA			Homo sapiens	NCBITAXON	NCBITaxon:9606	Cloning	Phusion polymerase	Thermo Fisher Scientific, Pittsburgh PA, USA	pCl expression vector	Promega Corporation, Madison WI, USA	OR1591	OR10G7	KP290607
20 participants from the International Hapmap Consortium	pooled genomic DNA			Homo sapiens	NCBITAXON	NCBITaxon:9606	Cloning	Phusion polymerase	Thermo Fisher Scientific, Pittsburgh PA, USA	pCl expression vector	Promega Corporation, Madison WI, USA	OR1291	OR10H1	KP290608
20 participants from the International Hapmap Consortium	pooled genomic DNA			Homo sapiens	NCBITAXON	NCBITaxon:9606	Cloning	Phusion polymerase	Thermo Fisher Scientific, Pittsburgh PA, USA	pCl expression vector	Promega Corporation, Madison WI, USA	OR1593	OR10H2	KP290609
20 participants from the International Hapmap Consortium	pooled genomic DNA			Homo sapiens	NCBITAXON	NCBITaxon:9606	Cloning	Phusion polymerase	Thermo Fisher Scientific, Pittsburgh PA, USA	pCl expression vector	Promega Corporation, Madison WI, USA	OR1294	OR10H5	KP290610
20 participants from the International Hapmap Consortium	pooled genomic DNA			Homo sapiens	NCBITAXON	NCBITaxon:9606	Cloning	Phusion polymerase	Thermo Fisher Scientific, Pittsburgh PA, USA	pCl expression vector	Promega Corporation, Madison WI, USA	OR1294	OR10H5	KP290611
20 participants from the International Hapmap Consortium	pooled genomic DNA			Homo sapiens	NCBITAXON	NCBITaxon:9606	Cloning	Phusion polymerase	Thermo Fisher Scientific, Pittsburgh PA, USA	pCl expression vector	Promega Corporation, Madison WI, USA	OR1596	OR10H5	KP290612
20 participants from the International Hapmap Consortium	pooled genomic DNA			Homo sapiens	NCBITAXON	NCBITaxon:9606	Cloning	Phusion polymerase	Thermo Fisher Scientific, Pittsburgh PA, USA	pCl expression vector	Promega Corporation, Madison WI, USA	OR1597	OR10H5	KP290613
20 participants from the International Hapmap Consortium	pooled genomic DNA			Homo sapiens	NCBITAXON	NCBITaxon:9606	Cloning	Phusion polymerase	Thermo Fisher Scientific, Pittsburgh PA, USA	pCl expression vector	Promega Corporation, Madison WI, USA	OR1107	OR13A1	KP290614
20 participants from the International Hapmap Consortium	pooled genomic DNA			Homo sapiens	NCBITAXON	NCBITaxon:9606	Cloning	Phusion polymerase	Thermo Fisher Scientific, Pittsburgh PA, USA	pCl expression vector	Promega Corporation, Madison WI, USA	OR1042	OR14A2	KP290615
20 participants from the International Hapmap Consortium	pooled genomic DNA			Homo sapiens	NCBITAXON	NCBITaxon:9606	Cloning	Phusion polymerase	Thermo Fisher Scientific, Pittsburgh PA, USA	pCl expression vector	Promega Corporation, Madison WI, USA	OR1042	OR14A2	KP290616
20 participants from the International Hapmap Consortium	pooled genomic DNA			Homo sapiens	NCBITAXON	NCBITaxon:9606	Cloning	Phusion polymerase	Thermo Fisher Scientific, Pittsburgh PA, USA	pCl expression vector	Promega Corporation, Madison WI, USA	OR1602	OR1D4	KP290617
20 participants from the International Hapmap Consortium	pooled genomic DNA			Homo sapiens	NCBITAXON	NCBITaxon:9606	Cloning	Phusion polymerase	Thermo Fisher Scientific, Pittsburgh PA, USA	pCl expression vector	Promega Corporation, Madison WI, USA	OR1603	OR1N1	KP290618
20 participants from the International Hapmap Consortium	pooled genomic DNA			Homo sapiens	NCBITAXON	NCBITaxon:9606	Cloning	Phusion polymerase	Thermo Fisher Scientific, Pittsburgh PA, USA	pCl expression vector	Promega Corporation, Madison WI, USA	OR1604	OR2A25	KP290619
20 participants from the International Hapmap Consortium	pooled genomic DNA			Homo sapiens	NCBITAXON	NCBITaxon:9606	Cloning	Phusion polymerase	Thermo Fisher Scientific, Pittsburgh PA, USA	pCl expression vector	Promega Corporation, Madison WI, USA	OR1605	OR2A25	KP290620
20 participants from the International Hapmap Consortium	pooled genomic DNA			Homo sapiens	NCBITAXON	NCBITaxon:9606	Cloning	Phusion polymerase	Thermo Fisher Scientific, Pittsburgh PA, USA	pCl expression vector	Promega Corporation, Madison WI, USA	OR1606	OR2A25	KP290621
20 participants from the International Hapmap Consortium	pooled genomic DNA			Homo sapiens	NCBITAXON	NCBITaxon:9606	Cloning	Phusion polymerase	Thermo Fisher Scientific, Pittsburgh PA, USA	pCl expression vector	Promega Corporation, Madison WI, USA	OR1607	OR2A25	KP290622
20 participants from the International Hapmap Consortium	pooled genomic DNA			Homo sapiens	NCBITAXON	NCBITaxon:9606	Cloning	Phusion polymerase	Thermo Fisher Scientific, Pittsburgh PA, USA	pCl expression vector	Promega Corporation, Madison WI, USA	OR1418	OR2B11	KP290623
20 participants from the International Hapmap Consortium	pooled genomic DNA			Homo sapiens	NCBITAXON	NCBITaxon:9606	Cloning	Phusion polymerase	Thermo Fisher Scientific, Pittsburgh PA, USA	pCl expression vector	Promega Corporation, Madison WI, USA	OR1609	OR2B11	KP290624
20 participants from the International Hapmap Consortium	pooled genomic DNA			Homo sapiens	NCBITAXON	NCBITaxon:9606	Cloning	Phusion polymerase	Thermo Fisher Scientific, Pittsburgh PA, USA	pCl expression vector	Promega Corporation, Madison WI, USA	OR1418	OR2B11	KP290625
20 participants from the International Hapmap Consortium	pooled genomic DNA			Homo sapiens	NCBITAXON	NCBITaxon:9606	Cloning	Phusion polymerase	Thermo Fisher Scientific, Pittsburgh PA, USA	pCl expression vector	Promega Corporation, Madison WI, USA	OR1611	OR2B11	KP290626
20 participants from the International Hapmap Consortium	pooled genomic DNA			Homo sapiens	NCBITAXON	NCBITaxon:9606	Cloning	Phusion polymerase	Thermo Fisher Scientific, Pittsburgh PA, USA	pCl expression vector	Promega Corporation, Madison WI, USA	OR1612	OR2B11	KP290627
20 participants from the International Hapmap Consortium	pooled genomic DNA			Homo sapiens	NCBITAXON	NCBITaxon:9606	Cloning	Phusion polymerase	Thermo Fisher Scientific, Pittsburgh PA, USA	pCl expression vector	Promega Corporation, Madison WI, USA	OR1082	OR2F1	KP290628
20 participants from the International Hapmap Consortium	pooled genomic DNA			Homo sapiens	NCBITAXON	NCBITaxon:9606	Cloning	Phusion polymerase	Thermo Fisher Scientific, Pittsburgh PA, USA	pCl expression vector	Promega Corporation, Madison WI, USA	OR1082	OR2F1	KP290629
20 participants from the International Hapmap Consortium	pooled genomic DNA			Homo sapiens	NCBITAXON	NCBITaxon:9606	Cloning	Phusion polymerase	Thermo Fisher Scientific, Pittsburgh PA, USA	pCl expression vector	Promega Corporation, Madison WI, USA	OR1082	OR2F1	KP290630
20 participants from the International Hapmap Consortium	pooled genomic DNA			Homo sapiens	NCBITAXON	NCBITaxon:9606	Cloning	Phusion polymerase	Thermo Fisher Scientific, Pittsburgh PA, USA	pCl expression vector	Promega Corporation, Madison WI, USA	OR1616	OR2J3	KP290631
20 participants from the International Hapmap Consortium	pooled genomic DNA			Homo sapiens	NCBITAXON	NCBITaxon:9606	Cloning	Phusion polymerase	Thermo Fisher Scientific, Pittsburgh PA, USA	pCl expression vector	Promega Corporation, Madison WI, USA	OR1617	OR2J3	KP290632
20 participants from the International Hapmap Consortium	pooled genomic DNA			Homo sapiens	NCBITAXON	NCBITaxon:9606	Cloning	Phusion polymerase	Thermo Fisher Scientific, Pittsburgh PA, USA	pCl expression vector	Promega Corporation, Madison WI, USA	OR1618	OR2J3	KP290633
20 participants from the International Hapmap Consortium	pooled genomic DNA			Homo sapiens	NCBITAXON	NCBITaxon:9606	Cloning	Phusion polymerase	Thermo Fisher Scientific, Pittsburgh PA, USA	pCl expression vector	Promega Corporation, Madison WI, USA	OR1619	OR2J3	KP290634
20 participants from the International Hapmap Consortium	pooled genomic DNA			Homo sapiens	NCBITAXON	NCBITaxon:9606	Cloning	Phusion polymerase	Thermo Fisher Scientific, Pittsburgh PA, USA	pCl expression vector	Promega Corporation, Madison WI, USA	OR1048	OR2M2	KP290635
20 participants from the International Hapmap Consortium	pooled genomic DNA			Homo sapiens	NCBITAXON	NCBITaxon:9606	Cloning	Phusion polymerase	Thermo Fisher Scientific, Pittsburgh PA, USA	pCl expression vector	Promega Corporation, Madison WI, USA	OR1048	OR2M2	KP290636
20 participants from the International Hapmap Consortium	pooled genomic DNA			Homo sapiens	NCBITAXON	NCBITaxon:9606	Cloning	Phusion polymerase	Thermo Fisher Scientific, Pittsburgh PA, USA	pCl expression vector	Promega Corporation, Madison WI, USA	OR1048	OR2M2	KP290637
20 participants from the International Hapmap Consortium	pooled genomic DNA			Homo sapiens	NCBITAXON	NCBITaxon:9606	Cloning	Phusion polymerase	Thermo Fisher Scientific, Pittsburgh PA, USA	pCl expression vector	Promega Corporation, Madison WI, USA	OR1623	OR2T1	KP290638
20 participants from the International Hapmap Consortium	pooled genomic DNA			Homo sapiens	NCBITAXON	NCBITaxon:9606	Cloning	Phusion polymerase	Thermo Fisher Scientific, Pittsburgh PA, USA	pCl expression vector	Promega Corporation, Madison WI, USA	OR1624	OR2T1	KP290639
20 participants from the International Hapmap Consortium	pooled genomic DNA			Homo sapiens	NCBITAXON	NCBITaxon:9606	Cloning	Phusion polymerase	Thermo Fisher Scientific, Pittsburgh PA, USA	pCl expression vector	Promega Corporation, Madison WI, USA	OR1545	OR2T29	KP290640
20 participants from the International Hapmap Consortium	pooled genomic DNA			Homo sapiens	NCBITAXON	NCBITaxon:9606	Cloning	Phusion polymerase	Thermo Fisher Scientific, Pittsburgh PA, USA	pCl expression vector	Promega Corporation, Madison WI, USA	OR1082	OR2F1	KP290641
20 participants from the International Hapmap Consortium	pooled genomic DNA			Homo sapiens	NCBITAXON	NCBITaxon:9606	Cloning	Phusion polymerase	Thermo Fisher Scientific, Pittsburgh PA, USA	pCl expression vector	Promega Corporation, Madison WI, USA	OR1634	OR3A1	KP290642
20 participants from the International Hapmap Consortium	pooled genomic DNA			Homo sapiens	NCBITAXON	NCBITaxon:9606	Cloning	Phusion polymerase	Thermo Fisher Scientific, Pittsburgh PA, USA	pCl expression vector	Promega Corporation, Madison WI, USA	OR1635	OR3A1	KP290643
20 participants from the International Hapmap Consortium	pooled genomic DNA			Homo sapiens	NCBITAXON	NCBITaxon:9606	Cloning	Phusion polymerase	Thermo Fisher Scientific, Pittsburgh PA, USA	pCl expression vector	Promega Corporation, Madison WI, USA	OR1636	OR3A1	KP290644
20 participants from the International Hapmap Consortium	pooled genomic DNA			Homo sapiens	NCBITAXON	NCBITaxon:9606	Cloning	Phusion polymerase	Thermo Fisher Scientific, Pittsburgh PA, USA	pCl expression vector	Promega Corporation, Madison WI, USA	OR1637	OR4A5	KP290645
20 participants from the International Hapmap Consortium	pooled genomic DNA			Homo sapiens	NCBITAXON	NCBITaxon:9606	Cloning	Phusion polymerase	Thermo Fisher Scientific, Pittsburgh PA, USA	pCl expression vector	Promega Corporation, Madison WI, USA	OR1638	OR4D2	KP290646
20 participants from the International Hapmap Consortium	pooled genomic DNA			Homo sapiens	NCBITAXON	NCBITaxon:9606	Cloning	Phusion polymerase	Thermo Fisher Scientific, Pittsburgh PA, USA	pCl expression vector	Promega Corporation, Madison WI, USA	OR1639	OR4D2	KP290647
20 participants from the International Hapmap Consortium	pooled genomic DNA			Homo sapiens	NCBITAXON	NCBITaxon:9606	Cloning	Phusion polymerase	Thermo Fisher Scientific, Pittsburgh PA, USA	pCl expression vector	Promega Corporation, Madison WI, USA	OR1285	OR4D2	KP290648
20 participants from the International Hapmap Consortium	pooled genomic DNA			Homo sapiens	NCBITAXON	NCBITaxon:9606	Cloning	Phusion polymerase	Thermo Fisher Scientific, Pittsburgh PA, USA	pCl expression vector	Promega Corporation, Madison WI, USA	OR1161	OR4F17	KP290649
20 participants from the International Hapmap Consortium	pooled genomic DNA			Homo sapiens	NCBITAXON	NCBITaxon:9606	Cloning	Phusion polymerase	Thermo Fisher Scientific, Pittsburgh PA, USA	pCl expression vector	Promega Corporation, Madison WI, USA	OR1258	OR4K2	KP290650
20 participants from the International Hapmap Consortium	pooled genomic DNA			Homo sapiens	NCBITAXON	NCBITaxon:9606	Cloning	Phusion polymerase	Thermo Fisher Scientific, Pittsburgh PA, USA	pCl expression vector	Promega Corporation, Madison WI, USA	OR1270	OR4N2	KP290651
20 participants from the International Hapmap Consortium	pooled genomic DNA			Homo sapiens	NCBITAXON	NCBITaxon:9606	Cloning	Phusion polymerase	Thermo Fisher Scientific, Pittsburgh PA, USA	pCl expression vector	Promega Corporation, Madison WI, USA	OR1270	OR4N2	KP290652
20 participants from the International Hapmap Consortium	pooled genomic DNA			Homo sapiens	NCBITAXON	NCBITaxon:9606	Cloning	Phusion polymerase	Thermo Fisher Scientific, Pittsburgh PA, USA	pCl expression vector	Promega Corporation, Madison WI, USA	OR1262	OR4N5	KP290653
20 participants from the International Hapmap Consortium	pooled genomic DNA			Homo sapiens	NCBITAXON	NCBITaxon:9606	Cloning	Phusion polymerase	Thermo Fisher Scientific, Pittsburgh PA, USA	pCl expression vector	Promega Corporation, Madison WI, USA	OR1650	OR4Q3	KP290654
20 participants from the International Hapmap Consortium	pooled genomic DNA			Homo sapiens	NCBITAXON	NCBITaxon:9606	Cloning	Phusion polymerase	Thermo Fisher Scientific, Pittsburgh PA, USA	pCl expression vector	Promega Corporation, Madison WI, USA	OR1367	OR51F1	KP290655
20 participants from the International Hapmap Consortium	pooled genomic DNA			Homo sapiens	NCBITAXON	NCBITaxon:9606	Cloning	Phusion polymerase	Thermo Fisher Scientific, Pittsburgh PA, USA	pCl expression vector	Promega Corporation, Madison WI, USA	OR1367	OR51F1	KP290656
20 participants from the International Hapmap Consortium	pooled genomic DNA			Homo sapiens	NCBITAXON	NCBITaxon:9606	Cloning	Phusion polymerase	Thermo Fisher Scientific, Pittsburgh PA, USA	pCl expression vector	Promega Corporation, Madison WI, USA	OR1324	OR52I2	KP290657
20 participants from the International Hapmap Consortium	pooled genomic DNA			Homo sapiens	NCBITAXON	NCBITaxon:9606	Cloning	Phusion polymerase	Thermo Fisher Scientific, Pittsburgh PA, USA	pCl expression vector	Promega Corporation, Madison WI, USA	OR1163	OR52K1	KP290658
20 participants from the International Hapmap Consortium	pooled genomic DNA			Homo sapiens	NCBITAXON	NCBITaxon:9606	Cloning	Phusion polymerase	Thermo Fisher Scientific, Pittsburgh PA, USA	pCl expression vector	Promega Corporation, Madison WI, USA	OR1163	OR52K1	KP290659
20 participants from the International Hapmap Consortium	pooled genomic DNA			Homo sapiens	NCBITAXON	NCBITaxon:9606	Cloning	Phusion polymerase	Thermo Fisher Scientific, Pittsburgh PA, USA	pCl expression vector	Promega Corporation, Madison WI, USA	OR1128	OR56A3	KP290660
20 participants from the International Hapmap Consortium	pooled genomic DNA			Homo sapiens	NCBITAXON	NCBITaxon:9606	Cloning	Phusion polymerase	Thermo Fisher Scientific, Pittsburgh PA, USA	pCl expression vector	Promega Corporation, Madison WI, USA	OR1661	OR5AL1	KP290661
20 participants from the International Hapmap Consortium	pooled genomic DNA			Homo sapiens	NCBITAXON	NCBITaxon:9606	Cloning	Phusion polymerase	Thermo Fisher Scientific, Pittsburgh PA, USA	pCl expression vector	Promega Corporation, Madison WI, USA	OR1362	OR5AL1	KP290662
20 participants from the International Hapmap Consortium	pooled genomic DNA			Homo sapiens	NCBITAXON	NCBITaxon:9606	Cloning	Phusion polymerase	Thermo Fisher Scientific, Pittsburgh PA, USA	pCl expression vector	Promega Corporation, Madison WI, USA	OR1230	OR5D14	KP290663
20 participants from the International Hapmap Consortium	pooled genomic DNA			Homo sapiens	NCBITAXON	NCBITaxon:9606	Cloning	Phusion polymerase	Thermo Fisher Scientific, Pittsburgh PA, USA	pCl expression vector	Promega Corporation, Madison WI, USA	OR1230	OR5D14	KP290664
20 participants from the International Hapmap Consortium	pooled genomic DNA			Homo sapiens	NCBITAXON	NCBITaxon:9606	Cloning	Phusion polymerase	Thermo Fisher Scientific, Pittsburgh PA, USA	pCl expression vector	Promega Corporation, Madison WI, USA	OR1666	OR5D14	KP290665
20 participants from the International Hapmap Consortium	pooled genomic DNA			Homo sapiens	NCBITAXON	NCBITaxon:9606	Cloning	Phusion polymerase	Thermo Fisher Scientific, Pittsburgh PA, USA	pCl expression vector	Promega Corporation, Madison WI, USA	OR1230	OR5D14	KP290666
20 participants from the International Hapmap Consortium	pooled genomic DNA			Homo sapiens	NCBITAXON	NCBITaxon:9606	Cloning	Phusion polymerase	Thermo Fisher Scientific, Pittsburgh PA, USA	pCl expression vector	Promega Corporation, Madison WI, USA	OR1039	OR6F1	KP290667
20 participants from the International Hapmap Consortium	pooled genomic DNA			Homo sapiens	NCBITAXON	NCBITaxon:9606	Cloning	Phusion polymerase	Thermo Fisher Scientific, Pittsburgh PA, USA	pCl expression vector	Promega Corporation, Madison WI, USA	OR1670	OR6F1	KP290668
20 participants from the International Hapmap Consortium	pooled genomic DNA			Homo sapiens	NCBITAXON	NCBITaxon:9606	Cloning	Phusion polymerase	Thermo Fisher Scientific, Pittsburgh PA, USA	pCl expression vector	Promega Corporation, Madison WI, USA	OR1271	OR6S1	KP290669
20 participants from the International Hapmap Consortium	pooled genomic DNA			Homo sapiens	NCBITAXON	NCBITaxon:9606	Cloning	Phusion polymerase	Thermo Fisher Scientific, Pittsburgh PA, USA	pCl expression vector	Promega Corporation, Madison WI, USA	OR1271	OR6S1	KP290670
20 participants from the International Hapmap Consortium	pooled genomic DNA			Homo sapiens	NCBITAXON	NCBITaxon:9606	Cloning	Phusion polymerase	Thermo Fisher Scientific, Pittsburgh PA, USA	pCl expression vector	Promega Corporation, Madison WI, USA	OR1673	OR7G2	KP290671
20 participants from the International Hapmap Consortium	pooled genomic DNA			Homo sapiens	NCBITAXON	NCBITaxon:9606	Cloning	Phusion polymerase	Thermo Fisher Scientific, Pittsburgh PA, USA	pCl expression vector	Promega Corporation, Madison WI, USA	OR1312	OR7G2	KP290672
20 participants from the International Hapmap Consortium	pooled genomic DNA			Homo sapiens	NCBITAXON	NCBITaxon:9606	Cloning	Phusion polymerase	Thermo Fisher Scientific, Pittsburgh PA, USA	pCl expression vector	Promega Corporation, Madison WI, USA	OR1312	OR7G2	KP290673
20 participants from the International Hapmap Consortium	pooled genomic DNA			Homo sapiens	NCBITAXON	NCBITaxon:9606	Cloning	Phusion polymerase	Thermo Fisher Scientific, Pittsburgh PA, USA	pCl expression vector	Promega Corporation, Madison WI, USA	OR1111	OR9G1	KP290674
20 participants from the International Hapmap Consortium	pooled genomic DNA			Homo sapiens	NCBITAXON	NCBITaxon:9606	Cloning	Phusion polymerase	Thermo Fisher Scientific, Pittsburgh PA, USA	pCl expression vector	Promega Corporation, Madison WI, USA	OR1111	OR9G1	KP290675
20 participants from the International Hapmap Consortium	pooled genomic DNA			Homo sapiens	NCBITAXON	NCBITaxon:9606	Cloning	Phusion polymerase	Thermo Fisher Scientific, Pittsburgh PA, USA	pCl expression vector	Promega Corporation, Madison WI, USA	OR1111	OR9G1	KP290676
20 participants from the International Hapmap Consortium	pooled genomic DNA			Homo sapiens	NCBITAXON	NCBITaxon:9606	Cloning	Phusion polymerase	Thermo Fisher Scientific, Pittsburgh PA, USA	pCl expression vector	Promega Corporation, Madison WI, USA	OR1679	OR9G1	KP290677
20 participants from the International Hapmap Consortium	pooled genomic DNA			Homo sapiens	NCBITAXON	NCBITaxon:9606	Cloning	Phusion polymerase	Thermo Fisher Scientific, Pittsburgh PA, USA	pCl expression vector	Promega Corporation, Madison WI, USA	OR1318	OR14J1	KP290678
20 participants from the International Hapmap Consortium	pooled genomic DNA			Homo sapiens	NCBITAXON	NCBITaxon:9606	Cloning	Phusion polymerase	Thermo Fisher Scientific, Pittsburgh PA, USA	pCl expression vector	Promega Corporation, Madison WI, USA	OR1683	OR14J1	KP290679
20 participants from the International Hapmap Consortium	pooled genomic DNA			Homo sapiens	NCBITAXON	NCBITaxon:9606	Cloning	Phusion polymerase	Thermo Fisher Scientific, Pittsburgh PA, USA	pCl expression vector	Promega Corporation, Madison WI, USA	OR1030	OR14A16	KP290680
20 participants from the International Hapmap Consortium	pooled genomic DNA			Homo sapiens	NCBITAXON	NCBITaxon:9606	Cloning	Phusion polymerase	Thermo Fisher Scientific, Pittsburgh PA, USA	pCl expression vector	Promega Corporation, Madison WI, USA	OR1030	OR14A16	KP290681
20 participants from the International Hapmap Consortium	pooled genomic DNA			Homo sapiens	NCBITAXON	NCBITaxon:9606	Cloning	Phusion polymerase	Thermo Fisher Scientific, Pittsburgh PA, USA	pCl expression vector	Promega Corporation, Madison WI, USA	OR1686	OR1D2	KP290682
20 participants from the International Hapmap Consortium	pooled genomic DNA			Homo sapiens	NCBITAXON	NCBITaxon:9606	Cloning	Phusion polymerase	Thermo Fisher Scientific, Pittsburgh PA, USA	pCl expression vector	Promega Corporation, Madison WI, USA	OR1376	OR1D2	KP290683
20 participants from the International Hapmap Consortium	pooled genomic DNA			Homo sapiens	NCBITAXON	NCBITaxon:9606	Cloning	Phusion polymerase	Thermo Fisher Scientific, Pittsburgh PA, USA	pCl expression vector	Promega Corporation, Madison WI, USA	OR1376	OR1D2	KP290684
20 participants from the International Hapmap Consortium	pooled genomic DNA			Homo sapiens	NCBITAXON	NCBITaxon:9606	Cloning	Phusion polymerase	Thermo Fisher Scientific, Pittsburgh PA, USA	pCl expression vector	Promega Corporation, Madison WI, USA	OR1376	OR1D2	KP290685
20 participants from the International Hapmap Consortium	pooled genomic DNA			Homo sapiens	NCBITAXON	NCBITaxon:9606	Cloning	Phusion polymerase	Thermo Fisher Scientific, Pittsburgh PA, USA	pCl expression vector	Promega Corporation, Madison WI, USA	OR1692	OR1D5	KP290686
20 participants from the International Hapmap Consortium	pooled genomic DNA			Homo sapiens	NCBITAXON	NCBITaxon:9606	Cloning	Phusion polymerase	Thermo Fisher Scientific, Pittsburgh PA, USA	pCl expression vector	Promega Corporation, Madison WI, USA	OR1694	OR1F12	KP290687
20 participants from the International Hapmap Consortium	pooled genomic DNA			Homo sapiens	NCBITAXON	NCBITaxon:9606	Cloning	Phusion polymerase	Thermo Fisher Scientific, Pittsburgh PA, USA	pCl expression vector	Promega Corporation, Madison WI, USA	OR1696	OR1J1	KP290688
20 participants from the International Hapmap Consortium	pooled genomic DNA			Homo sapiens	NCBITAXON	NCBITaxon:9606	Cloning	Phusion polymerase	Thermo Fisher Scientific, Pittsburgh PA, USA	pCl expression vector	Promega Corporation, Madison WI, USA	OR1697	OR2L5	KP290689
20 participants from the International Hapmap Consortium	pooled genomic DNA			Homo sapiens	NCBITAXON	NCBITaxon:9606	Cloning	Phusion polymerase	Thermo Fisher Scientific, Pittsburgh PA, USA	pCl expression vector	Promega Corporation, Madison WI, USA	OR1698	OR51J1	KP290690
20 participants from the International Hapmap Consortium	pooled genomic DNA			Homo sapiens	NCBITAXON	NCBITaxon:9606	Cloning	Phusion polymerase	Thermo Fisher Scientific, Pittsburgh PA, USA	pCl expression vector	Promega Corporation, Madison WI, USA	OR1699	OR51S1	KP290691
20 participants from the International Hapmap Consortium	pooled genomic DNA			Homo sapiens	NCBITAXON	NCBITaxon:9606	Cloning	Phusion polymerase	Thermo Fisher Scientific, Pittsburgh PA, USA	pCl expression vector	Promega Corporation, Madison WI, USA	OR1700	OR51V1	KP290692
20 participants from the International Hapmap Consortium	pooled genomic DNA			Homo sapiens	NCBITAXON	NCBITaxon:9606	Cloning	Phusion polymerase	Thermo Fisher Scientific, Pittsburgh PA, USA	pCl expression vector	Promega Corporation, Madison WI, USA	OR1700	OR51V1	KP290693
20 participants from the International Hapmap Consortium	pooled genomic DNA			Homo sapiens	NCBITAXON	NCBITaxon:9606	Cloning	Phusion polymerase	Thermo Fisher Scientific, Pittsburgh PA, USA	pCl expression vector	Promega Corporation, Madison WI, USA	OR1702	OR52H1	KP290694
20 participants from the International Hapmap Consortium	pooled genomic DNA			Homo sapiens	NCBITAXON	NCBITaxon:9606	Cloning	Phusion polymerase	Thermo Fisher Scientific, Pittsburgh PA, USA	pCl expression vector	Promega Corporation, Madison WI, USA	OR1705	OR52R1	KP290695
20 participants from the International Hapmap Consortium	pooled genomic DNA			Homo sapiens	NCBITAXON	NCBITaxon:9606	Cloning	Phusion polymerase	Thermo Fisher Scientific, Pittsburgh PA, USA	pCl expression vector	Promega Corporation, Madison WI, USA	OR1706	OR2T32	KP290696
20 participants from the International Hapmap Consortium	pooled genomic DNA			Homo sapiens	NCBITAXON	NCBITaxon:9606	Cloning	Phusion polymerase	Thermo Fisher Scientific, Pittsburgh PA, USA	pCl expression vector	Promega Corporation, Madison WI, USA	OR1708	OR56A5	KP290697
20 participants from the International Hapmap Consortium	pooled genomic DNA			Homo sapiens	NCBITAXON	NCBITaxon:9606	Cloning	Phusion polymerase	Thermo Fisher Scientific, Pittsburgh PA, USA	pCl expression vector	Promega Corporation, Madison WI, USA	OR1417	OR10J1	KP290698
20 participants from the International Hapmap Consortium	pooled genomic DNA			Homo sapiens	NCBITAXON	NCBITaxon:9606	Cloning	Phusion polymerase	Thermo Fisher Scientific, Pittsburgh PA, USA	pCl expression vector	Promega Corporation, Madison WI, USA	OR1321	OR11G2	KP290699
20 participants from the International Hapmap Consortium	pooled genomic DNA			Homo sapiens	NCBITAXON	NCBITaxon:9606	Cloning	Phusion polymerase	Thermo Fisher Scientific, Pittsburgh PA, USA	pCl expression vector	Promega Corporation, Madison WI, USA	OR1713	OR9Q1	KP290700
20 participants from the International Hapmap Consortium	pooled genomic DNA			Homo sapiens	NCBITAXON	NCBITaxon:9606	Cloning	Phusion polymerase	Thermo Fisher Scientific, Pittsburgh PA, USA	pCl expression vector	Promega Corporation, Madison WI, USA	OR1714	OR6J1	KP290701
20 participants from the International Hapmap Consortium	pooled genomic DNA			Homo sapiens	NCBITAXON	NCBITaxon:9606	Cloning	Phusion polymerase	Thermo Fisher Scientific, Pittsburgh PA, USA	pCl expression vector	Promega Corporation, Madison WI, USA	OR1478	OR13C2	KP290702
20 participants from the International Hapmap Consortium	pooled genomic DNA			Homo sapiens	NCBITAXON	NCBITaxon:9606	Cloning	Phusion polymerase	Thermo Fisher Scientific, Pittsburgh PA, USA	pCl expression vector	Promega Corporation, Madison WI, USA	OR1718	OR2V1	KP290703
20 participants from the International Hapmap Consortium	pooled genomic DNA			Homo sapiens	NCBITAXON	NCBITaxon:9606	Cloning	Phusion polymerase	Thermo Fisher Scientific, Pittsburgh PA, USA	pCl expression vector	Promega Corporation, Madison WI, USA	OR1719	OR52A4	KP290704
20 participants from the International Hapmap Consortium	pooled genomic DNA			Homo sapiens	NCBITAXON	NCBITaxon:9606	Cloning	Phusion polymerase	Thermo Fisher Scientific, Pittsburgh PA, USA	pCl expression vector	Promega Corporation, Madison WI, USA	OR1204	OR5L1	KP290705
20 participants from the International Hapmap Consortium	pooled genomic DNA			Homo sapiens	NCBITAXON	NCBITaxon:9606	Cloning	Phusion polymerase	Thermo Fisher Scientific, Pittsburgh PA, USA	pCl expression vector	Promega Corporation, Madison WI, USA	OR1723	OR10A5	KP290706
20 participants from the International Hapmap Consortium	pooled genomic DNA			Homo sapiens	NCBITAXON	NCBITaxon:9606	Cloning	Phusion polymerase	Thermo Fisher Scientific, Pittsburgh PA, USA	pCl expression vector	Promega Corporation, Madison WI, USA	OR1724	OR56A4	KP290707
20 participants from the International Hapmap Consortium	pooled genomic DNA			Homo sapiens	NCBITAXON	NCBITaxon:9606	Cloning	Phusion polymerase	Thermo Fisher Scientific, Pittsburgh PA, USA	pCl expression vector	Promega Corporation, Madison WI, USA	OR1725	OR5B12	KP290708
20 participants from the International Hapmap Consortium	pooled genomic DNA			Homo sapiens	NCBITAXON	NCBITaxon:9606	Cloning	Phusion polymerase	Thermo Fisher Scientific, Pittsburgh PA, USA	pCl expression vector	Promega Corporation, Madison WI, USA	OR1727	OR8B3	KP290709
20 participants from the International Hapmap Consortium	pooled genomic DNA			Homo sapiens	NCBITAXON	NCBITaxon:9606	Cloning	Phusion polymerase	Thermo Fisher Scientific, Pittsburgh PA, USA	pCl expression vector	Promega Corporation, Madison WI, USA	OR1729	OR5K4	KP290710
20 participants from the International Hapmap Consortium	pooled genomic DNA			Homo sapiens	NCBITAXON	NCBITaxon:9606	Cloning	Phusion polymerase	Thermo Fisher Scientific, Pittsburgh PA, USA	pCl expression vector	Promega Corporation, Madison WI, USA	OR1730	OR6V1	KP290711
20 participants from the International Hapmap Consortium	pooled genomic DNA			Homo sapiens	NCBITAXON	NCBITaxon:9606	Cloning	Phusion polymerase	Thermo Fisher Scientific, Pittsburgh PA, USA	pCl expression vector	Promega Corporation, Madison WI, USA	OR1731	OR8B12	KP290712
20 participants from the International Hapmap Consortium	pooled genomic DNA			Homo sapiens	NCBITAXON	NCBITaxon:9606	Cloning	Phusion polymerase	Thermo Fisher Scientific, Pittsburgh PA, USA	pCl expression vector	Promega Corporation, Madison WI, USA	OR1119	OR10G4	KP290713
20 participants from the International Hapmap Consortium	pooled genomic DNA			Homo sapiens	NCBITAXON	NCBITaxon:9606	Cloning	Phusion polymerase	Thermo Fisher Scientific, Pittsburgh PA, USA	pCl expression vector	Promega Corporation, Madison WI, USA	OR1738	OR10G4	KP290714
20 participants from the International Hapmap Consortium	pooled genomic DNA			Homo sapiens	NCBITAXON	NCBITaxon:9606	Cloning	Phusion polymerase	Thermo Fisher Scientific, Pittsburgh PA, USA	pCl expression vector	Promega Corporation, Madison WI, USA	OR1739	OR10G4	KP290715
20 participants from the International Hapmap Consortium	pooled genomic DNA			Homo sapiens	NCBITAXON	NCBITaxon:9606	Cloning	Phusion polymerase	Thermo Fisher Scientific, Pittsburgh PA, USA	pCl expression vector	Promega Corporation, Madison WI, USA	OR1740	OR10G4	KP290716
20 participants from the International Hapmap Consortium	pooled genomic DNA			Homo sapiens	NCBITAXON	NCBITaxon:9606	Cloning	Phusion polymerase	Thermo Fisher Scientific, Pittsburgh PA, USA	pCl expression vector	Promega Corporation, Madison WI, USA	OR1744	OR2J3	KP290717
20 participants from the International Hapmap Consortium	pooled genomic DNA			Homo sapiens	NCBITAXON	NCBITaxon:9606	Cloning	Phusion polymerase	Thermo Fisher Scientific, Pittsburgh PA, USA	pCl expression vector	Promega Corporation, Madison WI, USA	OR1745	OR2J3	KP290718
20 participants from the International Hapmap Consortium	pooled genomic DNA			Homo sapiens	NCBITAXON	NCBITaxon:9606	Cloning	Phusion polymerase	Thermo Fisher Scientific, Pittsburgh PA, USA	pCl expression vector	Promega Corporation, Madison WI, USA	OR1616	OR2J3	KP290719
20 participants from the International Hapmap Consortium	pooled genomic DNA			Homo sapiens	NCBITAXON	NCBITaxon:9606	Cloning	Phusion polymerase	Thermo Fisher Scientific, Pittsburgh PA, USA	pCl expression vector	Promega Corporation, Madison WI, USA	OR1747	OR2J3	KP290720
20 participants from the International Hapmap Consortium	pooled genomic DNA			Homo sapiens	NCBITAXON	NCBITaxon:9606	Cloning	Phusion polymerase	Thermo Fisher Scientific, Pittsburgh PA, USA	pCl expression vector	Promega Corporation, Madison WI, USA	OR1289	OR1D5	KP290721
20 participants from the International Hapmap Consortium	pooled genomic DNA			Homo sapiens	NCBITAXON	NCBITaxon:9606	Cloning	Phusion polymerase	Thermo Fisher Scientific, Pittsburgh PA, USA	pCl expression vector	Promega Corporation, Madison WI, USA	OR1289	OR1D5	KP290722
20 participants from the International Hapmap Consortium	pooled genomic DNA			Homo sapiens	NCBITAXON	NCBITaxon:9606	Cloning	Phusion polymerase	Thermo Fisher Scientific, Pittsburgh PA, USA	pCl expression vector	Promega Corporation, Madison WI, USA	OR1761	OR7D4	KP290723
20 participants from the International Hapmap Consortium	pooled genomic DNA			Homo sapiens	NCBITAXON	NCBITaxon:9606	Cloning	Phusion polymerase	Thermo Fisher Scientific, Pittsburgh PA, USA	pCl expression vector	Promega Corporation, Madison WI, USA	OR1762	OR7D4	KP290724
20 participants from the International Hapmap Consortium	pooled genomic DNA			Homo sapiens	NCBITAXON	NCBITaxon:9606	Cloning	Phusion polymerase	Thermo Fisher Scientific, Pittsburgh PA, USA	pCl expression vector	Promega Corporation, Madison WI, USA	OR1764	OR2J2	KP290725
20 participants from the International Hapmap Consortium	pooled genomic DNA			Homo sapiens	NCBITAXON	NCBITaxon:9606	Cloning	Phusion polymerase	Thermo Fisher Scientific, Pittsburgh PA, USA	pCl expression vector	Promega Corporation, Madison WI, USA	OR1765	OR7C1	KP290726
20 participants from the International Hapmap Consortium	pooled genomic DNA			Homo sapiens	NCBITAXON	NCBITaxon:9606	Cloning	Phusion polymerase	Thermo Fisher Scientific, Pittsburgh PA, USA	pCl expression vector	Promega Corporation, Madison WI, USA	OR1299	OR7C1	KP290727
20 participants from the International Hapmap Consortium	pooled genomic DNA			Homo sapiens	NCBITAXON	NCBITaxon:9606	Cloning	Phusion polymerase	Thermo Fisher Scientific, Pittsburgh PA, USA	pCl expression vector	Promega Corporation, Madison WI, USA	OR1299	OR7C1	KP290728
20 participants from the International Hapmap Consortium	pooled genomic DNA			Homo sapiens	NCBITAXON	NCBITaxon:9606	Cloning	Phusion polymerase	Thermo Fisher Scientific, Pittsburgh PA, USA	pCl expression vector	Promega Corporation, Madison WI, USA	OR1768	OR7C1	KP290729
20 participants from the International Hapmap Consortium	pooled genomic DNA			Homo sapiens	NCBITAXON	NCBITaxon:9606	Cloning	Phusion polymerase	Thermo Fisher Scientific, Pittsburgh PA, USA	pCl expression vector	Promega Corporation, Madison WI, USA	OR1772	OR4E1	KP290730
20 participants from the International Hapmap Consortium	pooled genomic DNA			Homo sapiens	NCBITAXON	NCBITaxon:9606	Cloning	Phusion polymerase	Thermo Fisher Scientific, Pittsburgh PA, USA	pCl expression vector	Promega Corporation, Madison WI, USA	OR1781	OR10A6	KP290731
20 participants from the International Hapmap Consortium	pooled genomic DNA			Homo sapiens	NCBITAXON	NCBITaxon:9606	Cloning	Phusion polymerase	Thermo Fisher Scientific, Pittsburgh PA, USA	pCl expression vector	Promega Corporation, Madison WI, USA	OR1784	OR2J3	KP290732
C57BL/6J mice	genomic DNA			Mus musculus	NCBITAXON	NCBITaxon:10090	Cloning	Phusion polymerase	Thermo Fisher Scientific, Pittsburgh PA, USA	pCl expression vector	Promega Corporation, Madison WI, USA	OR2092	Olfr1377	KP290733
C57BL/6J mice	genomic DNA			Mus musculus	NCBITAXON	NCBITaxon:10090	Cloning	Phusion polymerase	Thermo Fisher Scientific, Pittsburgh PA, USA	pCl expression vector	Promega Corporation, Madison WI, USA	OR2147	Olfr1079	KP290734
C57BL/6J mice	genomic DNA			Mus musculus	NCBITAXON	NCBITaxon:10090	Cloning	Phusion polymerase	Thermo Fisher Scientific, Pittsburgh PA, USA	pCl expression vector	Promega Corporation, Madison WI, USA	OR2206	Olfr109	KP290735
C57BL/6J mice	genomic DNA			Mus musculus	NCBITAXON	NCBITaxon:10090	Cloning	Phusion polymerase	Thermo Fisher Scientific, Pittsburgh PA, USA	pCl expression vector	Promega Corporation, Madison WI, USA	OR2207	Olfr532	KP290736
C57BL/6J mice	genomic DNA			Mus musculus	NCBITAXON	NCBITaxon:10090	Cloning	Phusion polymerase	Thermo Fisher Scientific, Pittsburgh PA, USA	pCl expression vector	Promega Corporation, Madison WI, USA	OR2214	Olfr1341	KP290737
C57BL/6J mice	genomic DNA			Mus musculus	NCBITAXON	NCBITaxon:10090	Cloning	Phusion polymerase	Thermo Fisher Scientific, Pittsburgh PA, USA	pCl expression vector	Promega Corporation, Madison WI, USA	OR2319	Olfr73	KP290738
C57BL/6J mice	genomic DNA			Mus musculus	NCBITAXON	NCBITaxon:10090	Cloning	Phusion polymerase	Thermo Fisher Scientific, Pittsburgh PA, USA	pCl expression vector	Promega Corporation, Madison WI, USA	OR2493	Olfr943	KP290739
C57BL/6J mice	genomic DNA			Mus musculus	NCBITAXON	NCBITaxon:10090	Cloning	Phusion polymerase	Thermo Fisher Scientific, Pittsburgh PA, USA	pCl expression vector	Promega Corporation, Madison WI, USA	OR2494	Olfr1107	KP290740
C57BL/6J mice	genomic DNA			Mus musculus	NCBITAXON	NCBITaxon:10090	Cloning	Phusion polymerase	Thermo Fisher Scientific, Pittsburgh PA, USA	pCl expression vector	Promega Corporation, Madison WI, USA	OR2495	Olfr1110	KP290741
C57BL/6J mice	genomic DNA			Mus musculus	NCBITAXON	NCBITaxon:10090	Cloning	Phusion polymerase	Thermo Fisher Scientific, Pittsburgh PA, USA	pCl expression vector	Promega Corporation, Madison WI, USA	OR2496	Olfr1109	KP290742
C57BL/6J mice	genomic DNA			Mus musculus	NCBITAXON	NCBITaxon:10090	Cloning	Phusion polymerase	Thermo Fisher Scientific, Pittsburgh PA, USA	pCl expression vector	Promega Corporation, Madison WI, USA	OR2497	Olfr1106	KP290743
C57BL/6J mice	genomic DNA			Mus musculus	NCBITAXON	NCBITaxon:10090	Cloning	Phusion polymerase	Thermo Fisher Scientific, Pittsburgh PA, USA	pCl expression vector	Promega Corporation, Madison WI, USA	OR2498	Olfr1154	KP290744
C57BL/6J mice	genomic DNA			Mus musculus	NCBITAXON	NCBITaxon:10090	Cloning	Phusion polymerase	Thermo Fisher Scientific, Pittsburgh PA, USA	pCl expression vector	Promega Corporation, Madison WI, USA	OR2499	Olfr1161	KP290745
C57BL/6J mice	genomic DNA			Mus musculus	NCBITAXON	NCBITaxon:10090	Cloning	Phusion polymerase	Thermo Fisher Scientific, Pittsburgh PA, USA	pCl expression vector	Promega Corporation, Madison WI, USA	OR2500	Olfr74	KP290746
C57BL/6J mice	genomic DNA			Mus musculus	NCBITAXON	NCBITaxon:10090	Cloning	Phusion polymerase	Thermo Fisher Scientific, Pittsburgh PA, USA	pCl expression vector	Promega Corporation, Madison WI, USA	OR2501	Olfr1176	KP290747
C57BL/6J mice	genomic DNA			Mus musculus	NCBITAXON	NCBITaxon:10090	Cloning	Phusion polymerase	Thermo Fisher Scientific, Pittsburgh PA, USA	pCl expression vector	Promega Corporation, Madison WI, USA	OR2502	Olfr1166	KP290748
C57BL/6J mice	genomic DNA			Mus musculus	NCBITAXON	NCBITaxon:10090	Cloning	Phusion polymerase	Thermo Fisher Scientific, Pittsburgh PA, USA	pCl expression vector	Promega Corporation, Madison WI, USA	OR2503	Olfr1165-ps	KP290749
C57BL/6J mice	genomic DNA			Mus musculus	NCBITAXON	NCBITaxon:10090	Cloning	Phusion polymerase	Thermo Fisher Scientific, Pittsburgh PA, USA	pCl expression vector	Promega Corporation, Madison WI, USA	OR2589	Olfr1412	KP290750
C57BL/6J mice	genomic DNA			Mus musculus	NCBITAXON	NCBITaxon:10090	Cloning	Phusion polymerase	Thermo Fisher Scientific, Pittsburgh PA, USA	pCl expression vector	Promega Corporation, Madison WI, USA	OR2590	Olfr826	KP290751
C57BL/6J mice	genomic DNA			Mus musculus	NCBITAXON	NCBITaxon:10090	Cloning	Phusion polymerase	Thermo Fisher Scientific, Pittsburgh PA, USA	pCl expression vector	Promega Corporation, Madison WI, USA	OR2591	Olfr823	KP290752
C57BL/6J mice	genomic DNA			Mus musculus	NCBITAXON	NCBITaxon:10090	Cloning	Phusion polymerase	Thermo Fisher Scientific, Pittsburgh PA, USA	pCl expression vector	Promega Corporation, Madison WI, USA	OR2592	Olfr827	KP290753
C57BL/6J mice	genomic DNA			Mus musculus	NCBITAXON	NCBITaxon:10090	Cloning	Phusion polymerase	Thermo Fisher Scientific, Pittsburgh PA, USA	pCl expression vector	Promega Corporation, Madison WI, USA	OR2593	Olfr1499	KP290754
C57BL/6J mice	genomic DNA			Mus musculus	NCBITAXON	NCBITaxon:10090	Cloning	Phusion polymerase	Thermo Fisher Scientific, Pittsburgh PA, USA	pCl expression vector	Promega Corporation, Madison WI, USA	OR2594	Olfr1014	KP290755
C57BL/6J mice	genomic DNA			Mus musculus	NCBITAXON	NCBITaxon:10090	Cloning	Phusion polymerase	Thermo Fisher Scientific, Pittsburgh PA, USA	pCl expression vector	Promega Corporation, Madison WI, USA	OR2595	Olfr1012	KP290756
C57BL/6J mice	genomic DNA			Mus musculus	NCBITAXON	NCBITaxon:10090	Cloning	Phusion polymerase	Thermo Fisher Scientific, Pittsburgh PA, USA	pCl expression vector	Promega Corporation, Madison WI, USA	OR2596	Olfr1436	KP290757
C57BL/6J mice	genomic DNA			Mus musculus	NCBITAXON	NCBITaxon:10090	Cloning	Phusion polymerase	Thermo Fisher Scientific, Pittsburgh PA, USA	pCl expression vector	Promega Corporation, Madison WI, USA	OR2597	Olfr235	KP290758
C57BL/6J mice	genomic DNA			Mus musculus	NCBITAXON	NCBITaxon:10090	Cloning	Phusion polymerase	Thermo Fisher Scientific, Pittsburgh PA, USA	pCl expression vector	Promega Corporation, Madison WI, USA	OR2598	Olfr1434	KP290759
C57BL/6J mice	genomic DNA			Mus musculus	NCBITAXON	NCBITaxon:10090	Cloning	Phusion polymerase	Thermo Fisher Scientific, Pittsburgh PA, USA	pCl expression vector	Promega Corporation, Madison WI, USA	OR2599	Olfr1431	KP290760
C57BL/6J mice	genomic DNA			Mus musculus	NCBITAXON	NCBITaxon:10090	Cloning	Phusion polymerase	Thermo Fisher Scientific, Pittsburgh PA, USA	pCl expression vector	Promega Corporation, Madison WI, USA	OR2685	Olfr266	KP290761
C57BL/6J mice	genomic DNA			Mus musculus	NCBITAXON	NCBITaxon:10090	Cloning	Phusion polymerase	Thermo Fisher Scientific, Pittsburgh PA, USA	pCl expression vector	Promega Corporation, Madison WI, USA	OR2686	Olfr1375-ps1	KP290762
C57BL/6J mice	genomic DNA			Mus musculus	NCBITAXON	NCBITaxon:10090	Cloning	Phusion polymerase	Thermo Fisher Scientific, Pittsburgh PA, USA	pCl expression vector	Promega Corporation, Madison WI, USA	OR2687	Olfr353	KP290763
C57BL/6J mice	genomic DNA			Mus musculus	NCBITAXON	NCBITaxon:10090	Cloning	Phusion polymerase	Thermo Fisher Scientific, Pittsburgh PA, USA	pCl expression vector	Promega Corporation, Madison WI, USA	OR2688	Olfr1378	KP290764
C57BL/6J mice	genomic DNA			Mus musculus	NCBITAXON	NCBITaxon:10090	Cloning	Phusion polymerase	Thermo Fisher Scientific, Pittsburgh PA, USA	pCl expression vector	Promega Corporation, Madison WI, USA	OR2689	Olfr51	KP290765
C57BL/6J mice	genomic DNA			Mus musculus	NCBITAXON	NCBITaxon:10090	Cloning	Phusion polymerase	Thermo Fisher Scientific, Pittsburgh PA, USA	pCl expression vector	Promega Corporation, Madison WI, USA	OR2690	Olfr1366	KP290766
C57BL/6J mice	genomic DNA			Mus musculus	NCBITAXON	NCBITaxon:10090	Cloning	Phusion polymerase	Thermo Fisher Scientific, Pittsburgh PA, USA	pCl expression vector	Promega Corporation, Madison WI, USA	OR2691	Olfr385	KP290767
C57BL/6J mice	genomic DNA			Mus musculus	NCBITAXON	NCBITaxon:10090	Cloning	Phusion polymerase	Thermo Fisher Scientific, Pittsburgh PA, USA	pCl expression vector	Promega Corporation, Madison WI, USA	OR2692	Olfr381	KP290768
C57BL/6J mice	genomic DNA			Mus musculus	NCBITAXON	NCBITaxon:10090	Cloning	Phusion polymerase	Thermo Fisher Scientific, Pittsburgh PA, USA	pCl expression vector	Promega Corporation, Madison WI, USA	OR2693	Olfr389	KP290769
C57BL/6J mice	genomic DNA			Mus musculus	NCBITAXON	NCBITaxon:10090	Cloning	Phusion polymerase	Thermo Fisher Scientific, Pittsburgh PA, USA	pCl expression vector	Promega Corporation, Madison WI, USA	OR2694	Olfr393	KP290770
C57BL/6J mice	genomic DNA			Mus musculus	NCBITAXON	NCBITaxon:10090	Cloning	Phusion polymerase	Thermo Fisher Scientific, Pittsburgh PA, USA	pCl expression vector	Promega Corporation, Madison WI, USA	OR2695	Olfr394	KP290771
C57BL/6J mice	genomic DNA			Mus musculus	NCBITAXON	NCBITaxon:10090	Cloning	Phusion polymerase	Thermo Fisher Scientific, Pittsburgh PA, USA	pCl expression vector	Promega Corporation, Madison WI, USA	OR2792	Olfr1391	KP290772
C57BL/6J mice	genomic DNA			Mus musculus	NCBITAXON	NCBITaxon:10090	Cloning	Phusion polymerase	Thermo Fisher Scientific, Pittsburgh PA, USA	pCl expression vector	Promega Corporation, Madison WI, USA	OR2793	Olfr1388	KP290773
C57BL/6J mice	genomic DNA			Mus musculus	NCBITAXON	NCBITaxon:10090	Cloning	Phusion polymerase	Thermo Fisher Scientific, Pittsburgh PA, USA	pCl expression vector	Promega Corporation, Madison WI, USA	OR2794	Olfr753-ps1	KP290774
C57BL/6J mice	genomic DNA			Mus musculus	NCBITAXON	NCBITaxon:10090	Cloning	Phusion polymerase	Thermo Fisher Scientific, Pittsburgh PA, USA	pCl expression vector	Promega Corporation, Madison WI, USA	OR2795	Olfr135	KP290775
C57BL/6J mice	genomic DNA			Mus musculus	NCBITAXON	NCBITaxon:10090	Cloning	Phusion polymerase	Thermo Fisher Scientific, Pittsburgh PA, USA	pCl expression vector	Promega Corporation, Madison WI, USA	OR2796	Olfr450	KP290776
C57BL/6J mice	genomic DNA			Mus musculus	NCBITAXON	NCBITaxon:10090	Cloning	Phusion polymerase	Thermo Fisher Scientific, Pittsburgh PA, USA	pCl expression vector	Promega Corporation, Madison WI, USA	OR2797	Olfr458	KP290777
C57BL/6J mice	genomic DNA			Mus musculus	NCBITAXON	NCBITaxon:10090	Cloning	Phusion polymerase	Thermo Fisher Scientific, Pittsburgh PA, USA	pCl expression vector	Promega Corporation, Madison WI, USA	OR2798	Olfr1339	KP290778
C57BL/6J mice	genomic DNA			Mus musculus	NCBITAXON	NCBITaxon:10090	Cloning	Phusion polymerase	Thermo Fisher Scientific, Pittsburgh PA, USA	pCl expression vector	Promega Corporation, Madison WI, USA	OR2799	Olfr1343-ps1	KP290779
C57BL/6J mice	genomic DNA			Mus musculus	NCBITAXON	NCBITaxon:10090	Cloning	Phusion polymerase	Thermo Fisher Scientific, Pittsburgh PA, USA	pCl expression vector	Promega Corporation, Madison WI, USA	OR2800	Olfr62	KP290780
C57BL/6J mice	genomic DNA			Mus musculus	NCBITAXON	NCBITaxon:10090	Cloning	Phusion polymerase	Thermo Fisher Scientific, Pittsburgh PA, USA	pCl expression vector	Promega Corporation, Madison WI, USA	OR2801	Olfr1337	KP290781
C57BL/6J mice	genomic DNA			Mus musculus	NCBITAXON	NCBITaxon:10090	Cloning	Phusion polymerase	Thermo Fisher Scientific, Pittsburgh PA, USA	pCl expression vector	Promega Corporation, Madison WI, USA	OR2802	Olfr710	KP290782
C57BL/6J mice	genomic DNA			Mus musculus	NCBITAXON	NCBITaxon:10090	Cloning	Phusion polymerase	Thermo Fisher Scientific, Pittsburgh PA, USA	pCl expression vector	Promega Corporation, Madison WI, USA	OR2803	Olfr702	KP290783
C57BL/6J mice	genomic DNA			Mus musculus	NCBITAXON	NCBITaxon:10090	Cloning	Phusion polymerase	Thermo Fisher Scientific, Pittsburgh PA, USA	pCl expression vector	Promega Corporation, Madison WI, USA	OR2804	Olfr434	KP290784
C57BL/6J mice	genomic DNA			Mus musculus	NCBITAXON	NCBITaxon:10090	Cloning	Phusion polymerase	Thermo Fisher Scientific, Pittsburgh PA, USA	pCl expression vector	Promega Corporation, Madison WI, USA	OR2805	Olfr441	KP290785
C57BL/6J mice	genomic DNA			Mus musculus	NCBITAXON	NCBITaxon:10090	Cloning	Phusion polymerase	Thermo Fisher Scientific, Pittsburgh PA, USA	pCl expression vector	Promega Corporation, Madison WI, USA	OR2806	Olfr237-ps1	KP290786
C57BL/6J mice	genomic DNA			Mus musculus	NCBITAXON	NCBITaxon:10090	Cloning	Phusion polymerase	Thermo Fisher Scientific, Pittsburgh PA, USA	pCl expression vector	Promega Corporation, Madison WI, USA	OR2807	Olfr435	KP290787
C57BL/6J mice	genomic DNA			Mus musculus	NCBITAXON	NCBITaxon:10090	Cloning	Phusion polymerase	Thermo Fisher Scientific, Pittsburgh PA, USA	pCl expression vector	Promega Corporation, Madison WI, USA	OR2808	Olfr13	KP290788
C57BL/6J mice	genomic DNA			Mus musculus	NCBITAXON	NCBITaxon:10090	Cloning	Phusion polymerase	Thermo Fisher Scientific, Pittsburgh PA, USA	pCl expression vector	Promega Corporation, Madison WI, USA	OR2809	Olfr47	KP290789
C57BL/6J mice	genomic DNA			Mus musculus	NCBITAXON	NCBITaxon:10090	Cloning	Phusion polymerase	Thermo Fisher Scientific, Pittsburgh PA, USA	pCl expression vector	Promega Corporation, Madison WI, USA	OR2810	Olfr1126	KP290790
C57BL/6J mice	genomic DNA			Mus musculus	NCBITAXON	NCBITaxon:10090	Cloning	Phusion polymerase	Thermo Fisher Scientific, Pittsburgh PA, USA	pCl expression vector	Promega Corporation, Madison WI, USA	OR2811	Olfr1121	KP290791
C57BL/6J mice	genomic DNA			Mus musculus	NCBITAXON	NCBITaxon:10090	Cloning	Phusion polymerase	Thermo Fisher Scientific, Pittsburgh PA, USA	pCl expression vector	Promega Corporation, Madison WI, USA	OR2812	Olfr1145	KP290792
C57BL/6J mice	genomic DNA			Mus musculus	NCBITAXON	NCBITaxon:10090	Cloning	Phusion polymerase	Thermo Fisher Scientific, Pittsburgh PA, USA	pCl expression vector	Promega Corporation, Madison WI, USA	OR2813	Olfr1113	KP290793
C57BL/6J mice	genomic DNA			Mus musculus	NCBITAXON	NCBITaxon:10090	Cloning	Phusion polymerase	Thermo Fisher Scientific, Pittsburgh PA, USA	pCl expression vector	Promega Corporation, Madison WI, USA	OR2814	Olfr1112	KP290794
C57BL/6J mice	genomic DNA			Mus musculus	NCBITAXON	NCBITaxon:10090	Cloning	Phusion polymerase	Thermo Fisher Scientific, Pittsburgh PA, USA	pCl expression vector	Promega Corporation, Madison WI, USA	OR2815	Olfr1420	KP290795
C57BL/6J mice	genomic DNA			Mus musculus	NCBITAXON	NCBITaxon:10090	Cloning	Phusion polymerase	Thermo Fisher Scientific, Pittsburgh PA, USA	pCl expression vector	Promega Corporation, Madison WI, USA	OR2816	Olfr1491	KP290796
C57BL/6J mice	genomic DNA			Mus musculus	NCBITAXON	NCBITaxon:10090	Cloning	Phusion polymerase	Thermo Fisher Scientific, Pittsburgh PA, USA	pCl expression vector	Promega Corporation, Madison WI, USA	OR2817	Olfr1495	KP290797
C57BL/6J mice	genomic DNA			Mus musculus	NCBITAXON	NCBITaxon:10090	Cloning	Phusion polymerase	Thermo Fisher Scientific, Pittsburgh PA, USA	pCl expression vector	Promega Corporation, Madison WI, USA	OR2818	Olfr218	KP290798
C57BL/6J mice	genomic DNA			Mus musculus	NCBITAXON	NCBITaxon:10090	Cloning	Phusion polymerase	Thermo Fisher Scientific, Pittsburgh PA, USA	pCl expression vector	Promega Corporation, Madison WI, USA	OR2819	Olfr1408	KP290799
C57BL/6J mice	genomic DNA			Mus musculus	NCBITAXON	NCBITaxon:10090	Cloning	Phusion polymerase	Thermo Fisher Scientific, Pittsburgh PA, USA	pCl expression vector	Promega Corporation, Madison WI, USA	OR2820	Olfr1406	KP290800
C57BL/6J mice	genomic DNA			Mus musculus	NCBITAXON	NCBITaxon:10090	Cloning	Phusion polymerase	Thermo Fisher Scientific, Pittsburgh PA, USA	pCl expression vector	Promega Corporation, Madison WI, USA	OR2821	Olfr419	KP290801
C57BL/6J mice	genomic DNA			Mus musculus	NCBITAXON	NCBITaxon:10090	Cloning	Phusion polymerase	Thermo Fisher Scientific, Pittsburgh PA, USA	pCl expression vector	Promega Corporation, Madison WI, USA	OR2822	Olfr248	KP290802
C57BL/6J mice	genomic DNA			Mus musculus	NCBITAXON	NCBITaxon:10090	Cloning	Phusion polymerase	Thermo Fisher Scientific, Pittsburgh PA, USA	pCl expression vector	Promega Corporation, Madison WI, USA	OR2823	Olfr418-ps1	KP290803
C57BL/6J mice	genomic DNA			Mus musculus	NCBITAXON	NCBITaxon:10090	Cloning	Phusion polymerase	Thermo Fisher Scientific, Pittsburgh PA, USA	pCl expression vector	Promega Corporation, Madison WI, USA	OR2824	Olfr512	KP290804
C57BL/6J mice	genomic DNA			Mus musculus	NCBITAXON	NCBITaxon:10090	Cloning	Phusion polymerase	Thermo Fisher Scientific, Pittsburgh PA, USA	pCl expression vector	Promega Corporation, Madison WI, USA	OR2825	Olfr518	KP290805
C57BL/6J mice	genomic DNA			Mus musculus	NCBITAXON	NCBITaxon:10090	Cloning	Phusion polymerase	Thermo Fisher Scientific, Pittsburgh PA, USA	pCl expression vector	Promega Corporation, Madison WI, USA	OR2826	Olfr519	KP290806
C57BL/6J mice	genomic DNA			Mus musculus	NCBITAXON	NCBITaxon:10090	Cloning	Phusion polymerase	Thermo Fisher Scientific, Pittsburgh PA, USA	pCl expression vector	Promega Corporation, Madison WI, USA	OR2827	Olfr763	KP290807
C57BL/6J mice	genomic DNA			Mus musculus	NCBITAXON	NCBITaxon:10090	Cloning	Phusion polymerase	Thermo Fisher Scientific, Pittsburgh PA, USA	pCl expression vector	Promega Corporation, Madison WI, USA	OR2828	Olfr703	KP290808
C57BL/6J mice	genomic DNA			Mus musculus	NCBITAXON	NCBITaxon:10090	Cloning	Phusion polymerase	Thermo Fisher Scientific, Pittsburgh PA, USA	pCl expression vector	Promega Corporation, Madison WI, USA	OR2878	Olfr544	KP290809
