# Supplementary material for: Human olfactory receptor responses to odorants
Source: Sci Data. 2015 Feb 3;2:150002. doi: 10.1038/sdata.2015.2 (PMC4412152; doi:10.1038/sdata.2015.2)
Supplement: Supplementary file 1 [file sdata20152-isa1.zip › a_assay1_Mainland.txt]

Sample Name	Protocol REF	Parameter Value[luciferase assay]	Parameter Value[luciferase assay manufacturer]	Parameter Value[luminescence measuring instrument]	Parameter Value[luminescence measuring instrument manufacturer]	Comment[software used to analyse luminescence data]	Protocol REF	Parameter value[odor number]	Assay Name	Comment[replications]	Raw Data File	Comment [Data Repository]	Comment [Data Record Accession]	Comment [Data Record URI]
OR1024	Luciferase assay	Dual-Glo Luciferase Assay System	Promega Corporation, Madison WI, USA	Polarstar Optima plate reader	BMG Labtech GMBH, Ortenberg, Germany	Microsoft Excel, GraphPad Prism 4, and MATLAB	Primary Screen	1116	OR1024_Odor1116	1	PrimaryScreen.tsv	FigShare	10.6084/m9.figshare.979133	http://dx.doi.org/10.6084/m9.figshare.979133
OR1032	Luciferase assay	Dual-Glo Luciferase Assay System	Promega Corporation, Madison WI, USA	Polarstar Optima plate reader	BMG Labtech GMBH, Ortenberg, Germany	Microsoft Excel, GraphPad Prism 4, and MATLAB	Primary Screen	1116	OR1032_Odor1116	1	PrimaryScreen.tsv	FigShare	10.6084/m9.figshare.979133	http://dx.doi.org/10.6084/m9.figshare.979133
OR1040	Luciferase assay	Dual-Glo Luciferase Assay System	Promega Corporation, Madison WI, USA	Polarstar Optima plate reader	BMG Labtech GMBH, Ortenberg, Germany	Microsoft Excel, GraphPad Prism 4, and MATLAB	Primary Screen	1116	OR1040_Odor1116	1	PrimaryScreen.tsv	FigShare	10.6084/m9.figshare.979133	http://dx.doi.org/10.6084/m9.figshare.979133
OR1049	Luciferase assay	Dual-Glo Luciferase Assay System	Promega Corporation, Madison WI, USA	Polarstar Optima plate reader	BMG Labtech GMBH, Ortenberg, Germany	Microsoft Excel, GraphPad Prism 4, and MATLAB	Primary Screen	1116	OR1049_Odor1116	1	PrimaryScreen.tsv	FigShare	10.6084/m9.figshare.979133	http://dx.doi.org/10.6084/m9.figshare.979133
OR1057	Luciferase assay	Dual-Glo Luciferase Assay System	Promega Corporation, Madison WI, USA	Polarstar Optima plate reader	BMG Labtech GMBH, Ortenberg, Germany	Microsoft Excel, GraphPad Prism 4, and MATLAB	Primary Screen	1116	OR1057_Odor1116	1	PrimaryScreen.tsv	FigShare	10.6084/m9.figshare.979133	http://dx.doi.org/10.6084/m9.figshare.979133
OR1065	Luciferase assay	Dual-Glo Luciferase Assay System	Promega Corporation, Madison WI, USA	Polarstar Optima plate reader	BMG Labtech GMBH, Ortenberg, Germany	Microsoft Excel, GraphPad Prism 4, and MATLAB	Primary Screen	1116	OR1065_Odor1116	1	PrimaryScreen.tsv	FigShare	10.6084/m9.figshare.979133	http://dx.doi.org/10.6084/m9.figshare.979133
OR1073	Luciferase assay	Dual-Glo Luciferase Assay System	Promega Corporation, Madison WI, USA	Polarstar Optima plate reader	BMG Labtech GMBH, Ortenberg, Germany	Microsoft Excel, GraphPad Prism 4, and MATLAB	Primary Screen	1116	OR1073_Odor1116	1	PrimaryScreen.tsv	FigShare	10.6084/m9.figshare.979133	http://dx.doi.org/10.6084/m9.figshare.979133
OR1081	Luciferase assay	Dual-Glo Luciferase Assay System	Promega Corporation, Madison WI, USA	Polarstar Optima plate reader	BMG Labtech GMBH, Ortenberg, Germany	Microsoft Excel, GraphPad Prism 4, and MATLAB	Primary Screen	1116	OR1081_Odor1116	1	PrimaryScreen.tsv	FigShare	10.6084/m9.figshare.979133	http://dx.doi.org/10.6084/m9.figshare.979133
OR1090	Luciferase assay	Dual-Glo Luciferase Assay System	Promega Corporation, Madison WI, USA	Polarstar Optima plate reader	BMG Labtech GMBH, Ortenberg, Germany	Microsoft Excel, GraphPad Prism 4, and MATLAB	Primary Screen	1116	OR1090_Odor1116	1	PrimaryScreen.tsv	FigShare	10.6084/m9.figshare.979133	http://dx.doi.org/10.6084/m9.figshare.979133
OR1101	Luciferase assay	Dual-Glo Luciferase Assay System	Promega Corporation, Madison WI, USA	Polarstar Optima plate reader	BMG Labtech GMBH, Ortenberg, Germany	Microsoft Excel, GraphPad Prism 4, and MATLAB	Primary Screen	1116	OR1101_Odor1116	1	PrimaryScreen.tsv	FigShare	10.6084/m9.figshare.979133	http://dx.doi.org/10.6084/m9.figshare.979133
OR1111	Luciferase assay	Dual-Glo Luciferase Assay System	Promega Corporation, Madison WI, USA	Polarstar Optima plate reader	BMG Labtech GMBH, Ortenberg, Germany	Microsoft Excel, GraphPad Prism 4, and MATLAB	Primary Screen	1116	OR1111_Odor1116	1	PrimaryScreen.tsv	FigShare	10.6084/m9.figshare.979133	http://dx.doi.org/10.6084/m9.figshare.979133
OR2319	Luciferase assay	Dual-Glo Luciferase Assay System	Promega Corporation, Madison WI, USA	Polarstar Optima plate reader	BMG Labtech GMBH, Ortenberg, Germany	Microsoft Excel, GraphPad Prism 4, and MATLAB	Primary Screen	1116	OR2319_Odor1116	6	PrimaryScreen.tsv	FigShare	10.6084/m9.figshare.979133	http://dx.doi.org/10.6084/m9.figshare.979133
OR1025	Luciferase assay	Dual-Glo Luciferase Assay System	Promega Corporation, Madison WI, USA	Polarstar Optima plate reader	BMG Labtech GMBH, Ortenberg, Germany	Microsoft Excel, GraphPad Prism 4, and MATLAB	Primary Screen	1116	OR1025_Odor1116	1	PrimaryScreen.tsv	FigShare	10.6084/m9.figshare.979133	http://dx.doi.org/10.6084/m9.figshare.979133
OR1033	Luciferase assay	Dual-Glo Luciferase Assay System	Promega Corporation, Madison WI, USA	Polarstar Optima plate reader	BMG Labtech GMBH, Ortenberg, Germany	Microsoft Excel, GraphPad Prism 4, and MATLAB	Primary Screen	1116	OR1033_Odor1116	1	PrimaryScreen.tsv	FigShare	10.6084/m9.figshare.979133	http://dx.doi.org/10.6084/m9.figshare.979133
OR1041	Luciferase assay	Dual-Glo Luciferase Assay System	Promega Corporation, Madison WI, USA	Polarstar Optima plate reader	BMG Labtech GMBH, Ortenberg, Germany	Microsoft Excel, GraphPad Prism 4, and MATLAB	Primary Screen	1116	OR1041_Odor1116	1	PrimaryScreen.tsv	FigShare	10.6084/m9.figshare.979133	http://dx.doi.org/10.6084/m9.figshare.979133
OR1050	Luciferase assay	Dual-Glo Luciferase Assay System	Promega Corporation, Madison WI, USA	Polarstar Optima plate reader	BMG Labtech GMBH, Ortenberg, Germany	Microsoft Excel, GraphPad Prism 4, and MATLAB	Primary Screen	1116	OR1050_Odor1116	1	PrimaryScreen.tsv	FigShare	10.6084/m9.figshare.979133	http://dx.doi.org/10.6084/m9.figshare.979133
OR1058	Luciferase assay	Dual-Glo Luciferase Assay System	Promega Corporation, Madison WI, USA	Polarstar Optima plate reader	BMG Labtech GMBH, Ortenberg, Germany	Microsoft Excel, GraphPad Prism 4, and MATLAB	Primary Screen	1116	OR1058_Odor1116	1	PrimaryScreen.tsv	FigShare	10.6084/m9.figshare.979133	http://dx.doi.org/10.6084/m9.figshare.979133
OR1066	Luciferase assay	Dual-Glo Luciferase Assay System	Promega Corporation, Madison WI, USA	Polarstar Optima plate reader	BMG Labtech GMBH, Ortenberg, Germany	Microsoft Excel, GraphPad Prism 4, and MATLAB	Primary Screen	1116	OR1066_Odor1116	1	PrimaryScreen.tsv	FigShare	10.6084/m9.figshare.979133	http://dx.doi.org/10.6084/m9.figshare.979133
OR1074	Luciferase assay	Dual-Glo Luciferase Assay System	Promega Corporation, Madison WI, USA	Polarstar Optima plate reader	BMG Labtech GMBH, Ortenberg, Germany	Microsoft Excel, GraphPad Prism 4, and MATLAB	Primary Screen	1116	OR1074_Odor1116	1	PrimaryScreen.tsv	FigShare	10.6084/m9.figshare.979133	http://dx.doi.org/10.6084/m9.figshare.979133
OR1082	Luciferase assay	Dual-Glo Luciferase Assay System	Promega Corporation, Madison WI, USA	Polarstar Optima plate reader	BMG Labtech GMBH, Ortenberg, Germany	Microsoft Excel, GraphPad Prism 4, and MATLAB	Primary Screen	1116	OR1082_Odor1116	1	PrimaryScreen.tsv	FigShare	10.6084/m9.figshare.979133	http://dx.doi.org/10.6084/m9.figshare.979133
OR1091	Luciferase assay	Dual-Glo Luciferase Assay System	Promega Corporation, Madison WI, USA	Polarstar Optima plate reader	BMG Labtech GMBH, Ortenberg, Germany	Microsoft Excel, GraphPad Prism 4, and MATLAB	Primary Screen	1116	OR1091_Odor1116	1	PrimaryScreen.tsv	FigShare	10.6084/m9.figshare.979133	http://dx.doi.org/10.6084/m9.figshare.979133
OR1102	Luciferase assay	Dual-Glo Luciferase Assay System	Promega Corporation, Madison WI, USA	Polarstar Optima plate reader	BMG Labtech GMBH, Ortenberg, Germany	Microsoft Excel, GraphPad Prism 4, and MATLAB	Primary Screen	1116	OR1102_Odor1116	1	PrimaryScreen.tsv	FigShare	10.6084/m9.figshare.979133	http://dx.doi.org/10.6084/m9.figshare.979133
OR1112	Luciferase assay	Dual-Glo Luciferase Assay System	Promega Corporation, Madison WI, USA	Polarstar Optima plate reader	BMG Labtech GMBH, Ortenberg, Germany	Microsoft Excel, GraphPad Prism 4, and MATLAB	Primary Screen	1116	OR1112_Odor1116	1	PrimaryScreen.tsv	FigShare	10.6084/m9.figshare.979133	http://dx.doi.org/10.6084/m9.figshare.979133
OR2214	Luciferase assay	Dual-Glo Luciferase Assay System	Promega Corporation, Madison WI, USA	Polarstar Optima plate reader	BMG Labtech GMBH, Ortenberg, Germany	Microsoft Excel, GraphPad Prism 4, and MATLAB	Primary Screen	1116	OR2214_Odor1116	6	PrimaryScreen.tsv	FigShare	10.6084/m9.figshare.979133	http://dx.doi.org/10.6084/m9.figshare.979133
OR1026	Luciferase assay	Dual-Glo Luciferase Assay System	Promega Corporation, Madison WI, USA	Polarstar Optima plate reader	BMG Labtech GMBH, Ortenberg, Germany	Microsoft Excel, GraphPad Prism 4, and MATLAB	Primary Screen	1116	OR1026_Odor1116	1	PrimaryScreen.tsv	FigShare	10.6084/m9.figshare.979133	http://dx.doi.org/10.6084/m9.figshare.979133
OR1034	Luciferase assay	Dual-Glo Luciferase Assay System	Promega Corporation, Madison WI, USA	Polarstar Optima plate reader	BMG Labtech GMBH, Ortenberg, Germany	Microsoft Excel, GraphPad Prism 4, and MATLAB	Primary Screen	1116	OR1034_Odor1116	1	PrimaryScreen.tsv	FigShare	10.6084/m9.figshare.979133	http://dx.doi.org/10.6084/m9.figshare.979133
OR1042	Luciferase assay	Dual-Glo Luciferase Assay System	Promega Corporation, Madison WI, USA	Polarstar Optima plate reader	BMG Labtech GMBH, Ortenberg, Germany	Microsoft Excel, GraphPad Prism 4, and MATLAB	Primary Screen	1116	OR1042_Odor1116	1	PrimaryScreen.tsv	FigShare	10.6084/m9.figshare.979133	http://dx.doi.org/10.6084/m9.figshare.979133
OR1051	Luciferase assay	Dual-Glo Luciferase Assay System	Promega Corporation, Madison WI, USA	Polarstar Optima plate reader	BMG Labtech GMBH, Ortenberg, Germany	Microsoft Excel, GraphPad Prism 4, and MATLAB	Primary Screen	1116	OR1051_Odor1116	1	PrimaryScreen.tsv	FigShare	10.6084/m9.figshare.979133	http://dx.doi.org/10.6084/m9.figshare.979133
OR1059	Luciferase assay	Dual-Glo Luciferase Assay System	Promega Corporation, Madison WI, USA	Polarstar Optima plate reader	BMG Labtech GMBH, Ortenberg, Germany	Microsoft Excel, GraphPad Prism 4, and MATLAB	Primary Screen	1116	OR1059_Odor1116	1	PrimaryScreen.tsv	FigShare	10.6084/m9.figshare.979133	http://dx.doi.org/10.6084/m9.figshare.979133
OR1067	Luciferase assay	Dual-Glo Luciferase Assay System	Promega Corporation, Madison WI, USA	Polarstar Optima plate reader	BMG Labtech GMBH, Ortenberg, Germany	Microsoft Excel, GraphPad Prism 4, and MATLAB	Primary Screen	1116	OR1067_Odor1116	7	PrimaryScreen.tsv	FigShare	10.6084/m9.figshare.979133	http://dx.doi.org/10.6084/m9.figshare.979133
OR1075	Luciferase assay	Dual-Glo Luciferase Assay System	Promega Corporation, Madison WI, USA	Polarstar Optima plate reader	BMG Labtech GMBH, Ortenberg, Germany	Microsoft Excel, GraphPad Prism 4, and MATLAB	Primary Screen	1116	OR1075_Odor1116	1	PrimaryScreen.tsv	FigShare	10.6084/m9.figshare.979133	http://dx.doi.org/10.6084/m9.figshare.979133
OR1083	Luciferase assay	Dual-Glo Luciferase Assay System	Promega Corporation, Madison WI, USA	Polarstar Optima plate reader	BMG Labtech GMBH, Ortenberg, Germany	Microsoft Excel, GraphPad Prism 4, and MATLAB	Primary Screen	1116	OR1083_Odor1116	1	PrimaryScreen.tsv	FigShare	10.6084/m9.figshare.979133	http://dx.doi.org/10.6084/m9.figshare.979133
OR1094	Luciferase assay	Dual-Glo Luciferase Assay System	Promega Corporation, Madison WI, USA	Polarstar Optima plate reader	BMG Labtech GMBH, Ortenberg, Germany	Microsoft Excel, GraphPad Prism 4, and MATLAB	Primary Screen	1116	OR1094_Odor1116	1	PrimaryScreen.tsv	FigShare	10.6084/m9.figshare.979133	http://dx.doi.org/10.6084/m9.figshare.979133
OR1103	Luciferase assay	Dual-Glo Luciferase Assay System	Promega Corporation, Madison WI, USA	Polarstar Optima plate reader	BMG Labtech GMBH, Ortenberg, Germany	Microsoft Excel, GraphPad Prism 4, and MATLAB	Primary Screen	1116	OR1103_Odor1116	1	PrimaryScreen.tsv	FigShare	10.6084/m9.figshare.979133	http://dx.doi.org/10.6084/m9.figshare.979133
OR1113	Luciferase assay	Dual-Glo Luciferase Assay System	Promega Corporation, Madison WI, USA	Polarstar Optima plate reader	BMG Labtech GMBH, Ortenberg, Germany	Microsoft Excel, GraphPad Prism 4, and MATLAB	Primary Screen	1116	OR1113_Odor1116	1	PrimaryScreen.tsv	FigShare	10.6084/m9.figshare.979133	http://dx.doi.org/10.6084/m9.figshare.979133
OR2878	Luciferase assay	Dual-Glo Luciferase Assay System	Promega Corporation, Madison WI, USA	Polarstar Optima plate reader	BMG Labtech GMBH, Ortenberg, Germany	Microsoft Excel, GraphPad Prism 4, and MATLAB	Primary Screen	9999	OR2878_Odor9999	1626	PrimaryScreen.tsv	FigShare	10.6084/m9.figshare.979133	http://dx.doi.org/10.6084/m9.figshare.979133
OR1027	Luciferase assay	Dual-Glo Luciferase Assay System	Promega Corporation, Madison WI, USA	Polarstar Optima plate reader	BMG Labtech GMBH, Ortenberg, Germany	Microsoft Excel, GraphPad Prism 4, and MATLAB	Primary Screen	1116	OR1027_Odor1116	1	PrimaryScreen.tsv	FigShare	10.6084/m9.figshare.979133	http://dx.doi.org/10.6084/m9.figshare.979133
OR1035	Luciferase assay	Dual-Glo Luciferase Assay System	Promega Corporation, Madison WI, USA	Polarstar Optima plate reader	BMG Labtech GMBH, Ortenberg, Germany	Microsoft Excel, GraphPad Prism 4, and MATLAB	Primary Screen	1116	OR1035_Odor1116	1	PrimaryScreen.tsv	FigShare	10.6084/m9.figshare.979133	http://dx.doi.org/10.6084/m9.figshare.979133
OR1043	Luciferase assay	Dual-Glo Luciferase Assay System	Promega Corporation, Madison WI, USA	Polarstar Optima plate reader	BMG Labtech GMBH, Ortenberg, Germany	Microsoft Excel, GraphPad Prism 4, and MATLAB	Primary Screen	1116	OR1043_Odor1116	1	PrimaryScreen.tsv	FigShare	10.6084/m9.figshare.979133	http://dx.doi.org/10.6084/m9.figshare.979133
OR1052	Luciferase assay	Dual-Glo Luciferase Assay System	Promega Corporation, Madison WI, USA	Polarstar Optima plate reader	BMG Labtech GMBH, Ortenberg, Germany	Microsoft Excel, GraphPad Prism 4, and MATLAB	Primary Screen	1116	OR1052_Odor1116	1	PrimaryScreen.tsv	FigShare	10.6084/m9.figshare.979133	http://dx.doi.org/10.6084/m9.figshare.979133
OR1060	Luciferase assay	Dual-Glo Luciferase Assay System	Promega Corporation, Madison WI, USA	Polarstar Optima plate reader	BMG Labtech GMBH, Ortenberg, Germany	Microsoft Excel, GraphPad Prism 4, and MATLAB	Primary Screen	1116	OR1060_Odor1116	1	PrimaryScreen.tsv	FigShare	10.6084/m9.figshare.979133	http://dx.doi.org/10.6084/m9.figshare.979133
OR1068	Luciferase assay	Dual-Glo Luciferase Assay System	Promega Corporation, Madison WI, USA	Polarstar Optima plate reader	BMG Labtech GMBH, Ortenberg, Germany	Microsoft Excel, GraphPad Prism 4, and MATLAB	Primary Screen	1116	OR1068_Odor1116	1	PrimaryScreen.tsv	FigShare	10.6084/m9.figshare.979133	http://dx.doi.org/10.6084/m9.figshare.979133
OR1076	Luciferase assay	Dual-Glo Luciferase Assay System	Promega Corporation, Madison WI, USA	Polarstar Optima plate reader	BMG Labtech GMBH, Ortenberg, Germany	Microsoft Excel, GraphPad Prism 4, and MATLAB	Primary Screen	1116	OR1076_Odor1116	1	PrimaryScreen.tsv	FigShare	10.6084/m9.figshare.979133	http://dx.doi.org/10.6084/m9.figshare.979133
OR1085	Luciferase assay	Dual-Glo Luciferase Assay System	Promega Corporation, Madison WI, USA	Polarstar Optima plate reader	BMG Labtech GMBH, Ortenberg, Germany	Microsoft Excel, GraphPad Prism 4, and MATLAB	Primary Screen	1116	OR1085_Odor1116	1	PrimaryScreen.tsv	FigShare	10.6084/m9.figshare.979133	http://dx.doi.org/10.6084/m9.figshare.979133
OR1095	Luciferase assay	Dual-Glo Luciferase Assay System	Promega Corporation, Madison WI, USA	Polarstar Optima plate reader	BMG Labtech GMBH, Ortenberg, Germany	Microsoft Excel, GraphPad Prism 4, and MATLAB	Primary Screen	1116	OR1095_Odor1116	1	PrimaryScreen.tsv	FigShare	10.6084/m9.figshare.979133	http://dx.doi.org/10.6084/m9.figshare.979133
OR1104	Luciferase assay	Dual-Glo Luciferase Assay System	Promega Corporation, Madison WI, USA	Polarstar Optima plate reader	BMG Labtech GMBH, Ortenberg, Germany	Microsoft Excel, GraphPad Prism 4, and MATLAB	Primary Screen	1116	OR1104_Odor1116	1	PrimaryScreen.tsv	FigShare	10.6084/m9.figshare.979133	http://dx.doi.org/10.6084/m9.figshare.979133
OR1114	Luciferase assay	Dual-Glo Luciferase Assay System	Promega Corporation, Madison WI, USA	Polarstar Optima plate reader	BMG Labtech GMBH, Ortenberg, Germany	Microsoft Excel, GraphPad Prism 4, and MATLAB	Primary Screen	1116	OR1114_Odor1116	1	PrimaryScreen.tsv	FigShare	10.6084/m9.figshare.979133	http://dx.doi.org/10.6084/m9.figshare.979133
OR1028	Luciferase assay	Dual-Glo Luciferase Assay System	Promega Corporation, Madison WI, USA	Polarstar Optima plate reader	BMG Labtech GMBH, Ortenberg, Germany	Microsoft Excel, GraphPad Prism 4, and MATLAB	Primary Screen	1116	OR1028_Odor1116	1	PrimaryScreen.tsv	FigShare	10.6084/m9.figshare.979133	http://dx.doi.org/10.6084/m9.figshare.979133
OR1036	Luciferase assay	Dual-Glo Luciferase Assay System	Promega Corporation, Madison WI, USA	Polarstar Optima plate reader	BMG Labtech GMBH, Ortenberg, Germany	Microsoft Excel, GraphPad Prism 4, and MATLAB	Primary Screen	1116	OR1036_Odor1116	1	PrimaryScreen.tsv	FigShare	10.6084/m9.figshare.979133	http://dx.doi.org/10.6084/m9.figshare.979133
OR1044	Luciferase assay	Dual-Glo Luciferase Assay System	Promega Corporation, Madison WI, USA	Polarstar Optima plate reader	BMG Labtech GMBH, Ortenberg, Germany	Microsoft Excel, GraphPad Prism 4, and MATLAB	Primary Screen	1116	OR1044_Odor1116	1	PrimaryScreen.tsv	FigShare	10.6084/m9.figshare.979133	http://dx.doi.org/10.6084/m9.figshare.979133
OR1053	Luciferase assay	Dual-Glo Luciferase Assay System	Promega Corporation, Madison WI, USA	Polarstar Optima plate reader	BMG Labtech GMBH, Ortenberg, Germany	Microsoft Excel, GraphPad Prism 4, and MATLAB	Primary Screen	1116	OR1053_Odor1116	1	PrimaryScreen.tsv	FigShare	10.6084/m9.figshare.979133	http://dx.doi.org/10.6084/m9.figshare.979133
OR1061	Luciferase assay	Dual-Glo Luciferase Assay System	Promega Corporation, Madison WI, USA	Polarstar Optima plate reader	BMG Labtech GMBH, Ortenberg, Germany	Microsoft Excel, GraphPad Prism 4, and MATLAB	Primary Screen	1116	OR1061_Odor1116	1	PrimaryScreen.tsv	FigShare	10.6084/m9.figshare.979133	http://dx.doi.org/10.6084/m9.figshare.979133
OR1069	Luciferase assay	Dual-Glo Luciferase Assay System	Promega Corporation, Madison WI, USA	Polarstar Optima plate reader	BMG Labtech GMBH, Ortenberg, Germany	Microsoft Excel, GraphPad Prism 4, and MATLAB	Primary Screen	1116	OR1069_Odor1116	1	PrimaryScreen.tsv	FigShare	10.6084/m9.figshare.979133	http://dx.doi.org/10.6084/m9.figshare.979133
OR1077	Luciferase assay	Dual-Glo Luciferase Assay System	Promega Corporation, Madison WI, USA	Polarstar Optima plate reader	BMG Labtech GMBH, Ortenberg, Germany	Microsoft Excel, GraphPad Prism 4, and MATLAB	Primary Screen	1116	OR1077_Odor1116	1	PrimaryScreen.tsv	FigShare	10.6084/m9.figshare.979133	http://dx.doi.org/10.6084/m9.figshare.979133
OR1086	Luciferase assay	Dual-Glo Luciferase Assay System	Promega Corporation, Madison WI, USA	Polarstar Optima plate reader	BMG Labtech GMBH, Ortenberg, Germany	Microsoft Excel, GraphPad Prism 4, and MATLAB	Primary Screen	1116	OR1086_Odor1116	1	PrimaryScreen.tsv	FigShare	10.6084/m9.figshare.979133	http://dx.doi.org/10.6084/m9.figshare.979133
OR1096	Luciferase assay	Dual-Glo Luciferase Assay System	Promega Corporation, Madison WI, USA	Polarstar Optima plate reader	BMG Labtech GMBH, Ortenberg, Germany	Microsoft Excel, GraphPad Prism 4, and MATLAB	Primary Screen	1116	OR1096_Odor1116	1	PrimaryScreen.tsv	FigShare	10.6084/m9.figshare.979133	http://dx.doi.org/10.6084/m9.figshare.979133
OR1105	Luciferase assay	Dual-Glo Luciferase Assay System	Promega Corporation, Madison WI, USA	Polarstar Optima plate reader	BMG Labtech GMBH, Ortenberg, Germany	Microsoft Excel, GraphPad Prism 4, and MATLAB	Primary Screen	1116	OR1105_Odor1116	1	PrimaryScreen.tsv	FigShare	10.6084/m9.figshare.979133	http://dx.doi.org/10.6084/m9.figshare.979133
OR1115	Luciferase assay	Dual-Glo Luciferase Assay System	Promega Corporation, Madison WI, USA	Polarstar Optima plate reader	BMG Labtech GMBH, Ortenberg, Germany	Microsoft Excel, GraphPad Prism 4, and MATLAB	Primary Screen	1116	OR1115_Odor1116	1	PrimaryScreen.tsv	FigShare	10.6084/m9.figshare.979133	http://dx.doi.org/10.6084/m9.figshare.979133
OR1029	Luciferase assay	Dual-Glo Luciferase Assay System	Promega Corporation, Madison WI, USA	Polarstar Optima plate reader	BMG Labtech GMBH, Ortenberg, Germany	Microsoft Excel, GraphPad Prism 4, and MATLAB	Primary Screen	1116	OR1029_Odor1116	1	PrimaryScreen.tsv	FigShare	10.6084/m9.figshare.979133	http://dx.doi.org/10.6084/m9.figshare.979133
OR1037	Luciferase assay	Dual-Glo Luciferase Assay System	Promega Corporation, Madison WI, USA	Polarstar Optima plate reader	BMG Labtech GMBH, Ortenberg, Germany	Microsoft Excel, GraphPad Prism 4, and MATLAB	Primary Screen	1116	OR1037_Odor1116	1	PrimaryScreen.tsv	FigShare	10.6084/m9.figshare.979133	http://dx.doi.org/10.6084/m9.figshare.979133
OR1045	Luciferase assay	Dual-Glo Luciferase Assay System	Promega Corporation, Madison WI, USA	Polarstar Optima plate reader	BMG Labtech GMBH, Ortenberg, Germany	Microsoft Excel, GraphPad Prism 4, and MATLAB	Primary Screen	1116	OR1045_Odor1116	1	PrimaryScreen.tsv	FigShare	10.6084/m9.figshare.979133	http://dx.doi.org/10.6084/m9.figshare.979133
OR1054	Luciferase assay	Dual-Glo Luciferase Assay System	Promega Corporation, Madison WI, USA	Polarstar Optima plate reader	BMG Labtech GMBH, Ortenberg, Germany	Microsoft Excel, GraphPad Prism 4, and MATLAB	Primary Screen	1116	OR1054_Odor1116	1	PrimaryScreen.tsv	FigShare	10.6084/m9.figshare.979133	http://dx.doi.org/10.6084/m9.figshare.979133
OR1062	Luciferase assay	Dual-Glo Luciferase Assay System	Promega Corporation, Madison WI, USA	Polarstar Optima plate reader	BMG Labtech GMBH, Ortenberg, Germany	Microsoft Excel, GraphPad Prism 4, and MATLAB	Primary Screen	1116	OR1062_Odor1116	1	PrimaryScreen.tsv	FigShare	10.6084/m9.figshare.979133	http://dx.doi.org/10.6084/m9.figshare.979133
OR1070	Luciferase assay	Dual-Glo Luciferase Assay System	Promega Corporation, Madison WI, USA	Polarstar Optima plate reader	BMG Labtech GMBH, Ortenberg, Germany	Microsoft Excel, GraphPad Prism 4, and MATLAB	Primary Screen	1116	OR1070_Odor1116	1	PrimaryScreen.tsv	FigShare	10.6084/m9.figshare.979133	http://dx.doi.org/10.6084/m9.figshare.979133
OR1078	Luciferase assay	Dual-Glo Luciferase Assay System	Promega Corporation, Madison WI, USA	Polarstar Optima plate reader	BMG Labtech GMBH, Ortenberg, Germany	Microsoft Excel, GraphPad Prism 4, and MATLAB	Primary Screen	1116	OR1078_Odor1116	1	PrimaryScreen.tsv	FigShare	10.6084/m9.figshare.979133	http://dx.doi.org/10.6084/m9.figshare.979133
OR1087	Luciferase assay	Dual-Glo Luciferase Assay System	Promega Corporation, Madison WI, USA	Polarstar Optima plate reader	BMG Labtech GMBH, Ortenberg, Germany	Microsoft Excel, GraphPad Prism 4, and MATLAB	Primary Screen	1116	OR1087_Odor1116	1	PrimaryScreen.tsv	FigShare	10.6084/m9.figshare.979133	http://dx.doi.org/10.6084/m9.figshare.979133
OR1097	Luciferase assay	Dual-Glo Luciferase Assay System	Promega Corporation, Madison WI, USA	Polarstar Optima plate reader	BMG Labtech GMBH, Ortenberg, Germany	Microsoft Excel, GraphPad Prism 4, and MATLAB	Primary Screen	1116	OR1097_Odor1116	1	PrimaryScreen.tsv	FigShare	10.6084/m9.figshare.979133	http://dx.doi.org/10.6084/m9.figshare.979133
OR1107	Luciferase assay	Dual-Glo Luciferase Assay System	Promega Corporation, Madison WI, USA	Polarstar Optima plate reader	BMG Labtech GMBH, Ortenberg, Germany	Microsoft Excel, GraphPad Prism 4, and MATLAB	Primary Screen	1116	OR1107_Odor1116	1	PrimaryScreen.tsv	FigShare	10.6084/m9.figshare.979133	http://dx.doi.org/10.6084/m9.figshare.979133
OR2147	Luciferase assay	Dual-Glo Luciferase Assay System	Promega Corporation, Madison WI, USA	Polarstar Optima plate reader	BMG Labtech GMBH, Ortenberg, Germany	Microsoft Excel, GraphPad Prism 4, and MATLAB	Primary Screen	1116	OR2147_Odor1116	6	PrimaryScreen.tsv	FigShare	10.6084/m9.figshare.979133	http://dx.doi.org/10.6084/m9.figshare.979133
OR2878	Luciferase assay	Dual-Glo Luciferase Assay System	Promega Corporation, Madison WI, USA	Polarstar Optima plate reader	BMG Labtech GMBH, Ortenberg, Germany	Microsoft Excel, GraphPad Prism 4, and MATLAB	Primary Screen	1155	OR2878_Odor1155	1626	PrimaryScreen.tsv	FigShare	10.6084/m9.figshare.979133	http://dx.doi.org/10.6084/m9.figshare.979133
OR1030	Luciferase assay	Dual-Glo Luciferase Assay System	Promega Corporation, Madison WI, USA	Polarstar Optima plate reader	BMG Labtech GMBH, Ortenberg, Germany	Microsoft Excel, GraphPad Prism 4, and MATLAB	Primary Screen	1116	OR1030_Odor1116	1	PrimaryScreen.tsv	FigShare	10.6084/m9.figshare.979133	http://dx.doi.org/10.6084/m9.figshare.979133
OR1038	Luciferase assay	Dual-Glo Luciferase Assay System	Promega Corporation, Madison WI, USA	Polarstar Optima plate reader	BMG Labtech GMBH, Ortenberg, Germany	Microsoft Excel, GraphPad Prism 4, and MATLAB	Primary Screen	1116	OR1038_Odor1116	1	PrimaryScreen.tsv	FigShare	10.6084/m9.figshare.979133	http://dx.doi.org/10.6084/m9.figshare.979133
OR1046	Luciferase assay	Dual-Glo Luciferase Assay System	Promega Corporation, Madison WI, USA	Polarstar Optima plate reader	BMG Labtech GMBH, Ortenberg, Germany	Microsoft Excel, GraphPad Prism 4, and MATLAB	Primary Screen	1116	OR1046_Odor1116	1	PrimaryScreen.tsv	FigShare	10.6084/m9.figshare.979133	http://dx.doi.org/10.6084/m9.figshare.979133
OR1055	Luciferase assay	Dual-Glo Luciferase Assay System	Promega Corporation, Madison WI, USA	Polarstar Optima plate reader	BMG Labtech GMBH, Ortenberg, Germany	Microsoft Excel, GraphPad Prism 4, and MATLAB	Primary Screen	1116	OR1055_Odor1116	1	PrimaryScreen.tsv	FigShare	10.6084/m9.figshare.979133	http://dx.doi.org/10.6084/m9.figshare.979133
OR1063	Luciferase assay	Dual-Glo Luciferase Assay System	Promega Corporation, Madison WI, USA	Polarstar Optima plate reader	BMG Labtech GMBH, Ortenberg, Germany	Microsoft Excel, GraphPad Prism 4, and MATLAB	Primary Screen	1116	OR1063_Odor1116	1	PrimaryScreen.tsv	FigShare	10.6084/m9.figshare.979133	http://dx.doi.org/10.6084/m9.figshare.979133
OR1071	Luciferase assay	Dual-Glo Luciferase Assay System	Promega Corporation, Madison WI, USA	Polarstar Optima plate reader	BMG Labtech GMBH, Ortenberg, Germany	Microsoft Excel, GraphPad Prism 4, and MATLAB	Primary Screen	1116	OR1071_Odor1116	1	PrimaryScreen.tsv	FigShare	10.6084/m9.figshare.979133	http://dx.doi.org/10.6084/m9.figshare.979133
OR1079	Luciferase assay	Dual-Glo Luciferase Assay System	Promega Corporation, Madison WI, USA	Polarstar Optima plate reader	BMG Labtech GMBH, Ortenberg, Germany	Microsoft Excel, GraphPad Prism 4, and MATLAB	Primary Screen	1116	OR1079_Odor1116	1	PrimaryScreen.tsv	FigShare	10.6084/m9.figshare.979133	http://dx.doi.org/10.6084/m9.figshare.979133
OR1088	Luciferase assay	Dual-Glo Luciferase Assay System	Promega Corporation, Madison WI, USA	Polarstar Optima plate reader	BMG Labtech GMBH, Ortenberg, Germany	Microsoft Excel, GraphPad Prism 4, and MATLAB	Primary Screen	1116	OR1088_Odor1116	1	PrimaryScreen.tsv	FigShare	10.6084/m9.figshare.979133	http://dx.doi.org/10.6084/m9.figshare.979133
OR1098	Luciferase assay	Dual-Glo Luciferase Assay System	Promega Corporation, Madison WI, USA	Polarstar Optima plate reader	BMG Labtech GMBH, Ortenberg, Germany	Microsoft Excel, GraphPad Prism 4, and MATLAB	Primary Screen	1116	OR1098_Odor1116	1	PrimaryScreen.tsv	FigShare	10.6084/m9.figshare.979133	http://dx.doi.org/10.6084/m9.figshare.979133
OR1108	Luciferase assay	Dual-Glo Luciferase Assay System	Promega Corporation, Madison WI, USA	Polarstar Optima plate reader	BMG Labtech GMBH, Ortenberg, Germany	Microsoft Excel, GraphPad Prism 4, and MATLAB	Primary Screen	1116	OR1108_Odor1116	1	PrimaryScreen.tsv	FigShare	10.6084/m9.figshare.979133	http://dx.doi.org/10.6084/m9.figshare.979133
OR1031	Luciferase assay	Dual-Glo Luciferase Assay System	Promega Corporation, Madison WI, USA	Polarstar Optima plate reader	BMG Labtech GMBH, Ortenberg, Germany	Microsoft Excel, GraphPad Prism 4, and MATLAB	Primary Screen	1116	OR1031_Odor1116	1	PrimaryScreen.tsv	FigShare	10.6084/m9.figshare.979133	http://dx.doi.org/10.6084/m9.figshare.979133
OR1039	Luciferase assay	Dual-Glo Luciferase Assay System	Promega Corporation, Madison WI, USA	Polarstar Optima plate reader	BMG Labtech GMBH, Ortenberg, Germany	Microsoft Excel, GraphPad Prism 4, and MATLAB	Primary Screen	1116	OR1039_Odor1116	1	PrimaryScreen.tsv	FigShare	10.6084/m9.figshare.979133	http://dx.doi.org/10.6084/m9.figshare.979133
OR1047	Luciferase assay	Dual-Glo Luciferase Assay System	Promega Corporation, Madison WI, USA	Polarstar Optima plate reader	BMG Labtech GMBH, Ortenberg, Germany	Microsoft Excel, GraphPad Prism 4, and MATLAB	Primary Screen	1116	OR1047_Odor1116	1	PrimaryScreen.tsv	FigShare	10.6084/m9.figshare.979133	http://dx.doi.org/10.6084/m9.figshare.979133
OR1056	Luciferase assay	Dual-Glo Luciferase Assay System	Promega Corporation, Madison WI, USA	Polarstar Optima plate reader	BMG Labtech GMBH, Ortenberg, Germany	Microsoft Excel, GraphPad Prism 4, and MATLAB	Primary Screen	1116	OR1056_Odor1116	1	PrimaryScreen.tsv	FigShare	10.6084/m9.figshare.979133	http://dx.doi.org/10.6084/m9.figshare.979133
OR1064	Luciferase assay	Dual-Glo Luciferase Assay System	Promega Corporation, Madison WI, USA	Polarstar Optima plate reader	BMG Labtech GMBH, Ortenberg, Germany	Microsoft Excel, GraphPad Prism 4, and MATLAB	Primary Screen	1116	OR1064_Odor1116	1	PrimaryScreen.tsv	FigShare	10.6084/m9.figshare.979133	http://dx.doi.org/10.6084/m9.figshare.979133
OR1072	Luciferase assay	Dual-Glo Luciferase Assay System	Promega Corporation, Madison WI, USA	Polarstar Optima plate reader	BMG Labtech GMBH, Ortenberg, Germany	Microsoft Excel, GraphPad Prism 4, and MATLAB	Primary Screen	1116	OR1072_Odor1116	1	PrimaryScreen.tsv	FigShare	10.6084/m9.figshare.979133	http://dx.doi.org/10.6084/m9.figshare.979133
OR1080	Luciferase assay	Dual-Glo Luciferase Assay System	Promega Corporation, Madison WI, USA	Polarstar Optima plate reader	BMG Labtech GMBH, Ortenberg, Germany	Microsoft Excel, GraphPad Prism 4, and MATLAB	Primary Screen	1116	OR1080_Odor1116	1	PrimaryScreen.tsv	FigShare	10.6084/m9.figshare.979133	http://dx.doi.org/10.6084/m9.figshare.979133
OR1089	Luciferase assay	Dual-Glo Luciferase Assay System	Promega Corporation, Madison WI, USA	Polarstar Optima plate reader	BMG Labtech GMBH, Ortenberg, Germany	Microsoft Excel, GraphPad Prism 4, and MATLAB	Primary Screen	1116	OR1089_Odor1116	1	PrimaryScreen.tsv	FigShare	10.6084/m9.figshare.979133	http://dx.doi.org/10.6084/m9.figshare.979133
OR1100	Luciferase assay	Dual-Glo Luciferase Assay System	Promega Corporation, Madison WI, USA	Polarstar Optima plate reader	BMG Labtech GMBH, Ortenberg, Germany	Microsoft Excel, GraphPad Prism 4, and MATLAB	Primary Screen	1116	OR1100_Odor1116	1	PrimaryScreen.tsv	FigShare	10.6084/m9.figshare.979133	http://dx.doi.org/10.6084/m9.figshare.979133
OR1109	Luciferase assay	Dual-Glo Luciferase Assay System	Promega Corporation, Madison WI, USA	Polarstar Optima plate reader	BMG Labtech GMBH, Ortenberg, Germany	Microsoft Excel, GraphPad Prism 4, and MATLAB	Primary Screen	1116	OR1109_Odor1116	1	PrimaryScreen.tsv	FigShare	10.6084/m9.figshare.979133	http://dx.doi.org/10.6084/m9.figshare.979133
OR2092	Luciferase assay	Dual-Glo Luciferase Assay System	Promega Corporation, Madison WI, USA	Polarstar Optima plate reader	BMG Labtech GMBH, Ortenberg, Germany	Microsoft Excel, GraphPad Prism 4, and MATLAB	Primary Screen	1116	OR2092_Odor1116	6	PrimaryScreen.tsv	FigShare	10.6084/m9.figshare.979133	http://dx.doi.org/10.6084/m9.figshare.979133
OR1024	Luciferase assay	Dual-Glo Luciferase Assay System	Promega Corporation, Madison WI, USA	Polarstar Optima plate reader	BMG Labtech GMBH, Ortenberg, Germany	Microsoft Excel, GraphPad Prism 4, and MATLAB	Primary Screen	1375	OR1024_Odor1375	1	PrimaryScreen.tsv	FigShare	10.6084/m9.figshare.979133	http://dx.doi.org/10.6084/m9.figshare.979133
OR1032	Luciferase assay	Dual-Glo Luciferase Assay System	Promega Corporation, Madison WI, USA	Polarstar Optima plate reader	BMG Labtech GMBH, Ortenberg, Germany	Microsoft Excel, GraphPad Prism 4, and MATLAB	Primary Screen	1375	OR1032_Odor1375	1	PrimaryScreen.tsv	FigShare	10.6084/m9.figshare.979133	http://dx.doi.org/10.6084/m9.figshare.979133
OR1040	Luciferase assay	Dual-Glo Luciferase Assay System	Promega Corporation, Madison WI, USA	Polarstar Optima plate reader	BMG Labtech GMBH, Ortenberg, Germany	Microsoft Excel, GraphPad Prism 4, and MATLAB	Primary Screen	1375	OR1040_Odor1375	1	PrimaryScreen.tsv	FigShare	10.6084/m9.figshare.979133	http://dx.doi.org/10.6084/m9.figshare.979133
OR1049	Luciferase assay	Dual-Glo Luciferase Assay System	Promega Corporation, Madison WI, USA	Polarstar Optima plate reader	BMG Labtech GMBH, Ortenberg, Germany	Microsoft Excel, GraphPad Prism 4, and MATLAB	Primary Screen	1375	OR1049_Odor1375	1	PrimaryScreen.tsv	FigShare	10.6084/m9.figshare.979133	http://dx.doi.org/10.6084/m9.figshare.979133
OR1057	Luciferase assay	Dual-Glo Luciferase Assay System	Promega Corporation, Madison WI, USA	Polarstar Optima plate reader	BMG Labtech GMBH, Ortenberg, Germany	Microsoft Excel, GraphPad Prism 4, and MATLAB	Primary Screen	1375	OR1057_Odor1375	1	PrimaryScreen.tsv	FigShare	10.6084/m9.figshare.979133	http://dx.doi.org/10.6084/m9.figshare.979133
OR1065	Luciferase assay	Dual-Glo Luciferase Assay System	Promega Corporation, Madison WI, USA	Polarstar Optima plate reader	BMG Labtech GMBH, Ortenberg, Germany	Microsoft Excel, GraphPad Prism 4, and MATLAB	Primary Screen	1375	OR1065_Odor1375	1	PrimaryScreen.tsv	FigShare	10.6084/m9.figshare.979133	http://dx.doi.org/10.6084/m9.figshare.979133
OR1073	Luciferase assay	Dual-Glo Luciferase Assay System	Promega Corporation, Madison WI, USA	Polarstar Optima plate reader	BMG Labtech GMBH, Ortenberg, Germany	Microsoft Excel, GraphPad Prism 4, and MATLAB	Primary Screen	1375	OR1073_Odor1375	1	PrimaryScreen.tsv	FigShare	10.6084/m9.figshare.979133	http://dx.doi.org/10.6084/m9.figshare.979133
OR1081	Luciferase assay	Dual-Glo Luciferase Assay System	Promega Corporation, Madison WI, USA	Polarstar Optima plate reader	BMG Labtech GMBH, Ortenberg, Germany	Microsoft Excel, GraphPad Prism 4, and MATLAB	Primary Screen	1375	OR1081_Odor1375	1	PrimaryScreen.tsv	FigShare	10.6084/m9.figshare.979133	http://dx.doi.org/10.6084/m9.figshare.979133
OR1090	Luciferase assay	Dual-Glo Luciferase Assay System	Promega Corporation, Madison WI, USA	Polarstar Optima plate reader	BMG Labtech GMBH, Ortenberg, Germany	Microsoft Excel, GraphPad Prism 4, and MATLAB	Primary Screen	1375	OR1090_Odor1375	1	PrimaryScreen.tsv	FigShare	10.6084/m9.figshare.979133	http://dx.doi.org/10.6084/m9.figshare.979133
OR1101	Luciferase assay	Dual-Glo Luciferase Assay System	Promega Corporation, Madison WI, USA	Polarstar Optima plate reader	BMG Labtech GMBH, Ortenberg, Germany	Microsoft Excel, GraphPad Prism 4, and MATLAB	Primary Screen	1375	OR1101_Odor1375	1	PrimaryScreen.tsv	FigShare	10.6084/m9.figshare.979133	http://dx.doi.org/10.6084/m9.figshare.979133
OR1111	Luciferase assay	Dual-Glo Luciferase Assay System	Promega Corporation, Madison WI, USA	Polarstar Optima plate reader	BMG Labtech GMBH, Ortenberg, Germany	Microsoft Excel, GraphPad Prism 4, and MATLAB	Primary Screen	1375	OR1111_Odor1375	1	PrimaryScreen.tsv	FigShare	10.6084/m9.figshare.979133	http://dx.doi.org/10.6084/m9.figshare.979133
OR2319	Luciferase assay	Dual-Glo Luciferase Assay System	Promega Corporation, Madison WI, USA	Polarstar Optima plate reader	BMG Labtech GMBH, Ortenberg, Germany	Microsoft Excel, GraphPad Prism 4, and MATLAB	Primary Screen	1375	OR2319_Odor1375	6	PrimaryScreen.tsv	FigShare	10.6084/m9.figshare.979133	http://dx.doi.org/10.6084/m9.figshare.979133
OR1025	Luciferase assay	Dual-Glo Luciferase Assay System	Promega Corporation, Madison WI, USA	Polarstar Optima plate reader	BMG Labtech GMBH, Ortenberg, Germany	Microsoft Excel, GraphPad Prism 4, and MATLAB	Primary Screen	1375	OR1025_Odor1375	1	PrimaryScreen.tsv	FigShare	10.6084/m9.figshare.979133	http://dx.doi.org/10.6084/m9.figshare.979133
OR1033	Luciferase assay	Dual-Glo Luciferase Assay System	Promega Corporation, Madison WI, USA	Polarstar Optima plate reader	BMG Labtech GMBH, Ortenberg, Germany	Microsoft Excel, GraphPad Prism 4, and MATLAB	Primary Screen	1375	OR1033_Odor1375	1	PrimaryScreen.tsv	FigShare	10.6084/m9.figshare.979133	http://dx.doi.org/10.6084/m9.figshare.979133
OR1041	Luciferase assay	Dual-Glo Luciferase Assay System	Promega Corporation, Madison WI, USA	Polarstar Optima plate reader	BMG Labtech GMBH, Ortenberg, Germany	Microsoft Excel, GraphPad Prism 4, and MATLAB	Primary Screen	1375	OR1041_Odor1375	1	PrimaryScreen.tsv	FigShare	10.6084/m9.figshare.979133	http://dx.doi.org/10.6084/m9.figshare.979133
OR1050	Luciferase assay	Dual-Glo Luciferase Assay System	Promega Corporation, Madison WI, USA	Polarstar Optima plate reader	BMG Labtech GMBH, Ortenberg, Germany	Microsoft Excel, GraphPad Prism 4, and MATLAB	Primary Screen	1375	OR1050_Odor1375	1	PrimaryScreen.tsv	FigShare	10.6084/m9.figshare.979133	http://dx.doi.org/10.6084/m9.figshare.979133
OR1058	Luciferase assay	Dual-Glo Luciferase Assay System	Promega Corporation, Madison WI, USA	Polarstar Optima plate reader	BMG Labtech GMBH, Ortenberg, Germany	Microsoft Excel, GraphPad Prism 4, and MATLAB	Primary Screen	1375	OR1058_Odor1375	1	PrimaryScreen.tsv	FigShare	10.6084/m9.figshare.979133	http://dx.doi.org/10.6084/m9.figshare.979133
OR1066	Luciferase assay	Dual-Glo Luciferase Assay System	Promega Corporation, Madison WI, USA	Polarstar Optima plate reader	BMG Labtech GMBH, Ortenberg, Germany	Microsoft Excel, GraphPad Prism 4, and MATLAB	Primary Screen	1375	OR1066_Odor1375	1	PrimaryScreen.tsv	FigShare	10.6084/m9.figshare.979133	http://dx.doi.org/10.6084/m9.figshare.979133
OR1074	Luciferase assay	Dual-Glo Luciferase Assay System	Promega Corporation, Madison WI, USA	Polarstar Optima plate reader	BMG Labtech GMBH, Ortenberg, Germany	Microsoft Excel, GraphPad Prism 4, and MATLAB	Primary Screen	1375	OR1074_Odor1375	1	PrimaryScreen.tsv	FigShare	10.6084/m9.figshare.979133	http://dx.doi.org/10.6084/m9.figshare.979133
OR1082	Luciferase assay	Dual-Glo Luciferase Assay System	Promega Corporation, Madison WI, USA	Polarstar Optima plate reader	BMG Labtech GMBH, Ortenberg, Germany	Microsoft Excel, GraphPad Prism 4, and MATLAB	Primary Screen	1375	OR1082_Odor1375	1	PrimaryScreen.tsv	FigShare	10.6084/m9.figshare.979133	http://dx.doi.org/10.6084/m9.figshare.979133
OR1091	Luciferase assay	Dual-Glo Luciferase Assay System	Promega Corporation, Madison WI, USA	Polarstar Optima plate reader	BMG Labtech GMBH, Ortenberg, Germany	Microsoft Excel, GraphPad Prism 4, and MATLAB	Primary Screen	1375	OR1091_Odor1375	1	PrimaryScreen.tsv	FigShare	10.6084/m9.figshare.979133	http://dx.doi.org/10.6084/m9.figshare.979133
OR1102	Luciferase assay	Dual-Glo Luciferase Assay System	Promega Corporation, Madison WI, USA	Polarstar Optima plate reader	BMG Labtech GMBH, Ortenberg, Germany	Microsoft Excel, GraphPad Prism 4, and MATLAB	Primary Screen	1375	OR1102_Odor1375	1	PrimaryScreen.tsv	FigShare	10.6084/m9.figshare.979133	http://dx.doi.org/10.6084/m9.figshare.979133
OR1112	Luciferase assay	Dual-Glo Luciferase Assay System	Promega Corporation, Madison WI, USA	Polarstar Optima plate reader	BMG Labtech GMBH, Ortenberg, Germany	Microsoft Excel, GraphPad Prism 4, and MATLAB	Primary Screen	1375	OR1112_Odor1375	1	PrimaryScreen.tsv	FigShare	10.6084/m9.figshare.979133	http://dx.doi.org/10.6084/m9.figshare.979133
OR2214	Luciferase assay	Dual-Glo Luciferase Assay System	Promega Corporation, Madison WI, USA	Polarstar Optima plate reader	BMG Labtech GMBH, Ortenberg, Germany	Microsoft Excel, GraphPad Prism 4, and MATLAB	Primary Screen	1375	OR2214_Odor1375	6	PrimaryScreen.tsv	FigShare	10.6084/m9.figshare.979133	http://dx.doi.org/10.6084/m9.figshare.979133
OR1026	Luciferase assay	Dual-Glo Luciferase Assay System	Promega Corporation, Madison WI, USA	Polarstar Optima plate reader	BMG Labtech GMBH, Ortenberg, Germany	Microsoft Excel, GraphPad Prism 4, and MATLAB	Primary Screen	1375	OR1026_Odor1375	1	PrimaryScreen.tsv	FigShare	10.6084/m9.figshare.979133	http://dx.doi.org/10.6084/m9.figshare.979133
OR1034	Luciferase assay	Dual-Glo Luciferase Assay System	Promega Corporation, Madison WI, USA	Polarstar Optima plate reader	BMG Labtech GMBH, Ortenberg, Germany	Microsoft Excel, GraphPad Prism 4, and MATLAB	Primary Screen	1375	OR1034_Odor1375	1	PrimaryScreen.tsv	FigShare	10.6084/m9.figshare.979133	http://dx.doi.org/10.6084/m9.figshare.979133
OR1042	Luciferase assay	Dual-Glo Luciferase Assay System	Promega Corporation, Madison WI, USA	Polarstar Optima plate reader	BMG Labtech GMBH, Ortenberg, Germany	Microsoft Excel, GraphPad Prism 4, and MATLAB	Primary Screen	1375	OR1042_Odor1375	1	PrimaryScreen.tsv	FigShare	10.6084/m9.figshare.979133	http://dx.doi.org/10.6084/m9.figshare.979133
OR1051	Luciferase assay	Dual-Glo Luciferase Assay System	Promega Corporation, Madison WI, USA	Polarstar Optima plate reader	BMG Labtech GMBH, Ortenberg, Germany	Microsoft Excel, GraphPad Prism 4, and MATLAB	Primary Screen	1375	OR1051_Odor1375	1	PrimaryScreen.tsv	FigShare	10.6084/m9.figshare.979133	http://dx.doi.org/10.6084/m9.figshare.979133
OR1059	Luciferase assay	Dual-Glo Luciferase Assay System	Promega Corporation, Madison WI, USA	Polarstar Optima plate reader	BMG Labtech GMBH, Ortenberg, Germany	Microsoft Excel, GraphPad Prism 4, and MATLAB	Primary Screen	1375	OR1059_Odor1375	1	PrimaryScreen.tsv	FigShare	10.6084/m9.figshare.979133	http://dx.doi.org/10.6084/m9.figshare.979133
OR1067	Luciferase assay	Dual-Glo Luciferase Assay System	Promega Corporation, Madison WI, USA	Polarstar Optima plate reader	BMG Labtech GMBH, Ortenberg, Germany	Microsoft Excel, GraphPad Prism 4, and MATLAB	Primary Screen	1375	OR1067_Odor1375	7	PrimaryScreen.tsv	FigShare	10.6084/m9.figshare.979133	http://dx.doi.org/10.6084/m9.figshare.979133
OR1075	Luciferase assay	Dual-Glo Luciferase Assay System	Promega Corporation, Madison WI, USA	Polarstar Optima plate reader	BMG Labtech GMBH, Ortenberg, Germany	Microsoft Excel, GraphPad Prism 4, and MATLAB	Primary Screen	1375	OR1075_Odor1375	1	PrimaryScreen.tsv	FigShare	10.6084/m9.figshare.979133	http://dx.doi.org/10.6084/m9.figshare.979133
OR1083	Luciferase assay	Dual-Glo Luciferase Assay System	Promega Corporation, Madison WI, USA	Polarstar Optima plate reader	BMG Labtech GMBH, Ortenberg, Germany	Microsoft Excel, GraphPad Prism 4, and MATLAB	Primary Screen	1375	OR1083_Odor1375	1	PrimaryScreen.tsv	FigShare	10.6084/m9.figshare.979133	http://dx.doi.org/10.6084/m9.figshare.979133
OR1094	Luciferase assay	Dual-Glo Luciferase Assay System	Promega Corporation, Madison WI, USA	Polarstar Optima plate reader	BMG Labtech GMBH, Ortenberg, Germany	Microsoft Excel, GraphPad Prism 4, and MATLAB	Primary Screen	1375	OR1094_Odor1375	1	PrimaryScreen.tsv	FigShare	10.6084/m9.figshare.979133	http://dx.doi.org/10.6084/m9.figshare.979133
OR1103	Luciferase assay	Dual-Glo Luciferase Assay System	Promega Corporation, Madison WI, USA	Polarstar Optima plate reader	BMG Labtech GMBH, Ortenberg, Germany	Microsoft Excel, GraphPad Prism 4, and MATLAB	Primary Screen	1375	OR1103_Odor1375	1	PrimaryScreen.tsv	FigShare	10.6084/m9.figshare.979133	http://dx.doi.org/10.6084/m9.figshare.979133
OR1113	Luciferase assay	Dual-Glo Luciferase Assay System	Promega Corporation, Madison WI, USA	Polarstar Optima plate reader	BMG Labtech GMBH, Ortenberg, Germany	Microsoft Excel, GraphPad Prism 4, and MATLAB	Primary Screen	1375	OR1113_Odor1375	1	PrimaryScreen.tsv	FigShare	10.6084/m9.figshare.979133	http://dx.doi.org/10.6084/m9.figshare.979133
OR1027	Luciferase assay	Dual-Glo Luciferase Assay System	Promega Corporation, Madison WI, USA	Polarstar Optima plate reader	BMG Labtech GMBH, Ortenberg, Germany	Microsoft Excel, GraphPad Prism 4, and MATLAB	Primary Screen	1375	OR1027_Odor1375	1	PrimaryScreen.tsv	FigShare	10.6084/m9.figshare.979133	http://dx.doi.org/10.6084/m9.figshare.979133
OR1035	Luciferase assay	Dual-Glo Luciferase Assay System	Promega Corporation, Madison WI, USA	Polarstar Optima plate reader	BMG Labtech GMBH, Ortenberg, Germany	Microsoft Excel, GraphPad Prism 4, and MATLAB	Primary Screen	1375	OR1035_Odor1375	1	PrimaryScreen.tsv	FigShare	10.6084/m9.figshare.979133	http://dx.doi.org/10.6084/m9.figshare.979133
OR1043	Luciferase assay	Dual-Glo Luciferase Assay System	Promega Corporation, Madison WI, USA	Polarstar Optima plate reader	BMG Labtech GMBH, Ortenberg, Germany	Microsoft Excel, GraphPad Prism 4, and MATLAB	Primary Screen	1375	OR1043_Odor1375	1	PrimaryScreen.tsv	FigShare	10.6084/m9.figshare.979133	http://dx.doi.org/10.6084/m9.figshare.979133
OR1052	Luciferase assay	Dual-Glo Luciferase Assay System	Promega Corporation, Madison WI, USA	Polarstar Optima plate reader	BMG Labtech GMBH, Ortenberg, Germany	Microsoft Excel, GraphPad Prism 4, and MATLAB	Primary Screen	1375	OR1052_Odor1375	1	PrimaryScreen.tsv	FigShare	10.6084/m9.figshare.979133	http://dx.doi.org/10.6084/m9.figshare.979133
OR1060	Luciferase assay	Dual-Glo Luciferase Assay System	Promega Corporation, Madison WI, USA	Polarstar Optima plate reader	BMG Labtech GMBH, Ortenberg, Germany	Microsoft Excel, GraphPad Prism 4, and MATLAB	Primary Screen	1375	OR1060_Odor1375	1	PrimaryScreen.tsv	FigShare	10.6084/m9.figshare.979133	http://dx.doi.org/10.6084/m9.figshare.979133
OR1068	Luciferase assay	Dual-Glo Luciferase Assay System	Promega Corporation, Madison WI, USA	Polarstar Optima plate reader	BMG Labtech GMBH, Ortenberg, Germany	Microsoft Excel, GraphPad Prism 4, and MATLAB	Primary Screen	1375	OR1068_Odor1375	1	PrimaryScreen.tsv	FigShare	10.6084/m9.figshare.979133	http://dx.doi.org/10.6084/m9.figshare.979133
OR1076	Luciferase assay	Dual-Glo Luciferase Assay System	Promega Corporation, Madison WI, USA	Polarstar Optima plate reader	BMG Labtech GMBH, Ortenberg, Germany	Microsoft Excel, GraphPad Prism 4, and MATLAB	Primary Screen	1375	OR1076_Odor1375	1	PrimaryScreen.tsv	FigShare	10.6084/m9.figshare.979133	http://dx.doi.org/10.6084/m9.figshare.979133
OR1085	Luciferase assay	Dual-Glo Luciferase Assay System	Promega Corporation, Madison WI, USA	Polarstar Optima plate reader	BMG Labtech GMBH, Ortenberg, Germany	Microsoft Excel, GraphPad Prism 4, and MATLAB	Primary Screen	1375	OR1085_Odor1375	1	PrimaryScreen.tsv	FigShare	10.6084/m9.figshare.979133	http://dx.doi.org/10.6084/m9.figshare.979133
OR1095	Luciferase assay	Dual-Glo Luciferase Assay System	Promega Corporation, Madison WI, USA	Polarstar Optima plate reader	BMG Labtech GMBH, Ortenberg, Germany	Microsoft Excel, GraphPad Prism 4, and MATLAB	Primary Screen	1375	OR1095_Odor1375	1	PrimaryScreen.tsv	FigShare	10.6084/m9.figshare.979133	http://dx.doi.org/10.6084/m9.figshare.979133
OR1104	Luciferase assay	Dual-Glo Luciferase Assay System	Promega Corporation, Madison WI, USA	Polarstar Optima plate reader	BMG Labtech GMBH, Ortenberg, Germany	Microsoft Excel, GraphPad Prism 4, and MATLAB	Primary Screen	1375	OR1104_Odor1375	1	PrimaryScreen.tsv	FigShare	10.6084/m9.figshare.979133	http://dx.doi.org/10.6084/m9.figshare.979133
OR1114	Luciferase assay	Dual-Glo Luciferase Assay System	Promega Corporation, Madison WI, USA	Polarstar Optima plate reader	BMG Labtech GMBH, Ortenberg, Germany	Microsoft Excel, GraphPad Prism 4, and MATLAB	Primary Screen	1375	OR1114_Odor1375	1	PrimaryScreen.tsv	FigShare	10.6084/m9.figshare.979133	http://dx.doi.org/10.6084/m9.figshare.979133
OR1028	Luciferase assay	Dual-Glo Luciferase Assay System	Promega Corporation, Madison WI, USA	Polarstar Optima plate reader	BMG Labtech GMBH, Ortenberg, Germany	Microsoft Excel, GraphPad Prism 4, and MATLAB	Primary Screen	1375	OR1028_Odor1375	1	PrimaryScreen.tsv	FigShare	10.6084/m9.figshare.979133	http://dx.doi.org/10.6084/m9.figshare.979133
OR1036	Luciferase assay	Dual-Glo Luciferase Assay System	Promega Corporation, Madison WI, USA	Polarstar Optima plate reader	BMG Labtech GMBH, Ortenberg, Germany	Microsoft Excel, GraphPad Prism 4, and MATLAB	Primary Screen	1375	OR1036_Odor1375	1	PrimaryScreen.tsv	FigShare	10.6084/m9.figshare.979133	http://dx.doi.org/10.6084/m9.figshare.979133
OR1044	Luciferase assay	Dual-Glo Luciferase Assay System	Promega Corporation, Madison WI, USA	Polarstar Optima plate reader	BMG Labtech GMBH, Ortenberg, Germany	Microsoft Excel, GraphPad Prism 4, and MATLAB	Primary Screen	1375	OR1044_Odor1375	1	PrimaryScreen.tsv	FigShare	10.6084/m9.figshare.979133	http://dx.doi.org/10.6084/m9.figshare.979133
OR1053	Luciferase assay	Dual-Glo Luciferase Assay System	Promega Corporation, Madison WI, USA	Polarstar Optima plate reader	BMG Labtech GMBH, Ortenberg, Germany	Microsoft Excel, GraphPad Prism 4, and MATLAB	Primary Screen	1375	OR1053_Odor1375	1	PrimaryScreen.tsv	FigShare	10.6084/m9.figshare.979133	http://dx.doi.org/10.6084/m9.figshare.979133
OR1061	Luciferase assay	Dual-Glo Luciferase Assay System	Promega Corporation, Madison WI, USA	Polarstar Optima plate reader	BMG Labtech GMBH, Ortenberg, Germany	Microsoft Excel, GraphPad Prism 4, and MATLAB	Primary Screen	1375	OR1061_Odor1375	1	PrimaryScreen.tsv	FigShare	10.6084/m9.figshare.979133	http://dx.doi.org/10.6084/m9.figshare.979133
OR1069	Luciferase assay	Dual-Glo Luciferase Assay System	Promega Corporation, Madison WI, USA	Polarstar Optima plate reader	BMG Labtech GMBH, Ortenberg, Germany	Microsoft Excel, GraphPad Prism 4, and MATLAB	Primary Screen	1375	OR1069_Odor1375	1	PrimaryScreen.tsv	FigShare	10.6084/m9.figshare.979133	http://dx.doi.org/10.6084/m9.figshare.979133
OR1077	Luciferase assay	Dual-Glo Luciferase Assay System	Promega Corporation, Madison WI, USA	Polarstar Optima plate reader	BMG Labtech GMBH, Ortenberg, Germany	Microsoft Excel, GraphPad Prism 4, and MATLAB	Primary Screen	1375	OR1077_Odor1375	1	PrimaryScreen.tsv	FigShare	10.6084/m9.figshare.979133	http://dx.doi.org/10.6084/m9.figshare.979133
OR1086	Luciferase assay	Dual-Glo Luciferase Assay System	Promega Corporation, Madison WI, USA	Polarstar Optima plate reader	BMG Labtech GMBH, Ortenberg, Germany	Microsoft Excel, GraphPad Prism 4, and MATLAB	Primary Screen	1375	OR1086_Odor1375	1	PrimaryScreen.tsv	FigShare	10.6084/m9.figshare.979133	http://dx.doi.org/10.6084/m9.figshare.979133
OR1096	Luciferase assay	Dual-Glo Luciferase Assay System	Promega Corporation, Madison WI, USA	Polarstar Optima plate reader	BMG Labtech GMBH, Ortenberg, Germany	Microsoft Excel, GraphPad Prism 4, and MATLAB	Primary Screen	1375	OR1096_Odor1375	1	PrimaryScreen.tsv	FigShare	10.6084/m9.figshare.979133	http://dx.doi.org/10.6084/m9.figshare.979133
OR1105	Luciferase assay	Dual-Glo Luciferase Assay System	Promega Corporation, Madison WI, USA	Polarstar Optima plate reader	BMG Labtech GMBH, Ortenberg, Germany	Microsoft Excel, GraphPad Prism 4, and MATLAB	Primary Screen	1375	OR1105_Odor1375	1	PrimaryScreen.tsv	FigShare	10.6084/m9.figshare.979133	http://dx.doi.org/10.6084/m9.figshare.979133
OR1115	Luciferase assay	Dual-Glo Luciferase Assay System	Promega Corporation, Madison WI, USA	Polarstar Optima plate reader	BMG Labtech GMBH, Ortenberg, Germany	Microsoft Excel, GraphPad Prism 4, and MATLAB	Primary Screen	1375	OR1115_Odor1375	1	PrimaryScreen.tsv	FigShare	10.6084/m9.figshare.979133	http://dx.doi.org/10.6084/m9.figshare.979133
OR1029	Luciferase assay	Dual-Glo Luciferase Assay System	Promega Corporation, Madison WI, USA	Polarstar Optima plate reader	BMG Labtech GMBH, Ortenberg, Germany	Microsoft Excel, GraphPad Prism 4, and MATLAB	Primary Screen	1375	OR1029_Odor1375	1	PrimaryScreen.tsv	FigShare	10.6084/m9.figshare.979133	http://dx.doi.org/10.6084/m9.figshare.979133
OR1037	Luciferase assay	Dual-Glo Luciferase Assay System	Promega Corporation, Madison WI, USA	Polarstar Optima plate reader	BMG Labtech GMBH, Ortenberg, Germany	Microsoft Excel, GraphPad Prism 4, and MATLAB	Primary Screen	1375	OR1037_Odor1375	1	PrimaryScreen.tsv	FigShare	10.6084/m9.figshare.979133	http://dx.doi.org/10.6084/m9.figshare.979133
OR1045	Luciferase assay	Dual-Glo Luciferase Assay System	Promega Corporation, Madison WI, USA	Polarstar Optima plate reader	BMG Labtech GMBH, Ortenberg, Germany	Microsoft Excel, GraphPad Prism 4, and MATLAB	Primary Screen	1375	OR1045_Odor1375	1	PrimaryScreen.tsv	FigShare	10.6084/m9.figshare.979133	http://dx.doi.org/10.6084/m9.figshare.979133
OR1054	Luciferase assay	Dual-Glo Luciferase Assay System	Promega Corporation, Madison WI, USA	Polarstar Optima plate reader	BMG Labtech GMBH, Ortenberg, Germany	Microsoft Excel, GraphPad Prism 4, and MATLAB	Primary Screen	1375	OR1054_Odor1375	1	PrimaryScreen.tsv	FigShare	10.6084/m9.figshare.979133	http://dx.doi.org/10.6084/m9.figshare.979133
OR1062	Luciferase assay	Dual-Glo Luciferase Assay System	Promega Corporation, Madison WI, USA	Polarstar Optima plate reader	BMG Labtech GMBH, Ortenberg, Germany	Microsoft Excel, GraphPad Prism 4, and MATLAB	Primary Screen	1375	OR1062_Odor1375	1	PrimaryScreen.tsv	FigShare	10.6084/m9.figshare.979133	http://dx.doi.org/10.6084/m9.figshare.979133
OR1070	Luciferase assay	Dual-Glo Luciferase Assay System	Promega Corporation, Madison WI, USA	Polarstar Optima plate reader	BMG Labtech GMBH, Ortenberg, Germany	Microsoft Excel, GraphPad Prism 4, and MATLAB	Primary Screen	1375	OR1070_Odor1375	1	PrimaryScreen.tsv	FigShare	10.6084/m9.figshare.979133	http://dx.doi.org/10.6084/m9.figshare.979133
OR1078	Luciferase assay	Dual-Glo Luciferase Assay System	Promega Corporation, Madison WI, USA	Polarstar Optima plate reader	BMG Labtech GMBH, Ortenberg, Germany	Microsoft Excel, GraphPad Prism 4, and MATLAB	Primary Screen	1375	OR1078_Odor1375	1	PrimaryScreen.tsv	FigShare	10.6084/m9.figshare.979133	http://dx.doi.org/10.6084/m9.figshare.979133
OR1087	Luciferase assay	Dual-Glo Luciferase Assay System	Promega Corporation, Madison WI, USA	Polarstar Optima plate reader	BMG Labtech GMBH, Ortenberg, Germany	Microsoft Excel, GraphPad Prism 4, and MATLAB	Primary Screen	1375	OR1087_Odor1375	1	PrimaryScreen.tsv	FigShare	10.6084/m9.figshare.979133	http://dx.doi.org/10.6084/m9.figshare.979133
OR1097	Luciferase assay	Dual-Glo Luciferase Assay System	Promega Corporation, Madison WI, USA	Polarstar Optima plate reader	BMG Labtech GMBH, Ortenberg, Germany	Microsoft Excel, GraphPad Prism 4, and MATLAB	Primary Screen	1375	OR1097_Odor1375	1	PrimaryScreen.tsv	FigShare	10.6084/m9.figshare.979133	http://dx.doi.org/10.6084/m9.figshare.979133
OR1107	Luciferase assay	Dual-Glo Luciferase Assay System	Promega Corporation, Madison WI, USA	Polarstar Optima plate reader	BMG Labtech GMBH, Ortenberg, Germany	Microsoft Excel, GraphPad Prism 4, and MATLAB	Primary Screen	1375	OR1107_Odor1375	1	PrimaryScreen.tsv	FigShare	10.6084/m9.figshare.979133	http://dx.doi.org/10.6084/m9.figshare.979133
OR2147	Luciferase assay	Dual-Glo Luciferase Assay System	Promega Corporation, Madison WI, USA	Polarstar Optima plate reader	BMG Labtech GMBH, Ortenberg, Germany	Microsoft Excel, GraphPad Prism 4, and MATLAB	Primary Screen	1375	OR2147_Odor1375	6	PrimaryScreen.tsv	FigShare	10.6084/m9.figshare.979133	http://dx.doi.org/10.6084/m9.figshare.979133
OR1030	Luciferase assay	Dual-Glo Luciferase Assay System	Promega Corporation, Madison WI, USA	Polarstar Optima plate reader	BMG Labtech GMBH, Ortenberg, Germany	Microsoft Excel, GraphPad Prism 4, and MATLAB	Primary Screen	1375	OR1030_Odor1375	1	PrimaryScreen.tsv	FigShare	10.6084/m9.figshare.979133	http://dx.doi.org/10.6084/m9.figshare.979133
OR1038	Luciferase assay	Dual-Glo Luciferase Assay System	Promega Corporation, Madison WI, USA	Polarstar Optima plate reader	BMG Labtech GMBH, Ortenberg, Germany	Microsoft Excel, GraphPad Prism 4, and MATLAB	Primary Screen	1375	OR1038_Odor1375	1	PrimaryScreen.tsv	FigShare	10.6084/m9.figshare.979133	http://dx.doi.org/10.6084/m9.figshare.979133
OR1046	Luciferase assay	Dual-Glo Luciferase Assay System	Promega Corporation, Madison WI, USA	Polarstar Optima plate reader	BMG Labtech GMBH, Ortenberg, Germany	Microsoft Excel, GraphPad Prism 4, and MATLAB	Primary Screen	1375	OR1046_Odor1375	1	PrimaryScreen.tsv	FigShare	10.6084/m9.figshare.979133	http://dx.doi.org/10.6084/m9.figshare.979133
OR1055	Luciferase assay	Dual-Glo Luciferase Assay System	Promega Corporation, Madison WI, USA	Polarstar Optima plate reader	BMG Labtech GMBH, Ortenberg, Germany	Microsoft Excel, GraphPad Prism 4, and MATLAB	Primary Screen	1375	OR1055_Odor1375	1	PrimaryScreen.tsv	FigShare	10.6084/m9.figshare.979133	http://dx.doi.org/10.6084/m9.figshare.979133
OR1063	Luciferase assay	Dual-Glo Luciferase Assay System	Promega Corporation, Madison WI, USA	Polarstar Optima plate reader	BMG Labtech GMBH, Ortenberg, Germany	Microsoft Excel, GraphPad Prism 4, and MATLAB	Primary Screen	1375	OR1063_Odor1375	1	PrimaryScreen.tsv	FigShare	10.6084/m9.figshare.979133	http://dx.doi.org/10.6084/m9.figshare.979133
OR1071	Luciferase assay	Dual-Glo Luciferase Assay System	Promega Corporation, Madison WI, USA	Polarstar Optima plate reader	BMG Labtech GMBH, Ortenberg, Germany	Microsoft Excel, GraphPad Prism 4, and MATLAB	Primary Screen	1375	OR1071_Odor1375	1	PrimaryScreen.tsv	FigShare	10.6084/m9.figshare.979133	http://dx.doi.org/10.6084/m9.figshare.979133
OR1079	Luciferase assay	Dual-Glo Luciferase Assay System	Promega Corporation, Madison WI, USA	Polarstar Optima plate reader	BMG Labtech GMBH, Ortenberg, Germany	Microsoft Excel, GraphPad Prism 4, and MATLAB	Primary Screen	1375	OR1079_Odor1375	1	PrimaryScreen.tsv	FigShare	10.6084/m9.figshare.979133	http://dx.doi.org/10.6084/m9.figshare.979133
OR1088	Luciferase assay	Dual-Glo Luciferase Assay System	Promega Corporation, Madison WI, USA	Polarstar Optima plate reader	BMG Labtech GMBH, Ortenberg, Germany	Microsoft Excel, GraphPad Prism 4, and MATLAB	Primary Screen	1375	OR1088_Odor1375	1	PrimaryScreen.tsv	FigShare	10.6084/m9.figshare.979133	http://dx.doi.org/10.6084/m9.figshare.979133
OR1098	Luciferase assay	Dual-Glo Luciferase Assay System	Promega Corporation, Madison WI, USA	Polarstar Optima plate reader	BMG Labtech GMBH, Ortenberg, Germany	Microsoft Excel, GraphPad Prism 4, and MATLAB	Primary Screen	1375	OR1098_Odor1375	1	PrimaryScreen.tsv	FigShare	10.6084/m9.figshare.979133	http://dx.doi.org/10.6084/m9.figshare.979133
OR1108	Luciferase assay	Dual-Glo Luciferase Assay System	Promega Corporation, Madison WI, USA	Polarstar Optima plate reader	BMG Labtech GMBH, Ortenberg, Germany	Microsoft Excel, GraphPad Prism 4, and MATLAB	Primary Screen	1375	OR1108_Odor1375	1	PrimaryScreen.tsv	FigShare	10.6084/m9.figshare.979133	http://dx.doi.org/10.6084/m9.figshare.979133
OR1031	Luciferase assay	Dual-Glo Luciferase Assay System	Promega Corporation, Madison WI, USA	Polarstar Optima plate reader	BMG Labtech GMBH, Ortenberg, Germany	Microsoft Excel, GraphPad Prism 4, and MATLAB	Primary Screen	1375	OR1031_Odor1375	1	PrimaryScreen.tsv	FigShare	10.6084/m9.figshare.979133	http://dx.doi.org/10.6084/m9.figshare.979133
OR1039	Luciferase assay	Dual-Glo Luciferase Assay System	Promega Corporation, Madison WI, USA	Polarstar Optima plate reader	BMG Labtech GMBH, Ortenberg, Germany	Microsoft Excel, GraphPad Prism 4, and MATLAB	Primary Screen	1375	OR1039_Odor1375	1	PrimaryScreen.tsv	FigShare	10.6084/m9.figshare.979133	http://dx.doi.org/10.6084/m9.figshare.979133
OR1047	Luciferase assay	Dual-Glo Luciferase Assay System	Promega Corporation, Madison WI, USA	Polarstar Optima plate reader	BMG Labtech GMBH, Ortenberg, Germany	Microsoft Excel, GraphPad Prism 4, and MATLAB	Primary Screen	1375	OR1047_Odor1375	1	PrimaryScreen.tsv	FigShare	10.6084/m9.figshare.979133	http://dx.doi.org/10.6084/m9.figshare.979133
OR1056	Luciferase assay	Dual-Glo Luciferase Assay System	Promega Corporation, Madison WI, USA	Polarstar Optima plate reader	BMG Labtech GMBH, Ortenberg, Germany	Microsoft Excel, GraphPad Prism 4, and MATLAB	Primary Screen	1375	OR1056_Odor1375	1	PrimaryScreen.tsv	FigShare	10.6084/m9.figshare.979133	http://dx.doi.org/10.6084/m9.figshare.979133
OR1064	Luciferase assay	Dual-Glo Luciferase Assay System	Promega Corporation, Madison WI, USA	Polarstar Optima plate reader	BMG Labtech GMBH, Ortenberg, Germany	Microsoft Excel, GraphPad Prism 4, and MATLAB	Primary Screen	1375	OR1064_Odor1375	1	PrimaryScreen.tsv	FigShare	10.6084/m9.figshare.979133	http://dx.doi.org/10.6084/m9.figshare.979133
OR1072	Luciferase assay	Dual-Glo Luciferase Assay System	Promega Corporation, Madison WI, USA	Polarstar Optima plate reader	BMG Labtech GMBH, Ortenberg, Germany	Microsoft Excel, GraphPad Prism 4, and MATLAB	Primary Screen	1375	OR1072_Odor1375	1	PrimaryScreen.tsv	FigShare	10.6084/m9.figshare.979133	http://dx.doi.org/10.6084/m9.figshare.979133
OR1080	Luciferase assay	Dual-Glo Luciferase Assay System	Promega Corporation, Madison WI, USA	Polarstar Optima plate reader	BMG Labtech GMBH, Ortenberg, Germany	Microsoft Excel, GraphPad Prism 4, and MATLAB	Primary Screen	1375	OR1080_Odor1375	1	PrimaryScreen.tsv	FigShare	10.6084/m9.figshare.979133	http://dx.doi.org/10.6084/m9.figshare.979133
OR1089	Luciferase assay	Dual-Glo Luciferase Assay System	Promega Corporation, Madison WI, USA	Polarstar Optima plate reader	BMG Labtech GMBH, Ortenberg, Germany	Microsoft Excel, GraphPad Prism 4, and MATLAB	Primary Screen	1375	OR1089_Odor1375	1	PrimaryScreen.tsv	FigShare	10.6084/m9.figshare.979133	http://dx.doi.org/10.6084/m9.figshare.979133
OR1100	Luciferase assay	Dual-Glo Luciferase Assay System	Promega Corporation, Madison WI, USA	Polarstar Optima plate reader	BMG Labtech GMBH, Ortenberg, Germany	Microsoft Excel, GraphPad Prism 4, and MATLAB	Primary Screen	1375	OR1100_Odor1375	1	PrimaryScreen.tsv	FigShare	10.6084/m9.figshare.979133	http://dx.doi.org/10.6084/m9.figshare.979133
OR1109	Luciferase assay	Dual-Glo Luciferase Assay System	Promega Corporation, Madison WI, USA	Polarstar Optima plate reader	BMG Labtech GMBH, Ortenberg, Germany	Microsoft Excel, GraphPad Prism 4, and MATLAB	Primary Screen	1375	OR1109_Odor1375	1	PrimaryScreen.tsv	FigShare	10.6084/m9.figshare.979133	http://dx.doi.org/10.6084/m9.figshare.979133
OR2092	Luciferase assay	Dual-Glo Luciferase Assay System	Promega Corporation, Madison WI, USA	Polarstar Optima plate reader	BMG Labtech GMBH, Ortenberg, Germany	Microsoft Excel, GraphPad Prism 4, and MATLAB	Primary Screen	1375	OR2092_Odor1375	6	PrimaryScreen.tsv	FigShare	10.6084/m9.figshare.979133	http://dx.doi.org/10.6084/m9.figshare.979133
OR1024	Luciferase assay	Dual-Glo Luciferase Assay System	Promega Corporation, Madison WI, USA	Polarstar Optima plate reader	BMG Labtech GMBH, Ortenberg, Germany	Microsoft Excel, GraphPad Prism 4, and MATLAB	Primary Screen	1377	OR1024_Odor1377	1	PrimaryScreen.tsv	FigShare	10.6084/m9.figshare.979133	http://dx.doi.org/10.6084/m9.figshare.979133
OR1032	Luciferase assay	Dual-Glo Luciferase Assay System	Promega Corporation, Madison WI, USA	Polarstar Optima plate reader	BMG Labtech GMBH, Ortenberg, Germany	Microsoft Excel, GraphPad Prism 4, and MATLAB	Primary Screen	1377	OR1032_Odor1377	1	PrimaryScreen.tsv	FigShare	10.6084/m9.figshare.979133	http://dx.doi.org/10.6084/m9.figshare.979133
OR1040	Luciferase assay	Dual-Glo Luciferase Assay System	Promega Corporation, Madison WI, USA	Polarstar Optima plate reader	BMG Labtech GMBH, Ortenberg, Germany	Microsoft Excel, GraphPad Prism 4, and MATLAB	Primary Screen	1377	OR1040_Odor1377	1	PrimaryScreen.tsv	FigShare	10.6084/m9.figshare.979133	http://dx.doi.org/10.6084/m9.figshare.979133
OR1049	Luciferase assay	Dual-Glo Luciferase Assay System	Promega Corporation, Madison WI, USA	Polarstar Optima plate reader	BMG Labtech GMBH, Ortenberg, Germany	Microsoft Excel, GraphPad Prism 4, and MATLAB	Primary Screen	1377	OR1049_Odor1377	1	PrimaryScreen.tsv	FigShare	10.6084/m9.figshare.979133	http://dx.doi.org/10.6084/m9.figshare.979133
OR1057	Luciferase assay	Dual-Glo Luciferase Assay System	Promega Corporation, Madison WI, USA	Polarstar Optima plate reader	BMG Labtech GMBH, Ortenberg, Germany	Microsoft Excel, GraphPad Prism 4, and MATLAB	Primary Screen	1377	OR1057_Odor1377	1	PrimaryScreen.tsv	FigShare	10.6084/m9.figshare.979133	http://dx.doi.org/10.6084/m9.figshare.979133
OR1065	Luciferase assay	Dual-Glo Luciferase Assay System	Promega Corporation, Madison WI, USA	Polarstar Optima plate reader	BMG Labtech GMBH, Ortenberg, Germany	Microsoft Excel, GraphPad Prism 4, and MATLAB	Primary Screen	1377	OR1065_Odor1377	1	PrimaryScreen.tsv	FigShare	10.6084/m9.figshare.979133	http://dx.doi.org/10.6084/m9.figshare.979133
OR1073	Luciferase assay	Dual-Glo Luciferase Assay System	Promega Corporation, Madison WI, USA	Polarstar Optima plate reader	BMG Labtech GMBH, Ortenberg, Germany	Microsoft Excel, GraphPad Prism 4, and MATLAB	Primary Screen	1377	OR1073_Odor1377	1	PrimaryScreen.tsv	FigShare	10.6084/m9.figshare.979133	http://dx.doi.org/10.6084/m9.figshare.979133
OR1081	Luciferase assay	Dual-Glo Luciferase Assay System	Promega Corporation, Madison WI, USA	Polarstar Optima plate reader	BMG Labtech GMBH, Ortenberg, Germany	Microsoft Excel, GraphPad Prism 4, and MATLAB	Primary Screen	1377	OR1081_Odor1377	1	PrimaryScreen.tsv	FigShare	10.6084/m9.figshare.979133	http://dx.doi.org/10.6084/m9.figshare.979133
OR1090	Luciferase assay	Dual-Glo Luciferase Assay System	Promega Corporation, Madison WI, USA	Polarstar Optima plate reader	BMG Labtech GMBH, Ortenberg, Germany	Microsoft Excel, GraphPad Prism 4, and MATLAB	Primary Screen	1377	OR1090_Odor1377	1	PrimaryScreen.tsv	FigShare	10.6084/m9.figshare.979133	http://dx.doi.org/10.6084/m9.figshare.979133
OR1101	Luciferase assay	Dual-Glo Luciferase Assay System	Promega Corporation, Madison WI, USA	Polarstar Optima plate reader	BMG Labtech GMBH, Ortenberg, Germany	Microsoft Excel, GraphPad Prism 4, and MATLAB	Primary Screen	1377	OR1101_Odor1377	1	PrimaryScreen.tsv	FigShare	10.6084/m9.figshare.979133	http://dx.doi.org/10.6084/m9.figshare.979133
OR1111	Luciferase assay	Dual-Glo Luciferase Assay System	Promega Corporation, Madison WI, USA	Polarstar Optima plate reader	BMG Labtech GMBH, Ortenberg, Germany	Microsoft Excel, GraphPad Prism 4, and MATLAB	Primary Screen	1377	OR1111_Odor1377	1	PrimaryScreen.tsv	FigShare	10.6084/m9.figshare.979133	http://dx.doi.org/10.6084/m9.figshare.979133
OR2319	Luciferase assay	Dual-Glo Luciferase Assay System	Promega Corporation, Madison WI, USA	Polarstar Optima plate reader	BMG Labtech GMBH, Ortenberg, Germany	Microsoft Excel, GraphPad Prism 4, and MATLAB	Primary Screen	1377	OR2319_Odor1377	7	PrimaryScreen.tsv	FigShare	10.6084/m9.figshare.979133	http://dx.doi.org/10.6084/m9.figshare.979133
OR1025	Luciferase assay	Dual-Glo Luciferase Assay System	Promega Corporation, Madison WI, USA	Polarstar Optima plate reader	BMG Labtech GMBH, Ortenberg, Germany	Microsoft Excel, GraphPad Prism 4, and MATLAB	Primary Screen	1377	OR1025_Odor1377	1	PrimaryScreen.tsv	FigShare	10.6084/m9.figshare.979133	http://dx.doi.org/10.6084/m9.figshare.979133
OR1033	Luciferase assay	Dual-Glo Luciferase Assay System	Promega Corporation, Madison WI, USA	Polarstar Optima plate reader	BMG Labtech GMBH, Ortenberg, Germany	Microsoft Excel, GraphPad Prism 4, and MATLAB	Primary Screen	1377	OR1033_Odor1377	1	PrimaryScreen.tsv	FigShare	10.6084/m9.figshare.979133	http://dx.doi.org/10.6084/m9.figshare.979133
OR1041	Luciferase assay	Dual-Glo Luciferase Assay System	Promega Corporation, Madison WI, USA	Polarstar Optima plate reader	BMG Labtech GMBH, Ortenberg, Germany	Microsoft Excel, GraphPad Prism 4, and MATLAB	Primary Screen	1377	OR1041_Odor1377	1	PrimaryScreen.tsv	FigShare	10.6084/m9.figshare.979133	http://dx.doi.org/10.6084/m9.figshare.979133
OR1050	Luciferase assay	Dual-Glo Luciferase Assay System	Promega Corporation, Madison WI, USA	Polarstar Optima plate reader	BMG Labtech GMBH, Ortenberg, Germany	Microsoft Excel, GraphPad Prism 4, and MATLAB	Primary Screen	1377	OR1050_Odor1377	1	PrimaryScreen.tsv	FigShare	10.6084/m9.figshare.979133	http://dx.doi.org/10.6084/m9.figshare.979133
OR1058	Luciferase assay	Dual-Glo Luciferase Assay System	Promega Corporation, Madison WI, USA	Polarstar Optima plate reader	BMG Labtech GMBH, Ortenberg, Germany	Microsoft Excel, GraphPad Prism 4, and MATLAB	Primary Screen	1377	OR1058_Odor1377	1	PrimaryScreen.tsv	FigShare	10.6084/m9.figshare.979133	http://dx.doi.org/10.6084/m9.figshare.979133
OR1066	Luciferase assay	Dual-Glo Luciferase Assay System	Promega Corporation, Madison WI, USA	Polarstar Optima plate reader	BMG Labtech GMBH, Ortenberg, Germany	Microsoft Excel, GraphPad Prism 4, and MATLAB	Primary Screen	1377	OR1066_Odor1377	1	PrimaryScreen.tsv	FigShare	10.6084/m9.figshare.979133	http://dx.doi.org/10.6084/m9.figshare.979133
OR1074	Luciferase assay	Dual-Glo Luciferase Assay System	Promega Corporation, Madison WI, USA	Polarstar Optima plate reader	BMG Labtech GMBH, Ortenberg, Germany	Microsoft Excel, GraphPad Prism 4, and MATLAB	Primary Screen	1377	OR1074_Odor1377	1	PrimaryScreen.tsv	FigShare	10.6084/m9.figshare.979133	http://dx.doi.org/10.6084/m9.figshare.979133
OR1082	Luciferase assay	Dual-Glo Luciferase Assay System	Promega Corporation, Madison WI, USA	Polarstar Optima plate reader	BMG Labtech GMBH, Ortenberg, Germany	Microsoft Excel, GraphPad Prism 4, and MATLAB	Primary Screen	1377	OR1082_Odor1377	1	PrimaryScreen.tsv	FigShare	10.6084/m9.figshare.979133	http://dx.doi.org/10.6084/m9.figshare.979133
OR1091	Luciferase assay	Dual-Glo Luciferase Assay System	Promega Corporation, Madison WI, USA	Polarstar Optima plate reader	BMG Labtech GMBH, Ortenberg, Germany	Microsoft Excel, GraphPad Prism 4, and MATLAB	Primary Screen	1377	OR1091_Odor1377	1	PrimaryScreen.tsv	FigShare	10.6084/m9.figshare.979133	http://dx.doi.org/10.6084/m9.figshare.979133
OR1102	Luciferase assay	Dual-Glo Luciferase Assay System	Promega Corporation, Madison WI, USA	Polarstar Optima plate reader	BMG Labtech GMBH, Ortenberg, Germany	Microsoft Excel, GraphPad Prism 4, and MATLAB	Primary Screen	1377	OR1102_Odor1377	1	PrimaryScreen.tsv	FigShare	10.6084/m9.figshare.979133	http://dx.doi.org/10.6084/m9.figshare.979133
OR1112	Luciferase assay	Dual-Glo Luciferase Assay System	Promega Corporation, Madison WI, USA	Polarstar Optima plate reader	BMG Labtech GMBH, Ortenberg, Germany	Microsoft Excel, GraphPad Prism 4, and MATLAB	Primary Screen	1377	OR1112_Odor1377	1	PrimaryScreen.tsv	FigShare	10.6084/m9.figshare.979133	http://dx.doi.org/10.6084/m9.figshare.979133
OR2214	Luciferase assay	Dual-Glo Luciferase Assay System	Promega Corporation, Madison WI, USA	Polarstar Optima plate reader	BMG Labtech GMBH, Ortenberg, Germany	Microsoft Excel, GraphPad Prism 4, and MATLAB	Primary Screen	1377	OR2214_Odor1377	7	PrimaryScreen.tsv	FigShare	10.6084/m9.figshare.979133	http://dx.doi.org/10.6084/m9.figshare.979133
OR1026	Luciferase assay	Dual-Glo Luciferase Assay System	Promega Corporation, Madison WI, USA	Polarstar Optima plate reader	BMG Labtech GMBH, Ortenberg, Germany	Microsoft Excel, GraphPad Prism 4, and MATLAB	Primary Screen	1377	OR1026_Odor1377	1	PrimaryScreen.tsv	FigShare	10.6084/m9.figshare.979133	http://dx.doi.org/10.6084/m9.figshare.979133
OR1034	Luciferase assay	Dual-Glo Luciferase Assay System	Promega Corporation, Madison WI, USA	Polarstar Optima plate reader	BMG Labtech GMBH, Ortenberg, Germany	Microsoft Excel, GraphPad Prism 4, and MATLAB	Primary Screen	1377	OR1034_Odor1377	1	PrimaryScreen.tsv	FigShare	10.6084/m9.figshare.979133	http://dx.doi.org/10.6084/m9.figshare.979133
OR1042	Luciferase assay	Dual-Glo Luciferase Assay System	Promega Corporation, Madison WI, USA	Polarstar Optima plate reader	BMG Labtech GMBH, Ortenberg, Germany	Microsoft Excel, GraphPad Prism 4, and MATLAB	Primary Screen	1377	OR1042_Odor1377	1	PrimaryScreen.tsv	FigShare	10.6084/m9.figshare.979133	http://dx.doi.org/10.6084/m9.figshare.979133
OR1051	Luciferase assay	Dual-Glo Luciferase Assay System	Promega Corporation, Madison WI, USA	Polarstar Optima plate reader	BMG Labtech GMBH, Ortenberg, Germany	Microsoft Excel, GraphPad Prism 4, and MATLAB	Primary Screen	1377	OR1051_Odor1377	1	PrimaryScreen.tsv	FigShare	10.6084/m9.figshare.979133	http://dx.doi.org/10.6084/m9.figshare.979133
OR1059	Luciferase assay	Dual-Glo Luciferase Assay System	Promega Corporation, Madison WI, USA	Polarstar Optima plate reader	BMG Labtech GMBH, Ortenberg, Germany	Microsoft Excel, GraphPad Prism 4, and MATLAB	Primary Screen	1377	OR1059_Odor1377	1	PrimaryScreen.tsv	FigShare	10.6084/m9.figshare.979133	http://dx.doi.org/10.6084/m9.figshare.979133
OR1067	Luciferase assay	Dual-Glo Luciferase Assay System	Promega Corporation, Madison WI, USA	Polarstar Optima plate reader	BMG Labtech GMBH, Ortenberg, Germany	Microsoft Excel, GraphPad Prism 4, and MATLAB	Primary Screen	1377	OR1067_Odor1377	8	PrimaryScreen.tsv	FigShare	10.6084/m9.figshare.979133	http://dx.doi.org/10.6084/m9.figshare.979133
OR1075	Luciferase assay	Dual-Glo Luciferase Assay System	Promega Corporation, Madison WI, USA	Polarstar Optima plate reader	BMG Labtech GMBH, Ortenberg, Germany	Microsoft Excel, GraphPad Prism 4, and MATLAB	Primary Screen	1377	OR1075_Odor1377	1	PrimaryScreen.tsv	FigShare	10.6084/m9.figshare.979133	http://dx.doi.org/10.6084/m9.figshare.979133
OR1083	Luciferase assay	Dual-Glo Luciferase Assay System	Promega Corporation, Madison WI, USA	Polarstar Optima plate reader	BMG Labtech GMBH, Ortenberg, Germany	Microsoft Excel, GraphPad Prism 4, and MATLAB	Primary Screen	1377	OR1083_Odor1377	1	PrimaryScreen.tsv	FigShare	10.6084/m9.figshare.979133	http://dx.doi.org/10.6084/m9.figshare.979133
OR1094	Luciferase assay	Dual-Glo Luciferase Assay System	Promega Corporation, Madison WI, USA	Polarstar Optima plate reader	BMG Labtech GMBH, Ortenberg, Germany	Microsoft Excel, GraphPad Prism 4, and MATLAB	Primary Screen	1377	OR1094_Odor1377	1	PrimaryScreen.tsv	FigShare	10.6084/m9.figshare.979133	http://dx.doi.org/10.6084/m9.figshare.979133
OR1103	Luciferase assay	Dual-Glo Luciferase Assay System	Promega Corporation, Madison WI, USA	Polarstar Optima plate reader	BMG Labtech GMBH, Ortenberg, Germany	Microsoft Excel, GraphPad Prism 4, and MATLAB	Primary Screen	1377	OR1103_Odor1377	1	PrimaryScreen.tsv	FigShare	10.6084/m9.figshare.979133	http://dx.doi.org/10.6084/m9.figshare.979133
OR1113	Luciferase assay	Dual-Glo Luciferase Assay System	Promega Corporation, Madison WI, USA	Polarstar Optima plate reader	BMG Labtech GMBH, Ortenberg, Germany	Microsoft Excel, GraphPad Prism 4, and MATLAB	Primary Screen	1377	OR1113_Odor1377	1	PrimaryScreen.tsv	FigShare	10.6084/m9.figshare.979133	http://dx.doi.org/10.6084/m9.figshare.979133
OR1027	Luciferase assay	Dual-Glo Luciferase Assay System	Promega Corporation, Madison WI, USA	Polarstar Optima plate reader	BMG Labtech GMBH, Ortenberg, Germany	Microsoft Excel, GraphPad Prism 4, and MATLAB	Primary Screen	1377	OR1027_Odor1377	1	PrimaryScreen.tsv	FigShare	10.6084/m9.figshare.979133	http://dx.doi.org/10.6084/m9.figshare.979133
OR1035	Luciferase assay	Dual-Glo Luciferase Assay System	Promega Corporation, Madison WI, USA	Polarstar Optima plate reader	BMG Labtech GMBH, Ortenberg, Germany	Microsoft Excel, GraphPad Prism 4, and MATLAB	Primary Screen	1377	OR1035_Odor1377	1	PrimaryScreen.tsv	FigShare	10.6084/m9.figshare.979133	http://dx.doi.org/10.6084/m9.figshare.979133
OR1043	Luciferase assay	Dual-Glo Luciferase Assay System	Promega Corporation, Madison WI, USA	Polarstar Optima plate reader	BMG Labtech GMBH, Ortenberg, Germany	Microsoft Excel, GraphPad Prism 4, and MATLAB	Primary Screen	1377	OR1043_Odor1377	1	PrimaryScreen.tsv	FigShare	10.6084/m9.figshare.979133	http://dx.doi.org/10.6084/m9.figshare.979133
OR1052	Luciferase assay	Dual-Glo Luciferase Assay System	Promega Corporation, Madison WI, USA	Polarstar Optima plate reader	BMG Labtech GMBH, Ortenberg, Germany	Microsoft Excel, GraphPad Prism 4, and MATLAB	Primary Screen	1377	OR1052_Odor1377	1	PrimaryScreen.tsv	FigShare	10.6084/m9.figshare.979133	http://dx.doi.org/10.6084/m9.figshare.979133
OR1060	Luciferase assay	Dual-Glo Luciferase Assay System	Promega Corporation, Madison WI, USA	Polarstar Optima plate reader	BMG Labtech GMBH, Ortenberg, Germany	Microsoft Excel, GraphPad Prism 4, and MATLAB	Primary Screen	1377	OR1060_Odor1377	1	PrimaryScreen.tsv	FigShare	10.6084/m9.figshare.979133	http://dx.doi.org/10.6084/m9.figshare.979133
OR1068	Luciferase assay	Dual-Glo Luciferase Assay System	Promega Corporation, Madison WI, USA	Polarstar Optima plate reader	BMG Labtech GMBH, Ortenberg, Germany	Microsoft Excel, GraphPad Prism 4, and MATLAB	Primary Screen	1377	OR1068_Odor1377	1	PrimaryScreen.tsv	FigShare	10.6084/m9.figshare.979133	http://dx.doi.org/10.6084/m9.figshare.979133
OR1076	Luciferase assay	Dual-Glo Luciferase Assay System	Promega Corporation, Madison WI, USA	Polarstar Optima plate reader	BMG Labtech GMBH, Ortenberg, Germany	Microsoft Excel, GraphPad Prism 4, and MATLAB	Primary Screen	1377	OR1076_Odor1377	1	PrimaryScreen.tsv	FigShare	10.6084/m9.figshare.979133	http://dx.doi.org/10.6084/m9.figshare.979133
OR1085	Luciferase assay	Dual-Glo Luciferase Assay System	Promega Corporation, Madison WI, USA	Polarstar Optima plate reader	BMG Labtech GMBH, Ortenberg, Germany	Microsoft Excel, GraphPad Prism 4, and MATLAB	Primary Screen	1377	OR1085_Odor1377	1	PrimaryScreen.tsv	FigShare	10.6084/m9.figshare.979133	http://dx.doi.org/10.6084/m9.figshare.979133
OR1095	Luciferase assay	Dual-Glo Luciferase Assay System	Promega Corporation, Madison WI, USA	Polarstar Optima plate reader	BMG Labtech GMBH, Ortenberg, Germany	Microsoft Excel, GraphPad Prism 4, and MATLAB	Primary Screen	1377	OR1095_Odor1377	1	PrimaryScreen.tsv	FigShare	10.6084/m9.figshare.979133	http://dx.doi.org/10.6084/m9.figshare.979133
OR1104	Luciferase assay	Dual-Glo Luciferase Assay System	Promega Corporation, Madison WI, USA	Polarstar Optima plate reader	BMG Labtech GMBH, Ortenberg, Germany	Microsoft Excel, GraphPad Prism 4, and MATLAB	Primary Screen	1377	OR1104_Odor1377	1	PrimaryScreen.tsv	FigShare	10.6084/m9.figshare.979133	http://dx.doi.org/10.6084/m9.figshare.979133
OR1114	Luciferase assay	Dual-Glo Luciferase Assay System	Promega Corporation, Madison WI, USA	Polarstar Optima plate reader	BMG Labtech GMBH, Ortenberg, Germany	Microsoft Excel, GraphPad Prism 4, and MATLAB	Primary Screen	1377	OR1114_Odor1377	1	PrimaryScreen.tsv	FigShare	10.6084/m9.figshare.979133	http://dx.doi.org/10.6084/m9.figshare.979133
OR1028	Luciferase assay	Dual-Glo Luciferase Assay System	Promega Corporation, Madison WI, USA	Polarstar Optima plate reader	BMG Labtech GMBH, Ortenberg, Germany	Microsoft Excel, GraphPad Prism 4, and MATLAB	Primary Screen	1377	OR1028_Odor1377	1	PrimaryScreen.tsv	FigShare	10.6084/m9.figshare.979133	http://dx.doi.org/10.6084/m9.figshare.979133
OR1036	Luciferase assay	Dual-Glo Luciferase Assay System	Promega Corporation, Madison WI, USA	Polarstar Optima plate reader	BMG Labtech GMBH, Ortenberg, Germany	Microsoft Excel, GraphPad Prism 4, and MATLAB	Primary Screen	1377	OR1036_Odor1377	1	PrimaryScreen.tsv	FigShare	10.6084/m9.figshare.979133	http://dx.doi.org/10.6084/m9.figshare.979133
OR1044	Luciferase assay	Dual-Glo Luciferase Assay System	Promega Corporation, Madison WI, USA	Polarstar Optima plate reader	BMG Labtech GMBH, Ortenberg, Germany	Microsoft Excel, GraphPad Prism 4, and MATLAB	Primary Screen	1377	OR1044_Odor1377	1	PrimaryScreen.tsv	FigShare	10.6084/m9.figshare.979133	http://dx.doi.org/10.6084/m9.figshare.979133
OR1053	Luciferase assay	Dual-Glo Luciferase Assay System	Promega Corporation, Madison WI, USA	Polarstar Optima plate reader	BMG Labtech GMBH, Ortenberg, Germany	Microsoft Excel, GraphPad Prism 4, and MATLAB	Primary Screen	1377	OR1053_Odor1377	1	PrimaryScreen.tsv	FigShare	10.6084/m9.figshare.979133	http://dx.doi.org/10.6084/m9.figshare.979133
OR1061	Luciferase assay	Dual-Glo Luciferase Assay System	Promega Corporation, Madison WI, USA	Polarstar Optima plate reader	BMG Labtech GMBH, Ortenberg, Germany	Microsoft Excel, GraphPad Prism 4, and MATLAB	Primary Screen	1377	OR1061_Odor1377	1	PrimaryScreen.tsv	FigShare	10.6084/m9.figshare.979133	http://dx.doi.org/10.6084/m9.figshare.979133
OR1069	Luciferase assay	Dual-Glo Luciferase Assay System	Promega Corporation, Madison WI, USA	Polarstar Optima plate reader	BMG Labtech GMBH, Ortenberg, Germany	Microsoft Excel, GraphPad Prism 4, and MATLAB	Primary Screen	1377	OR1069_Odor1377	1	PrimaryScreen.tsv	FigShare	10.6084/m9.figshare.979133	http://dx.doi.org/10.6084/m9.figshare.979133
OR1077	Luciferase assay	Dual-Glo Luciferase Assay System	Promega Corporation, Madison WI, USA	Polarstar Optima plate reader	BMG Labtech GMBH, Ortenberg, Germany	Microsoft Excel, GraphPad Prism 4, and MATLAB	Primary Screen	1377	OR1077_Odor1377	1	PrimaryScreen.tsv	FigShare	10.6084/m9.figshare.979133	http://dx.doi.org/10.6084/m9.figshare.979133
OR1086	Luciferase assay	Dual-Glo Luciferase Assay System	Promega Corporation, Madison WI, USA	Polarstar Optima plate reader	BMG Labtech GMBH, Ortenberg, Germany	Microsoft Excel, GraphPad Prism 4, and MATLAB	Primary Screen	1377	OR1086_Odor1377	1	PrimaryScreen.tsv	FigShare	10.6084/m9.figshare.979133	http://dx.doi.org/10.6084/m9.figshare.979133
OR1096	Luciferase assay	Dual-Glo Luciferase Assay System	Promega Corporation, Madison WI, USA	Polarstar Optima plate reader	BMG Labtech GMBH, Ortenberg, Germany	Microsoft Excel, GraphPad Prism 4, and MATLAB	Primary Screen	1377	OR1096_Odor1377	1	PrimaryScreen.tsv	FigShare	10.6084/m9.figshare.979133	http://dx.doi.org/10.6084/m9.figshare.979133
OR1105	Luciferase assay	Dual-Glo Luciferase Assay System	Promega Corporation, Madison WI, USA	Polarstar Optima plate reader	BMG Labtech GMBH, Ortenberg, Germany	Microsoft Excel, GraphPad Prism 4, and MATLAB	Primary Screen	1377	OR1105_Odor1377	1	PrimaryScreen.tsv	FigShare	10.6084/m9.figshare.979133	http://dx.doi.org/10.6084/m9.figshare.979133
OR1115	Luciferase assay	Dual-Glo Luciferase Assay System	Promega Corporation, Madison WI, USA	Polarstar Optima plate reader	BMG Labtech GMBH, Ortenberg, Germany	Microsoft Excel, GraphPad Prism 4, and MATLAB	Primary Screen	1377	OR1115_Odor1377	1	PrimaryScreen.tsv	FigShare	10.6084/m9.figshare.979133	http://dx.doi.org/10.6084/m9.figshare.979133
OR1029	Luciferase assay	Dual-Glo Luciferase Assay System	Promega Corporation, Madison WI, USA	Polarstar Optima plate reader	BMG Labtech GMBH, Ortenberg, Germany	Microsoft Excel, GraphPad Prism 4, and MATLAB	Primary Screen	1377	OR1029_Odor1377	1	PrimaryScreen.tsv	FigShare	10.6084/m9.figshare.979133	http://dx.doi.org/10.6084/m9.figshare.979133
OR1037	Luciferase assay	Dual-Glo Luciferase Assay System	Promega Corporation, Madison WI, USA	Polarstar Optima plate reader	BMG Labtech GMBH, Ortenberg, Germany	Microsoft Excel, GraphPad Prism 4, and MATLAB	Primary Screen	1377	OR1037_Odor1377	1	PrimaryScreen.tsv	FigShare	10.6084/m9.figshare.979133	http://dx.doi.org/10.6084/m9.figshare.979133
OR1045	Luciferase assay	Dual-Glo Luciferase Assay System	Promega Corporation, Madison WI, USA	Polarstar Optima plate reader	BMG Labtech GMBH, Ortenberg, Germany	Microsoft Excel, GraphPad Prism 4, and MATLAB	Primary Screen	1377	OR1045_Odor1377	1	PrimaryScreen.tsv	FigShare	10.6084/m9.figshare.979133	http://dx.doi.org/10.6084/m9.figshare.979133
OR1054	Luciferase assay	Dual-Glo Luciferase Assay System	Promega Corporation, Madison WI, USA	Polarstar Optima plate reader	BMG Labtech GMBH, Ortenberg, Germany	Microsoft Excel, GraphPad Prism 4, and MATLAB	Primary Screen	1377	OR1054_Odor1377	1	PrimaryScreen.tsv	FigShare	10.6084/m9.figshare.979133	http://dx.doi.org/10.6084/m9.figshare.979133
OR1062	Luciferase assay	Dual-Glo Luciferase Assay System	Promega Corporation, Madison WI, USA	Polarstar Optima plate reader	BMG Labtech GMBH, Ortenberg, Germany	Microsoft Excel, GraphPad Prism 4, and MATLAB	Primary Screen	1377	OR1062_Odor1377	1	PrimaryScreen.tsv	FigShare	10.6084/m9.figshare.979133	http://dx.doi.org/10.6084/m9.figshare.979133
OR1070	Luciferase assay	Dual-Glo Luciferase Assay System	Promega Corporation, Madison WI, USA	Polarstar Optima plate reader	BMG Labtech GMBH, Ortenberg, Germany	Microsoft Excel, GraphPad Prism 4, and MATLAB	Primary Screen	1377	OR1070_Odor1377	1	PrimaryScreen.tsv	FigShare	10.6084/m9.figshare.979133	http://dx.doi.org/10.6084/m9.figshare.979133
OR1078	Luciferase assay	Dual-Glo Luciferase Assay System	Promega Corporation, Madison WI, USA	Polarstar Optima plate reader	BMG Labtech GMBH, Ortenberg, Germany	Microsoft Excel, GraphPad Prism 4, and MATLAB	Primary Screen	1377	OR1078_Odor1377	1	PrimaryScreen.tsv	FigShare	10.6084/m9.figshare.979133	http://dx.doi.org/10.6084/m9.figshare.979133
OR1087	Luciferase assay	Dual-Glo Luciferase Assay System	Promega Corporation, Madison WI, USA	Polarstar Optima plate reader	BMG Labtech GMBH, Ortenberg, Germany	Microsoft Excel, GraphPad Prism 4, and MATLAB	Primary Screen	1377	OR1087_Odor1377	1	PrimaryScreen.tsv	FigShare	10.6084/m9.figshare.979133	http://dx.doi.org/10.6084/m9.figshare.979133
OR1097	Luciferase assay	Dual-Glo Luciferase Assay System	Promega Corporation, Madison WI, USA	Polarstar Optima plate reader	BMG Labtech GMBH, Ortenberg, Germany	Microsoft Excel, GraphPad Prism 4, and MATLAB	Primary Screen	1377	OR1097_Odor1377	1	PrimaryScreen.tsv	FigShare	10.6084/m9.figshare.979133	http://dx.doi.org/10.6084/m9.figshare.979133
OR1107	Luciferase assay	Dual-Glo Luciferase Assay System	Promega Corporation, Madison WI, USA	Polarstar Optima plate reader	BMG Labtech GMBH, Ortenberg, Germany	Microsoft Excel, GraphPad Prism 4, and MATLAB	Primary Screen	1377	OR1107_Odor1377	1	PrimaryScreen.tsv	FigShare	10.6084/m9.figshare.979133	http://dx.doi.org/10.6084/m9.figshare.979133
OR2147	Luciferase assay	Dual-Glo Luciferase Assay System	Promega Corporation, Madison WI, USA	Polarstar Optima plate reader	BMG Labtech GMBH, Ortenberg, Germany	Microsoft Excel, GraphPad Prism 4, and MATLAB	Primary Screen	1377	OR2147_Odor1377	7	PrimaryScreen.tsv	FigShare	10.6084/m9.figshare.979133	http://dx.doi.org/10.6084/m9.figshare.979133
OR1030	Luciferase assay	Dual-Glo Luciferase Assay System	Promega Corporation, Madison WI, USA	Polarstar Optima plate reader	BMG Labtech GMBH, Ortenberg, Germany	Microsoft Excel, GraphPad Prism 4, and MATLAB	Primary Screen	1377	OR1030_Odor1377	1	PrimaryScreen.tsv	FigShare	10.6084/m9.figshare.979133	http://dx.doi.org/10.6084/m9.figshare.979133
OR1038	Luciferase assay	Dual-Glo Luciferase Assay System	Promega Corporation, Madison WI, USA	Polarstar Optima plate reader	BMG Labtech GMBH, Ortenberg, Germany	Microsoft Excel, GraphPad Prism 4, and MATLAB	Primary Screen	1377	OR1038_Odor1377	1	PrimaryScreen.tsv	FigShare	10.6084/m9.figshare.979133	http://dx.doi.org/10.6084/m9.figshare.979133
OR1046	Luciferase assay	Dual-Glo Luciferase Assay System	Promega Corporation, Madison WI, USA	Polarstar Optima plate reader	BMG Labtech GMBH, Ortenberg, Germany	Microsoft Excel, GraphPad Prism 4, and MATLAB	Primary Screen	1377	OR1046_Odor1377	1	PrimaryScreen.tsv	FigShare	10.6084/m9.figshare.979133	http://dx.doi.org/10.6084/m9.figshare.979133
OR1055	Luciferase assay	Dual-Glo Luciferase Assay System	Promega Corporation, Madison WI, USA	Polarstar Optima plate reader	BMG Labtech GMBH, Ortenberg, Germany	Microsoft Excel, GraphPad Prism 4, and MATLAB	Primary Screen	1377	OR1055_Odor1377	1	PrimaryScreen.tsv	FigShare	10.6084/m9.figshare.979133	http://dx.doi.org/10.6084/m9.figshare.979133
OR1063	Luciferase assay	Dual-Glo Luciferase Assay System	Promega Corporation, Madison WI, USA	Polarstar Optima plate reader	BMG Labtech GMBH, Ortenberg, Germany	Microsoft Excel, GraphPad Prism 4, and MATLAB	Primary Screen	1377	OR1063_Odor1377	1	PrimaryScreen.tsv	FigShare	10.6084/m9.figshare.979133	http://dx.doi.org/10.6084/m9.figshare.979133
OR1071	Luciferase assay	Dual-Glo Luciferase Assay System	Promega Corporation, Madison WI, USA	Polarstar Optima plate reader	BMG Labtech GMBH, Ortenberg, Germany	Microsoft Excel, GraphPad Prism 4, and MATLAB	Primary Screen	1377	OR1071_Odor1377	1	PrimaryScreen.tsv	FigShare	10.6084/m9.figshare.979133	http://dx.doi.org/10.6084/m9.figshare.979133
OR1079	Luciferase assay	Dual-Glo Luciferase Assay System	Promega Corporation, Madison WI, USA	Polarstar Optima plate reader	BMG Labtech GMBH, Ortenberg, Germany	Microsoft Excel, GraphPad Prism 4, and MATLAB	Primary Screen	1377	OR1079_Odor1377	1	PrimaryScreen.tsv	FigShare	10.6084/m9.figshare.979133	http://dx.doi.org/10.6084/m9.figshare.979133
OR1088	Luciferase assay	Dual-Glo Luciferase Assay System	Promega Corporation, Madison WI, USA	Polarstar Optima plate reader	BMG Labtech GMBH, Ortenberg, Germany	Microsoft Excel, GraphPad Prism 4, and MATLAB	Primary Screen	1377	OR1088_Odor1377	1	PrimaryScreen.tsv	FigShare	10.6084/m9.figshare.979133	http://dx.doi.org/10.6084/m9.figshare.979133
OR1098	Luciferase assay	Dual-Glo Luciferase Assay System	Promega Corporation, Madison WI, USA	Polarstar Optima plate reader	BMG Labtech GMBH, Ortenberg, Germany	Microsoft Excel, GraphPad Prism 4, and MATLAB	Primary Screen	1377	OR1098_Odor1377	1	PrimaryScreen.tsv	FigShare	10.6084/m9.figshare.979133	http://dx.doi.org/10.6084/m9.figshare.979133
OR1108	Luciferase assay	Dual-Glo Luciferase Assay System	Promega Corporation, Madison WI, USA	Polarstar Optima plate reader	BMG Labtech GMBH, Ortenberg, Germany	Microsoft Excel, GraphPad Prism 4, and MATLAB	Primary Screen	1377	OR1108_Odor1377	1	PrimaryScreen.tsv	FigShare	10.6084/m9.figshare.979133	http://dx.doi.org/10.6084/m9.figshare.979133
OR1031	Luciferase assay	Dual-Glo Luciferase Assay System	Promega Corporation, Madison WI, USA	Polarstar Optima plate reader	BMG Labtech GMBH, Ortenberg, Germany	Microsoft Excel, GraphPad Prism 4, and MATLAB	Primary Screen	1377	OR1031_Odor1377	1	PrimaryScreen.tsv	FigShare	10.6084/m9.figshare.979133	http://dx.doi.org/10.6084/m9.figshare.979133
OR1039	Luciferase assay	Dual-Glo Luciferase Assay System	Promega Corporation, Madison WI, USA	Polarstar Optima plate reader	BMG Labtech GMBH, Ortenberg, Germany	Microsoft Excel, GraphPad Prism 4, and MATLAB	Primary Screen	1377	OR1039_Odor1377	1	PrimaryScreen.tsv	FigShare	10.6084/m9.figshare.979133	http://dx.doi.org/10.6084/m9.figshare.979133
OR1047	Luciferase assay	Dual-Glo Luciferase Assay System	Promega Corporation, Madison WI, USA	Polarstar Optima plate reader	BMG Labtech GMBH, Ortenberg, Germany	Microsoft Excel, GraphPad Prism 4, and MATLAB	Primary Screen	1377	OR1047_Odor1377	1	PrimaryScreen.tsv	FigShare	10.6084/m9.figshare.979133	http://dx.doi.org/10.6084/m9.figshare.979133
OR1056	Luciferase assay	Dual-Glo Luciferase Assay System	Promega Corporation, Madison WI, USA	Polarstar Optima plate reader	BMG Labtech GMBH, Ortenberg, Germany	Microsoft Excel, GraphPad Prism 4, and MATLAB	Primary Screen	1377	OR1056_Odor1377	1	PrimaryScreen.tsv	FigShare	10.6084/m9.figshare.979133	http://dx.doi.org/10.6084/m9.figshare.979133
OR1064	Luciferase assay	Dual-Glo Luciferase Assay System	Promega Corporation, Madison WI, USA	Polarstar Optima plate reader	BMG Labtech GMBH, Ortenberg, Germany	Microsoft Excel, GraphPad Prism 4, and MATLAB	Primary Screen	1377	OR1064_Odor1377	1	PrimaryScreen.tsv	FigShare	10.6084/m9.figshare.979133	http://dx.doi.org/10.6084/m9.figshare.979133
OR1072	Luciferase assay	Dual-Glo Luciferase Assay System	Promega Corporation, Madison WI, USA	Polarstar Optima plate reader	BMG Labtech GMBH, Ortenberg, Germany	Microsoft Excel, GraphPad Prism 4, and MATLAB	Primary Screen	1377	OR1072_Odor1377	1	PrimaryScreen.tsv	FigShare	10.6084/m9.figshare.979133	http://dx.doi.org/10.6084/m9.figshare.979133
OR1080	Luciferase assay	Dual-Glo Luciferase Assay System	Promega Corporation, Madison WI, USA	Polarstar Optima plate reader	BMG Labtech GMBH, Ortenberg, Germany	Microsoft Excel, GraphPad Prism 4, and MATLAB	Primary Screen	1377	OR1080_Odor1377	1	PrimaryScreen.tsv	FigShare	10.6084/m9.figshare.979133	http://dx.doi.org/10.6084/m9.figshare.979133
OR1089	Luciferase assay	Dual-Glo Luciferase Assay System	Promega Corporation, Madison WI, USA	Polarstar Optima plate reader	BMG Labtech GMBH, Ortenberg, Germany	Microsoft Excel, GraphPad Prism 4, and MATLAB	Primary Screen	1377	OR1089_Odor1377	1	PrimaryScreen.tsv	FigShare	10.6084/m9.figshare.979133	http://dx.doi.org/10.6084/m9.figshare.979133
OR1100	Luciferase assay	Dual-Glo Luciferase Assay System	Promega Corporation, Madison WI, USA	Polarstar Optima plate reader	BMG Labtech GMBH, Ortenberg, Germany	Microsoft Excel, GraphPad Prism 4, and MATLAB	Primary Screen	1377	OR1100_Odor1377	1	PrimaryScreen.tsv	FigShare	10.6084/m9.figshare.979133	http://dx.doi.org/10.6084/m9.figshare.979133
OR1109	Luciferase assay	Dual-Glo Luciferase Assay System	Promega Corporation, Madison WI, USA	Polarstar Optima plate reader	BMG Labtech GMBH, Ortenberg, Germany	Microsoft Excel, GraphPad Prism 4, and MATLAB	Primary Screen	1377	OR1109_Odor1377	1	PrimaryScreen.tsv	FigShare	10.6084/m9.figshare.979133	http://dx.doi.org/10.6084/m9.figshare.979133
OR2092	Luciferase assay	Dual-Glo Luciferase Assay System	Promega Corporation, Madison WI, USA	Polarstar Optima plate reader	BMG Labtech GMBH, Ortenberg, Germany	Microsoft Excel, GraphPad Prism 4, and MATLAB	Primary Screen	1377	OR2092_Odor1377	7	PrimaryScreen.tsv	FigShare	10.6084/m9.figshare.979133	http://dx.doi.org/10.6084/m9.figshare.979133
OR1024	Luciferase assay	Dual-Glo Luciferase Assay System	Promega Corporation, Madison WI, USA	Polarstar Optima plate reader	BMG Labtech GMBH, Ortenberg, Germany	Microsoft Excel, GraphPad Prism 4, and MATLAB	Primary Screen	1078	OR1024_Odor1078	1	PrimaryScreen.tsv	FigShare	10.6084/m9.figshare.979133	http://dx.doi.org/10.6084/m9.figshare.979133
OR1032	Luciferase assay	Dual-Glo Luciferase Assay System	Promega Corporation, Madison WI, USA	Polarstar Optima plate reader	BMG Labtech GMBH, Ortenberg, Germany	Microsoft Excel, GraphPad Prism 4, and MATLAB	Primary Screen	1078	OR1032_Odor1078	1	PrimaryScreen.tsv	FigShare	10.6084/m9.figshare.979133	http://dx.doi.org/10.6084/m9.figshare.979133
OR1040	Luciferase assay	Dual-Glo Luciferase Assay System	Promega Corporation, Madison WI, USA	Polarstar Optima plate reader	BMG Labtech GMBH, Ortenberg, Germany	Microsoft Excel, GraphPad Prism 4, and MATLAB	Primary Screen	1078	OR1040_Odor1078	1	PrimaryScreen.tsv	FigShare	10.6084/m9.figshare.979133	http://dx.doi.org/10.6084/m9.figshare.979133
OR1049	Luciferase assay	Dual-Glo Luciferase Assay System	Promega Corporation, Madison WI, USA	Polarstar Optima plate reader	BMG Labtech GMBH, Ortenberg, Germany	Microsoft Excel, GraphPad Prism 4, and MATLAB	Primary Screen	1078	OR1049_Odor1078	1	PrimaryScreen.tsv	FigShare	10.6084/m9.figshare.979133	http://dx.doi.org/10.6084/m9.figshare.979133
OR1057	Luciferase assay	Dual-Glo Luciferase Assay System	Promega Corporation, Madison WI, USA	Polarstar Optima plate reader	BMG Labtech GMBH, Ortenberg, Germany	Microsoft Excel, GraphPad Prism 4, and MATLAB	Primary Screen	1078	OR1057_Odor1078	1	PrimaryScreen.tsv	FigShare	10.6084/m9.figshare.979133	http://dx.doi.org/10.6084/m9.figshare.979133
OR1065	Luciferase assay	Dual-Glo Luciferase Assay System	Promega Corporation, Madison WI, USA	Polarstar Optima plate reader	BMG Labtech GMBH, Ortenberg, Germany	Microsoft Excel, GraphPad Prism 4, and MATLAB	Primary Screen	1078	OR1065_Odor1078	1	PrimaryScreen.tsv	FigShare	10.6084/m9.figshare.979133	http://dx.doi.org/10.6084/m9.figshare.979133
OR1073	Luciferase assay	Dual-Glo Luciferase Assay System	Promega Corporation, Madison WI, USA	Polarstar Optima plate reader	BMG Labtech GMBH, Ortenberg, Germany	Microsoft Excel, GraphPad Prism 4, and MATLAB	Primary Screen	1078	OR1073_Odor1078	1	PrimaryScreen.tsv	FigShare	10.6084/m9.figshare.979133	http://dx.doi.org/10.6084/m9.figshare.979133
OR1081	Luciferase assay	Dual-Glo Luciferase Assay System	Promega Corporation, Madison WI, USA	Polarstar Optima plate reader	BMG Labtech GMBH, Ortenberg, Germany	Microsoft Excel, GraphPad Prism 4, and MATLAB	Primary Screen	1078	OR1081_Odor1078	1	PrimaryScreen.tsv	FigShare	10.6084/m9.figshare.979133	http://dx.doi.org/10.6084/m9.figshare.979133
OR1090	Luciferase assay	Dual-Glo Luciferase Assay System	Promega Corporation, Madison WI, USA	Polarstar Optima plate reader	BMG Labtech GMBH, Ortenberg, Germany	Microsoft Excel, GraphPad Prism 4, and MATLAB	Primary Screen	1078	OR1090_Odor1078	1	PrimaryScreen.tsv	FigShare	10.6084/m9.figshare.979133	http://dx.doi.org/10.6084/m9.figshare.979133
OR1101	Luciferase assay	Dual-Glo Luciferase Assay System	Promega Corporation, Madison WI, USA	Polarstar Optima plate reader	BMG Labtech GMBH, Ortenberg, Germany	Microsoft Excel, GraphPad Prism 4, and MATLAB	Primary Screen	1078	OR1101_Odor1078	1	PrimaryScreen.tsv	FigShare	10.6084/m9.figshare.979133	http://dx.doi.org/10.6084/m9.figshare.979133
OR1111	Luciferase assay	Dual-Glo Luciferase Assay System	Promega Corporation, Madison WI, USA	Polarstar Optima plate reader	BMG Labtech GMBH, Ortenberg, Germany	Microsoft Excel, GraphPad Prism 4, and MATLAB	Primary Screen	1078	OR1111_Odor1078	1	PrimaryScreen.tsv	FigShare	10.6084/m9.figshare.979133	http://dx.doi.org/10.6084/m9.figshare.979133
OR2319	Luciferase assay	Dual-Glo Luciferase Assay System	Promega Corporation, Madison WI, USA	Polarstar Optima plate reader	BMG Labtech GMBH, Ortenberg, Germany	Microsoft Excel, GraphPad Prism 4, and MATLAB	Primary Screen	1078	OR2319_Odor1078	6	PrimaryScreen.tsv	FigShare	10.6084/m9.figshare.979133	http://dx.doi.org/10.6084/m9.figshare.979133
OR1025	Luciferase assay	Dual-Glo Luciferase Assay System	Promega Corporation, Madison WI, USA	Polarstar Optima plate reader	BMG Labtech GMBH, Ortenberg, Germany	Microsoft Excel, GraphPad Prism 4, and MATLAB	Primary Screen	1078	OR1025_Odor1078	1	PrimaryScreen.tsv	FigShare	10.6084/m9.figshare.979133	http://dx.doi.org/10.6084/m9.figshare.979133
OR1033	Luciferase assay	Dual-Glo Luciferase Assay System	Promega Corporation, Madison WI, USA	Polarstar Optima plate reader	BMG Labtech GMBH, Ortenberg, Germany	Microsoft Excel, GraphPad Prism 4, and MATLAB	Primary Screen	1078	OR1033_Odor1078	1	PrimaryScreen.tsv	FigShare	10.6084/m9.figshare.979133	http://dx.doi.org/10.6084/m9.figshare.979133
OR1041	Luciferase assay	Dual-Glo Luciferase Assay System	Promega Corporation, Madison WI, USA	Polarstar Optima plate reader	BMG Labtech GMBH, Ortenberg, Germany	Microsoft Excel, GraphPad Prism 4, and MATLAB	Primary Screen	1078	OR1041_Odor1078	1	PrimaryScreen.tsv	FigShare	10.6084/m9.figshare.979133	http://dx.doi.org/10.6084/m9.figshare.979133
OR1050	Luciferase assay	Dual-Glo Luciferase Assay System	Promega Corporation, Madison WI, USA	Polarstar Optima plate reader	BMG Labtech GMBH, Ortenberg, Germany	Microsoft Excel, GraphPad Prism 4, and MATLAB	Primary Screen	1078	OR1050_Odor1078	1	PrimaryScreen.tsv	FigShare	10.6084/m9.figshare.979133	http://dx.doi.org/10.6084/m9.figshare.979133
OR1058	Luciferase assay	Dual-Glo Luciferase Assay System	Promega Corporation, Madison WI, USA	Polarstar Optima plate reader	BMG Labtech GMBH, Ortenberg, Germany	Microsoft Excel, GraphPad Prism 4, and MATLAB	Primary Screen	1078	OR1058_Odor1078	1	PrimaryScreen.tsv	FigShare	10.6084/m9.figshare.979133	http://dx.doi.org/10.6084/m9.figshare.979133
OR1066	Luciferase assay	Dual-Glo Luciferase Assay System	Promega Corporation, Madison WI, USA	Polarstar Optima plate reader	BMG Labtech GMBH, Ortenberg, Germany	Microsoft Excel, GraphPad Prism 4, and MATLAB	Primary Screen	1078	OR1066_Odor1078	1	PrimaryScreen.tsv	FigShare	10.6084/m9.figshare.979133	http://dx.doi.org/10.6084/m9.figshare.979133
OR1074	Luciferase assay	Dual-Glo Luciferase Assay System	Promega Corporation, Madison WI, USA	Polarstar Optima plate reader	BMG Labtech GMBH, Ortenberg, Germany	Microsoft Excel, GraphPad Prism 4, and MATLAB	Primary Screen	1078	OR1074_Odor1078	1	PrimaryScreen.tsv	FigShare	10.6084/m9.figshare.979133	http://dx.doi.org/10.6084/m9.figshare.979133
OR1082	Luciferase assay	Dual-Glo Luciferase Assay System	Promega Corporation, Madison WI, USA	Polarstar Optima plate reader	BMG Labtech GMBH, Ortenberg, Germany	Microsoft Excel, GraphPad Prism 4, and MATLAB	Primary Screen	1078	OR1082_Odor1078	1	PrimaryScreen.tsv	FigShare	10.6084/m9.figshare.979133	http://dx.doi.org/10.6084/m9.figshare.979133
OR1091	Luciferase assay	Dual-Glo Luciferase Assay System	Promega Corporation, Madison WI, USA	Polarstar Optima plate reader	BMG Labtech GMBH, Ortenberg, Germany	Microsoft Excel, GraphPad Prism 4, and MATLAB	Primary Screen	1078	OR1091_Odor1078	1	PrimaryScreen.tsv	FigShare	10.6084/m9.figshare.979133	http://dx.doi.org/10.6084/m9.figshare.979133
OR1102	Luciferase assay	Dual-Glo Luciferase Assay System	Promega Corporation, Madison WI, USA	Polarstar Optima plate reader	BMG Labtech GMBH, Ortenberg, Germany	Microsoft Excel, GraphPad Prism 4, and MATLAB	Primary Screen	1078	OR1102_Odor1078	1	PrimaryScreen.tsv	FigShare	10.6084/m9.figshare.979133	http://dx.doi.org/10.6084/m9.figshare.979133
OR1112	Luciferase assay	Dual-Glo Luciferase Assay System	Promega Corporation, Madison WI, USA	Polarstar Optima plate reader	BMG Labtech GMBH, Ortenberg, Germany	Microsoft Excel, GraphPad Prism 4, and MATLAB	Primary Screen	1078	OR1112_Odor1078	1	PrimaryScreen.tsv	FigShare	10.6084/m9.figshare.979133	http://dx.doi.org/10.6084/m9.figshare.979133
OR2214	Luciferase assay	Dual-Glo Luciferase Assay System	Promega Corporation, Madison WI, USA	Polarstar Optima plate reader	BMG Labtech GMBH, Ortenberg, Germany	Microsoft Excel, GraphPad Prism 4, and MATLAB	Primary Screen	1078	OR2214_Odor1078	6	PrimaryScreen.tsv	FigShare	10.6084/m9.figshare.979133	http://dx.doi.org/10.6084/m9.figshare.979133
OR1026	Luciferase assay	Dual-Glo Luciferase Assay System	Promega Corporation, Madison WI, USA	Polarstar Optima plate reader	BMG Labtech GMBH, Ortenberg, Germany	Microsoft Excel, GraphPad Prism 4, and MATLAB	Primary Screen	1078	OR1026_Odor1078	1	PrimaryScreen.tsv	FigShare	10.6084/m9.figshare.979133	http://dx.doi.org/10.6084/m9.figshare.979133
OR1034	Luciferase assay	Dual-Glo Luciferase Assay System	Promega Corporation, Madison WI, USA	Polarstar Optima plate reader	BMG Labtech GMBH, Ortenberg, Germany	Microsoft Excel, GraphPad Prism 4, and MATLAB	Primary Screen	1078	OR1034_Odor1078	1	PrimaryScreen.tsv	FigShare	10.6084/m9.figshare.979133	http://dx.doi.org/10.6084/m9.figshare.979133
OR1042	Luciferase assay	Dual-Glo Luciferase Assay System	Promega Corporation, Madison WI, USA	Polarstar Optima plate reader	BMG Labtech GMBH, Ortenberg, Germany	Microsoft Excel, GraphPad Prism 4, and MATLAB	Primary Screen	1078	OR1042_Odor1078	1	PrimaryScreen.tsv	FigShare	10.6084/m9.figshare.979133	http://dx.doi.org/10.6084/m9.figshare.979133
OR1051	Luciferase assay	Dual-Glo Luciferase Assay System	Promega Corporation, Madison WI, USA	Polarstar Optima plate reader	BMG Labtech GMBH, Ortenberg, Germany	Microsoft Excel, GraphPad Prism 4, and MATLAB	Primary Screen	1078	OR1051_Odor1078	1	PrimaryScreen.tsv	FigShare	10.6084/m9.figshare.979133	http://dx.doi.org/10.6084/m9.figshare.979133
OR1059	Luciferase assay	Dual-Glo Luciferase Assay System	Promega Corporation, Madison WI, USA	Polarstar Optima plate reader	BMG Labtech GMBH, Ortenberg, Germany	Microsoft Excel, GraphPad Prism 4, and MATLAB	Primary Screen	1078	OR1059_Odor1078	1	PrimaryScreen.tsv	FigShare	10.6084/m9.figshare.979133	http://dx.doi.org/10.6084/m9.figshare.979133
OR1067	Luciferase assay	Dual-Glo Luciferase Assay System	Promega Corporation, Madison WI, USA	Polarstar Optima plate reader	BMG Labtech GMBH, Ortenberg, Germany	Microsoft Excel, GraphPad Prism 4, and MATLAB	Primary Screen	1078	OR1067_Odor1078	8	PrimaryScreen.tsv	FigShare	10.6084/m9.figshare.979133	http://dx.doi.org/10.6084/m9.figshare.979133
OR1075	Luciferase assay	Dual-Glo Luciferase Assay System	Promega Corporation, Madison WI, USA	Polarstar Optima plate reader	BMG Labtech GMBH, Ortenberg, Germany	Microsoft Excel, GraphPad Prism 4, and MATLAB	Primary Screen	1078	OR1075_Odor1078	1	PrimaryScreen.tsv	FigShare	10.6084/m9.figshare.979133	http://dx.doi.org/10.6084/m9.figshare.979133
OR1083	Luciferase assay	Dual-Glo Luciferase Assay System	Promega Corporation, Madison WI, USA	Polarstar Optima plate reader	BMG Labtech GMBH, Ortenberg, Germany	Microsoft Excel, GraphPad Prism 4, and MATLAB	Primary Screen	1078	OR1083_Odor1078	1	PrimaryScreen.tsv	FigShare	10.6084/m9.figshare.979133	http://dx.doi.org/10.6084/m9.figshare.979133
OR1094	Luciferase assay	Dual-Glo Luciferase Assay System	Promega Corporation, Madison WI, USA	Polarstar Optima plate reader	BMG Labtech GMBH, Ortenberg, Germany	Microsoft Excel, GraphPad Prism 4, and MATLAB	Primary Screen	1078	OR1094_Odor1078	1	PrimaryScreen.tsv	FigShare	10.6084/m9.figshare.979133	http://dx.doi.org/10.6084/m9.figshare.979133
OR1103	Luciferase assay	Dual-Glo Luciferase Assay System	Promega Corporation, Madison WI, USA	Polarstar Optima plate reader	BMG Labtech GMBH, Ortenberg, Germany	Microsoft Excel, GraphPad Prism 4, and MATLAB	Primary Screen	1078	OR1103_Odor1078	1	PrimaryScreen.tsv	FigShare	10.6084/m9.figshare.979133	http://dx.doi.org/10.6084/m9.figshare.979133
OR1113	Luciferase assay	Dual-Glo Luciferase Assay System	Promega Corporation, Madison WI, USA	Polarstar Optima plate reader	BMG Labtech GMBH, Ortenberg, Germany	Microsoft Excel, GraphPad Prism 4, and MATLAB	Primary Screen	1078	OR1113_Odor1078	1	PrimaryScreen.tsv	FigShare	10.6084/m9.figshare.979133	http://dx.doi.org/10.6084/m9.figshare.979133
OR1027	Luciferase assay	Dual-Glo Luciferase Assay System	Promega Corporation, Madison WI, USA	Polarstar Optima plate reader	BMG Labtech GMBH, Ortenberg, Germany	Microsoft Excel, GraphPad Prism 4, and MATLAB	Primary Screen	1078	OR1027_Odor1078	1	PrimaryScreen.tsv	FigShare	10.6084/m9.figshare.979133	http://dx.doi.org/10.6084/m9.figshare.979133
OR1035	Luciferase assay	Dual-Glo Luciferase Assay System	Promega Corporation, Madison WI, USA	Polarstar Optima plate reader	BMG Labtech GMBH, Ortenberg, Germany	Microsoft Excel, GraphPad Prism 4, and MATLAB	Primary Screen	1078	OR1035_Odor1078	1	PrimaryScreen.tsv	FigShare	10.6084/m9.figshare.979133	http://dx.doi.org/10.6084/m9.figshare.979133
OR1043	Luciferase assay	Dual-Glo Luciferase Assay System	Promega Corporation, Madison WI, USA	Polarstar Optima plate reader	BMG Labtech GMBH, Ortenberg, Germany	Microsoft Excel, GraphPad Prism 4, and MATLAB	Primary Screen	1078	OR1043_Odor1078	1	PrimaryScreen.tsv	FigShare	10.6084/m9.figshare.979133	http://dx.doi.org/10.6084/m9.figshare.979133
OR1052	Luciferase assay	Dual-Glo Luciferase Assay System	Promega Corporation, Madison WI, USA	Polarstar Optima plate reader	BMG Labtech GMBH, Ortenberg, Germany	Microsoft Excel, GraphPad Prism 4, and MATLAB	Primary Screen	1078	OR1052_Odor1078	1	PrimaryScreen.tsv	FigShare	10.6084/m9.figshare.979133	http://dx.doi.org/10.6084/m9.figshare.979133
OR1060	Luciferase assay	Dual-Glo Luciferase Assay System	Promega Corporation, Madison WI, USA	Polarstar Optima plate reader	BMG Labtech GMBH, Ortenberg, Germany	Microsoft Excel, GraphPad Prism 4, and MATLAB	Primary Screen	1078	OR1060_Odor1078	1	PrimaryScreen.tsv	FigShare	10.6084/m9.figshare.979133	http://dx.doi.org/10.6084/m9.figshare.979133
OR1068	Luciferase assay	Dual-Glo Luciferase Assay System	Promega Corporation, Madison WI, USA	Polarstar Optima plate reader	BMG Labtech GMBH, Ortenberg, Germany	Microsoft Excel, GraphPad Prism 4, and MATLAB	Primary Screen	1078	OR1068_Odor1078	1	PrimaryScreen.tsv	FigShare	10.6084/m9.figshare.979133	http://dx.doi.org/10.6084/m9.figshare.979133
OR1076	Luciferase assay	Dual-Glo Luciferase Assay System	Promega Corporation, Madison WI, USA	Polarstar Optima plate reader	BMG Labtech GMBH, Ortenberg, Germany	Microsoft Excel, GraphPad Prism 4, and MATLAB	Primary Screen	1078	OR1076_Odor1078	1	PrimaryScreen.tsv	FigShare	10.6084/m9.figshare.979133	http://dx.doi.org/10.6084/m9.figshare.979133
OR1085	Luciferase assay	Dual-Glo Luciferase Assay System	Promega Corporation, Madison WI, USA	Polarstar Optima plate reader	BMG Labtech GMBH, Ortenberg, Germany	Microsoft Excel, GraphPad Prism 4, and MATLAB	Primary Screen	1078	OR1085_Odor1078	1	PrimaryScreen.tsv	FigShare	10.6084/m9.figshare.979133	http://dx.doi.org/10.6084/m9.figshare.979133
OR1095	Luciferase assay	Dual-Glo Luciferase Assay System	Promega Corporation, Madison WI, USA	Polarstar Optima plate reader	BMG Labtech GMBH, Ortenberg, Germany	Microsoft Excel, GraphPad Prism 4, and MATLAB	Primary Screen	1078	OR1095_Odor1078	1	PrimaryScreen.tsv	FigShare	10.6084/m9.figshare.979133	http://dx.doi.org/10.6084/m9.figshare.979133
OR1104	Luciferase assay	Dual-Glo Luciferase Assay System	Promega Corporation, Madison WI, USA	Polarstar Optima plate reader	BMG Labtech GMBH, Ortenberg, Germany	Microsoft Excel, GraphPad Prism 4, and MATLAB	Primary Screen	1078	OR1104_Odor1078	1	PrimaryScreen.tsv	FigShare	10.6084/m9.figshare.979133	http://dx.doi.org/10.6084/m9.figshare.979133
OR1114	Luciferase assay	Dual-Glo Luciferase Assay System	Promega Corporation, Madison WI, USA	Polarstar Optima plate reader	BMG Labtech GMBH, Ortenberg, Germany	Microsoft Excel, GraphPad Prism 4, and MATLAB	Primary Screen	1078	OR1114_Odor1078	1	PrimaryScreen.tsv	FigShare	10.6084/m9.figshare.979133	http://dx.doi.org/10.6084/m9.figshare.979133
OR1028	Luciferase assay	Dual-Glo Luciferase Assay System	Promega Corporation, Madison WI, USA	Polarstar Optima plate reader	BMG Labtech GMBH, Ortenberg, Germany	Microsoft Excel, GraphPad Prism 4, and MATLAB	Primary Screen	1078	OR1028_Odor1078	1	PrimaryScreen.tsv	FigShare	10.6084/m9.figshare.979133	http://dx.doi.org/10.6084/m9.figshare.979133
OR1036	Luciferase assay	Dual-Glo Luciferase Assay System	Promega Corporation, Madison WI, USA	Polarstar Optima plate reader	BMG Labtech GMBH, Ortenberg, Germany	Microsoft Excel, GraphPad Prism 4, and MATLAB	Primary Screen	1078	OR1036_Odor1078	1	PrimaryScreen.tsv	FigShare	10.6084/m9.figshare.979133	http://dx.doi.org/10.6084/m9.figshare.979133
OR1044	Luciferase assay	Dual-Glo Luciferase Assay System	Promega Corporation, Madison WI, USA	Polarstar Optima plate reader	BMG Labtech GMBH, Ortenberg, Germany	Microsoft Excel, GraphPad Prism 4, and MATLAB	Primary Screen	1078	OR1044_Odor1078	1	PrimaryScreen.tsv	FigShare	10.6084/m9.figshare.979133	http://dx.doi.org/10.6084/m9.figshare.979133
OR1053	Luciferase assay	Dual-Glo Luciferase Assay System	Promega Corporation, Madison WI, USA	Polarstar Optima plate reader	BMG Labtech GMBH, Ortenberg, Germany	Microsoft Excel, GraphPad Prism 4, and MATLAB	Primary Screen	1078	OR1053_Odor1078	1	PrimaryScreen.tsv	FigShare	10.6084/m9.figshare.979133	http://dx.doi.org/10.6084/m9.figshare.979133
OR1061	Luciferase assay	Dual-Glo Luciferase Assay System	Promega Corporation, Madison WI, USA	Polarstar Optima plate reader	BMG Labtech GMBH, Ortenberg, Germany	Microsoft Excel, GraphPad Prism 4, and MATLAB	Primary Screen	1078	OR1061_Odor1078	1	PrimaryScreen.tsv	FigShare	10.6084/m9.figshare.979133	http://dx.doi.org/10.6084/m9.figshare.979133
OR1069	Luciferase assay	Dual-Glo Luciferase Assay System	Promega Corporation, Madison WI, USA	Polarstar Optima plate reader	BMG Labtech GMBH, Ortenberg, Germany	Microsoft Excel, GraphPad Prism 4, and MATLAB	Primary Screen	1078	OR1069_Odor1078	1	PrimaryScreen.tsv	FigShare	10.6084/m9.figshare.979133	http://dx.doi.org/10.6084/m9.figshare.979133
OR1077	Luciferase assay	Dual-Glo Luciferase Assay System	Promega Corporation, Madison WI, USA	Polarstar Optima plate reader	BMG Labtech GMBH, Ortenberg, Germany	Microsoft Excel, GraphPad Prism 4, and MATLAB	Primary Screen	1078	OR1077_Odor1078	1	PrimaryScreen.tsv	FigShare	10.6084/m9.figshare.979133	http://dx.doi.org/10.6084/m9.figshare.979133
OR1086	Luciferase assay	Dual-Glo Luciferase Assay System	Promega Corporation, Madison WI, USA	Polarstar Optima plate reader	BMG Labtech GMBH, Ortenberg, Germany	Microsoft Excel, GraphPad Prism 4, and MATLAB	Primary Screen	1078	OR1086_Odor1078	1	PrimaryScreen.tsv	FigShare	10.6084/m9.figshare.979133	http://dx.doi.org/10.6084/m9.figshare.979133
OR1096	Luciferase assay	Dual-Glo Luciferase Assay System	Promega Corporation, Madison WI, USA	Polarstar Optima plate reader	BMG Labtech GMBH, Ortenberg, Germany	Microsoft Excel, GraphPad Prism 4, and MATLAB	Primary Screen	1078	OR1096_Odor1078	1	PrimaryScreen.tsv	FigShare	10.6084/m9.figshare.979133	http://dx.doi.org/10.6084/m9.figshare.979133
OR1105	Luciferase assay	Dual-Glo Luciferase Assay System	Promega Corporation, Madison WI, USA	Polarstar Optima plate reader	BMG Labtech GMBH, Ortenberg, Germany	Microsoft Excel, GraphPad Prism 4, and MATLAB	Primary Screen	1078	OR1105_Odor1078	1	PrimaryScreen.tsv	FigShare	10.6084/m9.figshare.979133	http://dx.doi.org/10.6084/m9.figshare.979133
OR1115	Luciferase assay	Dual-Glo Luciferase Assay System	Promega Corporation, Madison WI, USA	Polarstar Optima plate reader	BMG Labtech GMBH, Ortenberg, Germany	Microsoft Excel, GraphPad Prism 4, and MATLAB	Primary Screen	1078	OR1115_Odor1078	1	PrimaryScreen.tsv	FigShare	10.6084/m9.figshare.979133	http://dx.doi.org/10.6084/m9.figshare.979133
OR1029	Luciferase assay	Dual-Glo Luciferase Assay System	Promega Corporation, Madison WI, USA	Polarstar Optima plate reader	BMG Labtech GMBH, Ortenberg, Germany	Microsoft Excel, GraphPad Prism 4, and MATLAB	Primary Screen	1078	OR1029_Odor1078	1	PrimaryScreen.tsv	FigShare	10.6084/m9.figshare.979133	http://dx.doi.org/10.6084/m9.figshare.979133
OR1037	Luciferase assay	Dual-Glo Luciferase Assay System	Promega Corporation, Madison WI, USA	Polarstar Optima plate reader	BMG Labtech GMBH, Ortenberg, Germany	Microsoft Excel, GraphPad Prism 4, and MATLAB	Primary Screen	1078	OR1037_Odor1078	1	PrimaryScreen.tsv	FigShare	10.6084/m9.figshare.979133	http://dx.doi.org/10.6084/m9.figshare.979133
OR1045	Luciferase assay	Dual-Glo Luciferase Assay System	Promega Corporation, Madison WI, USA	Polarstar Optima plate reader	BMG Labtech GMBH, Ortenberg, Germany	Microsoft Excel, GraphPad Prism 4, and MATLAB	Primary Screen	1078	OR1045_Odor1078	1	PrimaryScreen.tsv	FigShare	10.6084/m9.figshare.979133	http://dx.doi.org/10.6084/m9.figshare.979133
OR1054	Luciferase assay	Dual-Glo Luciferase Assay System	Promega Corporation, Madison WI, USA	Polarstar Optima plate reader	BMG Labtech GMBH, Ortenberg, Germany	Microsoft Excel, GraphPad Prism 4, and MATLAB	Primary Screen	1078	OR1054_Odor1078	1	PrimaryScreen.tsv	FigShare	10.6084/m9.figshare.979133	http://dx.doi.org/10.6084/m9.figshare.979133
OR1062	Luciferase assay	Dual-Glo Luciferase Assay System	Promega Corporation, Madison WI, USA	Polarstar Optima plate reader	BMG Labtech GMBH, Ortenberg, Germany	Microsoft Excel, GraphPad Prism 4, and MATLAB	Primary Screen	1078	OR1062_Odor1078	1	PrimaryScreen.tsv	FigShare	10.6084/m9.figshare.979133	http://dx.doi.org/10.6084/m9.figshare.979133
OR1070	Luciferase assay	Dual-Glo Luciferase Assay System	Promega Corporation, Madison WI, USA	Polarstar Optima plate reader	BMG Labtech GMBH, Ortenberg, Germany	Microsoft Excel, GraphPad Prism 4, and MATLAB	Primary Screen	1078	OR1070_Odor1078	1	PrimaryScreen.tsv	FigShare	10.6084/m9.figshare.979133	http://dx.doi.org/10.6084/m9.figshare.979133
OR1078	Luciferase assay	Dual-Glo Luciferase Assay System	Promega Corporation, Madison WI, USA	Polarstar Optima plate reader	BMG Labtech GMBH, Ortenberg, Germany	Microsoft Excel, GraphPad Prism 4, and MATLAB	Primary Screen	1078	OR1078_Odor1078	1	PrimaryScreen.tsv	FigShare	10.6084/m9.figshare.979133	http://dx.doi.org/10.6084/m9.figshare.979133
OR1087	Luciferase assay	Dual-Glo Luciferase Assay System	Promega Corporation, Madison WI, USA	Polarstar Optima plate reader	BMG Labtech GMBH, Ortenberg, Germany	Microsoft Excel, GraphPad Prism 4, and MATLAB	Primary Screen	1078	OR1087_Odor1078	1	PrimaryScreen.tsv	FigShare	10.6084/m9.figshare.979133	http://dx.doi.org/10.6084/m9.figshare.979133
OR1097	Luciferase assay	Dual-Glo Luciferase Assay System	Promega Corporation, Madison WI, USA	Polarstar Optima plate reader	BMG Labtech GMBH, Ortenberg, Germany	Microsoft Excel, GraphPad Prism 4, and MATLAB	Primary Screen	1078	OR1097_Odor1078	1	PrimaryScreen.tsv	FigShare	10.6084/m9.figshare.979133	http://dx.doi.org/10.6084/m9.figshare.979133
OR1107	Luciferase assay	Dual-Glo Luciferase Assay System	Promega Corporation, Madison WI, USA	Polarstar Optima plate reader	BMG Labtech GMBH, Ortenberg, Germany	Microsoft Excel, GraphPad Prism 4, and MATLAB	Primary Screen	1078	OR1107_Odor1078	1	PrimaryScreen.tsv	FigShare	10.6084/m9.figshare.979133	http://dx.doi.org/10.6084/m9.figshare.979133
OR2147	Luciferase assay	Dual-Glo Luciferase Assay System	Promega Corporation, Madison WI, USA	Polarstar Optima plate reader	BMG Labtech GMBH, Ortenberg, Germany	Microsoft Excel, GraphPad Prism 4, and MATLAB	Primary Screen	1078	OR2147_Odor1078	6	PrimaryScreen.tsv	FigShare	10.6084/m9.figshare.979133	http://dx.doi.org/10.6084/m9.figshare.979133
OR1030	Luciferase assay	Dual-Glo Luciferase Assay System	Promega Corporation, Madison WI, USA	Polarstar Optima plate reader	BMG Labtech GMBH, Ortenberg, Germany	Microsoft Excel, GraphPad Prism 4, and MATLAB	Primary Screen	1078	OR1030_Odor1078	1	PrimaryScreen.tsv	FigShare	10.6084/m9.figshare.979133	http://dx.doi.org/10.6084/m9.figshare.979133
OR1038	Luciferase assay	Dual-Glo Luciferase Assay System	Promega Corporation, Madison WI, USA	Polarstar Optima plate reader	BMG Labtech GMBH, Ortenberg, Germany	Microsoft Excel, GraphPad Prism 4, and MATLAB	Primary Screen	1078	OR1038_Odor1078	1	PrimaryScreen.tsv	FigShare	10.6084/m9.figshare.979133	http://dx.doi.org/10.6084/m9.figshare.979133
OR1046	Luciferase assay	Dual-Glo Luciferase Assay System	Promega Corporation, Madison WI, USA	Polarstar Optima plate reader	BMG Labtech GMBH, Ortenberg, Germany	Microsoft Excel, GraphPad Prism 4, and MATLAB	Primary Screen	1078	OR1046_Odor1078	1	PrimaryScreen.tsv	FigShare	10.6084/m9.figshare.979133	http://dx.doi.org/10.6084/m9.figshare.979133
OR1055	Luciferase assay	Dual-Glo Luciferase Assay System	Promega Corporation, Madison WI, USA	Polarstar Optima plate reader	BMG Labtech GMBH, Ortenberg, Germany	Microsoft Excel, GraphPad Prism 4, and MATLAB	Primary Screen	1078	OR1055_Odor1078	1	PrimaryScreen.tsv	FigShare	10.6084/m9.figshare.979133	http://dx.doi.org/10.6084/m9.figshare.979133
OR1063	Luciferase assay	Dual-Glo Luciferase Assay System	Promega Corporation, Madison WI, USA	Polarstar Optima plate reader	BMG Labtech GMBH, Ortenberg, Germany	Microsoft Excel, GraphPad Prism 4, and MATLAB	Primary Screen	1078	OR1063_Odor1078	1	PrimaryScreen.tsv	FigShare	10.6084/m9.figshare.979133	http://dx.doi.org/10.6084/m9.figshare.979133
OR1071	Luciferase assay	Dual-Glo Luciferase Assay System	Promega Corporation, Madison WI, USA	Polarstar Optima plate reader	BMG Labtech GMBH, Ortenberg, Germany	Microsoft Excel, GraphPad Prism 4, and MATLAB	Primary Screen	1078	OR1071_Odor1078	1	PrimaryScreen.tsv	FigShare	10.6084/m9.figshare.979133	http://dx.doi.org/10.6084/m9.figshare.979133
OR1079	Luciferase assay	Dual-Glo Luciferase Assay System	Promega Corporation, Madison WI, USA	Polarstar Optima plate reader	BMG Labtech GMBH, Ortenberg, Germany	Microsoft Excel, GraphPad Prism 4, and MATLAB	Primary Screen	1078	OR1079_Odor1078	1	PrimaryScreen.tsv	FigShare	10.6084/m9.figshare.979133	http://dx.doi.org/10.6084/m9.figshare.979133
OR1088	Luciferase assay	Dual-Glo Luciferase Assay System	Promega Corporation, Madison WI, USA	Polarstar Optima plate reader	BMG Labtech GMBH, Ortenberg, Germany	Microsoft Excel, GraphPad Prism 4, and MATLAB	Primary Screen	1078	OR1088_Odor1078	1	PrimaryScreen.tsv	FigShare	10.6084/m9.figshare.979133	http://dx.doi.org/10.6084/m9.figshare.979133
OR1098	Luciferase assay	Dual-Glo Luciferase Assay System	Promega Corporation, Madison WI, USA	Polarstar Optima plate reader	BMG Labtech GMBH, Ortenberg, Germany	Microsoft Excel, GraphPad Prism 4, and MATLAB	Primary Screen	1078	OR1098_Odor1078	1	PrimaryScreen.tsv	FigShare	10.6084/m9.figshare.979133	http://dx.doi.org/10.6084/m9.figshare.979133
OR1108	Luciferase assay	Dual-Glo Luciferase Assay System	Promega Corporation, Madison WI, USA	Polarstar Optima plate reader	BMG Labtech GMBH, Ortenberg, Germany	Microsoft Excel, GraphPad Prism 4, and MATLAB	Primary Screen	1078	OR1108_Odor1078	1	PrimaryScreen.tsv	FigShare	10.6084/m9.figshare.979133	http://dx.doi.org/10.6084/m9.figshare.979133
OR1031	Luciferase assay	Dual-Glo Luciferase Assay System	Promega Corporation, Madison WI, USA	Polarstar Optima plate reader	BMG Labtech GMBH, Ortenberg, Germany	Microsoft Excel, GraphPad Prism 4, and MATLAB	Primary Screen	1078	OR1031_Odor1078	1	PrimaryScreen.tsv	FigShare	10.6084/m9.figshare.979133	http://dx.doi.org/10.6084/m9.figshare.979133
OR1039	Luciferase assay	Dual-Glo Luciferase Assay System	Promega Corporation, Madison WI, USA	Polarstar Optima plate reader	BMG Labtech GMBH, Ortenberg, Germany	Microsoft Excel, GraphPad Prism 4, and MATLAB	Primary Screen	1078	OR1039_Odor1078	1	PrimaryScreen.tsv	FigShare	10.6084/m9.figshare.979133	http://dx.doi.org/10.6084/m9.figshare.979133
OR1047	Luciferase assay	Dual-Glo Luciferase Assay System	Promega Corporation, Madison WI, USA	Polarstar Optima plate reader	BMG Labtech GMBH, Ortenberg, Germany	Microsoft Excel, GraphPad Prism 4, and MATLAB	Primary Screen	1078	OR1047_Odor1078	1	PrimaryScreen.tsv	FigShare	10.6084/m9.figshare.979133	http://dx.doi.org/10.6084/m9.figshare.979133
OR1056	Luciferase assay	Dual-Glo Luciferase Assay System	Promega Corporation, Madison WI, USA	Polarstar Optima plate reader	BMG Labtech GMBH, Ortenberg, Germany	Microsoft Excel, GraphPad Prism 4, and MATLAB	Primary Screen	1078	OR1056_Odor1078	1	PrimaryScreen.tsv	FigShare	10.6084/m9.figshare.979133	http://dx.doi.org/10.6084/m9.figshare.979133
OR1064	Luciferase assay	Dual-Glo Luciferase Assay System	Promega Corporation, Madison WI, USA	Polarstar Optima plate reader	BMG Labtech GMBH, Ortenberg, Germany	Microsoft Excel, GraphPad Prism 4, and MATLAB	Primary Screen	1078	OR1064_Odor1078	1	PrimaryScreen.tsv	FigShare	10.6084/m9.figshare.979133	http://dx.doi.org/10.6084/m9.figshare.979133
OR1072	Luciferase assay	Dual-Glo Luciferase Assay System	Promega Corporation, Madison WI, USA	Polarstar Optima plate reader	BMG Labtech GMBH, Ortenberg, Germany	Microsoft Excel, GraphPad Prism 4, and MATLAB	Primary Screen	1078	OR1072_Odor1078	1	PrimaryScreen.tsv	FigShare	10.6084/m9.figshare.979133	http://dx.doi.org/10.6084/m9.figshare.979133
OR1080	Luciferase assay	Dual-Glo Luciferase Assay System	Promega Corporation, Madison WI, USA	Polarstar Optima plate reader	BMG Labtech GMBH, Ortenberg, Germany	Microsoft Excel, GraphPad Prism 4, and MATLAB	Primary Screen	1078	OR1080_Odor1078	1	PrimaryScreen.tsv	FigShare	10.6084/m9.figshare.979133	http://dx.doi.org/10.6084/m9.figshare.979133
OR1089	Luciferase assay	Dual-Glo Luciferase Assay System	Promega Corporation, Madison WI, USA	Polarstar Optima plate reader	BMG Labtech GMBH, Ortenberg, Germany	Microsoft Excel, GraphPad Prism 4, and MATLAB	Primary Screen	1078	OR1089_Odor1078	1	PrimaryScreen.tsv	FigShare	10.6084/m9.figshare.979133	http://dx.doi.org/10.6084/m9.figshare.979133
OR1100	Luciferase assay	Dual-Glo Luciferase Assay System	Promega Corporation, Madison WI, USA	Polarstar Optima plate reader	BMG Labtech GMBH, Ortenberg, Germany	Microsoft Excel, GraphPad Prism 4, and MATLAB	Primary Screen	1078	OR1100_Odor1078	1	PrimaryScreen.tsv	FigShare	10.6084/m9.figshare.979133	http://dx.doi.org/10.6084/m9.figshare.979133
OR1109	Luciferase assay	Dual-Glo Luciferase Assay System	Promega Corporation, Madison WI, USA	Polarstar Optima plate reader	BMG Labtech GMBH, Ortenberg, Germany	Microsoft Excel, GraphPad Prism 4, and MATLAB	Primary Screen	1078	OR1109_Odor1078	1	PrimaryScreen.tsv	FigShare	10.6084/m9.figshare.979133	http://dx.doi.org/10.6084/m9.figshare.979133
OR2092	Luciferase assay	Dual-Glo Luciferase Assay System	Promega Corporation, Madison WI, USA	Polarstar Optima plate reader	BMG Labtech GMBH, Ortenberg, Germany	Microsoft Excel, GraphPad Prism 4, and MATLAB	Primary Screen	1078	OR2092_Odor1078	6	PrimaryScreen.tsv	FigShare	10.6084/m9.figshare.979133	http://dx.doi.org/10.6084/m9.figshare.979133
OR1024	Luciferase assay	Dual-Glo Luciferase Assay System	Promega Corporation, Madison WI, USA	Polarstar Optima plate reader	BMG Labtech GMBH, Ortenberg, Germany	Microsoft Excel, GraphPad Prism 4, and MATLAB	Primary Screen	1376	OR1024_Odor1376	1	PrimaryScreen.tsv	FigShare	10.6084/m9.figshare.979133	http://dx.doi.org/10.6084/m9.figshare.979133
OR1032	Luciferase assay	Dual-Glo Luciferase Assay System	Promega Corporation, Madison WI, USA	Polarstar Optima plate reader	BMG Labtech GMBH, Ortenberg, Germany	Microsoft Excel, GraphPad Prism 4, and MATLAB	Primary Screen	1376	OR1032_Odor1376	1	PrimaryScreen.tsv	FigShare	10.6084/m9.figshare.979133	http://dx.doi.org/10.6084/m9.figshare.979133
OR1040	Luciferase assay	Dual-Glo Luciferase Assay System	Promega Corporation, Madison WI, USA	Polarstar Optima plate reader	BMG Labtech GMBH, Ortenberg, Germany	Microsoft Excel, GraphPad Prism 4, and MATLAB	Primary Screen	1376	OR1040_Odor1376	1	PrimaryScreen.tsv	FigShare	10.6084/m9.figshare.979133	http://dx.doi.org/10.6084/m9.figshare.979133
OR1049	Luciferase assay	Dual-Glo Luciferase Assay System	Promega Corporation, Madison WI, USA	Polarstar Optima plate reader	BMG Labtech GMBH, Ortenberg, Germany	Microsoft Excel, GraphPad Prism 4, and MATLAB	Primary Screen	1376	OR1049_Odor1376	1	PrimaryScreen.tsv	FigShare	10.6084/m9.figshare.979133	http://dx.doi.org/10.6084/m9.figshare.979133
OR1057	Luciferase assay	Dual-Glo Luciferase Assay System	Promega Corporation, Madison WI, USA	Polarstar Optima plate reader	BMG Labtech GMBH, Ortenberg, Germany	Microsoft Excel, GraphPad Prism 4, and MATLAB	Primary Screen	1376	OR1057_Odor1376	1	PrimaryScreen.tsv	FigShare	10.6084/m9.figshare.979133	http://dx.doi.org/10.6084/m9.figshare.979133
OR1065	Luciferase assay	Dual-Glo Luciferase Assay System	Promega Corporation, Madison WI, USA	Polarstar Optima plate reader	BMG Labtech GMBH, Ortenberg, Germany	Microsoft Excel, GraphPad Prism 4, and MATLAB	Primary Screen	1376	OR1065_Odor1376	1	PrimaryScreen.tsv	FigShare	10.6084/m9.figshare.979133	http://dx.doi.org/10.6084/m9.figshare.979133
OR1073	Luciferase assay	Dual-Glo Luciferase Assay System	Promega Corporation, Madison WI, USA	Polarstar Optima plate reader	BMG Labtech GMBH, Ortenberg, Germany	Microsoft Excel, GraphPad Prism 4, and MATLAB	Primary Screen	1376	OR1073_Odor1376	1	PrimaryScreen.tsv	FigShare	10.6084/m9.figshare.979133	http://dx.doi.org/10.6084/m9.figshare.979133
OR1081	Luciferase assay	Dual-Glo Luciferase Assay System	Promega Corporation, Madison WI, USA	Polarstar Optima plate reader	BMG Labtech GMBH, Ortenberg, Germany	Microsoft Excel, GraphPad Prism 4, and MATLAB	Primary Screen	1376	OR1081_Odor1376	1	PrimaryScreen.tsv	FigShare	10.6084/m9.figshare.979133	http://dx.doi.org/10.6084/m9.figshare.979133
OR1090	Luciferase assay	Dual-Glo Luciferase Assay System	Promega Corporation, Madison WI, USA	Polarstar Optima plate reader	BMG Labtech GMBH, Ortenberg, Germany	Microsoft Excel, GraphPad Prism 4, and MATLAB	Primary Screen	1376	OR1090_Odor1376	1	PrimaryScreen.tsv	FigShare	10.6084/m9.figshare.979133	http://dx.doi.org/10.6084/m9.figshare.979133
OR1101	Luciferase assay	Dual-Glo Luciferase Assay System	Promega Corporation, Madison WI, USA	Polarstar Optima plate reader	BMG Labtech GMBH, Ortenberg, Germany	Microsoft Excel, GraphPad Prism 4, and MATLAB	Primary Screen	1376	OR1101_Odor1376	1	PrimaryScreen.tsv	FigShare	10.6084/m9.figshare.979133	http://dx.doi.org/10.6084/m9.figshare.979133
OR1111	Luciferase assay	Dual-Glo Luciferase Assay System	Promega Corporation, Madison WI, USA	Polarstar Optima plate reader	BMG Labtech GMBH, Ortenberg, Germany	Microsoft Excel, GraphPad Prism 4, and MATLAB	Primary Screen	1376	OR1111_Odor1376	1	PrimaryScreen.tsv	FigShare	10.6084/m9.figshare.979133	http://dx.doi.org/10.6084/m9.figshare.979133
OR2319	Luciferase assay	Dual-Glo Luciferase Assay System	Promega Corporation, Madison WI, USA	Polarstar Optima plate reader	BMG Labtech GMBH, Ortenberg, Germany	Microsoft Excel, GraphPad Prism 4, and MATLAB	Primary Screen	1376	OR2319_Odor1376	6	PrimaryScreen.tsv	FigShare	10.6084/m9.figshare.979133	http://dx.doi.org/10.6084/m9.figshare.979133
OR1025	Luciferase assay	Dual-Glo Luciferase Assay System	Promega Corporation, Madison WI, USA	Polarstar Optima plate reader	BMG Labtech GMBH, Ortenberg, Germany	Microsoft Excel, GraphPad Prism 4, and MATLAB	Primary Screen	1376	OR1025_Odor1376	1	PrimaryScreen.tsv	FigShare	10.6084/m9.figshare.979133	http://dx.doi.org/10.6084/m9.figshare.979133
OR1033	Luciferase assay	Dual-Glo Luciferase Assay System	Promega Corporation, Madison WI, USA	Polarstar Optima plate reader	BMG Labtech GMBH, Ortenberg, Germany	Microsoft Excel, GraphPad Prism 4, and MATLAB	Primary Screen	1376	OR1033_Odor1376	1	PrimaryScreen.tsv	FigShare	10.6084/m9.figshare.979133	http://dx.doi.org/10.6084/m9.figshare.979133
OR1041	Luciferase assay	Dual-Glo Luciferase Assay System	Promega Corporation, Madison WI, USA	Polarstar Optima plate reader	BMG Labtech GMBH, Ortenberg, Germany	Microsoft Excel, GraphPad Prism 4, and MATLAB	Primary Screen	1376	OR1041_Odor1376	1	PrimaryScreen.tsv	FigShare	10.6084/m9.figshare.979133	http://dx.doi.org/10.6084/m9.figshare.979133
OR1050	Luciferase assay	Dual-Glo Luciferase Assay System	Promega Corporation, Madison WI, USA	Polarstar Optima plate reader	BMG Labtech GMBH, Ortenberg, Germany	Microsoft Excel, GraphPad Prism 4, and MATLAB	Primary Screen	1376	OR1050_Odor1376	1	PrimaryScreen.tsv	FigShare	10.6084/m9.figshare.979133	http://dx.doi.org/10.6084/m9.figshare.979133
OR1058	Luciferase assay	Dual-Glo Luciferase Assay System	Promega Corporation, Madison WI, USA	Polarstar Optima plate reader	BMG Labtech GMBH, Ortenberg, Germany	Microsoft Excel, GraphPad Prism 4, and MATLAB	Primary Screen	1376	OR1058_Odor1376	1	PrimaryScreen.tsv	FigShare	10.6084/m9.figshare.979133	http://dx.doi.org/10.6084/m9.figshare.979133
OR1066	Luciferase assay	Dual-Glo Luciferase Assay System	Promega Corporation, Madison WI, USA	Polarstar Optima plate reader	BMG Labtech GMBH, Ortenberg, Germany	Microsoft Excel, GraphPad Prism 4, and MATLAB	Primary Screen	1376	OR1066_Odor1376	1	PrimaryScreen.tsv	FigShare	10.6084/m9.figshare.979133	http://dx.doi.org/10.6084/m9.figshare.979133
OR1074	Luciferase assay	Dual-Glo Luciferase Assay System	Promega Corporation, Madison WI, USA	Polarstar Optima plate reader	BMG Labtech GMBH, Ortenberg, Germany	Microsoft Excel, GraphPad Prism 4, and MATLAB	Primary Screen	1376	OR1074_Odor1376	1	PrimaryScreen.tsv	FigShare	10.6084/m9.figshare.979133	http://dx.doi.org/10.6084/m9.figshare.979133
OR1082	Luciferase assay	Dual-Glo Luciferase Assay System	Promega Corporation, Madison WI, USA	Polarstar Optima plate reader	BMG Labtech GMBH, Ortenberg, Germany	Microsoft Excel, GraphPad Prism 4, and MATLAB	Primary Screen	1376	OR1082_Odor1376	1	PrimaryScreen.tsv	FigShare	10.6084/m9.figshare.979133	http://dx.doi.org/10.6084/m9.figshare.979133
OR1091	Luciferase assay	Dual-Glo Luciferase Assay System	Promega Corporation, Madison WI, USA	Polarstar Optima plate reader	BMG Labtech GMBH, Ortenberg, Germany	Microsoft Excel, GraphPad Prism 4, and MATLAB	Primary Screen	1376	OR1091_Odor1376	1	PrimaryScreen.tsv	FigShare	10.6084/m9.figshare.979133	http://dx.doi.org/10.6084/m9.figshare.979133
OR1102	Luciferase assay	Dual-Glo Luciferase Assay System	Promega Corporation, Madison WI, USA	Polarstar Optima plate reader	BMG Labtech GMBH, Ortenberg, Germany	Microsoft Excel, GraphPad Prism 4, and MATLAB	Primary Screen	1376	OR1102_Odor1376	1	PrimaryScreen.tsv	FigShare	10.6084/m9.figshare.979133	http://dx.doi.org/10.6084/m9.figshare.979133
OR1112	Luciferase assay	Dual-Glo Luciferase Assay System	Promega Corporation, Madison WI, USA	Polarstar Optima plate reader	BMG Labtech GMBH, Ortenberg, Germany	Microsoft Excel, GraphPad Prism 4, and MATLAB	Primary Screen	1376	OR1112_Odor1376	1	PrimaryScreen.tsv	FigShare	10.6084/m9.figshare.979133	http://dx.doi.org/10.6084/m9.figshare.979133
OR2214	Luciferase assay	Dual-Glo Luciferase Assay System	Promega Corporation, Madison WI, USA	Polarstar Optima plate reader	BMG Labtech GMBH, Ortenberg, Germany	Microsoft Excel, GraphPad Prism 4, and MATLAB	Primary Screen	1376	OR2214_Odor1376	6	PrimaryScreen.tsv	FigShare	10.6084/m9.figshare.979133	http://dx.doi.org/10.6084/m9.figshare.979133
OR1026	Luciferase assay	Dual-Glo Luciferase Assay System	Promega Corporation, Madison WI, USA	Polarstar Optima plate reader	BMG Labtech GMBH, Ortenberg, Germany	Microsoft Excel, GraphPad Prism 4, and MATLAB	Primary Screen	1376	OR1026_Odor1376	1	PrimaryScreen.tsv	FigShare	10.6084/m9.figshare.979133	http://dx.doi.org/10.6084/m9.figshare.979133
OR1034	Luciferase assay	Dual-Glo Luciferase Assay System	Promega Corporation, Madison WI, USA	Polarstar Optima plate reader	BMG Labtech GMBH, Ortenberg, Germany	Microsoft Excel, GraphPad Prism 4, and MATLAB	Primary Screen	1376	OR1034_Odor1376	1	PrimaryScreen.tsv	FigShare	10.6084/m9.figshare.979133	http://dx.doi.org/10.6084/m9.figshare.979133
OR1042	Luciferase assay	Dual-Glo Luciferase Assay System	Promega Corporation, Madison WI, USA	Polarstar Optima plate reader	BMG Labtech GMBH, Ortenberg, Germany	Microsoft Excel, GraphPad Prism 4, and MATLAB	Primary Screen	1376	OR1042_Odor1376	1	PrimaryScreen.tsv	FigShare	10.6084/m9.figshare.979133	http://dx.doi.org/10.6084/m9.figshare.979133
OR1051	Luciferase assay	Dual-Glo Luciferase Assay System	Promega Corporation, Madison WI, USA	Polarstar Optima plate reader	BMG Labtech GMBH, Ortenberg, Germany	Microsoft Excel, GraphPad Prism 4, and MATLAB	Primary Screen	1376	OR1051_Odor1376	1	PrimaryScreen.tsv	FigShare	10.6084/m9.figshare.979133	http://dx.doi.org/10.6084/m9.figshare.979133
OR1059	Luciferase assay	Dual-Glo Luciferase Assay System	Promega Corporation, Madison WI, USA	Polarstar Optima plate reader	BMG Labtech GMBH, Ortenberg, Germany	Microsoft Excel, GraphPad Prism 4, and MATLAB	Primary Screen	1376	OR1059_Odor1376	1	PrimaryScreen.tsv	FigShare	10.6084/m9.figshare.979133	http://dx.doi.org/10.6084/m9.figshare.979133
OR1067	Luciferase assay	Dual-Glo Luciferase Assay System	Promega Corporation, Madison WI, USA	Polarstar Optima plate reader	BMG Labtech GMBH, Ortenberg, Germany	Microsoft Excel, GraphPad Prism 4, and MATLAB	Primary Screen	1376	OR1067_Odor1376	7	PrimaryScreen.tsv	FigShare	10.6084/m9.figshare.979133	http://dx.doi.org/10.6084/m9.figshare.979133
OR1075	Luciferase assay	Dual-Glo Luciferase Assay System	Promega Corporation, Madison WI, USA	Polarstar Optima plate reader	BMG Labtech GMBH, Ortenberg, Germany	Microsoft Excel, GraphPad Prism 4, and MATLAB	Primary Screen	1376	OR1075_Odor1376	1	PrimaryScreen.tsv	FigShare	10.6084/m9.figshare.979133	http://dx.doi.org/10.6084/m9.figshare.979133
OR1083	Luciferase assay	Dual-Glo Luciferase Assay System	Promega Corporation, Madison WI, USA	Polarstar Optima plate reader	BMG Labtech GMBH, Ortenberg, Germany	Microsoft Excel, GraphPad Prism 4, and MATLAB	Primary Screen	1376	OR1083_Odor1376	1	PrimaryScreen.tsv	FigShare	10.6084/m9.figshare.979133	http://dx.doi.org/10.6084/m9.figshare.979133
OR1094	Luciferase assay	Dual-Glo Luciferase Assay System	Promega Corporation, Madison WI, USA	Polarstar Optima plate reader	BMG Labtech GMBH, Ortenberg, Germany	Microsoft Excel, GraphPad Prism 4, and MATLAB	Primary Screen	1376	OR1094_Odor1376	1	PrimaryScreen.tsv	FigShare	10.6084/m9.figshare.979133	http://dx.doi.org/10.6084/m9.figshare.979133
OR1103	Luciferase assay	Dual-Glo Luciferase Assay System	Promega Corporation, Madison WI, USA	Polarstar Optima plate reader	BMG Labtech GMBH, Ortenberg, Germany	Microsoft Excel, GraphPad Prism 4, and MATLAB	Primary Screen	1376	OR1103_Odor1376	1	PrimaryScreen.tsv	FigShare	10.6084/m9.figshare.979133	http://dx.doi.org/10.6084/m9.figshare.979133
OR1113	Luciferase assay	Dual-Glo Luciferase Assay System	Promega Corporation, Madison WI, USA	Polarstar Optima plate reader	BMG Labtech GMBH, Ortenberg, Germany	Microsoft Excel, GraphPad Prism 4, and MATLAB	Primary Screen	1376	OR1113_Odor1376	1	PrimaryScreen.tsv	FigShare	10.6084/m9.figshare.979133	http://dx.doi.org/10.6084/m9.figshare.979133
OR1027	Luciferase assay	Dual-Glo Luciferase Assay System	Promega Corporation, Madison WI, USA	Polarstar Optima plate reader	BMG Labtech GMBH, Ortenberg, Germany	Microsoft Excel, GraphPad Prism 4, and MATLAB	Primary Screen	1376	OR1027_Odor1376	1	PrimaryScreen.tsv	FigShare	10.6084/m9.figshare.979133	http://dx.doi.org/10.6084/m9.figshare.979133
OR1035	Luciferase assay	Dual-Glo Luciferase Assay System	Promega Corporation, Madison WI, USA	Polarstar Optima plate reader	BMG Labtech GMBH, Ortenberg, Germany	Microsoft Excel, GraphPad Prism 4, and MATLAB	Primary Screen	1376	OR1035_Odor1376	1	PrimaryScreen.tsv	FigShare	10.6084/m9.figshare.979133	http://dx.doi.org/10.6084/m9.figshare.979133
OR1043	Luciferase assay	Dual-Glo Luciferase Assay System	Promega Corporation, Madison WI, USA	Polarstar Optima plate reader	BMG Labtech GMBH, Ortenberg, Germany	Microsoft Excel, GraphPad Prism 4, and MATLAB	Primary Screen	1376	OR1043_Odor1376	1	PrimaryScreen.tsv	FigShare	10.6084/m9.figshare.979133	http://dx.doi.org/10.6084/m9.figshare.979133
OR1052	Luciferase assay	Dual-Glo Luciferase Assay System	Promega Corporation, Madison WI, USA	Polarstar Optima plate reader	BMG Labtech GMBH, Ortenberg, Germany	Microsoft Excel, GraphPad Prism 4, and MATLAB	Primary Screen	1376	OR1052_Odor1376	1	PrimaryScreen.tsv	FigShare	10.6084/m9.figshare.979133	http://dx.doi.org/10.6084/m9.figshare.979133
OR1060	Luciferase assay	Dual-Glo Luciferase Assay System	Promega Corporation, Madison WI, USA	Polarstar Optima plate reader	BMG Labtech GMBH, Ortenberg, Germany	Microsoft Excel, GraphPad Prism 4, and MATLAB	Primary Screen	1376	OR1060_Odor1376	1	PrimaryScreen.tsv	FigShare	10.6084/m9.figshare.979133	http://dx.doi.org/10.6084/m9.figshare.979133
OR1068	Luciferase assay	Dual-Glo Luciferase Assay System	Promega Corporation, Madison WI, USA	Polarstar Optima plate reader	BMG Labtech GMBH, Ortenberg, Germany	Microsoft Excel, GraphPad Prism 4, and MATLAB	Primary Screen	1376	OR1068_Odor1376	1	PrimaryScreen.tsv	FigShare	10.6084/m9.figshare.979133	http://dx.doi.org/10.6084/m9.figshare.979133
OR1076	Luciferase assay	Dual-Glo Luciferase Assay System	Promega Corporation, Madison WI, USA	Polarstar Optima plate reader	BMG Labtech GMBH, Ortenberg, Germany	Microsoft Excel, GraphPad Prism 4, and MATLAB	Primary Screen	1376	OR1076_Odor1376	1	PrimaryScreen.tsv	FigShare	10.6084/m9.figshare.979133	http://dx.doi.org/10.6084/m9.figshare.979133
OR1085	Luciferase assay	Dual-Glo Luciferase Assay System	Promega Corporation, Madison WI, USA	Polarstar Optima plate reader	BMG Labtech GMBH, Ortenberg, Germany	Microsoft Excel, GraphPad Prism 4, and MATLAB	Primary Screen	1376	OR1085_Odor1376	1	PrimaryScreen.tsv	FigShare	10.6084/m9.figshare.979133	http://dx.doi.org/10.6084/m9.figshare.979133
OR1095	Luciferase assay	Dual-Glo Luciferase Assay System	Promega Corporation, Madison WI, USA	Polarstar Optima plate reader	BMG Labtech GMBH, Ortenberg, Germany	Microsoft Excel, GraphPad Prism 4, and MATLAB	Primary Screen	1376	OR1095_Odor1376	1	PrimaryScreen.tsv	FigShare	10.6084/m9.figshare.979133	http://dx.doi.org/10.6084/m9.figshare.979133
OR1104	Luciferase assay	Dual-Glo Luciferase Assay System	Promega Corporation, Madison WI, USA	Polarstar Optima plate reader	BMG Labtech GMBH, Ortenberg, Germany	Microsoft Excel, GraphPad Prism 4, and MATLAB	Primary Screen	1376	OR1104_Odor1376	1	PrimaryScreen.tsv	FigShare	10.6084/m9.figshare.979133	http://dx.doi.org/10.6084/m9.figshare.979133
OR1114	Luciferase assay	Dual-Glo Luciferase Assay System	Promega Corporation, Madison WI, USA	Polarstar Optima plate reader	BMG Labtech GMBH, Ortenberg, Germany	Microsoft Excel, GraphPad Prism 4, and MATLAB	Primary Screen	1376	OR1114_Odor1376	1	PrimaryScreen.tsv	FigShare	10.6084/m9.figshare.979133	http://dx.doi.org/10.6084/m9.figshare.979133
OR1028	Luciferase assay	Dual-Glo Luciferase Assay System	Promega Corporation, Madison WI, USA	Polarstar Optima plate reader	BMG Labtech GMBH, Ortenberg, Germany	Microsoft Excel, GraphPad Prism 4, and MATLAB	Primary Screen	1376	OR1028_Odor1376	1	PrimaryScreen.tsv	FigShare	10.6084/m9.figshare.979133	http://dx.doi.org/10.6084/m9.figshare.979133
OR1036	Luciferase assay	Dual-Glo Luciferase Assay System	Promega Corporation, Madison WI, USA	Polarstar Optima plate reader	BMG Labtech GMBH, Ortenberg, Germany	Microsoft Excel, GraphPad Prism 4, and MATLAB	Primary Screen	1376	OR1036_Odor1376	1	PrimaryScreen.tsv	FigShare	10.6084/m9.figshare.979133	http://dx.doi.org/10.6084/m9.figshare.979133
OR1044	Luciferase assay	Dual-Glo Luciferase Assay System	Promega Corporation, Madison WI, USA	Polarstar Optima plate reader	BMG Labtech GMBH, Ortenberg, Germany	Microsoft Excel, GraphPad Prism 4, and MATLAB	Primary Screen	1376	OR1044_Odor1376	1	PrimaryScreen.tsv	FigShare	10.6084/m9.figshare.979133	http://dx.doi.org/10.6084/m9.figshare.979133
OR1053	Luciferase assay	Dual-Glo Luciferase Assay System	Promega Corporation, Madison WI, USA	Polarstar Optima plate reader	BMG Labtech GMBH, Ortenberg, Germany	Microsoft Excel, GraphPad Prism 4, and MATLAB	Primary Screen	1376	OR1053_Odor1376	1	PrimaryScreen.tsv	FigShare	10.6084/m9.figshare.979133	http://dx.doi.org/10.6084/m9.figshare.979133
OR1061	Luciferase assay	Dual-Glo Luciferase Assay System	Promega Corporation, Madison WI, USA	Polarstar Optima plate reader	BMG Labtech GMBH, Ortenberg, Germany	Microsoft Excel, GraphPad Prism 4, and MATLAB	Primary Screen	1376	OR1061_Odor1376	1	PrimaryScreen.tsv	FigShare	10.6084/m9.figshare.979133	http://dx.doi.org/10.6084/m9.figshare.979133
OR1069	Luciferase assay	Dual-Glo Luciferase Assay System	Promega Corporation, Madison WI, USA	Polarstar Optima plate reader	BMG Labtech GMBH, Ortenberg, Germany	Microsoft Excel, GraphPad Prism 4, and MATLAB	Primary Screen	1376	OR1069_Odor1376	1	PrimaryScreen.tsv	FigShare	10.6084/m9.figshare.979133	http://dx.doi.org/10.6084/m9.figshare.979133
OR1077	Luciferase assay	Dual-Glo Luciferase Assay System	Promega Corporation, Madison WI, USA	Polarstar Optima plate reader	BMG Labtech GMBH, Ortenberg, Germany	Microsoft Excel, GraphPad Prism 4, and MATLAB	Primary Screen	1376	OR1077_Odor1376	1	PrimaryScreen.tsv	FigShare	10.6084/m9.figshare.979133	http://dx.doi.org/10.6084/m9.figshare.979133
OR1086	Luciferase assay	Dual-Glo Luciferase Assay System	Promega Corporation, Madison WI, USA	Polarstar Optima plate reader	BMG Labtech GMBH, Ortenberg, Germany	Microsoft Excel, GraphPad Prism 4, and MATLAB	Primary Screen	1376	OR1086_Odor1376	1	PrimaryScreen.tsv	FigShare	10.6084/m9.figshare.979133	http://dx.doi.org/10.6084/m9.figshare.979133
OR1096	Luciferase assay	Dual-Glo Luciferase Assay System	Promega Corporation, Madison WI, USA	Polarstar Optima plate reader	BMG Labtech GMBH, Ortenberg, Germany	Microsoft Excel, GraphPad Prism 4, and MATLAB	Primary Screen	1376	OR1096_Odor1376	1	PrimaryScreen.tsv	FigShare	10.6084/m9.figshare.979133	http://dx.doi.org/10.6084/m9.figshare.979133
OR1105	Luciferase assay	Dual-Glo Luciferase Assay System	Promega Corporation, Madison WI, USA	Polarstar Optima plate reader	BMG Labtech GMBH, Ortenberg, Germany	Microsoft Excel, GraphPad Prism 4, and MATLAB	Primary Screen	1376	OR1105_Odor1376	1	PrimaryScreen.tsv	FigShare	10.6084/m9.figshare.979133	http://dx.doi.org/10.6084/m9.figshare.979133
OR1115	Luciferase assay	Dual-Glo Luciferase Assay System	Promega Corporation, Madison WI, USA	Polarstar Optima plate reader	BMG Labtech GMBH, Ortenberg, Germany	Microsoft Excel, GraphPad Prism 4, and MATLAB	Primary Screen	1376	OR1115_Odor1376	1	PrimaryScreen.tsv	FigShare	10.6084/m9.figshare.979133	http://dx.doi.org/10.6084/m9.figshare.979133
OR1029	Luciferase assay	Dual-Glo Luciferase Assay System	Promega Corporation, Madison WI, USA	Polarstar Optima plate reader	BMG Labtech GMBH, Ortenberg, Germany	Microsoft Excel, GraphPad Prism 4, and MATLAB	Primary Screen	1376	OR1029_Odor1376	1	PrimaryScreen.tsv	FigShare	10.6084/m9.figshare.979133	http://dx.doi.org/10.6084/m9.figshare.979133
OR1037	Luciferase assay	Dual-Glo Luciferase Assay System	Promega Corporation, Madison WI, USA	Polarstar Optima plate reader	BMG Labtech GMBH, Ortenberg, Germany	Microsoft Excel, GraphPad Prism 4, and MATLAB	Primary Screen	1376	OR1037_Odor1376	1	PrimaryScreen.tsv	FigShare	10.6084/m9.figshare.979133	http://dx.doi.org/10.6084/m9.figshare.979133
OR1045	Luciferase assay	Dual-Glo Luciferase Assay System	Promega Corporation, Madison WI, USA	Polarstar Optima plate reader	BMG Labtech GMBH, Ortenberg, Germany	Microsoft Excel, GraphPad Prism 4, and MATLAB	Primary Screen	1376	OR1045_Odor1376	1	PrimaryScreen.tsv	FigShare	10.6084/m9.figshare.979133	http://dx.doi.org/10.6084/m9.figshare.979133
OR1054	Luciferase assay	Dual-Glo Luciferase Assay System	Promega Corporation, Madison WI, USA	Polarstar Optima plate reader	BMG Labtech GMBH, Ortenberg, Germany	Microsoft Excel, GraphPad Prism 4, and MATLAB	Primary Screen	1376	OR1054_Odor1376	1	PrimaryScreen.tsv	FigShare	10.6084/m9.figshare.979133	http://dx.doi.org/10.6084/m9.figshare.979133
OR1062	Luciferase assay	Dual-Glo Luciferase Assay System	Promega Corporation, Madison WI, USA	Polarstar Optima plate reader	BMG Labtech GMBH, Ortenberg, Germany	Microsoft Excel, GraphPad Prism 4, and MATLAB	Primary Screen	1376	OR1062_Odor1376	1	PrimaryScreen.tsv	FigShare	10.6084/m9.figshare.979133	http://dx.doi.org/10.6084/m9.figshare.979133
OR1070	Luciferase assay	Dual-Glo Luciferase Assay System	Promega Corporation, Madison WI, USA	Polarstar Optima plate reader	BMG Labtech GMBH, Ortenberg, Germany	Microsoft Excel, GraphPad Prism 4, and MATLAB	Primary Screen	1376	OR1070_Odor1376	1	PrimaryScreen.tsv	FigShare	10.6084/m9.figshare.979133	http://dx.doi.org/10.6084/m9.figshare.979133
OR1078	Luciferase assay	Dual-Glo Luciferase Assay System	Promega Corporation, Madison WI, USA	Polarstar Optima plate reader	BMG Labtech GMBH, Ortenberg, Germany	Microsoft Excel, GraphPad Prism 4, and MATLAB	Primary Screen	1376	OR1078_Odor1376	1	PrimaryScreen.tsv	FigShare	10.6084/m9.figshare.979133	http://dx.doi.org/10.6084/m9.figshare.979133
OR1087	Luciferase assay	Dual-Glo Luciferase Assay System	Promega Corporation, Madison WI, USA	Polarstar Optima plate reader	BMG Labtech GMBH, Ortenberg, Germany	Microsoft Excel, GraphPad Prism 4, and MATLAB	Primary Screen	1376	OR1087_Odor1376	1	PrimaryScreen.tsv	FigShare	10.6084/m9.figshare.979133	http://dx.doi.org/10.6084/m9.figshare.979133
OR1097	Luciferase assay	Dual-Glo Luciferase Assay System	Promega Corporation, Madison WI, USA	Polarstar Optima plate reader	BMG Labtech GMBH, Ortenberg, Germany	Microsoft Excel, GraphPad Prism 4, and MATLAB	Primary Screen	1376	OR1097_Odor1376	1	PrimaryScreen.tsv	FigShare	10.6084/m9.figshare.979133	http://dx.doi.org/10.6084/m9.figshare.979133
OR1107	Luciferase assay	Dual-Glo Luciferase Assay System	Promega Corporation, Madison WI, USA	Polarstar Optima plate reader	BMG Labtech GMBH, Ortenberg, Germany	Microsoft Excel, GraphPad Prism 4, and MATLAB	Primary Screen	1376	OR1107_Odor1376	1	PrimaryScreen.tsv	FigShare	10.6084/m9.figshare.979133	http://dx.doi.org/10.6084/m9.figshare.979133
OR2147	Luciferase assay	Dual-Glo Luciferase Assay System	Promega Corporation, Madison WI, USA	Polarstar Optima plate reader	BMG Labtech GMBH, Ortenberg, Germany	Microsoft Excel, GraphPad Prism 4, and MATLAB	Primary Screen	1376	OR2147_Odor1376	6	PrimaryScreen.tsv	FigShare	10.6084/m9.figshare.979133	http://dx.doi.org/10.6084/m9.figshare.979133
OR1030	Luciferase assay	Dual-Glo Luciferase Assay System	Promega Corporation, Madison WI, USA	Polarstar Optima plate reader	BMG Labtech GMBH, Ortenberg, Germany	Microsoft Excel, GraphPad Prism 4, and MATLAB	Primary Screen	1376	OR1030_Odor1376	1	PrimaryScreen.tsv	FigShare	10.6084/m9.figshare.979133	http://dx.doi.org/10.6084/m9.figshare.979133
OR1038	Luciferase assay	Dual-Glo Luciferase Assay System	Promega Corporation, Madison WI, USA	Polarstar Optima plate reader	BMG Labtech GMBH, Ortenberg, Germany	Microsoft Excel, GraphPad Prism 4, and MATLAB	Primary Screen	1376	OR1038_Odor1376	1	PrimaryScreen.tsv	FigShare	10.6084/m9.figshare.979133	http://dx.doi.org/10.6084/m9.figshare.979133
OR1046	Luciferase assay	Dual-Glo Luciferase Assay System	Promega Corporation, Madison WI, USA	Polarstar Optima plate reader	BMG Labtech GMBH, Ortenberg, Germany	Microsoft Excel, GraphPad Prism 4, and MATLAB	Primary Screen	1376	OR1046_Odor1376	1	PrimaryScreen.tsv	FigShare	10.6084/m9.figshare.979133	http://dx.doi.org/10.6084/m9.figshare.979133
OR1055	Luciferase assay	Dual-Glo Luciferase Assay System	Promega Corporation, Madison WI, USA	Polarstar Optima plate reader	BMG Labtech GMBH, Ortenberg, Germany	Microsoft Excel, GraphPad Prism 4, and MATLAB	Primary Screen	1376	OR1055_Odor1376	1	PrimaryScreen.tsv	FigShare	10.6084/m9.figshare.979133	http://dx.doi.org/10.6084/m9.figshare.979133
OR1063	Luciferase assay	Dual-Glo Luciferase Assay System	Promega Corporation, Madison WI, USA	Polarstar Optima plate reader	BMG Labtech GMBH, Ortenberg, Germany	Microsoft Excel, GraphPad Prism 4, and MATLAB	Primary Screen	1376	OR1063_Odor1376	1	PrimaryScreen.tsv	FigShare	10.6084/m9.figshare.979133	http://dx.doi.org/10.6084/m9.figshare.979133
OR1071	Luciferase assay	Dual-Glo Luciferase Assay System	Promega Corporation, Madison WI, USA	Polarstar Optima plate reader	BMG Labtech GMBH, Ortenberg, Germany	Microsoft Excel, GraphPad Prism 4, and MATLAB	Primary Screen	1376	OR1071_Odor1376	1	PrimaryScreen.tsv	FigShare	10.6084/m9.figshare.979133	http://dx.doi.org/10.6084/m9.figshare.979133
OR1079	Luciferase assay	Dual-Glo Luciferase Assay System	Promega Corporation, Madison WI, USA	Polarstar Optima plate reader	BMG Labtech GMBH, Ortenberg, Germany	Microsoft Excel, GraphPad Prism 4, and MATLAB	Primary Screen	1376	OR1079_Odor1376	1	PrimaryScreen.tsv	FigShare	10.6084/m9.figshare.979133	http://dx.doi.org/10.6084/m9.figshare.979133
OR1088	Luciferase assay	Dual-Glo Luciferase Assay System	Promega Corporation, Madison WI, USA	Polarstar Optima plate reader	BMG Labtech GMBH, Ortenberg, Germany	Microsoft Excel, GraphPad Prism 4, and MATLAB	Primary Screen	1376	OR1088_Odor1376	1	PrimaryScreen.tsv	FigShare	10.6084/m9.figshare.979133	http://dx.doi.org/10.6084/m9.figshare.979133
OR1098	Luciferase assay	Dual-Glo Luciferase Assay System	Promega Corporation, Madison WI, USA	Polarstar Optima plate reader	BMG Labtech GMBH, Ortenberg, Germany	Microsoft Excel, GraphPad Prism 4, and MATLAB	Primary Screen	1376	OR1098_Odor1376	1	PrimaryScreen.tsv	FigShare	10.6084/m9.figshare.979133	http://dx.doi.org/10.6084/m9.figshare.979133
OR1108	Luciferase assay	Dual-Glo Luciferase Assay System	Promega Corporation, Madison WI, USA	Polarstar Optima plate reader	BMG Labtech GMBH, Ortenberg, Germany	Microsoft Excel, GraphPad Prism 4, and MATLAB	Primary Screen	1376	OR1108_Odor1376	1	PrimaryScreen.tsv	FigShare	10.6084/m9.figshare.979133	http://dx.doi.org/10.6084/m9.figshare.979133
OR1031	Luciferase assay	Dual-Glo Luciferase Assay System	Promega Corporation, Madison WI, USA	Polarstar Optima plate reader	BMG Labtech GMBH, Ortenberg, Germany	Microsoft Excel, GraphPad Prism 4, and MATLAB	Primary Screen	1376	OR1031_Odor1376	1	PrimaryScreen.tsv	FigShare	10.6084/m9.figshare.979133	http://dx.doi.org/10.6084/m9.figshare.979133
OR1039	Luciferase assay	Dual-Glo Luciferase Assay System	Promega Corporation, Madison WI, USA	Polarstar Optima plate reader	BMG Labtech GMBH, Ortenberg, Germany	Microsoft Excel, GraphPad Prism 4, and MATLAB	Primary Screen	1376	OR1039_Odor1376	1	PrimaryScreen.tsv	FigShare	10.6084/m9.figshare.979133	http://dx.doi.org/10.6084/m9.figshare.979133
OR1047	Luciferase assay	Dual-Glo Luciferase Assay System	Promega Corporation, Madison WI, USA	Polarstar Optima plate reader	BMG Labtech GMBH, Ortenberg, Germany	Microsoft Excel, GraphPad Prism 4, and MATLAB	Primary Screen	1376	OR1047_Odor1376	1	PrimaryScreen.tsv	FigShare	10.6084/m9.figshare.979133	http://dx.doi.org/10.6084/m9.figshare.979133
OR1056	Luciferase assay	Dual-Glo Luciferase Assay System	Promega Corporation, Madison WI, USA	Polarstar Optima plate reader	BMG Labtech GMBH, Ortenberg, Germany	Microsoft Excel, GraphPad Prism 4, and MATLAB	Primary Screen	1376	OR1056_Odor1376	1	PrimaryScreen.tsv	FigShare	10.6084/m9.figshare.979133	http://dx.doi.org/10.6084/m9.figshare.979133
OR1064	Luciferase assay	Dual-Glo Luciferase Assay System	Promega Corporation, Madison WI, USA	Polarstar Optima plate reader	BMG Labtech GMBH, Ortenberg, Germany	Microsoft Excel, GraphPad Prism 4, and MATLAB	Primary Screen	1376	OR1064_Odor1376	1	PrimaryScreen.tsv	FigShare	10.6084/m9.figshare.979133	http://dx.doi.org/10.6084/m9.figshare.979133
OR1072	Luciferase assay	Dual-Glo Luciferase Assay System	Promega Corporation, Madison WI, USA	Polarstar Optima plate reader	BMG Labtech GMBH, Ortenberg, Germany	Microsoft Excel, GraphPad Prism 4, and MATLAB	Primary Screen	1376	OR1072_Odor1376	1	PrimaryScreen.tsv	FigShare	10.6084/m9.figshare.979133	http://dx.doi.org/10.6084/m9.figshare.979133
OR1080	Luciferase assay	Dual-Glo Luciferase Assay System	Promega Corporation, Madison WI, USA	Polarstar Optima plate reader	BMG Labtech GMBH, Ortenberg, Germany	Microsoft Excel, GraphPad Prism 4, and MATLAB	Primary Screen	1376	OR1080_Odor1376	1	PrimaryScreen.tsv	FigShare	10.6084/m9.figshare.979133	http://dx.doi.org/10.6084/m9.figshare.979133
OR1089	Luciferase assay	Dual-Glo Luciferase Assay System	Promega Corporation, Madison WI, USA	Polarstar Optima plate reader	BMG Labtech GMBH, Ortenberg, Germany	Microsoft Excel, GraphPad Prism 4, and MATLAB	Primary Screen	1376	OR1089_Odor1376	1	PrimaryScreen.tsv	FigShare	10.6084/m9.figshare.979133	http://dx.doi.org/10.6084/m9.figshare.979133
OR1100	Luciferase assay	Dual-Glo Luciferase Assay System	Promega Corporation, Madison WI, USA	Polarstar Optima plate reader	BMG Labtech GMBH, Ortenberg, Germany	Microsoft Excel, GraphPad Prism 4, and MATLAB	Primary Screen	1376	OR1100_Odor1376	1	PrimaryScreen.tsv	FigShare	10.6084/m9.figshare.979133	http://dx.doi.org/10.6084/m9.figshare.979133
OR1109	Luciferase assay	Dual-Glo Luciferase Assay System	Promega Corporation, Madison WI, USA	Polarstar Optima plate reader	BMG Labtech GMBH, Ortenberg, Germany	Microsoft Excel, GraphPad Prism 4, and MATLAB	Primary Screen	1376	OR1109_Odor1376	1	PrimaryScreen.tsv	FigShare	10.6084/m9.figshare.979133	http://dx.doi.org/10.6084/m9.figshare.979133
OR2092	Luciferase assay	Dual-Glo Luciferase Assay System	Promega Corporation, Madison WI, USA	Polarstar Optima plate reader	BMG Labtech GMBH, Ortenberg, Germany	Microsoft Excel, GraphPad Prism 4, and MATLAB	Primary Screen	1376	OR2092_Odor1376	6	PrimaryScreen.tsv	FigShare	10.6084/m9.figshare.979133	http://dx.doi.org/10.6084/m9.figshare.979133
OR1024	Luciferase assay	Dual-Glo Luciferase Assay System	Promega Corporation, Madison WI, USA	Polarstar Optima plate reader	BMG Labtech GMBH, Ortenberg, Germany	Microsoft Excel, GraphPad Prism 4, and MATLAB	Primary Screen	1064	OR1024_Odor1064	1	PrimaryScreen.tsv	FigShare	10.6084/m9.figshare.979133	http://dx.doi.org/10.6084/m9.figshare.979133
OR1032	Luciferase assay	Dual-Glo Luciferase Assay System	Promega Corporation, Madison WI, USA	Polarstar Optima plate reader	BMG Labtech GMBH, Ortenberg, Germany	Microsoft Excel, GraphPad Prism 4, and MATLAB	Primary Screen	1064	OR1032_Odor1064	1	PrimaryScreen.tsv	FigShare	10.6084/m9.figshare.979133	http://dx.doi.org/10.6084/m9.figshare.979133
OR1040	Luciferase assay	Dual-Glo Luciferase Assay System	Promega Corporation, Madison WI, USA	Polarstar Optima plate reader	BMG Labtech GMBH, Ortenberg, Germany	Microsoft Excel, GraphPad Prism 4, and MATLAB	Primary Screen	1064	OR1040_Odor1064	1	PrimaryScreen.tsv	FigShare	10.6084/m9.figshare.979133	http://dx.doi.org/10.6084/m9.figshare.979133
OR1049	Luciferase assay	Dual-Glo Luciferase Assay System	Promega Corporation, Madison WI, USA	Polarstar Optima plate reader	BMG Labtech GMBH, Ortenberg, Germany	Microsoft Excel, GraphPad Prism 4, and MATLAB	Primary Screen	1064	OR1049_Odor1064	1	PrimaryScreen.tsv	FigShare	10.6084/m9.figshare.979133	http://dx.doi.org/10.6084/m9.figshare.979133
OR1057	Luciferase assay	Dual-Glo Luciferase Assay System	Promega Corporation, Madison WI, USA	Polarstar Optima plate reader	BMG Labtech GMBH, Ortenberg, Germany	Microsoft Excel, GraphPad Prism 4, and MATLAB	Primary Screen	1064	OR1057_Odor1064	1	PrimaryScreen.tsv	FigShare	10.6084/m9.figshare.979133	http://dx.doi.org/10.6084/m9.figshare.979133
OR1065	Luciferase assay	Dual-Glo Luciferase Assay System	Promega Corporation, Madison WI, USA	Polarstar Optima plate reader	BMG Labtech GMBH, Ortenberg, Germany	Microsoft Excel, GraphPad Prism 4, and MATLAB	Primary Screen	1064	OR1065_Odor1064	1	PrimaryScreen.tsv	FigShare	10.6084/m9.figshare.979133	http://dx.doi.org/10.6084/m9.figshare.979133
OR1073	Luciferase assay	Dual-Glo Luciferase Assay System	Promega Corporation, Madison WI, USA	Polarstar Optima plate reader	BMG Labtech GMBH, Ortenberg, Germany	Microsoft Excel, GraphPad Prism 4, and MATLAB	Primary Screen	1064	OR1073_Odor1064	1	PrimaryScreen.tsv	FigShare	10.6084/m9.figshare.979133	http://dx.doi.org/10.6084/m9.figshare.979133
OR1081	Luciferase assay	Dual-Glo Luciferase Assay System	Promega Corporation, Madison WI, USA	Polarstar Optima plate reader	BMG Labtech GMBH, Ortenberg, Germany	Microsoft Excel, GraphPad Prism 4, and MATLAB	Primary Screen	1064	OR1081_Odor1064	1	PrimaryScreen.tsv	FigShare	10.6084/m9.figshare.979133	http://dx.doi.org/10.6084/m9.figshare.979133
OR1090	Luciferase assay	Dual-Glo Luciferase Assay System	Promega Corporation, Madison WI, USA	Polarstar Optima plate reader	BMG Labtech GMBH, Ortenberg, Germany	Microsoft Excel, GraphPad Prism 4, and MATLAB	Primary Screen	1064	OR1090_Odor1064	1	PrimaryScreen.tsv	FigShare	10.6084/m9.figshare.979133	http://dx.doi.org/10.6084/m9.figshare.979133
OR1101	Luciferase assay	Dual-Glo Luciferase Assay System	Promega Corporation, Madison WI, USA	Polarstar Optima plate reader	BMG Labtech GMBH, Ortenberg, Germany	Microsoft Excel, GraphPad Prism 4, and MATLAB	Primary Screen	1064	OR1101_Odor1064	1	PrimaryScreen.tsv	FigShare	10.6084/m9.figshare.979133	http://dx.doi.org/10.6084/m9.figshare.979133
OR1111	Luciferase assay	Dual-Glo Luciferase Assay System	Promega Corporation, Madison WI, USA	Polarstar Optima plate reader	BMG Labtech GMBH, Ortenberg, Germany	Microsoft Excel, GraphPad Prism 4, and MATLAB	Primary Screen	1064	OR1111_Odor1064	1	PrimaryScreen.tsv	FigShare	10.6084/m9.figshare.979133	http://dx.doi.org/10.6084/m9.figshare.979133
OR2319	Luciferase assay	Dual-Glo Luciferase Assay System	Promega Corporation, Madison WI, USA	Polarstar Optima plate reader	BMG Labtech GMBH, Ortenberg, Germany	Microsoft Excel, GraphPad Prism 4, and MATLAB	Primary Screen	1064	OR2319_Odor1064	6	PrimaryScreen.tsv	FigShare	10.6084/m9.figshare.979133	http://dx.doi.org/10.6084/m9.figshare.979133
OR1025	Luciferase assay	Dual-Glo Luciferase Assay System	Promega Corporation, Madison WI, USA	Polarstar Optima plate reader	BMG Labtech GMBH, Ortenberg, Germany	Microsoft Excel, GraphPad Prism 4, and MATLAB	Primary Screen	1064	OR1025_Odor1064	1	PrimaryScreen.tsv	FigShare	10.6084/m9.figshare.979133	http://dx.doi.org/10.6084/m9.figshare.979133
OR1033	Luciferase assay	Dual-Glo Luciferase Assay System	Promega Corporation, Madison WI, USA	Polarstar Optima plate reader	BMG Labtech GMBH, Ortenberg, Germany	Microsoft Excel, GraphPad Prism 4, and MATLAB	Primary Screen	1064	OR1033_Odor1064	1	PrimaryScreen.tsv	FigShare	10.6084/m9.figshare.979133	http://dx.doi.org/10.6084/m9.figshare.979133
OR1041	Luciferase assay	Dual-Glo Luciferase Assay System	Promega Corporation, Madison WI, USA	Polarstar Optima plate reader	BMG Labtech GMBH, Ortenberg, Germany	Microsoft Excel, GraphPad Prism 4, and MATLAB	Primary Screen	1064	OR1041_Odor1064	1	PrimaryScreen.tsv	FigShare	10.6084/m9.figshare.979133	http://dx.doi.org/10.6084/m9.figshare.979133
OR1050	Luciferase assay	Dual-Glo Luciferase Assay System	Promega Corporation, Madison WI, USA	Polarstar Optima plate reader	BMG Labtech GMBH, Ortenberg, Germany	Microsoft Excel, GraphPad Prism 4, and MATLAB	Primary Screen	1064	OR1050_Odor1064	1	PrimaryScreen.tsv	FigShare	10.6084/m9.figshare.979133	http://dx.doi.org/10.6084/m9.figshare.979133
OR1058	Luciferase assay	Dual-Glo Luciferase Assay System	Promega Corporation, Madison WI, USA	Polarstar Optima plate reader	BMG Labtech GMBH, Ortenberg, Germany	Microsoft Excel, GraphPad Prism 4, and MATLAB	Primary Screen	1064	OR1058_Odor1064	1	PrimaryScreen.tsv	FigShare	10.6084/m9.figshare.979133	http://dx.doi.org/10.6084/m9.figshare.979133
OR1066	Luciferase assay	Dual-Glo Luciferase Assay System	Promega Corporation, Madison WI, USA	Polarstar Optima plate reader	BMG Labtech GMBH, Ortenberg, Germany	Microsoft Excel, GraphPad Prism 4, and MATLAB	Primary Screen	1064	OR1066_Odor1064	1	PrimaryScreen.tsv	FigShare	10.6084/m9.figshare.979133	http://dx.doi.org/10.6084/m9.figshare.979133
OR1074	Luciferase assay	Dual-Glo Luciferase Assay System	Promega Corporation, Madison WI, USA	Polarstar Optima plate reader	BMG Labtech GMBH, Ortenberg, Germany	Microsoft Excel, GraphPad Prism 4, and MATLAB	Primary Screen	1064	OR1074_Odor1064	1	PrimaryScreen.tsv	FigShare	10.6084/m9.figshare.979133	http://dx.doi.org/10.6084/m9.figshare.979133
OR1082	Luciferase assay	Dual-Glo Luciferase Assay System	Promega Corporation, Madison WI, USA	Polarstar Optima plate reader	BMG Labtech GMBH, Ortenberg, Germany	Microsoft Excel, GraphPad Prism 4, and MATLAB	Primary Screen	1064	OR1082_Odor1064	1	PrimaryScreen.tsv	FigShare	10.6084/m9.figshare.979133	http://dx.doi.org/10.6084/m9.figshare.979133
OR1091	Luciferase assay	Dual-Glo Luciferase Assay System	Promega Corporation, Madison WI, USA	Polarstar Optima plate reader	BMG Labtech GMBH, Ortenberg, Germany	Microsoft Excel, GraphPad Prism 4, and MATLAB	Primary Screen	1064	OR1091_Odor1064	1	PrimaryScreen.tsv	FigShare	10.6084/m9.figshare.979133	http://dx.doi.org/10.6084/m9.figshare.979133
OR1102	Luciferase assay	Dual-Glo Luciferase Assay System	Promega Corporation, Madison WI, USA	Polarstar Optima plate reader	BMG Labtech GMBH, Ortenberg, Germany	Microsoft Excel, GraphPad Prism 4, and MATLAB	Primary Screen	1064	OR1102_Odor1064	1	PrimaryScreen.tsv	FigShare	10.6084/m9.figshare.979133	http://dx.doi.org/10.6084/m9.figshare.979133
OR1112	Luciferase assay	Dual-Glo Luciferase Assay System	Promega Corporation, Madison WI, USA	Polarstar Optima plate reader	BMG Labtech GMBH, Ortenberg, Germany	Microsoft Excel, GraphPad Prism 4, and MATLAB	Primary Screen	1064	OR1112_Odor1064	1	PrimaryScreen.tsv	FigShare	10.6084/m9.figshare.979133	http://dx.doi.org/10.6084/m9.figshare.979133
OR2214	Luciferase assay	Dual-Glo Luciferase Assay System	Promega Corporation, Madison WI, USA	Polarstar Optima plate reader	BMG Labtech GMBH, Ortenberg, Germany	Microsoft Excel, GraphPad Prism 4, and MATLAB	Primary Screen	1064	OR2214_Odor1064	6	PrimaryScreen.tsv	FigShare	10.6084/m9.figshare.979133	http://dx.doi.org/10.6084/m9.figshare.979133
OR1026	Luciferase assay	Dual-Glo Luciferase Assay System	Promega Corporation, Madison WI, USA	Polarstar Optima plate reader	BMG Labtech GMBH, Ortenberg, Germany	Microsoft Excel, GraphPad Prism 4, and MATLAB	Primary Screen	1064	OR1026_Odor1064	1	PrimaryScreen.tsv	FigShare	10.6084/m9.figshare.979133	http://dx.doi.org/10.6084/m9.figshare.979133
OR1034	Luciferase assay	Dual-Glo Luciferase Assay System	Promega Corporation, Madison WI, USA	Polarstar Optima plate reader	BMG Labtech GMBH, Ortenberg, Germany	Microsoft Excel, GraphPad Prism 4, and MATLAB	Primary Screen	1064	OR1034_Odor1064	1	PrimaryScreen.tsv	FigShare	10.6084/m9.figshare.979133	http://dx.doi.org/10.6084/m9.figshare.979133
OR1042	Luciferase assay	Dual-Glo Luciferase Assay System	Promega Corporation, Madison WI, USA	Polarstar Optima plate reader	BMG Labtech GMBH, Ortenberg, Germany	Microsoft Excel, GraphPad Prism 4, and MATLAB	Primary Screen	1064	OR1042_Odor1064	1	PrimaryScreen.tsv	FigShare	10.6084/m9.figshare.979133	http://dx.doi.org/10.6084/m9.figshare.979133
OR1051	Luciferase assay	Dual-Glo Luciferase Assay System	Promega Corporation, Madison WI, USA	Polarstar Optima plate reader	BMG Labtech GMBH, Ortenberg, Germany	Microsoft Excel, GraphPad Prism 4, and MATLAB	Primary Screen	1064	OR1051_Odor1064	1	PrimaryScreen.tsv	FigShare	10.6084/m9.figshare.979133	http://dx.doi.org/10.6084/m9.figshare.979133
OR1059	Luciferase assay	Dual-Glo Luciferase Assay System	Promega Corporation, Madison WI, USA	Polarstar Optima plate reader	BMG Labtech GMBH, Ortenberg, Germany	Microsoft Excel, GraphPad Prism 4, and MATLAB	Primary Screen	1064	OR1059_Odor1064	1	PrimaryScreen.tsv	FigShare	10.6084/m9.figshare.979133	http://dx.doi.org/10.6084/m9.figshare.979133
OR1067	Luciferase assay	Dual-Glo Luciferase Assay System	Promega Corporation, Madison WI, USA	Polarstar Optima plate reader	BMG Labtech GMBH, Ortenberg, Germany	Microsoft Excel, GraphPad Prism 4, and MATLAB	Primary Screen	1064	OR1067_Odor1064	7	PrimaryScreen.tsv	FigShare	10.6084/m9.figshare.979133	http://dx.doi.org/10.6084/m9.figshare.979133
OR1075	Luciferase assay	Dual-Glo Luciferase Assay System	Promega Corporation, Madison WI, USA	Polarstar Optima plate reader	BMG Labtech GMBH, Ortenberg, Germany	Microsoft Excel, GraphPad Prism 4, and MATLAB	Primary Screen	1064	OR1075_Odor1064	1	PrimaryScreen.tsv	FigShare	10.6084/m9.figshare.979133	http://dx.doi.org/10.6084/m9.figshare.979133
OR1083	Luciferase assay	Dual-Glo Luciferase Assay System	Promega Corporation, Madison WI, USA	Polarstar Optima plate reader	BMG Labtech GMBH, Ortenberg, Germany	Microsoft Excel, GraphPad Prism 4, and MATLAB	Primary Screen	1064	OR1083_Odor1064	1	PrimaryScreen.tsv	FigShare	10.6084/m9.figshare.979133	http://dx.doi.org/10.6084/m9.figshare.979133
OR1094	Luciferase assay	Dual-Glo Luciferase Assay System	Promega Corporation, Madison WI, USA	Polarstar Optima plate reader	BMG Labtech GMBH, Ortenberg, Germany	Microsoft Excel, GraphPad Prism 4, and MATLAB	Primary Screen	1064	OR1094_Odor1064	1	PrimaryScreen.tsv	FigShare	10.6084/m9.figshare.979133	http://dx.doi.org/10.6084/m9.figshare.979133
OR1103	Luciferase assay	Dual-Glo Luciferase Assay System	Promega Corporation, Madison WI, USA	Polarstar Optima plate reader	BMG Labtech GMBH, Ortenberg, Germany	Microsoft Excel, GraphPad Prism 4, and MATLAB	Primary Screen	1064	OR1103_Odor1064	1	PrimaryScreen.tsv	FigShare	10.6084/m9.figshare.979133	http://dx.doi.org/10.6084/m9.figshare.979133
OR1113	Luciferase assay	Dual-Glo Luciferase Assay System	Promega Corporation, Madison WI, USA	Polarstar Optima plate reader	BMG Labtech GMBH, Ortenberg, Germany	Microsoft Excel, GraphPad Prism 4, and MATLAB	Primary Screen	1064	OR1113_Odor1064	1	PrimaryScreen.tsv	FigShare	10.6084/m9.figshare.979133	http://dx.doi.org/10.6084/m9.figshare.979133
OR1027	Luciferase assay	Dual-Glo Luciferase Assay System	Promega Corporation, Madison WI, USA	Polarstar Optima plate reader	BMG Labtech GMBH, Ortenberg, Germany	Microsoft Excel, GraphPad Prism 4, and MATLAB	Primary Screen	1064	OR1027_Odor1064	1	PrimaryScreen.tsv	FigShare	10.6084/m9.figshare.979133	http://dx.doi.org/10.6084/m9.figshare.979133
OR1035	Luciferase assay	Dual-Glo Luciferase Assay System	Promega Corporation, Madison WI, USA	Polarstar Optima plate reader	BMG Labtech GMBH, Ortenberg, Germany	Microsoft Excel, GraphPad Prism 4, and MATLAB	Primary Screen	1064	OR1035_Odor1064	1	PrimaryScreen.tsv	FigShare	10.6084/m9.figshare.979133	http://dx.doi.org/10.6084/m9.figshare.979133
OR1043	Luciferase assay	Dual-Glo Luciferase Assay System	Promega Corporation, Madison WI, USA	Polarstar Optima plate reader	BMG Labtech GMBH, Ortenberg, Germany	Microsoft Excel, GraphPad Prism 4, and MATLAB	Primary Screen	1064	OR1043_Odor1064	1	PrimaryScreen.tsv	FigShare	10.6084/m9.figshare.979133	http://dx.doi.org/10.6084/m9.figshare.979133
OR1052	Luciferase assay	Dual-Glo Luciferase Assay System	Promega Corporation, Madison WI, USA	Polarstar Optima plate reader	BMG Labtech GMBH, Ortenberg, Germany	Microsoft Excel, GraphPad Prism 4, and MATLAB	Primary Screen	1064	OR1052_Odor1064	1	PrimaryScreen.tsv	FigShare	10.6084/m9.figshare.979133	http://dx.doi.org/10.6084/m9.figshare.979133
OR1060	Luciferase assay	Dual-Glo Luciferase Assay System	Promega Corporation, Madison WI, USA	Polarstar Optima plate reader	BMG Labtech GMBH, Ortenberg, Germany	Microsoft Excel, GraphPad Prism 4, and MATLAB	Primary Screen	1064	OR1060_Odor1064	1	PrimaryScreen.tsv	FigShare	10.6084/m9.figshare.979133	http://dx.doi.org/10.6084/m9.figshare.979133
OR1068	Luciferase assay	Dual-Glo Luciferase Assay System	Promega Corporation, Madison WI, USA	Polarstar Optima plate reader	BMG Labtech GMBH, Ortenberg, Germany	Microsoft Excel, GraphPad Prism 4, and MATLAB	Primary Screen	1064	OR1068_Odor1064	1	PrimaryScreen.tsv	FigShare	10.6084/m9.figshare.979133	http://dx.doi.org/10.6084/m9.figshare.979133
OR1076	Luciferase assay	Dual-Glo Luciferase Assay System	Promega Corporation, Madison WI, USA	Polarstar Optima plate reader	BMG Labtech GMBH, Ortenberg, Germany	Microsoft Excel, GraphPad Prism 4, and MATLAB	Primary Screen	1064	OR1076_Odor1064	1	PrimaryScreen.tsv	FigShare	10.6084/m9.figshare.979133	http://dx.doi.org/10.6084/m9.figshare.979133
OR1085	Luciferase assay	Dual-Glo Luciferase Assay System	Promega Corporation, Madison WI, USA	Polarstar Optima plate reader	BMG Labtech GMBH, Ortenberg, Germany	Microsoft Excel, GraphPad Prism 4, and MATLAB	Primary Screen	1064	OR1085_Odor1064	1	PrimaryScreen.tsv	FigShare	10.6084/m9.figshare.979133	http://dx.doi.org/10.6084/m9.figshare.979133
OR1095	Luciferase assay	Dual-Glo Luciferase Assay System	Promega Corporation, Madison WI, USA	Polarstar Optima plate reader	BMG Labtech GMBH, Ortenberg, Germany	Microsoft Excel, GraphPad Prism 4, and MATLAB	Primary Screen	1064	OR1095_Odor1064	1	PrimaryScreen.tsv	FigShare	10.6084/m9.figshare.979133	http://dx.doi.org/10.6084/m9.figshare.979133
OR1104	Luciferase assay	Dual-Glo Luciferase Assay System	Promega Corporation, Madison WI, USA	Polarstar Optima plate reader	BMG Labtech GMBH, Ortenberg, Germany	Microsoft Excel, GraphPad Prism 4, and MATLAB	Primary Screen	1064	OR1104_Odor1064	1	PrimaryScreen.tsv	FigShare	10.6084/m9.figshare.979133	http://dx.doi.org/10.6084/m9.figshare.979133
OR1114	Luciferase assay	Dual-Glo Luciferase Assay System	Promega Corporation, Madison WI, USA	Polarstar Optima plate reader	BMG Labtech GMBH, Ortenberg, Germany	Microsoft Excel, GraphPad Prism 4, and MATLAB	Primary Screen	1064	OR1114_Odor1064	1	PrimaryScreen.tsv	FigShare	10.6084/m9.figshare.979133	http://dx.doi.org/10.6084/m9.figshare.979133
OR1028	Luciferase assay	Dual-Glo Luciferase Assay System	Promega Corporation, Madison WI, USA	Polarstar Optima plate reader	BMG Labtech GMBH, Ortenberg, Germany	Microsoft Excel, GraphPad Prism 4, and MATLAB	Primary Screen	1064	OR1028_Odor1064	1	PrimaryScreen.tsv	FigShare	10.6084/m9.figshare.979133	http://dx.doi.org/10.6084/m9.figshare.979133
OR1036	Luciferase assay	Dual-Glo Luciferase Assay System	Promega Corporation, Madison WI, USA	Polarstar Optima plate reader	BMG Labtech GMBH, Ortenberg, Germany	Microsoft Excel, GraphPad Prism 4, and MATLAB	Primary Screen	1064	OR1036_Odor1064	1	PrimaryScreen.tsv	FigShare	10.6084/m9.figshare.979133	http://dx.doi.org/10.6084/m9.figshare.979133
OR1044	Luciferase assay	Dual-Glo Luciferase Assay System	Promega Corporation, Madison WI, USA	Polarstar Optima plate reader	BMG Labtech GMBH, Ortenberg, Germany	Microsoft Excel, GraphPad Prism 4, and MATLAB	Primary Screen	1064	OR1044_Odor1064	1	PrimaryScreen.tsv	FigShare	10.6084/m9.figshare.979133	http://dx.doi.org/10.6084/m9.figshare.979133
OR1053	Luciferase assay	Dual-Glo Luciferase Assay System	Promega Corporation, Madison WI, USA	Polarstar Optima plate reader	BMG Labtech GMBH, Ortenberg, Germany	Microsoft Excel, GraphPad Prism 4, and MATLAB	Primary Screen	1064	OR1053_Odor1064	1	PrimaryScreen.tsv	FigShare	10.6084/m9.figshare.979133	http://dx.doi.org/10.6084/m9.figshare.979133
OR1061	Luciferase assay	Dual-Glo Luciferase Assay System	Promega Corporation, Madison WI, USA	Polarstar Optima plate reader	BMG Labtech GMBH, Ortenberg, Germany	Microsoft Excel, GraphPad Prism 4, and MATLAB	Primary Screen	1064	OR1061_Odor1064	1	PrimaryScreen.tsv	FigShare	10.6084/m9.figshare.979133	http://dx.doi.org/10.6084/m9.figshare.979133
OR1069	Luciferase assay	Dual-Glo Luciferase Assay System	Promega Corporation, Madison WI, USA	Polarstar Optima plate reader	BMG Labtech GMBH, Ortenberg, Germany	Microsoft Excel, GraphPad Prism 4, and MATLAB	Primary Screen	1064	OR1069_Odor1064	1	PrimaryScreen.tsv	FigShare	10.6084/m9.figshare.979133	http://dx.doi.org/10.6084/m9.figshare.979133
OR1077	Luciferase assay	Dual-Glo Luciferase Assay System	Promega Corporation, Madison WI, USA	Polarstar Optima plate reader	BMG Labtech GMBH, Ortenberg, Germany	Microsoft Excel, GraphPad Prism 4, and MATLAB	Primary Screen	1064	OR1077_Odor1064	1	PrimaryScreen.tsv	FigShare	10.6084/m9.figshare.979133	http://dx.doi.org/10.6084/m9.figshare.979133
OR1086	Luciferase assay	Dual-Glo Luciferase Assay System	Promega Corporation, Madison WI, USA	Polarstar Optima plate reader	BMG Labtech GMBH, Ortenberg, Germany	Microsoft Excel, GraphPad Prism 4, and MATLAB	Primary Screen	1064	OR1086_Odor1064	1	PrimaryScreen.tsv	FigShare	10.6084/m9.figshare.979133	http://dx.doi.org/10.6084/m9.figshare.979133
OR1096	Luciferase assay	Dual-Glo Luciferase Assay System	Promega Corporation, Madison WI, USA	Polarstar Optima plate reader	BMG Labtech GMBH, Ortenberg, Germany	Microsoft Excel, GraphPad Prism 4, and MATLAB	Primary Screen	1064	OR1096_Odor1064	1	PrimaryScreen.tsv	FigShare	10.6084/m9.figshare.979133	http://dx.doi.org/10.6084/m9.figshare.979133
OR1105	Luciferase assay	Dual-Glo Luciferase Assay System	Promega Corporation, Madison WI, USA	Polarstar Optima plate reader	BMG Labtech GMBH, Ortenberg, Germany	Microsoft Excel, GraphPad Prism 4, and MATLAB	Primary Screen	1064	OR1105_Odor1064	1	PrimaryScreen.tsv	FigShare	10.6084/m9.figshare.979133	http://dx.doi.org/10.6084/m9.figshare.979133
OR1115	Luciferase assay	Dual-Glo Luciferase Assay System	Promega Corporation, Madison WI, USA	Polarstar Optima plate reader	BMG Labtech GMBH, Ortenberg, Germany	Microsoft Excel, GraphPad Prism 4, and MATLAB	Primary Screen	1064	OR1115_Odor1064	1	PrimaryScreen.tsv	FigShare	10.6084/m9.figshare.979133	http://dx.doi.org/10.6084/m9.figshare.979133
OR1029	Luciferase assay	Dual-Glo Luciferase Assay System	Promega Corporation, Madison WI, USA	Polarstar Optima plate reader	BMG Labtech GMBH, Ortenberg, Germany	Microsoft Excel, GraphPad Prism 4, and MATLAB	Primary Screen	1064	OR1029_Odor1064	1	PrimaryScreen.tsv	FigShare	10.6084/m9.figshare.979133	http://dx.doi.org/10.6084/m9.figshare.979133
OR1037	Luciferase assay	Dual-Glo Luciferase Assay System	Promega Corporation, Madison WI, USA	Polarstar Optima plate reader	BMG Labtech GMBH, Ortenberg, Germany	Microsoft Excel, GraphPad Prism 4, and MATLAB	Primary Screen	1064	OR1037_Odor1064	1	PrimaryScreen.tsv	FigShare	10.6084/m9.figshare.979133	http://dx.doi.org/10.6084/m9.figshare.979133
OR1045	Luciferase assay	Dual-Glo Luciferase Assay System	Promega Corporation, Madison WI, USA	Polarstar Optima plate reader	BMG Labtech GMBH, Ortenberg, Germany	Microsoft Excel, GraphPad Prism 4, and MATLAB	Primary Screen	1064	OR1045_Odor1064	1	PrimaryScreen.tsv	FigShare	10.6084/m9.figshare.979133	http://dx.doi.org/10.6084/m9.figshare.979133
OR1054	Luciferase assay	Dual-Glo Luciferase Assay System	Promega Corporation, Madison WI, USA	Polarstar Optima plate reader	BMG Labtech GMBH, Ortenberg, Germany	Microsoft Excel, GraphPad Prism 4, and MATLAB	Primary Screen	1064	OR1054_Odor1064	1	PrimaryScreen.tsv	FigShare	10.6084/m9.figshare.979133	http://dx.doi.org/10.6084/m9.figshare.979133
OR1062	Luciferase assay	Dual-Glo Luciferase Assay System	Promega Corporation, Madison WI, USA	Polarstar Optima plate reader	BMG Labtech GMBH, Ortenberg, Germany	Microsoft Excel, GraphPad Prism 4, and MATLAB	Primary Screen	1064	OR1062_Odor1064	1	PrimaryScreen.tsv	FigShare	10.6084/m9.figshare.979133	http://dx.doi.org/10.6084/m9.figshare.979133
OR1070	Luciferase assay	Dual-Glo Luciferase Assay System	Promega Corporation, Madison WI, USA	Polarstar Optima plate reader	BMG Labtech GMBH, Ortenberg, Germany	Microsoft Excel, GraphPad Prism 4, and MATLAB	Primary Screen	1064	OR1070_Odor1064	1	PrimaryScreen.tsv	FigShare	10.6084/m9.figshare.979133	http://dx.doi.org/10.6084/m9.figshare.979133
OR1078	Luciferase assay	Dual-Glo Luciferase Assay System	Promega Corporation, Madison WI, USA	Polarstar Optima plate reader	BMG Labtech GMBH, Ortenberg, Germany	Microsoft Excel, GraphPad Prism 4, and MATLAB	Primary Screen	1064	OR1078_Odor1064	1	PrimaryScreen.tsv	FigShare	10.6084/m9.figshare.979133	http://dx.doi.org/10.6084/m9.figshare.979133
OR1087	Luciferase assay	Dual-Glo Luciferase Assay System	Promega Corporation, Madison WI, USA	Polarstar Optima plate reader	BMG Labtech GMBH, Ortenberg, Germany	Microsoft Excel, GraphPad Prism 4, and MATLAB	Primary Screen	1064	OR1087_Odor1064	1	PrimaryScreen.tsv	FigShare	10.6084/m9.figshare.979133	http://dx.doi.org/10.6084/m9.figshare.979133
OR1097	Luciferase assay	Dual-Glo Luciferase Assay System	Promega Corporation, Madison WI, USA	Polarstar Optima plate reader	BMG Labtech GMBH, Ortenberg, Germany	Microsoft Excel, GraphPad Prism 4, and MATLAB	Primary Screen	1064	OR1097_Odor1064	1	PrimaryScreen.tsv	FigShare	10.6084/m9.figshare.979133	http://dx.doi.org/10.6084/m9.figshare.979133
OR1107	Luciferase assay	Dual-Glo Luciferase Assay System	Promega Corporation, Madison WI, USA	Polarstar Optima plate reader	BMG Labtech GMBH, Ortenberg, Germany	Microsoft Excel, GraphPad Prism 4, and MATLAB	Primary Screen	1064	OR1107_Odor1064	1	PrimaryScreen.tsv	FigShare	10.6084/m9.figshare.979133	http://dx.doi.org/10.6084/m9.figshare.979133
OR2147	Luciferase assay	Dual-Glo Luciferase Assay System	Promega Corporation, Madison WI, USA	Polarstar Optima plate reader	BMG Labtech GMBH, Ortenberg, Germany	Microsoft Excel, GraphPad Prism 4, and MATLAB	Primary Screen	1064	OR2147_Odor1064	6	PrimaryScreen.tsv	FigShare	10.6084/m9.figshare.979133	http://dx.doi.org/10.6084/m9.figshare.979133
OR1030	Luciferase assay	Dual-Glo Luciferase Assay System	Promega Corporation, Madison WI, USA	Polarstar Optima plate reader	BMG Labtech GMBH, Ortenberg, Germany	Microsoft Excel, GraphPad Prism 4, and MATLAB	Primary Screen	1064	OR1030_Odor1064	1	PrimaryScreen.tsv	FigShare	10.6084/m9.figshare.979133	http://dx.doi.org/10.6084/m9.figshare.979133
OR1038	Luciferase assay	Dual-Glo Luciferase Assay System	Promega Corporation, Madison WI, USA	Polarstar Optima plate reader	BMG Labtech GMBH, Ortenberg, Germany	Microsoft Excel, GraphPad Prism 4, and MATLAB	Primary Screen	1064	OR1038_Odor1064	1	PrimaryScreen.tsv	FigShare	10.6084/m9.figshare.979133	http://dx.doi.org/10.6084/m9.figshare.979133
OR1046	Luciferase assay	Dual-Glo Luciferase Assay System	Promega Corporation, Madison WI, USA	Polarstar Optima plate reader	BMG Labtech GMBH, Ortenberg, Germany	Microsoft Excel, GraphPad Prism 4, and MATLAB	Primary Screen	1064	OR1046_Odor1064	1	PrimaryScreen.tsv	FigShare	10.6084/m9.figshare.979133	http://dx.doi.org/10.6084/m9.figshare.979133
OR1055	Luciferase assay	Dual-Glo Luciferase Assay System	Promega Corporation, Madison WI, USA	Polarstar Optima plate reader	BMG Labtech GMBH, Ortenberg, Germany	Microsoft Excel, GraphPad Prism 4, and MATLAB	Primary Screen	1064	OR1055_Odor1064	1	PrimaryScreen.tsv	FigShare	10.6084/m9.figshare.979133	http://dx.doi.org/10.6084/m9.figshare.979133
OR1063	Luciferase assay	Dual-Glo Luciferase Assay System	Promega Corporation, Madison WI, USA	Polarstar Optima plate reader	BMG Labtech GMBH, Ortenberg, Germany	Microsoft Excel, GraphPad Prism 4, and MATLAB	Primary Screen	1064	OR1063_Odor1064	1	PrimaryScreen.tsv	FigShare	10.6084/m9.figshare.979133	http://dx.doi.org/10.6084/m9.figshare.979133
OR1071	Luciferase assay	Dual-Glo Luciferase Assay System	Promega Corporation, Madison WI, USA	Polarstar Optima plate reader	BMG Labtech GMBH, Ortenberg, Germany	Microsoft Excel, GraphPad Prism 4, and MATLAB	Primary Screen	1064	OR1071_Odor1064	1	PrimaryScreen.tsv	FigShare	10.6084/m9.figshare.979133	http://dx.doi.org/10.6084/m9.figshare.979133
OR1079	Luciferase assay	Dual-Glo Luciferase Assay System	Promega Corporation, Madison WI, USA	Polarstar Optima plate reader	BMG Labtech GMBH, Ortenberg, Germany	Microsoft Excel, GraphPad Prism 4, and MATLAB	Primary Screen	1064	OR1079_Odor1064	1	PrimaryScreen.tsv	FigShare	10.6084/m9.figshare.979133	http://dx.doi.org/10.6084/m9.figshare.979133
OR1088	Luciferase assay	Dual-Glo Luciferase Assay System	Promega Corporation, Madison WI, USA	Polarstar Optima plate reader	BMG Labtech GMBH, Ortenberg, Germany	Microsoft Excel, GraphPad Prism 4, and MATLAB	Primary Screen	1064	OR1088_Odor1064	1	PrimaryScreen.tsv	FigShare	10.6084/m9.figshare.979133	http://dx.doi.org/10.6084/m9.figshare.979133
OR1098	Luciferase assay	Dual-Glo Luciferase Assay System	Promega Corporation, Madison WI, USA	Polarstar Optima plate reader	BMG Labtech GMBH, Ortenberg, Germany	Microsoft Excel, GraphPad Prism 4, and MATLAB	Primary Screen	1064	OR1098_Odor1064	1	PrimaryScreen.tsv	FigShare	10.6084/m9.figshare.979133	http://dx.doi.org/10.6084/m9.figshare.979133
OR1108	Luciferase assay	Dual-Glo Luciferase Assay System	Promega Corporation, Madison WI, USA	Polarstar Optima plate reader	BMG Labtech GMBH, Ortenberg, Germany	Microsoft Excel, GraphPad Prism 4, and MATLAB	Primary Screen	1064	OR1108_Odor1064	1	PrimaryScreen.tsv	FigShare	10.6084/m9.figshare.979133	http://dx.doi.org/10.6084/m9.figshare.979133
OR1031	Luciferase assay	Dual-Glo Luciferase Assay System	Promega Corporation, Madison WI, USA	Polarstar Optima plate reader	BMG Labtech GMBH, Ortenberg, Germany	Microsoft Excel, GraphPad Prism 4, and MATLAB	Primary Screen	1064	OR1031_Odor1064	1	PrimaryScreen.tsv	FigShare	10.6084/m9.figshare.979133	http://dx.doi.org/10.6084/m9.figshare.979133
OR1039	Luciferase assay	Dual-Glo Luciferase Assay System	Promega Corporation, Madison WI, USA	Polarstar Optima plate reader	BMG Labtech GMBH, Ortenberg, Germany	Microsoft Excel, GraphPad Prism 4, and MATLAB	Primary Screen	1064	OR1039_Odor1064	1	PrimaryScreen.tsv	FigShare	10.6084/m9.figshare.979133	http://dx.doi.org/10.6084/m9.figshare.979133
OR1047	Luciferase assay	Dual-Glo Luciferase Assay System	Promega Corporation, Madison WI, USA	Polarstar Optima plate reader	BMG Labtech GMBH, Ortenberg, Germany	Microsoft Excel, GraphPad Prism 4, and MATLAB	Primary Screen	1064	OR1047_Odor1064	1	PrimaryScreen.tsv	FigShare	10.6084/m9.figshare.979133	http://dx.doi.org/10.6084/m9.figshare.979133
OR1056	Luciferase assay	Dual-Glo Luciferase Assay System	Promega Corporation, Madison WI, USA	Polarstar Optima plate reader	BMG Labtech GMBH, Ortenberg, Germany	Microsoft Excel, GraphPad Prism 4, and MATLAB	Primary Screen	1064	OR1056_Odor1064	1	PrimaryScreen.tsv	FigShare	10.6084/m9.figshare.979133	http://dx.doi.org/10.6084/m9.figshare.979133
OR1064	Luciferase assay	Dual-Glo Luciferase Assay System	Promega Corporation, Madison WI, USA	Polarstar Optima plate reader	BMG Labtech GMBH, Ortenberg, Germany	Microsoft Excel, GraphPad Prism 4, and MATLAB	Primary Screen	1064	OR1064_Odor1064	1	PrimaryScreen.tsv	FigShare	10.6084/m9.figshare.979133	http://dx.doi.org/10.6084/m9.figshare.979133
OR1072	Luciferase assay	Dual-Glo Luciferase Assay System	Promega Corporation, Madison WI, USA	Polarstar Optima plate reader	BMG Labtech GMBH, Ortenberg, Germany	Microsoft Excel, GraphPad Prism 4, and MATLAB	Primary Screen	1064	OR1072_Odor1064	1	PrimaryScreen.tsv	FigShare	10.6084/m9.figshare.979133	http://dx.doi.org/10.6084/m9.figshare.979133
OR1080	Luciferase assay	Dual-Glo Luciferase Assay System	Promega Corporation, Madison WI, USA	Polarstar Optima plate reader	BMG Labtech GMBH, Ortenberg, Germany	Microsoft Excel, GraphPad Prism 4, and MATLAB	Primary Screen	1064	OR1080_Odor1064	1	PrimaryScreen.tsv	FigShare	10.6084/m9.figshare.979133	http://dx.doi.org/10.6084/m9.figshare.979133
OR1089	Luciferase assay	Dual-Glo Luciferase Assay System	Promega Corporation, Madison WI, USA	Polarstar Optima plate reader	BMG Labtech GMBH, Ortenberg, Germany	Microsoft Excel, GraphPad Prism 4, and MATLAB	Primary Screen	1064	OR1089_Odor1064	1	PrimaryScreen.tsv	FigShare	10.6084/m9.figshare.979133	http://dx.doi.org/10.6084/m9.figshare.979133
OR1100	Luciferase assay	Dual-Glo Luciferase Assay System	Promega Corporation, Madison WI, USA	Polarstar Optima plate reader	BMG Labtech GMBH, Ortenberg, Germany	Microsoft Excel, GraphPad Prism 4, and MATLAB	Primary Screen	1064	OR1100_Odor1064	1	PrimaryScreen.tsv	FigShare	10.6084/m9.figshare.979133	http://dx.doi.org/10.6084/m9.figshare.979133
OR1109	Luciferase assay	Dual-Glo Luciferase Assay System	Promega Corporation, Madison WI, USA	Polarstar Optima plate reader	BMG Labtech GMBH, Ortenberg, Germany	Microsoft Excel, GraphPad Prism 4, and MATLAB	Primary Screen	1064	OR1109_Odor1064	1	PrimaryScreen.tsv	FigShare	10.6084/m9.figshare.979133	http://dx.doi.org/10.6084/m9.figshare.979133
OR2092	Luciferase assay	Dual-Glo Luciferase Assay System	Promega Corporation, Madison WI, USA	Polarstar Optima plate reader	BMG Labtech GMBH, Ortenberg, Germany	Microsoft Excel, GraphPad Prism 4, and MATLAB	Primary Screen	1064	OR2092_Odor1064	6	PrimaryScreen.tsv	FigShare	10.6084/m9.figshare.979133	http://dx.doi.org/10.6084/m9.figshare.979133
OR1024	Luciferase assay	Dual-Glo Luciferase Assay System	Promega Corporation, Madison WI, USA	Polarstar Optima plate reader	BMG Labtech GMBH, Ortenberg, Germany	Microsoft Excel, GraphPad Prism 4, and MATLAB	Primary Screen	1145	OR1024_Odor1145	1	PrimaryScreen.tsv	FigShare	10.6084/m9.figshare.979133	http://dx.doi.org/10.6084/m9.figshare.979133
OR1032	Luciferase assay	Dual-Glo Luciferase Assay System	Promega Corporation, Madison WI, USA	Polarstar Optima plate reader	BMG Labtech GMBH, Ortenberg, Germany	Microsoft Excel, GraphPad Prism 4, and MATLAB	Primary Screen	1145	OR1032_Odor1145	1	PrimaryScreen.tsv	FigShare	10.6084/m9.figshare.979133	http://dx.doi.org/10.6084/m9.figshare.979133
OR1040	Luciferase assay	Dual-Glo Luciferase Assay System	Promega Corporation, Madison WI, USA	Polarstar Optima plate reader	BMG Labtech GMBH, Ortenberg, Germany	Microsoft Excel, GraphPad Prism 4, and MATLAB	Primary Screen	1145	OR1040_Odor1145	1	PrimaryScreen.tsv	FigShare	10.6084/m9.figshare.979133	http://dx.doi.org/10.6084/m9.figshare.979133
OR1049	Luciferase assay	Dual-Glo Luciferase Assay System	Promega Corporation, Madison WI, USA	Polarstar Optima plate reader	BMG Labtech GMBH, Ortenberg, Germany	Microsoft Excel, GraphPad Prism 4, and MATLAB	Primary Screen	1145	OR1049_Odor1145	1	PrimaryScreen.tsv	FigShare	10.6084/m9.figshare.979133	http://dx.doi.org/10.6084/m9.figshare.979133
OR1057	Luciferase assay	Dual-Glo Luciferase Assay System	Promega Corporation, Madison WI, USA	Polarstar Optima plate reader	BMG Labtech GMBH, Ortenberg, Germany	Microsoft Excel, GraphPad Prism 4, and MATLAB	Primary Screen	1145	OR1057_Odor1145	1	PrimaryScreen.tsv	FigShare	10.6084/m9.figshare.979133	http://dx.doi.org/10.6084/m9.figshare.979133
OR1065	Luciferase assay	Dual-Glo Luciferase Assay System	Promega Corporation, Madison WI, USA	Polarstar Optima plate reader	BMG Labtech GMBH, Ortenberg, Germany	Microsoft Excel, GraphPad Prism 4, and MATLAB	Primary Screen	1145	OR1065_Odor1145	1	PrimaryScreen.tsv	FigShare	10.6084/m9.figshare.979133	http://dx.doi.org/10.6084/m9.figshare.979133
OR1073	Luciferase assay	Dual-Glo Luciferase Assay System	Promega Corporation, Madison WI, USA	Polarstar Optima plate reader	BMG Labtech GMBH, Ortenberg, Germany	Microsoft Excel, GraphPad Prism 4, and MATLAB	Primary Screen	1145	OR1073_Odor1145	1	PrimaryScreen.tsv	FigShare	10.6084/m9.figshare.979133	http://dx.doi.org/10.6084/m9.figshare.979133
OR1081	Luciferase assay	Dual-Glo Luciferase Assay System	Promega Corporation, Madison WI, USA	Polarstar Optima plate reader	BMG Labtech GMBH, Ortenberg, Germany	Microsoft Excel, GraphPad Prism 4, and MATLAB	Primary Screen	1145	OR1081_Odor1145	1	PrimaryScreen.tsv	FigShare	10.6084/m9.figshare.979133	http://dx.doi.org/10.6084/m9.figshare.979133
OR1090	Luciferase assay	Dual-Glo Luciferase Assay System	Promega Corporation, Madison WI, USA	Polarstar Optima plate reader	BMG Labtech GMBH, Ortenberg, Germany	Microsoft Excel, GraphPad Prism 4, and MATLAB	Primary Screen	1145	OR1090_Odor1145	1	PrimaryScreen.tsv	FigShare	10.6084/m9.figshare.979133	http://dx.doi.org/10.6084/m9.figshare.979133
OR1101	Luciferase assay	Dual-Glo Luciferase Assay System	Promega Corporation, Madison WI, USA	Polarstar Optima plate reader	BMG Labtech GMBH, Ortenberg, Germany	Microsoft Excel, GraphPad Prism 4, and MATLAB	Primary Screen	1145	OR1101_Odor1145	1	PrimaryScreen.tsv	FigShare	10.6084/m9.figshare.979133	http://dx.doi.org/10.6084/m9.figshare.979133
OR1111	Luciferase assay	Dual-Glo Luciferase Assay System	Promega Corporation, Madison WI, USA	Polarstar Optima plate reader	BMG Labtech GMBH, Ortenberg, Germany	Microsoft Excel, GraphPad Prism 4, and MATLAB	Primary Screen	1145	OR1111_Odor1145	1	PrimaryScreen.tsv	FigShare	10.6084/m9.figshare.979133	http://dx.doi.org/10.6084/m9.figshare.979133
OR2319	Luciferase assay	Dual-Glo Luciferase Assay System	Promega Corporation, Madison WI, USA	Polarstar Optima plate reader	BMG Labtech GMBH, Ortenberg, Germany	Microsoft Excel, GraphPad Prism 4, and MATLAB	Primary Screen	1145	OR2319_Odor1145	6	PrimaryScreen.tsv	FigShare	10.6084/m9.figshare.979133	http://dx.doi.org/10.6084/m9.figshare.979133
OR1025	Luciferase assay	Dual-Glo Luciferase Assay System	Promega Corporation, Madison WI, USA	Polarstar Optima plate reader	BMG Labtech GMBH, Ortenberg, Germany	Microsoft Excel, GraphPad Prism 4, and MATLAB	Primary Screen	1145	OR1025_Odor1145	1	PrimaryScreen.tsv	FigShare	10.6084/m9.figshare.979133	http://dx.doi.org/10.6084/m9.figshare.979133
OR1033	Luciferase assay	Dual-Glo Luciferase Assay System	Promega Corporation, Madison WI, USA	Polarstar Optima plate reader	BMG Labtech GMBH, Ortenberg, Germany	Microsoft Excel, GraphPad Prism 4, and MATLAB	Primary Screen	1145	OR1033_Odor1145	1	PrimaryScreen.tsv	FigShare	10.6084/m9.figshare.979133	http://dx.doi.org/10.6084/m9.figshare.979133
OR1041	Luciferase assay	Dual-Glo Luciferase Assay System	Promega Corporation, Madison WI, USA	Polarstar Optima plate reader	BMG Labtech GMBH, Ortenberg, Germany	Microsoft Excel, GraphPad Prism 4, and MATLAB	Primary Screen	1145	OR1041_Odor1145	1	PrimaryScreen.tsv	FigShare	10.6084/m9.figshare.979133	http://dx.doi.org/10.6084/m9.figshare.979133
OR1050	Luciferase assay	Dual-Glo Luciferase Assay System	Promega Corporation, Madison WI, USA	Polarstar Optima plate reader	BMG Labtech GMBH, Ortenberg, Germany	Microsoft Excel, GraphPad Prism 4, and MATLAB	Primary Screen	1145	OR1050_Odor1145	1	PrimaryScreen.tsv	FigShare	10.6084/m9.figshare.979133	http://dx.doi.org/10.6084/m9.figshare.979133
OR1058	Luciferase assay	Dual-Glo Luciferase Assay System	Promega Corporation, Madison WI, USA	Polarstar Optima plate reader	BMG Labtech GMBH, Ortenberg, Germany	Microsoft Excel, GraphPad Prism 4, and MATLAB	Primary Screen	1145	OR1058_Odor1145	1	PrimaryScreen.tsv	FigShare	10.6084/m9.figshare.979133	http://dx.doi.org/10.6084/m9.figshare.979133
OR1066	Luciferase assay	Dual-Glo Luciferase Assay System	Promega Corporation, Madison WI, USA	Polarstar Optima plate reader	BMG Labtech GMBH, Ortenberg, Germany	Microsoft Excel, GraphPad Prism 4, and MATLAB	Primary Screen	1145	OR1066_Odor1145	1	PrimaryScreen.tsv	FigShare	10.6084/m9.figshare.979133	http://dx.doi.org/10.6084/m9.figshare.979133
OR1074	Luciferase assay	Dual-Glo Luciferase Assay System	Promega Corporation, Madison WI, USA	Polarstar Optima plate reader	BMG Labtech GMBH, Ortenberg, Germany	Microsoft Excel, GraphPad Prism 4, and MATLAB	Primary Screen	1145	OR1074_Odor1145	1	PrimaryScreen.tsv	FigShare	10.6084/m9.figshare.979133	http://dx.doi.org/10.6084/m9.figshare.979133
OR1082	Luciferase assay	Dual-Glo Luciferase Assay System	Promega Corporation, Madison WI, USA	Polarstar Optima plate reader	BMG Labtech GMBH, Ortenberg, Germany	Microsoft Excel, GraphPad Prism 4, and MATLAB	Primary Screen	1145	OR1082_Odor1145	1	PrimaryScreen.tsv	FigShare	10.6084/m9.figshare.979133	http://dx.doi.org/10.6084/m9.figshare.979133
OR1091	Luciferase assay	Dual-Glo Luciferase Assay System	Promega Corporation, Madison WI, USA	Polarstar Optima plate reader	BMG Labtech GMBH, Ortenberg, Germany	Microsoft Excel, GraphPad Prism 4, and MATLAB	Primary Screen	1145	OR1091_Odor1145	1	PrimaryScreen.tsv	FigShare	10.6084/m9.figshare.979133	http://dx.doi.org/10.6084/m9.figshare.979133
OR1102	Luciferase assay	Dual-Glo Luciferase Assay System	Promega Corporation, Madison WI, USA	Polarstar Optima plate reader	BMG Labtech GMBH, Ortenberg, Germany	Microsoft Excel, GraphPad Prism 4, and MATLAB	Primary Screen	1145	OR1102_Odor1145	1	PrimaryScreen.tsv	FigShare	10.6084/m9.figshare.979133	http://dx.doi.org/10.6084/m9.figshare.979133
OR1112	Luciferase assay	Dual-Glo Luciferase Assay System	Promega Corporation, Madison WI, USA	Polarstar Optima plate reader	BMG Labtech GMBH, Ortenberg, Germany	Microsoft Excel, GraphPad Prism 4, and MATLAB	Primary Screen	1145	OR1112_Odor1145	1	PrimaryScreen.tsv	FigShare	10.6084/m9.figshare.979133	http://dx.doi.org/10.6084/m9.figshare.979133
OR2214	Luciferase assay	Dual-Glo Luciferase Assay System	Promega Corporation, Madison WI, USA	Polarstar Optima plate reader	BMG Labtech GMBH, Ortenberg, Germany	Microsoft Excel, GraphPad Prism 4, and MATLAB	Primary Screen	1145	OR2214_Odor1145	6	PrimaryScreen.tsv	FigShare	10.6084/m9.figshare.979133	http://dx.doi.org/10.6084/m9.figshare.979133
OR1026	Luciferase assay	Dual-Glo Luciferase Assay System	Promega Corporation, Madison WI, USA	Polarstar Optima plate reader	BMG Labtech GMBH, Ortenberg, Germany	Microsoft Excel, GraphPad Prism 4, and MATLAB	Primary Screen	1145	OR1026_Odor1145	1	PrimaryScreen.tsv	FigShare	10.6084/m9.figshare.979133	http://dx.doi.org/10.6084/m9.figshare.979133
OR1034	Luciferase assay	Dual-Glo Luciferase Assay System	Promega Corporation, Madison WI, USA	Polarstar Optima plate reader	BMG Labtech GMBH, Ortenberg, Germany	Microsoft Excel, GraphPad Prism 4, and MATLAB	Primary Screen	1145	OR1034_Odor1145	1	PrimaryScreen.tsv	FigShare	10.6084/m9.figshare.979133	http://dx.doi.org/10.6084/m9.figshare.979133
OR1042	Luciferase assay	Dual-Glo Luciferase Assay System	Promega Corporation, Madison WI, USA	Polarstar Optima plate reader	BMG Labtech GMBH, Ortenberg, Germany	Microsoft Excel, GraphPad Prism 4, and MATLAB	Primary Screen	1145	OR1042_Odor1145	1	PrimaryScreen.tsv	FigShare	10.6084/m9.figshare.979133	http://dx.doi.org/10.6084/m9.figshare.979133
OR1051	Luciferase assay	Dual-Glo Luciferase Assay System	Promega Corporation, Madison WI, USA	Polarstar Optima plate reader	BMG Labtech GMBH, Ortenberg, Germany	Microsoft Excel, GraphPad Prism 4, and MATLAB	Primary Screen	1145	OR1051_Odor1145	1	PrimaryScreen.tsv	FigShare	10.6084/m9.figshare.979133	http://dx.doi.org/10.6084/m9.figshare.979133
OR1059	Luciferase assay	Dual-Glo Luciferase Assay System	Promega Corporation, Madison WI, USA	Polarstar Optima plate reader	BMG Labtech GMBH, Ortenberg, Germany	Microsoft Excel, GraphPad Prism 4, and MATLAB	Primary Screen	1145	OR1059_Odor1145	1	PrimaryScreen.tsv	FigShare	10.6084/m9.figshare.979133	http://dx.doi.org/10.6084/m9.figshare.979133
OR1067	Luciferase assay	Dual-Glo Luciferase Assay System	Promega Corporation, Madison WI, USA	Polarstar Optima plate reader	BMG Labtech GMBH, Ortenberg, Germany	Microsoft Excel, GraphPad Prism 4, and MATLAB	Primary Screen	1145	OR1067_Odor1145	7	PrimaryScreen.tsv	FigShare	10.6084/m9.figshare.979133	http://dx.doi.org/10.6084/m9.figshare.979133
OR1075	Luciferase assay	Dual-Glo Luciferase Assay System	Promega Corporation, Madison WI, USA	Polarstar Optima plate reader	BMG Labtech GMBH, Ortenberg, Germany	Microsoft Excel, GraphPad Prism 4, and MATLAB	Primary Screen	1145	OR1075_Odor1145	1	PrimaryScreen.tsv	FigShare	10.6084/m9.figshare.979133	http://dx.doi.org/10.6084/m9.figshare.979133
OR1083	Luciferase assay	Dual-Glo Luciferase Assay System	Promega Corporation, Madison WI, USA	Polarstar Optima plate reader	BMG Labtech GMBH, Ortenberg, Germany	Microsoft Excel, GraphPad Prism 4, and MATLAB	Primary Screen	1145	OR1083_Odor1145	1	PrimaryScreen.tsv	FigShare	10.6084/m9.figshare.979133	http://dx.doi.org/10.6084/m9.figshare.979133
OR1094	Luciferase assay	Dual-Glo Luciferase Assay System	Promega Corporation, Madison WI, USA	Polarstar Optima plate reader	BMG Labtech GMBH, Ortenberg, Germany	Microsoft Excel, GraphPad Prism 4, and MATLAB	Primary Screen	1145	OR1094_Odor1145	1	PrimaryScreen.tsv	FigShare	10.6084/m9.figshare.979133	http://dx.doi.org/10.6084/m9.figshare.979133
OR1103	Luciferase assay	Dual-Glo Luciferase Assay System	Promega Corporation, Madison WI, USA	Polarstar Optima plate reader	BMG Labtech GMBH, Ortenberg, Germany	Microsoft Excel, GraphPad Prism 4, and MATLAB	Primary Screen	1145	OR1103_Odor1145	1	PrimaryScreen.tsv	FigShare	10.6084/m9.figshare.979133	http://dx.doi.org/10.6084/m9.figshare.979133
OR1113	Luciferase assay	Dual-Glo Luciferase Assay System	Promega Corporation, Madison WI, USA	Polarstar Optima plate reader	BMG Labtech GMBH, Ortenberg, Germany	Microsoft Excel, GraphPad Prism 4, and MATLAB	Primary Screen	1145	OR1113_Odor1145	1	PrimaryScreen.tsv	FigShare	10.6084/m9.figshare.979133	http://dx.doi.org/10.6084/m9.figshare.979133
OR1027	Luciferase assay	Dual-Glo Luciferase Assay System	Promega Corporation, Madison WI, USA	Polarstar Optima plate reader	BMG Labtech GMBH, Ortenberg, Germany	Microsoft Excel, GraphPad Prism 4, and MATLAB	Primary Screen	1145	OR1027_Odor1145	1	PrimaryScreen.tsv	FigShare	10.6084/m9.figshare.979133	http://dx.doi.org/10.6084/m9.figshare.979133
OR1035	Luciferase assay	Dual-Glo Luciferase Assay System	Promega Corporation, Madison WI, USA	Polarstar Optima plate reader	BMG Labtech GMBH, Ortenberg, Germany	Microsoft Excel, GraphPad Prism 4, and MATLAB	Primary Screen	1145	OR1035_Odor1145	1	PrimaryScreen.tsv	FigShare	10.6084/m9.figshare.979133	http://dx.doi.org/10.6084/m9.figshare.979133
OR1043	Luciferase assay	Dual-Glo Luciferase Assay System	Promega Corporation, Madison WI, USA	Polarstar Optima plate reader	BMG Labtech GMBH, Ortenberg, Germany	Microsoft Excel, GraphPad Prism 4, and MATLAB	Primary Screen	1145	OR1043_Odor1145	1	PrimaryScreen.tsv	FigShare	10.6084/m9.figshare.979133	http://dx.doi.org/10.6084/m9.figshare.979133
OR1052	Luciferase assay	Dual-Glo Luciferase Assay System	Promega Corporation, Madison WI, USA	Polarstar Optima plate reader	BMG Labtech GMBH, Ortenberg, Germany	Microsoft Excel, GraphPad Prism 4, and MATLAB	Primary Screen	1145	OR1052_Odor1145	1	PrimaryScreen.tsv	FigShare	10.6084/m9.figshare.979133	http://dx.doi.org/10.6084/m9.figshare.979133
OR1060	Luciferase assay	Dual-Glo Luciferase Assay System	Promega Corporation, Madison WI, USA	Polarstar Optima plate reader	BMG Labtech GMBH, Ortenberg, Germany	Microsoft Excel, GraphPad Prism 4, and MATLAB	Primary Screen	1145	OR1060_Odor1145	1	PrimaryScreen.tsv	FigShare	10.6084/m9.figshare.979133	http://dx.doi.org/10.6084/m9.figshare.979133
OR1068	Luciferase assay	Dual-Glo Luciferase Assay System	Promega Corporation, Madison WI, USA	Polarstar Optima plate reader	BMG Labtech GMBH, Ortenberg, Germany	Microsoft Excel, GraphPad Prism 4, and MATLAB	Primary Screen	1145	OR1068_Odor1145	1	PrimaryScreen.tsv	FigShare	10.6084/m9.figshare.979133	http://dx.doi.org/10.6084/m9.figshare.979133
OR1076	Luciferase assay	Dual-Glo Luciferase Assay System	Promega Corporation, Madison WI, USA	Polarstar Optima plate reader	BMG Labtech GMBH, Ortenberg, Germany	Microsoft Excel, GraphPad Prism 4, and MATLAB	Primary Screen	1145	OR1076_Odor1145	1	PrimaryScreen.tsv	FigShare	10.6084/m9.figshare.979133	http://dx.doi.org/10.6084/m9.figshare.979133
OR1085	Luciferase assay	Dual-Glo Luciferase Assay System	Promega Corporation, Madison WI, USA	Polarstar Optima plate reader	BMG Labtech GMBH, Ortenberg, Germany	Microsoft Excel, GraphPad Prism 4, and MATLAB	Primary Screen	1145	OR1085_Odor1145	1	PrimaryScreen.tsv	FigShare	10.6084/m9.figshare.979133	http://dx.doi.org/10.6084/m9.figshare.979133
OR1095	Luciferase assay	Dual-Glo Luciferase Assay System	Promega Corporation, Madison WI, USA	Polarstar Optima plate reader	BMG Labtech GMBH, Ortenberg, Germany	Microsoft Excel, GraphPad Prism 4, and MATLAB	Primary Screen	1145	OR1095_Odor1145	1	PrimaryScreen.tsv	FigShare	10.6084/m9.figshare.979133	http://dx.doi.org/10.6084/m9.figshare.979133
OR1104	Luciferase assay	Dual-Glo Luciferase Assay System	Promega Corporation, Madison WI, USA	Polarstar Optima plate reader	BMG Labtech GMBH, Ortenberg, Germany	Microsoft Excel, GraphPad Prism 4, and MATLAB	Primary Screen	1145	OR1104_Odor1145	1	PrimaryScreen.tsv	FigShare	10.6084/m9.figshare.979133	http://dx.doi.org/10.6084/m9.figshare.979133
OR1114	Luciferase assay	Dual-Glo Luciferase Assay System	Promega Corporation, Madison WI, USA	Polarstar Optima plate reader	BMG Labtech GMBH, Ortenberg, Germany	Microsoft Excel, GraphPad Prism 4, and MATLAB	Primary Screen	1145	OR1114_Odor1145	1	PrimaryScreen.tsv	FigShare	10.6084/m9.figshare.979133	http://dx.doi.org/10.6084/m9.figshare.979133
OR1028	Luciferase assay	Dual-Glo Luciferase Assay System	Promega Corporation, Madison WI, USA	Polarstar Optima plate reader	BMG Labtech GMBH, Ortenberg, Germany	Microsoft Excel, GraphPad Prism 4, and MATLAB	Primary Screen	1145	OR1028_Odor1145	1	PrimaryScreen.tsv	FigShare	10.6084/m9.figshare.979133	http://dx.doi.org/10.6084/m9.figshare.979133
OR1036	Luciferase assay	Dual-Glo Luciferase Assay System	Promega Corporation, Madison WI, USA	Polarstar Optima plate reader	BMG Labtech GMBH, Ortenberg, Germany	Microsoft Excel, GraphPad Prism 4, and MATLAB	Primary Screen	1145	OR1036_Odor1145	1	PrimaryScreen.tsv	FigShare	10.6084/m9.figshare.979133	http://dx.doi.org/10.6084/m9.figshare.979133
OR1044	Luciferase assay	Dual-Glo Luciferase Assay System	Promega Corporation, Madison WI, USA	Polarstar Optima plate reader	BMG Labtech GMBH, Ortenberg, Germany	Microsoft Excel, GraphPad Prism 4, and MATLAB	Primary Screen	1145	OR1044_Odor1145	1	PrimaryScreen.tsv	FigShare	10.6084/m9.figshare.979133	http://dx.doi.org/10.6084/m9.figshare.979133
OR1053	Luciferase assay	Dual-Glo Luciferase Assay System	Promega Corporation, Madison WI, USA	Polarstar Optima plate reader	BMG Labtech GMBH, Ortenberg, Germany	Microsoft Excel, GraphPad Prism 4, and MATLAB	Primary Screen	1145	OR1053_Odor1145	1	PrimaryScreen.tsv	FigShare	10.6084/m9.figshare.979133	http://dx.doi.org/10.6084/m9.figshare.979133
OR1061	Luciferase assay	Dual-Glo Luciferase Assay System	Promega Corporation, Madison WI, USA	Polarstar Optima plate reader	BMG Labtech GMBH, Ortenberg, Germany	Microsoft Excel, GraphPad Prism 4, and MATLAB	Primary Screen	1145	OR1061_Odor1145	1	PrimaryScreen.tsv	FigShare	10.6084/m9.figshare.979133	http://dx.doi.org/10.6084/m9.figshare.979133
OR1069	Luciferase assay	Dual-Glo Luciferase Assay System	Promega Corporation, Madison WI, USA	Polarstar Optima plate reader	BMG Labtech GMBH, Ortenberg, Germany	Microsoft Excel, GraphPad Prism 4, and MATLAB	Primary Screen	1145	OR1069_Odor1145	1	PrimaryScreen.tsv	FigShare	10.6084/m9.figshare.979133	http://dx.doi.org/10.6084/m9.figshare.979133
OR1077	Luciferase assay	Dual-Glo Luciferase Assay System	Promega Corporation, Madison WI, USA	Polarstar Optima plate reader	BMG Labtech GMBH, Ortenberg, Germany	Microsoft Excel, GraphPad Prism 4, and MATLAB	Primary Screen	1145	OR1077_Odor1145	1	PrimaryScreen.tsv	FigShare	10.6084/m9.figshare.979133	http://dx.doi.org/10.6084/m9.figshare.979133
OR1086	Luciferase assay	Dual-Glo Luciferase Assay System	Promega Corporation, Madison WI, USA	Polarstar Optima plate reader	BMG Labtech GMBH, Ortenberg, Germany	Microsoft Excel, GraphPad Prism 4, and MATLAB	Primary Screen	1145	OR1086_Odor1145	1	PrimaryScreen.tsv	FigShare	10.6084/m9.figshare.979133	http://dx.doi.org/10.6084/m9.figshare.979133
OR1096	Luciferase assay	Dual-Glo Luciferase Assay System	Promega Corporation, Madison WI, USA	Polarstar Optima plate reader	BMG Labtech GMBH, Ortenberg, Germany	Microsoft Excel, GraphPad Prism 4, and MATLAB	Primary Screen	1145	OR1096_Odor1145	1	PrimaryScreen.tsv	FigShare	10.6084/m9.figshare.979133	http://dx.doi.org/10.6084/m9.figshare.979133
OR1105	Luciferase assay	Dual-Glo Luciferase Assay System	Promega Corporation, Madison WI, USA	Polarstar Optima plate reader	BMG Labtech GMBH, Ortenberg, Germany	Microsoft Excel, GraphPad Prism 4, and MATLAB	Primary Screen	1145	OR1105_Odor1145	1	PrimaryScreen.tsv	FigShare	10.6084/m9.figshare.979133	http://dx.doi.org/10.6084/m9.figshare.979133
OR1115	Luciferase assay	Dual-Glo Luciferase Assay System	Promega Corporation, Madison WI, USA	Polarstar Optima plate reader	BMG Labtech GMBH, Ortenberg, Germany	Microsoft Excel, GraphPad Prism 4, and MATLAB	Primary Screen	1145	OR1115_Odor1145	1	PrimaryScreen.tsv	FigShare	10.6084/m9.figshare.979133	http://dx.doi.org/10.6084/m9.figshare.979133
OR1029	Luciferase assay	Dual-Glo Luciferase Assay System	Promega Corporation, Madison WI, USA	Polarstar Optima plate reader	BMG Labtech GMBH, Ortenberg, Germany	Microsoft Excel, GraphPad Prism 4, and MATLAB	Primary Screen	1145	OR1029_Odor1145	1	PrimaryScreen.tsv	FigShare	10.6084/m9.figshare.979133	http://dx.doi.org/10.6084/m9.figshare.979133
OR1037	Luciferase assay	Dual-Glo Luciferase Assay System	Promega Corporation, Madison WI, USA	Polarstar Optima plate reader	BMG Labtech GMBH, Ortenberg, Germany	Microsoft Excel, GraphPad Prism 4, and MATLAB	Primary Screen	1145	OR1037_Odor1145	1	PrimaryScreen.tsv	FigShare	10.6084/m9.figshare.979133	http://dx.doi.org/10.6084/m9.figshare.979133
OR1045	Luciferase assay	Dual-Glo Luciferase Assay System	Promega Corporation, Madison WI, USA	Polarstar Optima plate reader	BMG Labtech GMBH, Ortenberg, Germany	Microsoft Excel, GraphPad Prism 4, and MATLAB	Primary Screen	1145	OR1045_Odor1145	1	PrimaryScreen.tsv	FigShare	10.6084/m9.figshare.979133	http://dx.doi.org/10.6084/m9.figshare.979133
OR1054	Luciferase assay	Dual-Glo Luciferase Assay System	Promega Corporation, Madison WI, USA	Polarstar Optima plate reader	BMG Labtech GMBH, Ortenberg, Germany	Microsoft Excel, GraphPad Prism 4, and MATLAB	Primary Screen	1145	OR1054_Odor1145	1	PrimaryScreen.tsv	FigShare	10.6084/m9.figshare.979133	http://dx.doi.org/10.6084/m9.figshare.979133
OR1062	Luciferase assay	Dual-Glo Luciferase Assay System	Promega Corporation, Madison WI, USA	Polarstar Optima plate reader	BMG Labtech GMBH, Ortenberg, Germany	Microsoft Excel, GraphPad Prism 4, and MATLAB	Primary Screen	1145	OR1062_Odor1145	1	PrimaryScreen.tsv	FigShare	10.6084/m9.figshare.979133	http://dx.doi.org/10.6084/m9.figshare.979133
OR1070	Luciferase assay	Dual-Glo Luciferase Assay System	Promega Corporation, Madison WI, USA	Polarstar Optima plate reader	BMG Labtech GMBH, Ortenberg, Germany	Microsoft Excel, GraphPad Prism 4, and MATLAB	Primary Screen	1145	OR1070_Odor1145	1	PrimaryScreen.tsv	FigShare	10.6084/m9.figshare.979133	http://dx.doi.org/10.6084/m9.figshare.979133
OR1078	Luciferase assay	Dual-Glo Luciferase Assay System	Promega Corporation, Madison WI, USA	Polarstar Optima plate reader	BMG Labtech GMBH, Ortenberg, Germany	Microsoft Excel, GraphPad Prism 4, and MATLAB	Primary Screen	1145	OR1078_Odor1145	1	PrimaryScreen.tsv	FigShare	10.6084/m9.figshare.979133	http://dx.doi.org/10.6084/m9.figshare.979133
OR1087	Luciferase assay	Dual-Glo Luciferase Assay System	Promega Corporation, Madison WI, USA	Polarstar Optima plate reader	BMG Labtech GMBH, Ortenberg, Germany	Microsoft Excel, GraphPad Prism 4, and MATLAB	Primary Screen	1145	OR1087_Odor1145	1	PrimaryScreen.tsv	FigShare	10.6084/m9.figshare.979133	http://dx.doi.org/10.6084/m9.figshare.979133
OR1097	Luciferase assay	Dual-Glo Luciferase Assay System	Promega Corporation, Madison WI, USA	Polarstar Optima plate reader	BMG Labtech GMBH, Ortenberg, Germany	Microsoft Excel, GraphPad Prism 4, and MATLAB	Primary Screen	1145	OR1097_Odor1145	1	PrimaryScreen.tsv	FigShare	10.6084/m9.figshare.979133	http://dx.doi.org/10.6084/m9.figshare.979133
OR1107	Luciferase assay	Dual-Glo Luciferase Assay System	Promega Corporation, Madison WI, USA	Polarstar Optima plate reader	BMG Labtech GMBH, Ortenberg, Germany	Microsoft Excel, GraphPad Prism 4, and MATLAB	Primary Screen	1145	OR1107_Odor1145	1	PrimaryScreen.tsv	FigShare	10.6084/m9.figshare.979133	http://dx.doi.org/10.6084/m9.figshare.979133
OR2147	Luciferase assay	Dual-Glo Luciferase Assay System	Promega Corporation, Madison WI, USA	Polarstar Optima plate reader	BMG Labtech GMBH, Ortenberg, Germany	Microsoft Excel, GraphPad Prism 4, and MATLAB	Primary Screen	1145	OR2147_Odor1145	6	PrimaryScreen.tsv	FigShare	10.6084/m9.figshare.979133	http://dx.doi.org/10.6084/m9.figshare.979133
OR1030	Luciferase assay	Dual-Glo Luciferase Assay System	Promega Corporation, Madison WI, USA	Polarstar Optima plate reader	BMG Labtech GMBH, Ortenberg, Germany	Microsoft Excel, GraphPad Prism 4, and MATLAB	Primary Screen	1145	OR1030_Odor1145	1	PrimaryScreen.tsv	FigShare	10.6084/m9.figshare.979133	http://dx.doi.org/10.6084/m9.figshare.979133
OR1038	Luciferase assay	Dual-Glo Luciferase Assay System	Promega Corporation, Madison WI, USA	Polarstar Optima plate reader	BMG Labtech GMBH, Ortenberg, Germany	Microsoft Excel, GraphPad Prism 4, and MATLAB	Primary Screen	1145	OR1038_Odor1145	1	PrimaryScreen.tsv	FigShare	10.6084/m9.figshare.979133	http://dx.doi.org/10.6084/m9.figshare.979133
OR1046	Luciferase assay	Dual-Glo Luciferase Assay System	Promega Corporation, Madison WI, USA	Polarstar Optima plate reader	BMG Labtech GMBH, Ortenberg, Germany	Microsoft Excel, GraphPad Prism 4, and MATLAB	Primary Screen	1145	OR1046_Odor1145	1	PrimaryScreen.tsv	FigShare	10.6084/m9.figshare.979133	http://dx.doi.org/10.6084/m9.figshare.979133
OR1055	Luciferase assay	Dual-Glo Luciferase Assay System	Promega Corporation, Madison WI, USA	Polarstar Optima plate reader	BMG Labtech GMBH, Ortenberg, Germany	Microsoft Excel, GraphPad Prism 4, and MATLAB	Primary Screen	1145	OR1055_Odor1145	1	PrimaryScreen.tsv	FigShare	10.6084/m9.figshare.979133	http://dx.doi.org/10.6084/m9.figshare.979133
OR1063	Luciferase assay	Dual-Glo Luciferase Assay System	Promega Corporation, Madison WI, USA	Polarstar Optima plate reader	BMG Labtech GMBH, Ortenberg, Germany	Microsoft Excel, GraphPad Prism 4, and MATLAB	Primary Screen	1145	OR1063_Odor1145	1	PrimaryScreen.tsv	FigShare	10.6084/m9.figshare.979133	http://dx.doi.org/10.6084/m9.figshare.979133
OR1071	Luciferase assay	Dual-Glo Luciferase Assay System	Promega Corporation, Madison WI, USA	Polarstar Optima plate reader	BMG Labtech GMBH, Ortenberg, Germany	Microsoft Excel, GraphPad Prism 4, and MATLAB	Primary Screen	1145	OR1071_Odor1145	1	PrimaryScreen.tsv	FigShare	10.6084/m9.figshare.979133	http://dx.doi.org/10.6084/m9.figshare.979133
OR1079	Luciferase assay	Dual-Glo Luciferase Assay System	Promega Corporation, Madison WI, USA	Polarstar Optima plate reader	BMG Labtech GMBH, Ortenberg, Germany	Microsoft Excel, GraphPad Prism 4, and MATLAB	Primary Screen	1145	OR1079_Odor1145	1	PrimaryScreen.tsv	FigShare	10.6084/m9.figshare.979133	http://dx.doi.org/10.6084/m9.figshare.979133
OR1088	Luciferase assay	Dual-Glo Luciferase Assay System	Promega Corporation, Madison WI, USA	Polarstar Optima plate reader	BMG Labtech GMBH, Ortenberg, Germany	Microsoft Excel, GraphPad Prism 4, and MATLAB	Primary Screen	1145	OR1088_Odor1145	1	PrimaryScreen.tsv	FigShare	10.6084/m9.figshare.979133	http://dx.doi.org/10.6084/m9.figshare.979133
OR1098	Luciferase assay	Dual-Glo Luciferase Assay System	Promega Corporation, Madison WI, USA	Polarstar Optima plate reader	BMG Labtech GMBH, Ortenberg, Germany	Microsoft Excel, GraphPad Prism 4, and MATLAB	Primary Screen	1145	OR1098_Odor1145	1	PrimaryScreen.tsv	FigShare	10.6084/m9.figshare.979133	http://dx.doi.org/10.6084/m9.figshare.979133
OR1108	Luciferase assay	Dual-Glo Luciferase Assay System	Promega Corporation, Madison WI, USA	Polarstar Optima plate reader	BMG Labtech GMBH, Ortenberg, Germany	Microsoft Excel, GraphPad Prism 4, and MATLAB	Primary Screen	1145	OR1108_Odor1145	1	PrimaryScreen.tsv	FigShare	10.6084/m9.figshare.979133	http://dx.doi.org/10.6084/m9.figshare.979133
OR1031	Luciferase assay	Dual-Glo Luciferase Assay System	Promega Corporation, Madison WI, USA	Polarstar Optima plate reader	BMG Labtech GMBH, Ortenberg, Germany	Microsoft Excel, GraphPad Prism 4, and MATLAB	Primary Screen	1145	OR1031_Odor1145	1	PrimaryScreen.tsv	FigShare	10.6084/m9.figshare.979133	http://dx.doi.org/10.6084/m9.figshare.979133
OR1039	Luciferase assay	Dual-Glo Luciferase Assay System	Promega Corporation, Madison WI, USA	Polarstar Optima plate reader	BMG Labtech GMBH, Ortenberg, Germany	Microsoft Excel, GraphPad Prism 4, and MATLAB	Primary Screen	1145	OR1039_Odor1145	1	PrimaryScreen.tsv	FigShare	10.6084/m9.figshare.979133	http://dx.doi.org/10.6084/m9.figshare.979133
OR1047	Luciferase assay	Dual-Glo Luciferase Assay System	Promega Corporation, Madison WI, USA	Polarstar Optima plate reader	BMG Labtech GMBH, Ortenberg, Germany	Microsoft Excel, GraphPad Prism 4, and MATLAB	Primary Screen	1145	OR1047_Odor1145	1	PrimaryScreen.tsv	FigShare	10.6084/m9.figshare.979133	http://dx.doi.org/10.6084/m9.figshare.979133
OR1056	Luciferase assay	Dual-Glo Luciferase Assay System	Promega Corporation, Madison WI, USA	Polarstar Optima plate reader	BMG Labtech GMBH, Ortenberg, Germany	Microsoft Excel, GraphPad Prism 4, and MATLAB	Primary Screen	1145	OR1056_Odor1145	1	PrimaryScreen.tsv	FigShare	10.6084/m9.figshare.979133	http://dx.doi.org/10.6084/m9.figshare.979133
OR1064	Luciferase assay	Dual-Glo Luciferase Assay System	Promega Corporation, Madison WI, USA	Polarstar Optima plate reader	BMG Labtech GMBH, Ortenberg, Germany	Microsoft Excel, GraphPad Prism 4, and MATLAB	Primary Screen	1145	OR1064_Odor1145	1	PrimaryScreen.tsv	FigShare	10.6084/m9.figshare.979133	http://dx.doi.org/10.6084/m9.figshare.979133
OR1072	Luciferase assay	Dual-Glo Luciferase Assay System	Promega Corporation, Madison WI, USA	Polarstar Optima plate reader	BMG Labtech GMBH, Ortenberg, Germany	Microsoft Excel, GraphPad Prism 4, and MATLAB	Primary Screen	1145	OR1072_Odor1145	1	PrimaryScreen.tsv	FigShare	10.6084/m9.figshare.979133	http://dx.doi.org/10.6084/m9.figshare.979133
OR1080	Luciferase assay	Dual-Glo Luciferase Assay System	Promega Corporation, Madison WI, USA	Polarstar Optima plate reader	BMG Labtech GMBH, Ortenberg, Germany	Microsoft Excel, GraphPad Prism 4, and MATLAB	Primary Screen	1145	OR1080_Odor1145	1	PrimaryScreen.tsv	FigShare	10.6084/m9.figshare.979133	http://dx.doi.org/10.6084/m9.figshare.979133
OR1089	Luciferase assay	Dual-Glo Luciferase Assay System	Promega Corporation, Madison WI, USA	Polarstar Optima plate reader	BMG Labtech GMBH, Ortenberg, Germany	Microsoft Excel, GraphPad Prism 4, and MATLAB	Primary Screen	1145	OR1089_Odor1145	1	PrimaryScreen.tsv	FigShare	10.6084/m9.figshare.979133	http://dx.doi.org/10.6084/m9.figshare.979133
OR1100	Luciferase assay	Dual-Glo Luciferase Assay System	Promega Corporation, Madison WI, USA	Polarstar Optima plate reader	BMG Labtech GMBH, Ortenberg, Germany	Microsoft Excel, GraphPad Prism 4, and MATLAB	Primary Screen	1145	OR1100_Odor1145	1	PrimaryScreen.tsv	FigShare	10.6084/m9.figshare.979133	http://dx.doi.org/10.6084/m9.figshare.979133
OR1109	Luciferase assay	Dual-Glo Luciferase Assay System	Promega Corporation, Madison WI, USA	Polarstar Optima plate reader	BMG Labtech GMBH, Ortenberg, Germany	Microsoft Excel, GraphPad Prism 4, and MATLAB	Primary Screen	1145	OR1109_Odor1145	1	PrimaryScreen.tsv	FigShare	10.6084/m9.figshare.979133	http://dx.doi.org/10.6084/m9.figshare.979133
OR2092	Luciferase assay	Dual-Glo Luciferase Assay System	Promega Corporation, Madison WI, USA	Polarstar Optima plate reader	BMG Labtech GMBH, Ortenberg, Germany	Microsoft Excel, GraphPad Prism 4, and MATLAB	Primary Screen	1145	OR2092_Odor1145	6	PrimaryScreen.tsv	FigShare	10.6084/m9.figshare.979133	http://dx.doi.org/10.6084/m9.figshare.979133
OR1024	Luciferase assay	Dual-Glo Luciferase Assay System	Promega Corporation, Madison WI, USA	Polarstar Optima plate reader	BMG Labtech GMBH, Ortenberg, Germany	Microsoft Excel, GraphPad Prism 4, and MATLAB	Primary Screen	1174	OR1024_Odor1174	1	PrimaryScreen.tsv	FigShare	10.6084/m9.figshare.979133	http://dx.doi.org/10.6084/m9.figshare.979133
OR1032	Luciferase assay	Dual-Glo Luciferase Assay System	Promega Corporation, Madison WI, USA	Polarstar Optima plate reader	BMG Labtech GMBH, Ortenberg, Germany	Microsoft Excel, GraphPad Prism 4, and MATLAB	Primary Screen	1174	OR1032_Odor1174	1	PrimaryScreen.tsv	FigShare	10.6084/m9.figshare.979133	http://dx.doi.org/10.6084/m9.figshare.979133
OR1040	Luciferase assay	Dual-Glo Luciferase Assay System	Promega Corporation, Madison WI, USA	Polarstar Optima plate reader	BMG Labtech GMBH, Ortenberg, Germany	Microsoft Excel, GraphPad Prism 4, and MATLAB	Primary Screen	1174	OR1040_Odor1174	1	PrimaryScreen.tsv	FigShare	10.6084/m9.figshare.979133	http://dx.doi.org/10.6084/m9.figshare.979133
OR1049	Luciferase assay	Dual-Glo Luciferase Assay System	Promega Corporation, Madison WI, USA	Polarstar Optima plate reader	BMG Labtech GMBH, Ortenberg, Germany	Microsoft Excel, GraphPad Prism 4, and MATLAB	Primary Screen	1174	OR1049_Odor1174	1	PrimaryScreen.tsv	FigShare	10.6084/m9.figshare.979133	http://dx.doi.org/10.6084/m9.figshare.979133
OR1057	Luciferase assay	Dual-Glo Luciferase Assay System	Promega Corporation, Madison WI, USA	Polarstar Optima plate reader	BMG Labtech GMBH, Ortenberg, Germany	Microsoft Excel, GraphPad Prism 4, and MATLAB	Primary Screen	1174	OR1057_Odor1174	1	PrimaryScreen.tsv	FigShare	10.6084/m9.figshare.979133	http://dx.doi.org/10.6084/m9.figshare.979133
OR1065	Luciferase assay	Dual-Glo Luciferase Assay System	Promega Corporation, Madison WI, USA	Polarstar Optima plate reader	BMG Labtech GMBH, Ortenberg, Germany	Microsoft Excel, GraphPad Prism 4, and MATLAB	Primary Screen	1174	OR1065_Odor1174	1	PrimaryScreen.tsv	FigShare	10.6084/m9.figshare.979133	http://dx.doi.org/10.6084/m9.figshare.979133
OR1073	Luciferase assay	Dual-Glo Luciferase Assay System	Promega Corporation, Madison WI, USA	Polarstar Optima plate reader	BMG Labtech GMBH, Ortenberg, Germany	Microsoft Excel, GraphPad Prism 4, and MATLAB	Primary Screen	1174	OR1073_Odor1174	1	PrimaryScreen.tsv	FigShare	10.6084/m9.figshare.979133	http://dx.doi.org/10.6084/m9.figshare.979133
OR1081	Luciferase assay	Dual-Glo Luciferase Assay System	Promega Corporation, Madison WI, USA	Polarstar Optima plate reader	BMG Labtech GMBH, Ortenberg, Germany	Microsoft Excel, GraphPad Prism 4, and MATLAB	Primary Screen	1174	OR1081_Odor1174	1	PrimaryScreen.tsv	FigShare	10.6084/m9.figshare.979133	http://dx.doi.org/10.6084/m9.figshare.979133
OR1090	Luciferase assay	Dual-Glo Luciferase Assay System	Promega Corporation, Madison WI, USA	Polarstar Optima plate reader	BMG Labtech GMBH, Ortenberg, Germany	Microsoft Excel, GraphPad Prism 4, and MATLAB	Primary Screen	1174	OR1090_Odor1174	1	PrimaryScreen.tsv	FigShare	10.6084/m9.figshare.979133	http://dx.doi.org/10.6084/m9.figshare.979133
OR1101	Luciferase assay	Dual-Glo Luciferase Assay System	Promega Corporation, Madison WI, USA	Polarstar Optima plate reader	BMG Labtech GMBH, Ortenberg, Germany	Microsoft Excel, GraphPad Prism 4, and MATLAB	Primary Screen	1174	OR1101_Odor1174	1	PrimaryScreen.tsv	FigShare	10.6084/m9.figshare.979133	http://dx.doi.org/10.6084/m9.figshare.979133
OR1111	Luciferase assay	Dual-Glo Luciferase Assay System	Promega Corporation, Madison WI, USA	Polarstar Optima plate reader	BMG Labtech GMBH, Ortenberg, Germany	Microsoft Excel, GraphPad Prism 4, and MATLAB	Primary Screen	1174	OR1111_Odor1174	1	PrimaryScreen.tsv	FigShare	10.6084/m9.figshare.979133	http://dx.doi.org/10.6084/m9.figshare.979133
OR2319	Luciferase assay	Dual-Glo Luciferase Assay System	Promega Corporation, Madison WI, USA	Polarstar Optima plate reader	BMG Labtech GMBH, Ortenberg, Germany	Microsoft Excel, GraphPad Prism 4, and MATLAB	Primary Screen	1174	OR2319_Odor1174	6	PrimaryScreen.tsv	FigShare	10.6084/m9.figshare.979133	http://dx.doi.org/10.6084/m9.figshare.979133
OR1025	Luciferase assay	Dual-Glo Luciferase Assay System	Promega Corporation, Madison WI, USA	Polarstar Optima plate reader	BMG Labtech GMBH, Ortenberg, Germany	Microsoft Excel, GraphPad Prism 4, and MATLAB	Primary Screen	1174	OR1025_Odor1174	1	PrimaryScreen.tsv	FigShare	10.6084/m9.figshare.979133	http://dx.doi.org/10.6084/m9.figshare.979133
OR1033	Luciferase assay	Dual-Glo Luciferase Assay System	Promega Corporation, Madison WI, USA	Polarstar Optima plate reader	BMG Labtech GMBH, Ortenberg, Germany	Microsoft Excel, GraphPad Prism 4, and MATLAB	Primary Screen	1174	OR1033_Odor1174	1	PrimaryScreen.tsv	FigShare	10.6084/m9.figshare.979133	http://dx.doi.org/10.6084/m9.figshare.979133
OR1041	Luciferase assay	Dual-Glo Luciferase Assay System	Promega Corporation, Madison WI, USA	Polarstar Optima plate reader	BMG Labtech GMBH, Ortenberg, Germany	Microsoft Excel, GraphPad Prism 4, and MATLAB	Primary Screen	1174	OR1041_Odor1174	1	PrimaryScreen.tsv	FigShare	10.6084/m9.figshare.979133	http://dx.doi.org/10.6084/m9.figshare.979133
OR1050	Luciferase assay	Dual-Glo Luciferase Assay System	Promega Corporation, Madison WI, USA	Polarstar Optima plate reader	BMG Labtech GMBH, Ortenberg, Germany	Microsoft Excel, GraphPad Prism 4, and MATLAB	Primary Screen	1174	OR1050_Odor1174	1	PrimaryScreen.tsv	FigShare	10.6084/m9.figshare.979133	http://dx.doi.org/10.6084/m9.figshare.979133
OR1058	Luciferase assay	Dual-Glo Luciferase Assay System	Promega Corporation, Madison WI, USA	Polarstar Optima plate reader	BMG Labtech GMBH, Ortenberg, Germany	Microsoft Excel, GraphPad Prism 4, and MATLAB	Primary Screen	1174	OR1058_Odor1174	1	PrimaryScreen.tsv	FigShare	10.6084/m9.figshare.979133	http://dx.doi.org/10.6084/m9.figshare.979133
OR1066	Luciferase assay	Dual-Glo Luciferase Assay System	Promega Corporation, Madison WI, USA	Polarstar Optima plate reader	BMG Labtech GMBH, Ortenberg, Germany	Microsoft Excel, GraphPad Prism 4, and MATLAB	Primary Screen	1174	OR1066_Odor1174	1	PrimaryScreen.tsv	FigShare	10.6084/m9.figshare.979133	http://dx.doi.org/10.6084/m9.figshare.979133
OR1074	Luciferase assay	Dual-Glo Luciferase Assay System	Promega Corporation, Madison WI, USA	Polarstar Optima plate reader	BMG Labtech GMBH, Ortenberg, Germany	Microsoft Excel, GraphPad Prism 4, and MATLAB	Primary Screen	1174	OR1074_Odor1174	1	PrimaryScreen.tsv	FigShare	10.6084/m9.figshare.979133	http://dx.doi.org/10.6084/m9.figshare.979133
OR1082	Luciferase assay	Dual-Glo Luciferase Assay System	Promega Corporation, Madison WI, USA	Polarstar Optima plate reader	BMG Labtech GMBH, Ortenberg, Germany	Microsoft Excel, GraphPad Prism 4, and MATLAB	Primary Screen	1174	OR1082_Odor1174	1	PrimaryScreen.tsv	FigShare	10.6084/m9.figshare.979133	http://dx.doi.org/10.6084/m9.figshare.979133
OR1091	Luciferase assay	Dual-Glo Luciferase Assay System	Promega Corporation, Madison WI, USA	Polarstar Optima plate reader	BMG Labtech GMBH, Ortenberg, Germany	Microsoft Excel, GraphPad Prism 4, and MATLAB	Primary Screen	1174	OR1091_Odor1174	1	PrimaryScreen.tsv	FigShare	10.6084/m9.figshare.979133	http://dx.doi.org/10.6084/m9.figshare.979133
OR1102	Luciferase assay	Dual-Glo Luciferase Assay System	Promega Corporation, Madison WI, USA	Polarstar Optima plate reader	BMG Labtech GMBH, Ortenberg, Germany	Microsoft Excel, GraphPad Prism 4, and MATLAB	Primary Screen	1174	OR1102_Odor1174	1	PrimaryScreen.tsv	FigShare	10.6084/m9.figshare.979133	http://dx.doi.org/10.6084/m9.figshare.979133
OR1112	Luciferase assay	Dual-Glo Luciferase Assay System	Promega Corporation, Madison WI, USA	Polarstar Optima plate reader	BMG Labtech GMBH, Ortenberg, Germany	Microsoft Excel, GraphPad Prism 4, and MATLAB	Primary Screen	1174	OR1112_Odor1174	1	PrimaryScreen.tsv	FigShare	10.6084/m9.figshare.979133	http://dx.doi.org/10.6084/m9.figshare.979133
OR2214	Luciferase assay	Dual-Glo Luciferase Assay System	Promega Corporation, Madison WI, USA	Polarstar Optima plate reader	BMG Labtech GMBH, Ortenberg, Germany	Microsoft Excel, GraphPad Prism 4, and MATLAB	Primary Screen	1174	OR2214_Odor1174	6	PrimaryScreen.tsv	FigShare	10.6084/m9.figshare.979133	http://dx.doi.org/10.6084/m9.figshare.979133
OR1026	Luciferase assay	Dual-Glo Luciferase Assay System	Promega Corporation, Madison WI, USA	Polarstar Optima plate reader	BMG Labtech GMBH, Ortenberg, Germany	Microsoft Excel, GraphPad Prism 4, and MATLAB	Primary Screen	1174	OR1026_Odor1174	1	PrimaryScreen.tsv	FigShare	10.6084/m9.figshare.979133	http://dx.doi.org/10.6084/m9.figshare.979133
OR1034	Luciferase assay	Dual-Glo Luciferase Assay System	Promega Corporation, Madison WI, USA	Polarstar Optima plate reader	BMG Labtech GMBH, Ortenberg, Germany	Microsoft Excel, GraphPad Prism 4, and MATLAB	Primary Screen	1174	OR1034_Odor1174	1	PrimaryScreen.tsv	FigShare	10.6084/m9.figshare.979133	http://dx.doi.org/10.6084/m9.figshare.979133
OR1042	Luciferase assay	Dual-Glo Luciferase Assay System	Promega Corporation, Madison WI, USA	Polarstar Optima plate reader	BMG Labtech GMBH, Ortenberg, Germany	Microsoft Excel, GraphPad Prism 4, and MATLAB	Primary Screen	1174	OR1042_Odor1174	1	PrimaryScreen.tsv	FigShare	10.6084/m9.figshare.979133	http://dx.doi.org/10.6084/m9.figshare.979133
OR1051	Luciferase assay	Dual-Glo Luciferase Assay System	Promega Corporation, Madison WI, USA	Polarstar Optima plate reader	BMG Labtech GMBH, Ortenberg, Germany	Microsoft Excel, GraphPad Prism 4, and MATLAB	Primary Screen	1174	OR1051_Odor1174	1	PrimaryScreen.tsv	FigShare	10.6084/m9.figshare.979133	http://dx.doi.org/10.6084/m9.figshare.979133
OR1059	Luciferase assay	Dual-Glo Luciferase Assay System	Promega Corporation, Madison WI, USA	Polarstar Optima plate reader	BMG Labtech GMBH, Ortenberg, Germany	Microsoft Excel, GraphPad Prism 4, and MATLAB	Primary Screen	1174	OR1059_Odor1174	1	PrimaryScreen.tsv	FigShare	10.6084/m9.figshare.979133	http://dx.doi.org/10.6084/m9.figshare.979133
OR1067	Luciferase assay	Dual-Glo Luciferase Assay System	Promega Corporation, Madison WI, USA	Polarstar Optima plate reader	BMG Labtech GMBH, Ortenberg, Germany	Microsoft Excel, GraphPad Prism 4, and MATLAB	Primary Screen	1174	OR1067_Odor1174	7	PrimaryScreen.tsv	FigShare	10.6084/m9.figshare.979133	http://dx.doi.org/10.6084/m9.figshare.979133
OR1075	Luciferase assay	Dual-Glo Luciferase Assay System	Promega Corporation, Madison WI, USA	Polarstar Optima plate reader	BMG Labtech GMBH, Ortenberg, Germany	Microsoft Excel, GraphPad Prism 4, and MATLAB	Primary Screen	1174	OR1075_Odor1174	1	PrimaryScreen.tsv	FigShare	10.6084/m9.figshare.979133	http://dx.doi.org/10.6084/m9.figshare.979133
OR1083	Luciferase assay	Dual-Glo Luciferase Assay System	Promega Corporation, Madison WI, USA	Polarstar Optima plate reader	BMG Labtech GMBH, Ortenberg, Germany	Microsoft Excel, GraphPad Prism 4, and MATLAB	Primary Screen	1174	OR1083_Odor1174	1	PrimaryScreen.tsv	FigShare	10.6084/m9.figshare.979133	http://dx.doi.org/10.6084/m9.figshare.979133
OR1094	Luciferase assay	Dual-Glo Luciferase Assay System	Promega Corporation, Madison WI, USA	Polarstar Optima plate reader	BMG Labtech GMBH, Ortenberg, Germany	Microsoft Excel, GraphPad Prism 4, and MATLAB	Primary Screen	1174	OR1094_Odor1174	1	PrimaryScreen.tsv	FigShare	10.6084/m9.figshare.979133	http://dx.doi.org/10.6084/m9.figshare.979133
OR1103	Luciferase assay	Dual-Glo Luciferase Assay System	Promega Corporation, Madison WI, USA	Polarstar Optima plate reader	BMG Labtech GMBH, Ortenberg, Germany	Microsoft Excel, GraphPad Prism 4, and MATLAB	Primary Screen	1174	OR1103_Odor1174	1	PrimaryScreen.tsv	FigShare	10.6084/m9.figshare.979133	http://dx.doi.org/10.6084/m9.figshare.979133
OR1113	Luciferase assay	Dual-Glo Luciferase Assay System	Promega Corporation, Madison WI, USA	Polarstar Optima plate reader	BMG Labtech GMBH, Ortenberg, Germany	Microsoft Excel, GraphPad Prism 4, and MATLAB	Primary Screen	1174	OR1113_Odor1174	1	PrimaryScreen.tsv	FigShare	10.6084/m9.figshare.979133	http://dx.doi.org/10.6084/m9.figshare.979133
OR1027	Luciferase assay	Dual-Glo Luciferase Assay System	Promega Corporation, Madison WI, USA	Polarstar Optima plate reader	BMG Labtech GMBH, Ortenberg, Germany	Microsoft Excel, GraphPad Prism 4, and MATLAB	Primary Screen	1174	OR1027_Odor1174	1	PrimaryScreen.tsv	FigShare	10.6084/m9.figshare.979133	http://dx.doi.org/10.6084/m9.figshare.979133
OR1035	Luciferase assay	Dual-Glo Luciferase Assay System	Promega Corporation, Madison WI, USA	Polarstar Optima plate reader	BMG Labtech GMBH, Ortenberg, Germany	Microsoft Excel, GraphPad Prism 4, and MATLAB	Primary Screen	1174	OR1035_Odor1174	1	PrimaryScreen.tsv	FigShare	10.6084/m9.figshare.979133	http://dx.doi.org/10.6084/m9.figshare.979133
OR1043	Luciferase assay	Dual-Glo Luciferase Assay System	Promega Corporation, Madison WI, USA	Polarstar Optima plate reader	BMG Labtech GMBH, Ortenberg, Germany	Microsoft Excel, GraphPad Prism 4, and MATLAB	Primary Screen	1174	OR1043_Odor1174	1	PrimaryScreen.tsv	FigShare	10.6084/m9.figshare.979133	http://dx.doi.org/10.6084/m9.figshare.979133
OR1052	Luciferase assay	Dual-Glo Luciferase Assay System	Promega Corporation, Madison WI, USA	Polarstar Optima plate reader	BMG Labtech GMBH, Ortenberg, Germany	Microsoft Excel, GraphPad Prism 4, and MATLAB	Primary Screen	1174	OR1052_Odor1174	1	PrimaryScreen.tsv	FigShare	10.6084/m9.figshare.979133	http://dx.doi.org/10.6084/m9.figshare.979133
OR1060	Luciferase assay	Dual-Glo Luciferase Assay System	Promega Corporation, Madison WI, USA	Polarstar Optima plate reader	BMG Labtech GMBH, Ortenberg, Germany	Microsoft Excel, GraphPad Prism 4, and MATLAB	Primary Screen	1174	OR1060_Odor1174	1	PrimaryScreen.tsv	FigShare	10.6084/m9.figshare.979133	http://dx.doi.org/10.6084/m9.figshare.979133
OR1068	Luciferase assay	Dual-Glo Luciferase Assay System	Promega Corporation, Madison WI, USA	Polarstar Optima plate reader	BMG Labtech GMBH, Ortenberg, Germany	Microsoft Excel, GraphPad Prism 4, and MATLAB	Primary Screen	1174	OR1068_Odor1174	1	PrimaryScreen.tsv	FigShare	10.6084/m9.figshare.979133	http://dx.doi.org/10.6084/m9.figshare.979133
OR1076	Luciferase assay	Dual-Glo Luciferase Assay System	Promega Corporation, Madison WI, USA	Polarstar Optima plate reader	BMG Labtech GMBH, Ortenberg, Germany	Microsoft Excel, GraphPad Prism 4, and MATLAB	Primary Screen	1174	OR1076_Odor1174	1	PrimaryScreen.tsv	FigShare	10.6084/m9.figshare.979133	http://dx.doi.org/10.6084/m9.figshare.979133
OR1085	Luciferase assay	Dual-Glo Luciferase Assay System	Promega Corporation, Madison WI, USA	Polarstar Optima plate reader	BMG Labtech GMBH, Ortenberg, Germany	Microsoft Excel, GraphPad Prism 4, and MATLAB	Primary Screen	1174	OR1085_Odor1174	1	PrimaryScreen.tsv	FigShare	10.6084/m9.figshare.979133	http://dx.doi.org/10.6084/m9.figshare.979133
OR1095	Luciferase assay	Dual-Glo Luciferase Assay System	Promega Corporation, Madison WI, USA	Polarstar Optima plate reader	BMG Labtech GMBH, Ortenberg, Germany	Microsoft Excel, GraphPad Prism 4, and MATLAB	Primary Screen	1174	OR1095_Odor1174	1	PrimaryScreen.tsv	FigShare	10.6084/m9.figshare.979133	http://dx.doi.org/10.6084/m9.figshare.979133
OR1104	Luciferase assay	Dual-Glo Luciferase Assay System	Promega Corporation, Madison WI, USA	Polarstar Optima plate reader	BMG Labtech GMBH, Ortenberg, Germany	Microsoft Excel, GraphPad Prism 4, and MATLAB	Primary Screen	1174	OR1104_Odor1174	1	PrimaryScreen.tsv	FigShare	10.6084/m9.figshare.979133	http://dx.doi.org/10.6084/m9.figshare.979133
OR1114	Luciferase assay	Dual-Glo Luciferase Assay System	Promega Corporation, Madison WI, USA	Polarstar Optima plate reader	BMG Labtech GMBH, Ortenberg, Germany	Microsoft Excel, GraphPad Prism 4, and MATLAB	Primary Screen	1174	OR1114_Odor1174	1	PrimaryScreen.tsv	FigShare	10.6084/m9.figshare.979133	http://dx.doi.org/10.6084/m9.figshare.979133
OR1028	Luciferase assay	Dual-Glo Luciferase Assay System	Promega Corporation, Madison WI, USA	Polarstar Optima plate reader	BMG Labtech GMBH, Ortenberg, Germany	Microsoft Excel, GraphPad Prism 4, and MATLAB	Primary Screen	1174	OR1028_Odor1174	1	PrimaryScreen.tsv	FigShare	10.6084/m9.figshare.979133	http://dx.doi.org/10.6084/m9.figshare.979133
OR1036	Luciferase assay	Dual-Glo Luciferase Assay System	Promega Corporation, Madison WI, USA	Polarstar Optima plate reader	BMG Labtech GMBH, Ortenberg, Germany	Microsoft Excel, GraphPad Prism 4, and MATLAB	Primary Screen	1174	OR1036_Odor1174	1	PrimaryScreen.tsv	FigShare	10.6084/m9.figshare.979133	http://dx.doi.org/10.6084/m9.figshare.979133
OR1044	Luciferase assay	Dual-Glo Luciferase Assay System	Promega Corporation, Madison WI, USA	Polarstar Optima plate reader	BMG Labtech GMBH, Ortenberg, Germany	Microsoft Excel, GraphPad Prism 4, and MATLAB	Primary Screen	1174	OR1044_Odor1174	1	PrimaryScreen.tsv	FigShare	10.6084/m9.figshare.979133	http://dx.doi.org/10.6084/m9.figshare.979133
OR1053	Luciferase assay	Dual-Glo Luciferase Assay System	Promega Corporation, Madison WI, USA	Polarstar Optima plate reader	BMG Labtech GMBH, Ortenberg, Germany	Microsoft Excel, GraphPad Prism 4, and MATLAB	Primary Screen	1174	OR1053_Odor1174	1	PrimaryScreen.tsv	FigShare	10.6084/m9.figshare.979133	http://dx.doi.org/10.6084/m9.figshare.979133
OR1061	Luciferase assay	Dual-Glo Luciferase Assay System	Promega Corporation, Madison WI, USA	Polarstar Optima plate reader	BMG Labtech GMBH, Ortenberg, Germany	Microsoft Excel, GraphPad Prism 4, and MATLAB	Primary Screen	1174	OR1061_Odor1174	1	PrimaryScreen.tsv	FigShare	10.6084/m9.figshare.979133	http://dx.doi.org/10.6084/m9.figshare.979133
OR1069	Luciferase assay	Dual-Glo Luciferase Assay System	Promega Corporation, Madison WI, USA	Polarstar Optima plate reader	BMG Labtech GMBH, Ortenberg, Germany	Microsoft Excel, GraphPad Prism 4, and MATLAB	Primary Screen	1174	OR1069_Odor1174	1	PrimaryScreen.tsv	FigShare	10.6084/m9.figshare.979133	http://dx.doi.org/10.6084/m9.figshare.979133
OR1077	Luciferase assay	Dual-Glo Luciferase Assay System	Promega Corporation, Madison WI, USA	Polarstar Optima plate reader	BMG Labtech GMBH, Ortenberg, Germany	Microsoft Excel, GraphPad Prism 4, and MATLAB	Primary Screen	1174	OR1077_Odor1174	1	PrimaryScreen.tsv	FigShare	10.6084/m9.figshare.979133	http://dx.doi.org/10.6084/m9.figshare.979133
OR1086	Luciferase assay	Dual-Glo Luciferase Assay System	Promega Corporation, Madison WI, USA	Polarstar Optima plate reader	BMG Labtech GMBH, Ortenberg, Germany	Microsoft Excel, GraphPad Prism 4, and MATLAB	Primary Screen	1174	OR1086_Odor1174	1	PrimaryScreen.tsv	FigShare	10.6084/m9.figshare.979133	http://dx.doi.org/10.6084/m9.figshare.979133
OR1096	Luciferase assay	Dual-Glo Luciferase Assay System	Promega Corporation, Madison WI, USA	Polarstar Optima plate reader	BMG Labtech GMBH, Ortenberg, Germany	Microsoft Excel, GraphPad Prism 4, and MATLAB	Primary Screen	1174	OR1096_Odor1174	1	PrimaryScreen.tsv	FigShare	10.6084/m9.figshare.979133	http://dx.doi.org/10.6084/m9.figshare.979133
OR1105	Luciferase assay	Dual-Glo Luciferase Assay System	Promega Corporation, Madison WI, USA	Polarstar Optima plate reader	BMG Labtech GMBH, Ortenberg, Germany	Microsoft Excel, GraphPad Prism 4, and MATLAB	Primary Screen	1174	OR1105_Odor1174	1	PrimaryScreen.tsv	FigShare	10.6084/m9.figshare.979133	http://dx.doi.org/10.6084/m9.figshare.979133
OR1115	Luciferase assay	Dual-Glo Luciferase Assay System	Promega Corporation, Madison WI, USA	Polarstar Optima plate reader	BMG Labtech GMBH, Ortenberg, Germany	Microsoft Excel, GraphPad Prism 4, and MATLAB	Primary Screen	1174	OR1115_Odor1174	1	PrimaryScreen.tsv	FigShare	10.6084/m9.figshare.979133	http://dx.doi.org/10.6084/m9.figshare.979133
OR1029	Luciferase assay	Dual-Glo Luciferase Assay System	Promega Corporation, Madison WI, USA	Polarstar Optima plate reader	BMG Labtech GMBH, Ortenberg, Germany	Microsoft Excel, GraphPad Prism 4, and MATLAB	Primary Screen	1174	OR1029_Odor1174	1	PrimaryScreen.tsv	FigShare	10.6084/m9.figshare.979133	http://dx.doi.org/10.6084/m9.figshare.979133
OR1037	Luciferase assay	Dual-Glo Luciferase Assay System	Promega Corporation, Madison WI, USA	Polarstar Optima plate reader	BMG Labtech GMBH, Ortenberg, Germany	Microsoft Excel, GraphPad Prism 4, and MATLAB	Primary Screen	1174	OR1037_Odor1174	1	PrimaryScreen.tsv	FigShare	10.6084/m9.figshare.979133	http://dx.doi.org/10.6084/m9.figshare.979133
OR1045	Luciferase assay	Dual-Glo Luciferase Assay System	Promega Corporation, Madison WI, USA	Polarstar Optima plate reader	BMG Labtech GMBH, Ortenberg, Germany	Microsoft Excel, GraphPad Prism 4, and MATLAB	Primary Screen	1174	OR1045_Odor1174	1	PrimaryScreen.tsv	FigShare	10.6084/m9.figshare.979133	http://dx.doi.org/10.6084/m9.figshare.979133
OR1054	Luciferase assay	Dual-Glo Luciferase Assay System	Promega Corporation, Madison WI, USA	Polarstar Optima plate reader	BMG Labtech GMBH, Ortenberg, Germany	Microsoft Excel, GraphPad Prism 4, and MATLAB	Primary Screen	1174	OR1054_Odor1174	1	PrimaryScreen.tsv	FigShare	10.6084/m9.figshare.979133	http://dx.doi.org/10.6084/m9.figshare.979133
OR1062	Luciferase assay	Dual-Glo Luciferase Assay System	Promega Corporation, Madison WI, USA	Polarstar Optima plate reader	BMG Labtech GMBH, Ortenberg, Germany	Microsoft Excel, GraphPad Prism 4, and MATLAB	Primary Screen	1174	OR1062_Odor1174	1	PrimaryScreen.tsv	FigShare	10.6084/m9.figshare.979133	http://dx.doi.org/10.6084/m9.figshare.979133
OR1070	Luciferase assay	Dual-Glo Luciferase Assay System	Promega Corporation, Madison WI, USA	Polarstar Optima plate reader	BMG Labtech GMBH, Ortenberg, Germany	Microsoft Excel, GraphPad Prism 4, and MATLAB	Primary Screen	1174	OR1070_Odor1174	1	PrimaryScreen.tsv	FigShare	10.6084/m9.figshare.979133	http://dx.doi.org/10.6084/m9.figshare.979133
OR1078	Luciferase assay	Dual-Glo Luciferase Assay System	Promega Corporation, Madison WI, USA	Polarstar Optima plate reader	BMG Labtech GMBH, Ortenberg, Germany	Microsoft Excel, GraphPad Prism 4, and MATLAB	Primary Screen	1174	OR1078_Odor1174	1	PrimaryScreen.tsv	FigShare	10.6084/m9.figshare.979133	http://dx.doi.org/10.6084/m9.figshare.979133
OR1087	Luciferase assay	Dual-Glo Luciferase Assay System	Promega Corporation, Madison WI, USA	Polarstar Optima plate reader	BMG Labtech GMBH, Ortenberg, Germany	Microsoft Excel, GraphPad Prism 4, and MATLAB	Primary Screen	1174	OR1087_Odor1174	1	PrimaryScreen.tsv	FigShare	10.6084/m9.figshare.979133	http://dx.doi.org/10.6084/m9.figshare.979133
OR1097	Luciferase assay	Dual-Glo Luciferase Assay System	Promega Corporation, Madison WI, USA	Polarstar Optima plate reader	BMG Labtech GMBH, Ortenberg, Germany	Microsoft Excel, GraphPad Prism 4, and MATLAB	Primary Screen	1174	OR1097_Odor1174	1	PrimaryScreen.tsv	FigShare	10.6084/m9.figshare.979133	http://dx.doi.org/10.6084/m9.figshare.979133
OR1107	Luciferase assay	Dual-Glo Luciferase Assay System	Promega Corporation, Madison WI, USA	Polarstar Optima plate reader	BMG Labtech GMBH, Ortenberg, Germany	Microsoft Excel, GraphPad Prism 4, and MATLAB	Primary Screen	1174	OR1107_Odor1174	1	PrimaryScreen.tsv	FigShare	10.6084/m9.figshare.979133	http://dx.doi.org/10.6084/m9.figshare.979133
OR2147	Luciferase assay	Dual-Glo Luciferase Assay System	Promega Corporation, Madison WI, USA	Polarstar Optima plate reader	BMG Labtech GMBH, Ortenberg, Germany	Microsoft Excel, GraphPad Prism 4, and MATLAB	Primary Screen	1174	OR2147_Odor1174	6	PrimaryScreen.tsv	FigShare	10.6084/m9.figshare.979133	http://dx.doi.org/10.6084/m9.figshare.979133
OR1030	Luciferase assay	Dual-Glo Luciferase Assay System	Promega Corporation, Madison WI, USA	Polarstar Optima plate reader	BMG Labtech GMBH, Ortenberg, Germany	Microsoft Excel, GraphPad Prism 4, and MATLAB	Primary Screen	1174	OR1030_Odor1174	1	PrimaryScreen.tsv	FigShare	10.6084/m9.figshare.979133	http://dx.doi.org/10.6084/m9.figshare.979133
OR1038	Luciferase assay	Dual-Glo Luciferase Assay System	Promega Corporation, Madison WI, USA	Polarstar Optima plate reader	BMG Labtech GMBH, Ortenberg, Germany	Microsoft Excel, GraphPad Prism 4, and MATLAB	Primary Screen	1174	OR1038_Odor1174	1	PrimaryScreen.tsv	FigShare	10.6084/m9.figshare.979133	http://dx.doi.org/10.6084/m9.figshare.979133
OR1046	Luciferase assay	Dual-Glo Luciferase Assay System	Promega Corporation, Madison WI, USA	Polarstar Optima plate reader	BMG Labtech GMBH, Ortenberg, Germany	Microsoft Excel, GraphPad Prism 4, and MATLAB	Primary Screen	1174	OR1046_Odor1174	1	PrimaryScreen.tsv	FigShare	10.6084/m9.figshare.979133	http://dx.doi.org/10.6084/m9.figshare.979133
OR1055	Luciferase assay	Dual-Glo Luciferase Assay System	Promega Corporation, Madison WI, USA	Polarstar Optima plate reader	BMG Labtech GMBH, Ortenberg, Germany	Microsoft Excel, GraphPad Prism 4, and MATLAB	Primary Screen	1174	OR1055_Odor1174	1	PrimaryScreen.tsv	FigShare	10.6084/m9.figshare.979133	http://dx.doi.org/10.6084/m9.figshare.979133
OR1063	Luciferase assay	Dual-Glo Luciferase Assay System	Promega Corporation, Madison WI, USA	Polarstar Optima plate reader	BMG Labtech GMBH, Ortenberg, Germany	Microsoft Excel, GraphPad Prism 4, and MATLAB	Primary Screen	1174	OR1063_Odor1174	1	PrimaryScreen.tsv	FigShare	10.6084/m9.figshare.979133	http://dx.doi.org/10.6084/m9.figshare.979133
OR1071	Luciferase assay	Dual-Glo Luciferase Assay System	Promega Corporation, Madison WI, USA	Polarstar Optima plate reader	BMG Labtech GMBH, Ortenberg, Germany	Microsoft Excel, GraphPad Prism 4, and MATLAB	Primary Screen	1174	OR1071_Odor1174	1	PrimaryScreen.tsv	FigShare	10.6084/m9.figshare.979133	http://dx.doi.org/10.6084/m9.figshare.979133
OR1079	Luciferase assay	Dual-Glo Luciferase Assay System	Promega Corporation, Madison WI, USA	Polarstar Optima plate reader	BMG Labtech GMBH, Ortenberg, Germany	Microsoft Excel, GraphPad Prism 4, and MATLAB	Primary Screen	1174	OR1079_Odor1174	1	PrimaryScreen.tsv	FigShare	10.6084/m9.figshare.979133	http://dx.doi.org/10.6084/m9.figshare.979133
OR1088	Luciferase assay	Dual-Glo Luciferase Assay System	Promega Corporation, Madison WI, USA	Polarstar Optima plate reader	BMG Labtech GMBH, Ortenberg, Germany	Microsoft Excel, GraphPad Prism 4, and MATLAB	Primary Screen	1174	OR1088_Odor1174	1	PrimaryScreen.tsv	FigShare	10.6084/m9.figshare.979133	http://dx.doi.org/10.6084/m9.figshare.979133
OR1098	Luciferase assay	Dual-Glo Luciferase Assay System	Promega Corporation, Madison WI, USA	Polarstar Optima plate reader	BMG Labtech GMBH, Ortenberg, Germany	Microsoft Excel, GraphPad Prism 4, and MATLAB	Primary Screen	1174	OR1098_Odor1174	1	PrimaryScreen.tsv	FigShare	10.6084/m9.figshare.979133	http://dx.doi.org/10.6084/m9.figshare.979133
OR1108	Luciferase assay	Dual-Glo Luciferase Assay System	Promega Corporation, Madison WI, USA	Polarstar Optima plate reader	BMG Labtech GMBH, Ortenberg, Germany	Microsoft Excel, GraphPad Prism 4, and MATLAB	Primary Screen	1174	OR1108_Odor1174	1	PrimaryScreen.tsv	FigShare	10.6084/m9.figshare.979133	http://dx.doi.org/10.6084/m9.figshare.979133
OR1031	Luciferase assay	Dual-Glo Luciferase Assay System	Promega Corporation, Madison WI, USA	Polarstar Optima plate reader	BMG Labtech GMBH, Ortenberg, Germany	Microsoft Excel, GraphPad Prism 4, and MATLAB	Primary Screen	1174	OR1031_Odor1174	1	PrimaryScreen.tsv	FigShare	10.6084/m9.figshare.979133	http://dx.doi.org/10.6084/m9.figshare.979133
OR1039	Luciferase assay	Dual-Glo Luciferase Assay System	Promega Corporation, Madison WI, USA	Polarstar Optima plate reader	BMG Labtech GMBH, Ortenberg, Germany	Microsoft Excel, GraphPad Prism 4, and MATLAB	Primary Screen	1174	OR1039_Odor1174	1	PrimaryScreen.tsv	FigShare	10.6084/m9.figshare.979133	http://dx.doi.org/10.6084/m9.figshare.979133
OR1047	Luciferase assay	Dual-Glo Luciferase Assay System	Promega Corporation, Madison WI, USA	Polarstar Optima plate reader	BMG Labtech GMBH, Ortenberg, Germany	Microsoft Excel, GraphPad Prism 4, and MATLAB	Primary Screen	1174	OR1047_Odor1174	1	PrimaryScreen.tsv	FigShare	10.6084/m9.figshare.979133	http://dx.doi.org/10.6084/m9.figshare.979133
OR1056	Luciferase assay	Dual-Glo Luciferase Assay System	Promega Corporation, Madison WI, USA	Polarstar Optima plate reader	BMG Labtech GMBH, Ortenberg, Germany	Microsoft Excel, GraphPad Prism 4, and MATLAB	Primary Screen	1174	OR1056_Odor1174	1	PrimaryScreen.tsv	FigShare	10.6084/m9.figshare.979133	http://dx.doi.org/10.6084/m9.figshare.979133
OR1064	Luciferase assay	Dual-Glo Luciferase Assay System	Promega Corporation, Madison WI, USA	Polarstar Optima plate reader	BMG Labtech GMBH, Ortenberg, Germany	Microsoft Excel, GraphPad Prism 4, and MATLAB	Primary Screen	1174	OR1064_Odor1174	1	PrimaryScreen.tsv	FigShare	10.6084/m9.figshare.979133	http://dx.doi.org/10.6084/m9.figshare.979133
OR1072	Luciferase assay	Dual-Glo Luciferase Assay System	Promega Corporation, Madison WI, USA	Polarstar Optima plate reader	BMG Labtech GMBH, Ortenberg, Germany	Microsoft Excel, GraphPad Prism 4, and MATLAB	Primary Screen	1174	OR1072_Odor1174	1	PrimaryScreen.tsv	FigShare	10.6084/m9.figshare.979133	http://dx.doi.org/10.6084/m9.figshare.979133
OR1080	Luciferase assay	Dual-Glo Luciferase Assay System	Promega Corporation, Madison WI, USA	Polarstar Optima plate reader	BMG Labtech GMBH, Ortenberg, Germany	Microsoft Excel, GraphPad Prism 4, and MATLAB	Primary Screen	1174	OR1080_Odor1174	1	PrimaryScreen.tsv	FigShare	10.6084/m9.figshare.979133	http://dx.doi.org/10.6084/m9.figshare.979133
OR1089	Luciferase assay	Dual-Glo Luciferase Assay System	Promega Corporation, Madison WI, USA	Polarstar Optima plate reader	BMG Labtech GMBH, Ortenberg, Germany	Microsoft Excel, GraphPad Prism 4, and MATLAB	Primary Screen	1174	OR1089_Odor1174	1	PrimaryScreen.tsv	FigShare	10.6084/m9.figshare.979133	http://dx.doi.org/10.6084/m9.figshare.979133
OR1100	Luciferase assay	Dual-Glo Luciferase Assay System	Promega Corporation, Madison WI, USA	Polarstar Optima plate reader	BMG Labtech GMBH, Ortenberg, Germany	Microsoft Excel, GraphPad Prism 4, and MATLAB	Primary Screen	1174	OR1100_Odor1174	1	PrimaryScreen.tsv	FigShare	10.6084/m9.figshare.979133	http://dx.doi.org/10.6084/m9.figshare.979133
OR1109	Luciferase assay	Dual-Glo Luciferase Assay System	Promega Corporation, Madison WI, USA	Polarstar Optima plate reader	BMG Labtech GMBH, Ortenberg, Germany	Microsoft Excel, GraphPad Prism 4, and MATLAB	Primary Screen	1174	OR1109_Odor1174	1	PrimaryScreen.tsv	FigShare	10.6084/m9.figshare.979133	http://dx.doi.org/10.6084/m9.figshare.979133
OR2092	Luciferase assay	Dual-Glo Luciferase Assay System	Promega Corporation, Madison WI, USA	Polarstar Optima plate reader	BMG Labtech GMBH, Ortenberg, Germany	Microsoft Excel, GraphPad Prism 4, and MATLAB	Primary Screen	1174	OR2092_Odor1174	6	PrimaryScreen.tsv	FigShare	10.6084/m9.figshare.979133	http://dx.doi.org/10.6084/m9.figshare.979133
OR1024	Luciferase assay	Dual-Glo Luciferase Assay System	Promega Corporation, Madison WI, USA	Polarstar Optima plate reader	BMG Labtech GMBH, Ortenberg, Germany	Microsoft Excel, GraphPad Prism 4, and MATLAB	Primary Screen	1147	OR1024_Odor1147	1	PrimaryScreen.tsv	FigShare	10.6084/m9.figshare.979133	http://dx.doi.org/10.6084/m9.figshare.979133
OR1032	Luciferase assay	Dual-Glo Luciferase Assay System	Promega Corporation, Madison WI, USA	Polarstar Optima plate reader	BMG Labtech GMBH, Ortenberg, Germany	Microsoft Excel, GraphPad Prism 4, and MATLAB	Primary Screen	1147	OR1032_Odor1147	1	PrimaryScreen.tsv	FigShare	10.6084/m9.figshare.979133	http://dx.doi.org/10.6084/m9.figshare.979133
OR1040	Luciferase assay	Dual-Glo Luciferase Assay System	Promega Corporation, Madison WI, USA	Polarstar Optima plate reader	BMG Labtech GMBH, Ortenberg, Germany	Microsoft Excel, GraphPad Prism 4, and MATLAB	Primary Screen	1147	OR1040_Odor1147	1	PrimaryScreen.tsv	FigShare	10.6084/m9.figshare.979133	http://dx.doi.org/10.6084/m9.figshare.979133
OR1049	Luciferase assay	Dual-Glo Luciferase Assay System	Promega Corporation, Madison WI, USA	Polarstar Optima plate reader	BMG Labtech GMBH, Ortenberg, Germany	Microsoft Excel, GraphPad Prism 4, and MATLAB	Primary Screen	1147	OR1049_Odor1147	1	PrimaryScreen.tsv	FigShare	10.6084/m9.figshare.979133	http://dx.doi.org/10.6084/m9.figshare.979133
OR1057	Luciferase assay	Dual-Glo Luciferase Assay System	Promega Corporation, Madison WI, USA	Polarstar Optima plate reader	BMG Labtech GMBH, Ortenberg, Germany	Microsoft Excel, GraphPad Prism 4, and MATLAB	Primary Screen	1147	OR1057_Odor1147	1	PrimaryScreen.tsv	FigShare	10.6084/m9.figshare.979133	http://dx.doi.org/10.6084/m9.figshare.979133
OR1065	Luciferase assay	Dual-Glo Luciferase Assay System	Promega Corporation, Madison WI, USA	Polarstar Optima plate reader	BMG Labtech GMBH, Ortenberg, Germany	Microsoft Excel, GraphPad Prism 4, and MATLAB	Primary Screen	1147	OR1065_Odor1147	1	PrimaryScreen.tsv	FigShare	10.6084/m9.figshare.979133	http://dx.doi.org/10.6084/m9.figshare.979133
OR1073	Luciferase assay	Dual-Glo Luciferase Assay System	Promega Corporation, Madison WI, USA	Polarstar Optima plate reader	BMG Labtech GMBH, Ortenberg, Germany	Microsoft Excel, GraphPad Prism 4, and MATLAB	Primary Screen	1147	OR1073_Odor1147	1	PrimaryScreen.tsv	FigShare	10.6084/m9.figshare.979133	http://dx.doi.org/10.6084/m9.figshare.979133
OR1081	Luciferase assay	Dual-Glo Luciferase Assay System	Promega Corporation, Madison WI, USA	Polarstar Optima plate reader	BMG Labtech GMBH, Ortenberg, Germany	Microsoft Excel, GraphPad Prism 4, and MATLAB	Primary Screen	1147	OR1081_Odor1147	1	PrimaryScreen.tsv	FigShare	10.6084/m9.figshare.979133	http://dx.doi.org/10.6084/m9.figshare.979133
OR1090	Luciferase assay	Dual-Glo Luciferase Assay System	Promega Corporation, Madison WI, USA	Polarstar Optima plate reader	BMG Labtech GMBH, Ortenberg, Germany	Microsoft Excel, GraphPad Prism 4, and MATLAB	Primary Screen	1147	OR1090_Odor1147	1	PrimaryScreen.tsv	FigShare	10.6084/m9.figshare.979133	http://dx.doi.org/10.6084/m9.figshare.979133
OR1101	Luciferase assay	Dual-Glo Luciferase Assay System	Promega Corporation, Madison WI, USA	Polarstar Optima plate reader	BMG Labtech GMBH, Ortenberg, Germany	Microsoft Excel, GraphPad Prism 4, and MATLAB	Primary Screen	1147	OR1101_Odor1147	1	PrimaryScreen.tsv	FigShare	10.6084/m9.figshare.979133	http://dx.doi.org/10.6084/m9.figshare.979133
OR1111	Luciferase assay	Dual-Glo Luciferase Assay System	Promega Corporation, Madison WI, USA	Polarstar Optima plate reader	BMG Labtech GMBH, Ortenberg, Germany	Microsoft Excel, GraphPad Prism 4, and MATLAB	Primary Screen	1147	OR1111_Odor1147	1	PrimaryScreen.tsv	FigShare	10.6084/m9.figshare.979133	http://dx.doi.org/10.6084/m9.figshare.979133
OR2319	Luciferase assay	Dual-Glo Luciferase Assay System	Promega Corporation, Madison WI, USA	Polarstar Optima plate reader	BMG Labtech GMBH, Ortenberg, Germany	Microsoft Excel, GraphPad Prism 4, and MATLAB	Primary Screen	1147	OR2319_Odor1147	6	PrimaryScreen.tsv	FigShare	10.6084/m9.figshare.979133	http://dx.doi.org/10.6084/m9.figshare.979133
OR1025	Luciferase assay	Dual-Glo Luciferase Assay System	Promega Corporation, Madison WI, USA	Polarstar Optima plate reader	BMG Labtech GMBH, Ortenberg, Germany	Microsoft Excel, GraphPad Prism 4, and MATLAB	Primary Screen	1147	OR1025_Odor1147	1	PrimaryScreen.tsv	FigShare	10.6084/m9.figshare.979133	http://dx.doi.org/10.6084/m9.figshare.979133
OR1033	Luciferase assay	Dual-Glo Luciferase Assay System	Promega Corporation, Madison WI, USA	Polarstar Optima plate reader	BMG Labtech GMBH, Ortenberg, Germany	Microsoft Excel, GraphPad Prism 4, and MATLAB	Primary Screen	1147	OR1033_Odor1147	1	PrimaryScreen.tsv	FigShare	10.6084/m9.figshare.979133	http://dx.doi.org/10.6084/m9.figshare.979133
OR1041	Luciferase assay	Dual-Glo Luciferase Assay System	Promega Corporation, Madison WI, USA	Polarstar Optima plate reader	BMG Labtech GMBH, Ortenberg, Germany	Microsoft Excel, GraphPad Prism 4, and MATLAB	Primary Screen	1147	OR1041_Odor1147	1	PrimaryScreen.tsv	FigShare	10.6084/m9.figshare.979133	http://dx.doi.org/10.6084/m9.figshare.979133
OR1050	Luciferase assay	Dual-Glo Luciferase Assay System	Promega Corporation, Madison WI, USA	Polarstar Optima plate reader	BMG Labtech GMBH, Ortenberg, Germany	Microsoft Excel, GraphPad Prism 4, and MATLAB	Primary Screen	1147	OR1050_Odor1147	1	PrimaryScreen.tsv	FigShare	10.6084/m9.figshare.979133	http://dx.doi.org/10.6084/m9.figshare.979133
OR1058	Luciferase assay	Dual-Glo Luciferase Assay System	Promega Corporation, Madison WI, USA	Polarstar Optima plate reader	BMG Labtech GMBH, Ortenberg, Germany	Microsoft Excel, GraphPad Prism 4, and MATLAB	Primary Screen	1147	OR1058_Odor1147	1	PrimaryScreen.tsv	FigShare	10.6084/m9.figshare.979133	http://dx.doi.org/10.6084/m9.figshare.979133
OR1066	Luciferase assay	Dual-Glo Luciferase Assay System	Promega Corporation, Madison WI, USA	Polarstar Optima plate reader	BMG Labtech GMBH, Ortenberg, Germany	Microsoft Excel, GraphPad Prism 4, and MATLAB	Primary Screen	1147	OR1066_Odor1147	1	PrimaryScreen.tsv	FigShare	10.6084/m9.figshare.979133	http://dx.doi.org/10.6084/m9.figshare.979133
OR1074	Luciferase assay	Dual-Glo Luciferase Assay System	Promega Corporation, Madison WI, USA	Polarstar Optima plate reader	BMG Labtech GMBH, Ortenberg, Germany	Microsoft Excel, GraphPad Prism 4, and MATLAB	Primary Screen	1147	OR1074_Odor1147	1	PrimaryScreen.tsv	FigShare	10.6084/m9.figshare.979133	http://dx.doi.org/10.6084/m9.figshare.979133
OR1082	Luciferase assay	Dual-Glo Luciferase Assay System	Promega Corporation, Madison WI, USA	Polarstar Optima plate reader	BMG Labtech GMBH, Ortenberg, Germany	Microsoft Excel, GraphPad Prism 4, and MATLAB	Primary Screen	1147	OR1082_Odor1147	1	PrimaryScreen.tsv	FigShare	10.6084/m9.figshare.979133	http://dx.doi.org/10.6084/m9.figshare.979133
OR1091	Luciferase assay	Dual-Glo Luciferase Assay System	Promega Corporation, Madison WI, USA	Polarstar Optima plate reader	BMG Labtech GMBH, Ortenberg, Germany	Microsoft Excel, GraphPad Prism 4, and MATLAB	Primary Screen	1147	OR1091_Odor1147	1	PrimaryScreen.tsv	FigShare	10.6084/m9.figshare.979133	http://dx.doi.org/10.6084/m9.figshare.979133
OR1102	Luciferase assay	Dual-Glo Luciferase Assay System	Promega Corporation, Madison WI, USA	Polarstar Optima plate reader	BMG Labtech GMBH, Ortenberg, Germany	Microsoft Excel, GraphPad Prism 4, and MATLAB	Primary Screen	1147	OR1102_Odor1147	1	PrimaryScreen.tsv	FigShare	10.6084/m9.figshare.979133	http://dx.doi.org/10.6084/m9.figshare.979133
OR1112	Luciferase assay	Dual-Glo Luciferase Assay System	Promega Corporation, Madison WI, USA	Polarstar Optima plate reader	BMG Labtech GMBH, Ortenberg, Germany	Microsoft Excel, GraphPad Prism 4, and MATLAB	Primary Screen	1147	OR1112_Odor1147	1	PrimaryScreen.tsv	FigShare	10.6084/m9.figshare.979133	http://dx.doi.org/10.6084/m9.figshare.979133
OR2214	Luciferase assay	Dual-Glo Luciferase Assay System	Promega Corporation, Madison WI, USA	Polarstar Optima plate reader	BMG Labtech GMBH, Ortenberg, Germany	Microsoft Excel, GraphPad Prism 4, and MATLAB	Primary Screen	1147	OR2214_Odor1147	6	PrimaryScreen.tsv	FigShare	10.6084/m9.figshare.979133	http://dx.doi.org/10.6084/m9.figshare.979133
OR1026	Luciferase assay	Dual-Glo Luciferase Assay System	Promega Corporation, Madison WI, USA	Polarstar Optima plate reader	BMG Labtech GMBH, Ortenberg, Germany	Microsoft Excel, GraphPad Prism 4, and MATLAB	Primary Screen	1147	OR1026_Odor1147	1	PrimaryScreen.tsv	FigShare	10.6084/m9.figshare.979133	http://dx.doi.org/10.6084/m9.figshare.979133
OR1034	Luciferase assay	Dual-Glo Luciferase Assay System	Promega Corporation, Madison WI, USA	Polarstar Optima plate reader	BMG Labtech GMBH, Ortenberg, Germany	Microsoft Excel, GraphPad Prism 4, and MATLAB	Primary Screen	1147	OR1034_Odor1147	1	PrimaryScreen.tsv	FigShare	10.6084/m9.figshare.979133	http://dx.doi.org/10.6084/m9.figshare.979133
OR1042	Luciferase assay	Dual-Glo Luciferase Assay System	Promega Corporation, Madison WI, USA	Polarstar Optima plate reader	BMG Labtech GMBH, Ortenberg, Germany	Microsoft Excel, GraphPad Prism 4, and MATLAB	Primary Screen	1147	OR1042_Odor1147	1	PrimaryScreen.tsv	FigShare	10.6084/m9.figshare.979133	http://dx.doi.org/10.6084/m9.figshare.979133
OR1051	Luciferase assay	Dual-Glo Luciferase Assay System	Promega Corporation, Madison WI, USA	Polarstar Optima plate reader	BMG Labtech GMBH, Ortenberg, Germany	Microsoft Excel, GraphPad Prism 4, and MATLAB	Primary Screen	1147	OR1051_Odor1147	1	PrimaryScreen.tsv	FigShare	10.6084/m9.figshare.979133	http://dx.doi.org/10.6084/m9.figshare.979133
OR1059	Luciferase assay	Dual-Glo Luciferase Assay System	Promega Corporation, Madison WI, USA	Polarstar Optima plate reader	BMG Labtech GMBH, Ortenberg, Germany	Microsoft Excel, GraphPad Prism 4, and MATLAB	Primary Screen	1147	OR1059_Odor1147	1	PrimaryScreen.tsv	FigShare	10.6084/m9.figshare.979133	http://dx.doi.org/10.6084/m9.figshare.979133
OR1067	Luciferase assay	Dual-Glo Luciferase Assay System	Promega Corporation, Madison WI, USA	Polarstar Optima plate reader	BMG Labtech GMBH, Ortenberg, Germany	Microsoft Excel, GraphPad Prism 4, and MATLAB	Primary Screen	1147	OR1067_Odor1147	7	PrimaryScreen.tsv	FigShare	10.6084/m9.figshare.979133	http://dx.doi.org/10.6084/m9.figshare.979133
OR1075	Luciferase assay	Dual-Glo Luciferase Assay System	Promega Corporation, Madison WI, USA	Polarstar Optima plate reader	BMG Labtech GMBH, Ortenberg, Germany	Microsoft Excel, GraphPad Prism 4, and MATLAB	Primary Screen	1147	OR1075_Odor1147	1	PrimaryScreen.tsv	FigShare	10.6084/m9.figshare.979133	http://dx.doi.org/10.6084/m9.figshare.979133
OR1083	Luciferase assay	Dual-Glo Luciferase Assay System	Promega Corporation, Madison WI, USA	Polarstar Optima plate reader	BMG Labtech GMBH, Ortenberg, Germany	Microsoft Excel, GraphPad Prism 4, and MATLAB	Primary Screen	1147	OR1083_Odor1147	1	PrimaryScreen.tsv	FigShare	10.6084/m9.figshare.979133	http://dx.doi.org/10.6084/m9.figshare.979133
OR1094	Luciferase assay	Dual-Glo Luciferase Assay System	Promega Corporation, Madison WI, USA	Polarstar Optima plate reader	BMG Labtech GMBH, Ortenberg, Germany	Microsoft Excel, GraphPad Prism 4, and MATLAB	Primary Screen	1147	OR1094_Odor1147	1	PrimaryScreen.tsv	FigShare	10.6084/m9.figshare.979133	http://dx.doi.org/10.6084/m9.figshare.979133
OR1103	Luciferase assay	Dual-Glo Luciferase Assay System	Promega Corporation, Madison WI, USA	Polarstar Optima plate reader	BMG Labtech GMBH, Ortenberg, Germany	Microsoft Excel, GraphPad Prism 4, and MATLAB	Primary Screen	1147	OR1103_Odor1147	1	PrimaryScreen.tsv	FigShare	10.6084/m9.figshare.979133	http://dx.doi.org/10.6084/m9.figshare.979133
OR1113	Luciferase assay	Dual-Glo Luciferase Assay System	Promega Corporation, Madison WI, USA	Polarstar Optima plate reader	BMG Labtech GMBH, Ortenberg, Germany	Microsoft Excel, GraphPad Prism 4, and MATLAB	Primary Screen	1147	OR1113_Odor1147	1	PrimaryScreen.tsv	FigShare	10.6084/m9.figshare.979133	http://dx.doi.org/10.6084/m9.figshare.979133
OR1027	Luciferase assay	Dual-Glo Luciferase Assay System	Promega Corporation, Madison WI, USA	Polarstar Optima plate reader	BMG Labtech GMBH, Ortenberg, Germany	Microsoft Excel, GraphPad Prism 4, and MATLAB	Primary Screen	1147	OR1027_Odor1147	1	PrimaryScreen.tsv	FigShare	10.6084/m9.figshare.979133	http://dx.doi.org/10.6084/m9.figshare.979133
OR1035	Luciferase assay	Dual-Glo Luciferase Assay System	Promega Corporation, Madison WI, USA	Polarstar Optima plate reader	BMG Labtech GMBH, Ortenberg, Germany	Microsoft Excel, GraphPad Prism 4, and MATLAB	Primary Screen	1147	OR1035_Odor1147	1	PrimaryScreen.tsv	FigShare	10.6084/m9.figshare.979133	http://dx.doi.org/10.6084/m9.figshare.979133
OR1043	Luciferase assay	Dual-Glo Luciferase Assay System	Promega Corporation, Madison WI, USA	Polarstar Optima plate reader	BMG Labtech GMBH, Ortenberg, Germany	Microsoft Excel, GraphPad Prism 4, and MATLAB	Primary Screen	1147	OR1043_Odor1147	1	PrimaryScreen.tsv	FigShare	10.6084/m9.figshare.979133	http://dx.doi.org/10.6084/m9.figshare.979133
OR1052	Luciferase assay	Dual-Glo Luciferase Assay System	Promega Corporation, Madison WI, USA	Polarstar Optima plate reader	BMG Labtech GMBH, Ortenberg, Germany	Microsoft Excel, GraphPad Prism 4, and MATLAB	Primary Screen	1147	OR1052_Odor1147	1	PrimaryScreen.tsv	FigShare	10.6084/m9.figshare.979133	http://dx.doi.org/10.6084/m9.figshare.979133
OR1060	Luciferase assay	Dual-Glo Luciferase Assay System	Promega Corporation, Madison WI, USA	Polarstar Optima plate reader	BMG Labtech GMBH, Ortenberg, Germany	Microsoft Excel, GraphPad Prism 4, and MATLAB	Primary Screen	1147	OR1060_Odor1147	1	PrimaryScreen.tsv	FigShare	10.6084/m9.figshare.979133	http://dx.doi.org/10.6084/m9.figshare.979133
OR1068	Luciferase assay	Dual-Glo Luciferase Assay System	Promega Corporation, Madison WI, USA	Polarstar Optima plate reader	BMG Labtech GMBH, Ortenberg, Germany	Microsoft Excel, GraphPad Prism 4, and MATLAB	Primary Screen	1147	OR1068_Odor1147	1	PrimaryScreen.tsv	FigShare	10.6084/m9.figshare.979133	http://dx.doi.org/10.6084/m9.figshare.979133
OR1076	Luciferase assay	Dual-Glo Luciferase Assay System	Promega Corporation, Madison WI, USA	Polarstar Optima plate reader	BMG Labtech GMBH, Ortenberg, Germany	Microsoft Excel, GraphPad Prism 4, and MATLAB	Primary Screen	1147	OR1076_Odor1147	1	PrimaryScreen.tsv	FigShare	10.6084/m9.figshare.979133	http://dx.doi.org/10.6084/m9.figshare.979133
OR1085	Luciferase assay	Dual-Glo Luciferase Assay System	Promega Corporation, Madison WI, USA	Polarstar Optima plate reader	BMG Labtech GMBH, Ortenberg, Germany	Microsoft Excel, GraphPad Prism 4, and MATLAB	Primary Screen	1147	OR1085_Odor1147	1	PrimaryScreen.tsv	FigShare	10.6084/m9.figshare.979133	http://dx.doi.org/10.6084/m9.figshare.979133
OR1095	Luciferase assay	Dual-Glo Luciferase Assay System	Promega Corporation, Madison WI, USA	Polarstar Optima plate reader	BMG Labtech GMBH, Ortenberg, Germany	Microsoft Excel, GraphPad Prism 4, and MATLAB	Primary Screen	1147	OR1095_Odor1147	1	PrimaryScreen.tsv	FigShare	10.6084/m9.figshare.979133	http://dx.doi.org/10.6084/m9.figshare.979133
OR1104	Luciferase assay	Dual-Glo Luciferase Assay System	Promega Corporation, Madison WI, USA	Polarstar Optima plate reader	BMG Labtech GMBH, Ortenberg, Germany	Microsoft Excel, GraphPad Prism 4, and MATLAB	Primary Screen	1147	OR1104_Odor1147	1	PrimaryScreen.tsv	FigShare	10.6084/m9.figshare.979133	http://dx.doi.org/10.6084/m9.figshare.979133
OR1114	Luciferase assay	Dual-Glo Luciferase Assay System	Promega Corporation, Madison WI, USA	Polarstar Optima plate reader	BMG Labtech GMBH, Ortenberg, Germany	Microsoft Excel, GraphPad Prism 4, and MATLAB	Primary Screen	1147	OR1114_Odor1147	1	PrimaryScreen.tsv	FigShare	10.6084/m9.figshare.979133	http://dx.doi.org/10.6084/m9.figshare.979133
OR1028	Luciferase assay	Dual-Glo Luciferase Assay System	Promega Corporation, Madison WI, USA	Polarstar Optima plate reader	BMG Labtech GMBH, Ortenberg, Germany	Microsoft Excel, GraphPad Prism 4, and MATLAB	Primary Screen	1147	OR1028_Odor1147	1	PrimaryScreen.tsv	FigShare	10.6084/m9.figshare.979133	http://dx.doi.org/10.6084/m9.figshare.979133
OR1036	Luciferase assay	Dual-Glo Luciferase Assay System	Promega Corporation, Madison WI, USA	Polarstar Optima plate reader	BMG Labtech GMBH, Ortenberg, Germany	Microsoft Excel, GraphPad Prism 4, and MATLAB	Primary Screen	1147	OR1036_Odor1147	1	PrimaryScreen.tsv	FigShare	10.6084/m9.figshare.979133	http://dx.doi.org/10.6084/m9.figshare.979133
OR1044	Luciferase assay	Dual-Glo Luciferase Assay System	Promega Corporation, Madison WI, USA	Polarstar Optima plate reader	BMG Labtech GMBH, Ortenberg, Germany	Microsoft Excel, GraphPad Prism 4, and MATLAB	Primary Screen	1147	OR1044_Odor1147	1	PrimaryScreen.tsv	FigShare	10.6084/m9.figshare.979133	http://dx.doi.org/10.6084/m9.figshare.979133
OR1053	Luciferase assay	Dual-Glo Luciferase Assay System	Promega Corporation, Madison WI, USA	Polarstar Optima plate reader	BMG Labtech GMBH, Ortenberg, Germany	Microsoft Excel, GraphPad Prism 4, and MATLAB	Primary Screen	1147	OR1053_Odor1147	1	PrimaryScreen.tsv	FigShare	10.6084/m9.figshare.979133	http://dx.doi.org/10.6084/m9.figshare.979133
OR1061	Luciferase assay	Dual-Glo Luciferase Assay System	Promega Corporation, Madison WI, USA	Polarstar Optima plate reader	BMG Labtech GMBH, Ortenberg, Germany	Microsoft Excel, GraphPad Prism 4, and MATLAB	Primary Screen	1147	OR1061_Odor1147	1	PrimaryScreen.tsv	FigShare	10.6084/m9.figshare.979133	http://dx.doi.org/10.6084/m9.figshare.979133
OR1069	Luciferase assay	Dual-Glo Luciferase Assay System	Promega Corporation, Madison WI, USA	Polarstar Optima plate reader	BMG Labtech GMBH, Ortenberg, Germany	Microsoft Excel, GraphPad Prism 4, and MATLAB	Primary Screen	1147	OR1069_Odor1147	1	PrimaryScreen.tsv	FigShare	10.6084/m9.figshare.979133	http://dx.doi.org/10.6084/m9.figshare.979133
OR1077	Luciferase assay	Dual-Glo Luciferase Assay System	Promega Corporation, Madison WI, USA	Polarstar Optima plate reader	BMG Labtech GMBH, Ortenberg, Germany	Microsoft Excel, GraphPad Prism 4, and MATLAB	Primary Screen	1147	OR1077_Odor1147	1	PrimaryScreen.tsv	FigShare	10.6084/m9.figshare.979133	http://dx.doi.org/10.6084/m9.figshare.979133
OR1086	Luciferase assay	Dual-Glo Luciferase Assay System	Promega Corporation, Madison WI, USA	Polarstar Optima plate reader	BMG Labtech GMBH, Ortenberg, Germany	Microsoft Excel, GraphPad Prism 4, and MATLAB	Primary Screen	1147	OR1086_Odor1147	1	PrimaryScreen.tsv	FigShare	10.6084/m9.figshare.979133	http://dx.doi.org/10.6084/m9.figshare.979133
OR1096	Luciferase assay	Dual-Glo Luciferase Assay System	Promega Corporation, Madison WI, USA	Polarstar Optima plate reader	BMG Labtech GMBH, Ortenberg, Germany	Microsoft Excel, GraphPad Prism 4, and MATLAB	Primary Screen	1147	OR1096_Odor1147	1	PrimaryScreen.tsv	FigShare	10.6084/m9.figshare.979133	http://dx.doi.org/10.6084/m9.figshare.979133
OR1105	Luciferase assay	Dual-Glo Luciferase Assay System	Promega Corporation, Madison WI, USA	Polarstar Optima plate reader	BMG Labtech GMBH, Ortenberg, Germany	Microsoft Excel, GraphPad Prism 4, and MATLAB	Primary Screen	1147	OR1105_Odor1147	1	PrimaryScreen.tsv	FigShare	10.6084/m9.figshare.979133	http://dx.doi.org/10.6084/m9.figshare.979133
OR1115	Luciferase assay	Dual-Glo Luciferase Assay System	Promega Corporation, Madison WI, USA	Polarstar Optima plate reader	BMG Labtech GMBH, Ortenberg, Germany	Microsoft Excel, GraphPad Prism 4, and MATLAB	Primary Screen	1147	OR1115_Odor1147	1	PrimaryScreen.tsv	FigShare	10.6084/m9.figshare.979133	http://dx.doi.org/10.6084/m9.figshare.979133
OR1029	Luciferase assay	Dual-Glo Luciferase Assay System	Promega Corporation, Madison WI, USA	Polarstar Optima plate reader	BMG Labtech GMBH, Ortenberg, Germany	Microsoft Excel, GraphPad Prism 4, and MATLAB	Primary Screen	1147	OR1029_Odor1147	1	PrimaryScreen.tsv	FigShare	10.6084/m9.figshare.979133	http://dx.doi.org/10.6084/m9.figshare.979133
OR1037	Luciferase assay	Dual-Glo Luciferase Assay System	Promega Corporation, Madison WI, USA	Polarstar Optima plate reader	BMG Labtech GMBH, Ortenberg, Germany	Microsoft Excel, GraphPad Prism 4, and MATLAB	Primary Screen	1147	OR1037_Odor1147	1	PrimaryScreen.tsv	FigShare	10.6084/m9.figshare.979133	http://dx.doi.org/10.6084/m9.figshare.979133
OR1045	Luciferase assay	Dual-Glo Luciferase Assay System	Promega Corporation, Madison WI, USA	Polarstar Optima plate reader	BMG Labtech GMBH, Ortenberg, Germany	Microsoft Excel, GraphPad Prism 4, and MATLAB	Primary Screen	1147	OR1045_Odor1147	1	PrimaryScreen.tsv	FigShare	10.6084/m9.figshare.979133	http://dx.doi.org/10.6084/m9.figshare.979133
OR1054	Luciferase assay	Dual-Glo Luciferase Assay System	Promega Corporation, Madison WI, USA	Polarstar Optima plate reader	BMG Labtech GMBH, Ortenberg, Germany	Microsoft Excel, GraphPad Prism 4, and MATLAB	Primary Screen	1147	OR1054_Odor1147	1	PrimaryScreen.tsv	FigShare	10.6084/m9.figshare.979133	http://dx.doi.org/10.6084/m9.figshare.979133
OR1062	Luciferase assay	Dual-Glo Luciferase Assay System	Promega Corporation, Madison WI, USA	Polarstar Optima plate reader	BMG Labtech GMBH, Ortenberg, Germany	Microsoft Excel, GraphPad Prism 4, and MATLAB	Primary Screen	1147	OR1062_Odor1147	1	PrimaryScreen.tsv	FigShare	10.6084/m9.figshare.979133	http://dx.doi.org/10.6084/m9.figshare.979133
OR1070	Luciferase assay	Dual-Glo Luciferase Assay System	Promega Corporation, Madison WI, USA	Polarstar Optima plate reader	BMG Labtech GMBH, Ortenberg, Germany	Microsoft Excel, GraphPad Prism 4, and MATLAB	Primary Screen	1147	OR1070_Odor1147	1	PrimaryScreen.tsv	FigShare	10.6084/m9.figshare.979133	http://dx.doi.org/10.6084/m9.figshare.979133
OR1078	Luciferase assay	Dual-Glo Luciferase Assay System	Promega Corporation, Madison WI, USA	Polarstar Optima plate reader	BMG Labtech GMBH, Ortenberg, Germany	Microsoft Excel, GraphPad Prism 4, and MATLAB	Primary Screen	1147	OR1078_Odor1147	1	PrimaryScreen.tsv	FigShare	10.6084/m9.figshare.979133	http://dx.doi.org/10.6084/m9.figshare.979133
OR1087	Luciferase assay	Dual-Glo Luciferase Assay System	Promega Corporation, Madison WI, USA	Polarstar Optima plate reader	BMG Labtech GMBH, Ortenberg, Germany	Microsoft Excel, GraphPad Prism 4, and MATLAB	Primary Screen	1147	OR1087_Odor1147	1	PrimaryScreen.tsv	FigShare	10.6084/m9.figshare.979133	http://dx.doi.org/10.6084/m9.figshare.979133
OR1097	Luciferase assay	Dual-Glo Luciferase Assay System	Promega Corporation, Madison WI, USA	Polarstar Optima plate reader	BMG Labtech GMBH, Ortenberg, Germany	Microsoft Excel, GraphPad Prism 4, and MATLAB	Primary Screen	1147	OR1097_Odor1147	1	PrimaryScreen.tsv	FigShare	10.6084/m9.figshare.979133	http://dx.doi.org/10.6084/m9.figshare.979133
OR1107	Luciferase assay	Dual-Glo Luciferase Assay System	Promega Corporation, Madison WI, USA	Polarstar Optima plate reader	BMG Labtech GMBH, Ortenberg, Germany	Microsoft Excel, GraphPad Prism 4, and MATLAB	Primary Screen	1147	OR1107_Odor1147	1	PrimaryScreen.tsv	FigShare	10.6084/m9.figshare.979133	http://dx.doi.org/10.6084/m9.figshare.979133
OR2147	Luciferase assay	Dual-Glo Luciferase Assay System	Promega Corporation, Madison WI, USA	Polarstar Optima plate reader	BMG Labtech GMBH, Ortenberg, Germany	Microsoft Excel, GraphPad Prism 4, and MATLAB	Primary Screen	1147	OR2147_Odor1147	6	PrimaryScreen.tsv	FigShare	10.6084/m9.figshare.979133	http://dx.doi.org/10.6084/m9.figshare.979133
OR1030	Luciferase assay	Dual-Glo Luciferase Assay System	Promega Corporation, Madison WI, USA	Polarstar Optima plate reader	BMG Labtech GMBH, Ortenberg, Germany	Microsoft Excel, GraphPad Prism 4, and MATLAB	Primary Screen	1147	OR1030_Odor1147	1	PrimaryScreen.tsv	FigShare	10.6084/m9.figshare.979133	http://dx.doi.org/10.6084/m9.figshare.979133
OR1038	Luciferase assay	Dual-Glo Luciferase Assay System	Promega Corporation, Madison WI, USA	Polarstar Optima plate reader	BMG Labtech GMBH, Ortenberg, Germany	Microsoft Excel, GraphPad Prism 4, and MATLAB	Primary Screen	1147	OR1038_Odor1147	1	PrimaryScreen.tsv	FigShare	10.6084/m9.figshare.979133	http://dx.doi.org/10.6084/m9.figshare.979133
OR1046	Luciferase assay	Dual-Glo Luciferase Assay System	Promega Corporation, Madison WI, USA	Polarstar Optima plate reader	BMG Labtech GMBH, Ortenberg, Germany	Microsoft Excel, GraphPad Prism 4, and MATLAB	Primary Screen	1147	OR1046_Odor1147	1	PrimaryScreen.tsv	FigShare	10.6084/m9.figshare.979133	http://dx.doi.org/10.6084/m9.figshare.979133
OR1055	Luciferase assay	Dual-Glo Luciferase Assay System	Promega Corporation, Madison WI, USA	Polarstar Optima plate reader	BMG Labtech GMBH, Ortenberg, Germany	Microsoft Excel, GraphPad Prism 4, and MATLAB	Primary Screen	1147	OR1055_Odor1147	1	PrimaryScreen.tsv	FigShare	10.6084/m9.figshare.979133	http://dx.doi.org/10.6084/m9.figshare.979133
OR1063	Luciferase assay	Dual-Glo Luciferase Assay System	Promega Corporation, Madison WI, USA	Polarstar Optima plate reader	BMG Labtech GMBH, Ortenberg, Germany	Microsoft Excel, GraphPad Prism 4, and MATLAB	Primary Screen	1147	OR1063_Odor1147	1	PrimaryScreen.tsv	FigShare	10.6084/m9.figshare.979133	http://dx.doi.org/10.6084/m9.figshare.979133
OR1071	Luciferase assay	Dual-Glo Luciferase Assay System	Promega Corporation, Madison WI, USA	Polarstar Optima plate reader	BMG Labtech GMBH, Ortenberg, Germany	Microsoft Excel, GraphPad Prism 4, and MATLAB	Primary Screen	1147	OR1071_Odor1147	1	PrimaryScreen.tsv	FigShare	10.6084/m9.figshare.979133	http://dx.doi.org/10.6084/m9.figshare.979133
OR1079	Luciferase assay	Dual-Glo Luciferase Assay System	Promega Corporation, Madison WI, USA	Polarstar Optima plate reader	BMG Labtech GMBH, Ortenberg, Germany	Microsoft Excel, GraphPad Prism 4, and MATLAB	Primary Screen	1147	OR1079_Odor1147	1	PrimaryScreen.tsv	FigShare	10.6084/m9.figshare.979133	http://dx.doi.org/10.6084/m9.figshare.979133
OR1088	Luciferase assay	Dual-Glo Luciferase Assay System	Promega Corporation, Madison WI, USA	Polarstar Optima plate reader	BMG Labtech GMBH, Ortenberg, Germany	Microsoft Excel, GraphPad Prism 4, and MATLAB	Primary Screen	1147	OR1088_Odor1147	1	PrimaryScreen.tsv	FigShare	10.6084/m9.figshare.979133	http://dx.doi.org/10.6084/m9.figshare.979133
OR1098	Luciferase assay	Dual-Glo Luciferase Assay System	Promega Corporation, Madison WI, USA	Polarstar Optima plate reader	BMG Labtech GMBH, Ortenberg, Germany	Microsoft Excel, GraphPad Prism 4, and MATLAB	Primary Screen	1147	OR1098_Odor1147	1	PrimaryScreen.tsv	FigShare	10.6084/m9.figshare.979133	http://dx.doi.org/10.6084/m9.figshare.979133
OR1108	Luciferase assay	Dual-Glo Luciferase Assay System	Promega Corporation, Madison WI, USA	Polarstar Optima plate reader	BMG Labtech GMBH, Ortenberg, Germany	Microsoft Excel, GraphPad Prism 4, and MATLAB	Primary Screen	1147	OR1108_Odor1147	1	PrimaryScreen.tsv	FigShare	10.6084/m9.figshare.979133	http://dx.doi.org/10.6084/m9.figshare.979133
OR1031	Luciferase assay	Dual-Glo Luciferase Assay System	Promega Corporation, Madison WI, USA	Polarstar Optima plate reader	BMG Labtech GMBH, Ortenberg, Germany	Microsoft Excel, GraphPad Prism 4, and MATLAB	Primary Screen	1147	OR1031_Odor1147	1	PrimaryScreen.tsv	FigShare	10.6084/m9.figshare.979133	http://dx.doi.org/10.6084/m9.figshare.979133
OR1039	Luciferase assay	Dual-Glo Luciferase Assay System	Promega Corporation, Madison WI, USA	Polarstar Optima plate reader	BMG Labtech GMBH, Ortenberg, Germany	Microsoft Excel, GraphPad Prism 4, and MATLAB	Primary Screen	1147	OR1039_Odor1147	1	PrimaryScreen.tsv	FigShare	10.6084/m9.figshare.979133	http://dx.doi.org/10.6084/m9.figshare.979133
OR1047	Luciferase assay	Dual-Glo Luciferase Assay System	Promega Corporation, Madison WI, USA	Polarstar Optima plate reader	BMG Labtech GMBH, Ortenberg, Germany	Microsoft Excel, GraphPad Prism 4, and MATLAB	Primary Screen	1147	OR1047_Odor1147	1	PrimaryScreen.tsv	FigShare	10.6084/m9.figshare.979133	http://dx.doi.org/10.6084/m9.figshare.979133
OR1056	Luciferase assay	Dual-Glo Luciferase Assay System	Promega Corporation, Madison WI, USA	Polarstar Optima plate reader	BMG Labtech GMBH, Ortenberg, Germany	Microsoft Excel, GraphPad Prism 4, and MATLAB	Primary Screen	1147	OR1056_Odor1147	1	PrimaryScreen.tsv	FigShare	10.6084/m9.figshare.979133	http://dx.doi.org/10.6084/m9.figshare.979133
OR1064	Luciferase assay	Dual-Glo Luciferase Assay System	Promega Corporation, Madison WI, USA	Polarstar Optima plate reader	BMG Labtech GMBH, Ortenberg, Germany	Microsoft Excel, GraphPad Prism 4, and MATLAB	Primary Screen	1147	OR1064_Odor1147	1	PrimaryScreen.tsv	FigShare	10.6084/m9.figshare.979133	http://dx.doi.org/10.6084/m9.figshare.979133
OR1072	Luciferase assay	Dual-Glo Luciferase Assay System	Promega Corporation, Madison WI, USA	Polarstar Optima plate reader	BMG Labtech GMBH, Ortenberg, Germany	Microsoft Excel, GraphPad Prism 4, and MATLAB	Primary Screen	1147	OR1072_Odor1147	1	PrimaryScreen.tsv	FigShare	10.6084/m9.figshare.979133	http://dx.doi.org/10.6084/m9.figshare.979133
OR1080	Luciferase assay	Dual-Glo Luciferase Assay System	Promega Corporation, Madison WI, USA	Polarstar Optima plate reader	BMG Labtech GMBH, Ortenberg, Germany	Microsoft Excel, GraphPad Prism 4, and MATLAB	Primary Screen	1147	OR1080_Odor1147	1	PrimaryScreen.tsv	FigShare	10.6084/m9.figshare.979133	http://dx.doi.org/10.6084/m9.figshare.979133
OR1089	Luciferase assay	Dual-Glo Luciferase Assay System	Promega Corporation, Madison WI, USA	Polarstar Optima plate reader	BMG Labtech GMBH, Ortenberg, Germany	Microsoft Excel, GraphPad Prism 4, and MATLAB	Primary Screen	1147	OR1089_Odor1147	1	PrimaryScreen.tsv	FigShare	10.6084/m9.figshare.979133	http://dx.doi.org/10.6084/m9.figshare.979133
OR1100	Luciferase assay	Dual-Glo Luciferase Assay System	Promega Corporation, Madison WI, USA	Polarstar Optima plate reader	BMG Labtech GMBH, Ortenberg, Germany	Microsoft Excel, GraphPad Prism 4, and MATLAB	Primary Screen	1147	OR1100_Odor1147	1	PrimaryScreen.tsv	FigShare	10.6084/m9.figshare.979133	http://dx.doi.org/10.6084/m9.figshare.979133
OR1109	Luciferase assay	Dual-Glo Luciferase Assay System	Promega Corporation, Madison WI, USA	Polarstar Optima plate reader	BMG Labtech GMBH, Ortenberg, Germany	Microsoft Excel, GraphPad Prism 4, and MATLAB	Primary Screen	1147	OR1109_Odor1147	1	PrimaryScreen.tsv	FigShare	10.6084/m9.figshare.979133	http://dx.doi.org/10.6084/m9.figshare.979133
OR2092	Luciferase assay	Dual-Glo Luciferase Assay System	Promega Corporation, Madison WI, USA	Polarstar Optima plate reader	BMG Labtech GMBH, Ortenberg, Germany	Microsoft Excel, GraphPad Prism 4, and MATLAB	Primary Screen	1147	OR2092_Odor1147	6	PrimaryScreen.tsv	FigShare	10.6084/m9.figshare.979133	http://dx.doi.org/10.6084/m9.figshare.979133
OR1024	Luciferase assay	Dual-Glo Luciferase Assay System	Promega Corporation, Madison WI, USA	Polarstar Optima plate reader	BMG Labtech GMBH, Ortenberg, Germany	Microsoft Excel, GraphPad Prism 4, and MATLAB	Primary Screen	1172	OR1024_Odor1172	1	PrimaryScreen.tsv	FigShare	10.6084/m9.figshare.979133	http://dx.doi.org/10.6084/m9.figshare.979133
OR1032	Luciferase assay	Dual-Glo Luciferase Assay System	Promega Corporation, Madison WI, USA	Polarstar Optima plate reader	BMG Labtech GMBH, Ortenberg, Germany	Microsoft Excel, GraphPad Prism 4, and MATLAB	Primary Screen	1172	OR1032_Odor1172	1	PrimaryScreen.tsv	FigShare	10.6084/m9.figshare.979133	http://dx.doi.org/10.6084/m9.figshare.979133
OR1040	Luciferase assay	Dual-Glo Luciferase Assay System	Promega Corporation, Madison WI, USA	Polarstar Optima plate reader	BMG Labtech GMBH, Ortenberg, Germany	Microsoft Excel, GraphPad Prism 4, and MATLAB	Primary Screen	1172	OR1040_Odor1172	1	PrimaryScreen.tsv	FigShare	10.6084/m9.figshare.979133	http://dx.doi.org/10.6084/m9.figshare.979133
OR1049	Luciferase assay	Dual-Glo Luciferase Assay System	Promega Corporation, Madison WI, USA	Polarstar Optima plate reader	BMG Labtech GMBH, Ortenberg, Germany	Microsoft Excel, GraphPad Prism 4, and MATLAB	Primary Screen	1172	OR1049_Odor1172	1	PrimaryScreen.tsv	FigShare	10.6084/m9.figshare.979133	http://dx.doi.org/10.6084/m9.figshare.979133
OR1057	Luciferase assay	Dual-Glo Luciferase Assay System	Promega Corporation, Madison WI, USA	Polarstar Optima plate reader	BMG Labtech GMBH, Ortenberg, Germany	Microsoft Excel, GraphPad Prism 4, and MATLAB	Primary Screen	1172	OR1057_Odor1172	1	PrimaryScreen.tsv	FigShare	10.6084/m9.figshare.979133	http://dx.doi.org/10.6084/m9.figshare.979133
OR1065	Luciferase assay	Dual-Glo Luciferase Assay System	Promega Corporation, Madison WI, USA	Polarstar Optima plate reader	BMG Labtech GMBH, Ortenberg, Germany	Microsoft Excel, GraphPad Prism 4, and MATLAB	Primary Screen	1172	OR1065_Odor1172	1	PrimaryScreen.tsv	FigShare	10.6084/m9.figshare.979133	http://dx.doi.org/10.6084/m9.figshare.979133
OR1073	Luciferase assay	Dual-Glo Luciferase Assay System	Promega Corporation, Madison WI, USA	Polarstar Optima plate reader	BMG Labtech GMBH, Ortenberg, Germany	Microsoft Excel, GraphPad Prism 4, and MATLAB	Primary Screen	1172	OR1073_Odor1172	1	PrimaryScreen.tsv	FigShare	10.6084/m9.figshare.979133	http://dx.doi.org/10.6084/m9.figshare.979133
OR1081	Luciferase assay	Dual-Glo Luciferase Assay System	Promega Corporation, Madison WI, USA	Polarstar Optima plate reader	BMG Labtech GMBH, Ortenberg, Germany	Microsoft Excel, GraphPad Prism 4, and MATLAB	Primary Screen	1172	OR1081_Odor1172	1	PrimaryScreen.tsv	FigShare	10.6084/m9.figshare.979133	http://dx.doi.org/10.6084/m9.figshare.979133
OR1090	Luciferase assay	Dual-Glo Luciferase Assay System	Promega Corporation, Madison WI, USA	Polarstar Optima plate reader	BMG Labtech GMBH, Ortenberg, Germany	Microsoft Excel, GraphPad Prism 4, and MATLAB	Primary Screen	1172	OR1090_Odor1172	1	PrimaryScreen.tsv	FigShare	10.6084/m9.figshare.979133	http://dx.doi.org/10.6084/m9.figshare.979133
OR1101	Luciferase assay	Dual-Glo Luciferase Assay System	Promega Corporation, Madison WI, USA	Polarstar Optima plate reader	BMG Labtech GMBH, Ortenberg, Germany	Microsoft Excel, GraphPad Prism 4, and MATLAB	Primary Screen	1172	OR1101_Odor1172	1	PrimaryScreen.tsv	FigShare	10.6084/m9.figshare.979133	http://dx.doi.org/10.6084/m9.figshare.979133
OR1111	Luciferase assay	Dual-Glo Luciferase Assay System	Promega Corporation, Madison WI, USA	Polarstar Optima plate reader	BMG Labtech GMBH, Ortenberg, Germany	Microsoft Excel, GraphPad Prism 4, and MATLAB	Primary Screen	1172	OR1111_Odor1172	1	PrimaryScreen.tsv	FigShare	10.6084/m9.figshare.979133	http://dx.doi.org/10.6084/m9.figshare.979133
OR2319	Luciferase assay	Dual-Glo Luciferase Assay System	Promega Corporation, Madison WI, USA	Polarstar Optima plate reader	BMG Labtech GMBH, Ortenberg, Germany	Microsoft Excel, GraphPad Prism 4, and MATLAB	Primary Screen	1172	OR2319_Odor1172	6	PrimaryScreen.tsv	FigShare	10.6084/m9.figshare.979133	http://dx.doi.org/10.6084/m9.figshare.979133
OR1025	Luciferase assay	Dual-Glo Luciferase Assay System	Promega Corporation, Madison WI, USA	Polarstar Optima plate reader	BMG Labtech GMBH, Ortenberg, Germany	Microsoft Excel, GraphPad Prism 4, and MATLAB	Primary Screen	1172	OR1025_Odor1172	1	PrimaryScreen.tsv	FigShare	10.6084/m9.figshare.979133	http://dx.doi.org/10.6084/m9.figshare.979133
OR1033	Luciferase assay	Dual-Glo Luciferase Assay System	Promega Corporation, Madison WI, USA	Polarstar Optima plate reader	BMG Labtech GMBH, Ortenberg, Germany	Microsoft Excel, GraphPad Prism 4, and MATLAB	Primary Screen	1172	OR1033_Odor1172	1	PrimaryScreen.tsv	FigShare	10.6084/m9.figshare.979133	http://dx.doi.org/10.6084/m9.figshare.979133
OR1041	Luciferase assay	Dual-Glo Luciferase Assay System	Promega Corporation, Madison WI, USA	Polarstar Optima plate reader	BMG Labtech GMBH, Ortenberg, Germany	Microsoft Excel, GraphPad Prism 4, and MATLAB	Primary Screen	1172	OR1041_Odor1172	1	PrimaryScreen.tsv	FigShare	10.6084/m9.figshare.979133	http://dx.doi.org/10.6084/m9.figshare.979133
OR1050	Luciferase assay	Dual-Glo Luciferase Assay System	Promega Corporation, Madison WI, USA	Polarstar Optima plate reader	BMG Labtech GMBH, Ortenberg, Germany	Microsoft Excel, GraphPad Prism 4, and MATLAB	Primary Screen	1172	OR1050_Odor1172	1	PrimaryScreen.tsv	FigShare	10.6084/m9.figshare.979133	http://dx.doi.org/10.6084/m9.figshare.979133
OR1058	Luciferase assay	Dual-Glo Luciferase Assay System	Promega Corporation, Madison WI, USA	Polarstar Optima plate reader	BMG Labtech GMBH, Ortenberg, Germany	Microsoft Excel, GraphPad Prism 4, and MATLAB	Primary Screen	1172	OR1058_Odor1172	1	PrimaryScreen.tsv	FigShare	10.6084/m9.figshare.979133	http://dx.doi.org/10.6084/m9.figshare.979133
OR1066	Luciferase assay	Dual-Glo Luciferase Assay System	Promega Corporation, Madison WI, USA	Polarstar Optima plate reader	BMG Labtech GMBH, Ortenberg, Germany	Microsoft Excel, GraphPad Prism 4, and MATLAB	Primary Screen	1172	OR1066_Odor1172	1	PrimaryScreen.tsv	FigShare	10.6084/m9.figshare.979133	http://dx.doi.org/10.6084/m9.figshare.979133
OR1074	Luciferase assay	Dual-Glo Luciferase Assay System	Promega Corporation, Madison WI, USA	Polarstar Optima plate reader	BMG Labtech GMBH, Ortenberg, Germany	Microsoft Excel, GraphPad Prism 4, and MATLAB	Primary Screen	1172	OR1074_Odor1172	1	PrimaryScreen.tsv	FigShare	10.6084/m9.figshare.979133	http://dx.doi.org/10.6084/m9.figshare.979133
OR1082	Luciferase assay	Dual-Glo Luciferase Assay System	Promega Corporation, Madison WI, USA	Polarstar Optima plate reader	BMG Labtech GMBH, Ortenberg, Germany	Microsoft Excel, GraphPad Prism 4, and MATLAB	Primary Screen	1172	OR1082_Odor1172	1	PrimaryScreen.tsv	FigShare	10.6084/m9.figshare.979133	http://dx.doi.org/10.6084/m9.figshare.979133
OR1091	Luciferase assay	Dual-Glo Luciferase Assay System	Promega Corporation, Madison WI, USA	Polarstar Optima plate reader	BMG Labtech GMBH, Ortenberg, Germany	Microsoft Excel, GraphPad Prism 4, and MATLAB	Primary Screen	1172	OR1091_Odor1172	1	PrimaryScreen.tsv	FigShare	10.6084/m9.figshare.979133	http://dx.doi.org/10.6084/m9.figshare.979133
OR1102	Luciferase assay	Dual-Glo Luciferase Assay System	Promega Corporation, Madison WI, USA	Polarstar Optima plate reader	BMG Labtech GMBH, Ortenberg, Germany	Microsoft Excel, GraphPad Prism 4, and MATLAB	Primary Screen	1172	OR1102_Odor1172	1	PrimaryScreen.tsv	FigShare	10.6084/m9.figshare.979133	http://dx.doi.org/10.6084/m9.figshare.979133
OR1112	Luciferase assay	Dual-Glo Luciferase Assay System	Promega Corporation, Madison WI, USA	Polarstar Optima plate reader	BMG Labtech GMBH, Ortenberg, Germany	Microsoft Excel, GraphPad Prism 4, and MATLAB	Primary Screen	1172	OR1112_Odor1172	1	PrimaryScreen.tsv	FigShare	10.6084/m9.figshare.979133	http://dx.doi.org/10.6084/m9.figshare.979133
OR2214	Luciferase assay	Dual-Glo Luciferase Assay System	Promega Corporation, Madison WI, USA	Polarstar Optima plate reader	BMG Labtech GMBH, Ortenberg, Germany	Microsoft Excel, GraphPad Prism 4, and MATLAB	Primary Screen	1172	OR2214_Odor1172	6	PrimaryScreen.tsv	FigShare	10.6084/m9.figshare.979133	http://dx.doi.org/10.6084/m9.figshare.979133
OR1026	Luciferase assay	Dual-Glo Luciferase Assay System	Promega Corporation, Madison WI, USA	Polarstar Optima plate reader	BMG Labtech GMBH, Ortenberg, Germany	Microsoft Excel, GraphPad Prism 4, and MATLAB	Primary Screen	1172	OR1026_Odor1172	1	PrimaryScreen.tsv	FigShare	10.6084/m9.figshare.979133	http://dx.doi.org/10.6084/m9.figshare.979133
OR1034	Luciferase assay	Dual-Glo Luciferase Assay System	Promega Corporation, Madison WI, USA	Polarstar Optima plate reader	BMG Labtech GMBH, Ortenberg, Germany	Microsoft Excel, GraphPad Prism 4, and MATLAB	Primary Screen	1172	OR1034_Odor1172	1	PrimaryScreen.tsv	FigShare	10.6084/m9.figshare.979133	http://dx.doi.org/10.6084/m9.figshare.979133
OR1042	Luciferase assay	Dual-Glo Luciferase Assay System	Promega Corporation, Madison WI, USA	Polarstar Optima plate reader	BMG Labtech GMBH, Ortenberg, Germany	Microsoft Excel, GraphPad Prism 4, and MATLAB	Primary Screen	1172	OR1042_Odor1172	1	PrimaryScreen.tsv	FigShare	10.6084/m9.figshare.979133	http://dx.doi.org/10.6084/m9.figshare.979133
OR1051	Luciferase assay	Dual-Glo Luciferase Assay System	Promega Corporation, Madison WI, USA	Polarstar Optima plate reader	BMG Labtech GMBH, Ortenberg, Germany	Microsoft Excel, GraphPad Prism 4, and MATLAB	Primary Screen	1172	OR1051_Odor1172	1	PrimaryScreen.tsv	FigShare	10.6084/m9.figshare.979133	http://dx.doi.org/10.6084/m9.figshare.979133
OR1059	Luciferase assay	Dual-Glo Luciferase Assay System	Promega Corporation, Madison WI, USA	Polarstar Optima plate reader	BMG Labtech GMBH, Ortenberg, Germany	Microsoft Excel, GraphPad Prism 4, and MATLAB	Primary Screen	1172	OR1059_Odor1172	1	PrimaryScreen.tsv	FigShare	10.6084/m9.figshare.979133	http://dx.doi.org/10.6084/m9.figshare.979133
OR1067	Luciferase assay	Dual-Glo Luciferase Assay System	Promega Corporation, Madison WI, USA	Polarstar Optima plate reader	BMG Labtech GMBH, Ortenberg, Germany	Microsoft Excel, GraphPad Prism 4, and MATLAB	Primary Screen	1172	OR1067_Odor1172	7	PrimaryScreen.tsv	FigShare	10.6084/m9.figshare.979133	http://dx.doi.org/10.6084/m9.figshare.979133
OR1075	Luciferase assay	Dual-Glo Luciferase Assay System	Promega Corporation, Madison WI, USA	Polarstar Optima plate reader	BMG Labtech GMBH, Ortenberg, Germany	Microsoft Excel, GraphPad Prism 4, and MATLAB	Primary Screen	1172	OR1075_Odor1172	1	PrimaryScreen.tsv	FigShare	10.6084/m9.figshare.979133	http://dx.doi.org/10.6084/m9.figshare.979133
OR1083	Luciferase assay	Dual-Glo Luciferase Assay System	Promega Corporation, Madison WI, USA	Polarstar Optima plate reader	BMG Labtech GMBH, Ortenberg, Germany	Microsoft Excel, GraphPad Prism 4, and MATLAB	Primary Screen	1172	OR1083_Odor1172	1	PrimaryScreen.tsv	FigShare	10.6084/m9.figshare.979133	http://dx.doi.org/10.6084/m9.figshare.979133
OR1094	Luciferase assay	Dual-Glo Luciferase Assay System	Promega Corporation, Madison WI, USA	Polarstar Optima plate reader	BMG Labtech GMBH, Ortenberg, Germany	Microsoft Excel, GraphPad Prism 4, and MATLAB	Primary Screen	1172	OR1094_Odor1172	1	PrimaryScreen.tsv	FigShare	10.6084/m9.figshare.979133	http://dx.doi.org/10.6084/m9.figshare.979133
OR1103	Luciferase assay	Dual-Glo Luciferase Assay System	Promega Corporation, Madison WI, USA	Polarstar Optima plate reader	BMG Labtech GMBH, Ortenberg, Germany	Microsoft Excel, GraphPad Prism 4, and MATLAB	Primary Screen	1172	OR1103_Odor1172	1	PrimaryScreen.tsv	FigShare	10.6084/m9.figshare.979133	http://dx.doi.org/10.6084/m9.figshare.979133
OR1113	Luciferase assay	Dual-Glo Luciferase Assay System	Promega Corporation, Madison WI, USA	Polarstar Optima plate reader	BMG Labtech GMBH, Ortenberg, Germany	Microsoft Excel, GraphPad Prism 4, and MATLAB	Primary Screen	1172	OR1113_Odor1172	1	PrimaryScreen.tsv	FigShare	10.6084/m9.figshare.979133	http://dx.doi.org/10.6084/m9.figshare.979133
OR1027	Luciferase assay	Dual-Glo Luciferase Assay System	Promega Corporation, Madison WI, USA	Polarstar Optima plate reader	BMG Labtech GMBH, Ortenberg, Germany	Microsoft Excel, GraphPad Prism 4, and MATLAB	Primary Screen	1172	OR1027_Odor1172	1	PrimaryScreen.tsv	FigShare	10.6084/m9.figshare.979133	http://dx.doi.org/10.6084/m9.figshare.979133
OR1035	Luciferase assay	Dual-Glo Luciferase Assay System	Promega Corporation, Madison WI, USA	Polarstar Optima plate reader	BMG Labtech GMBH, Ortenberg, Germany	Microsoft Excel, GraphPad Prism 4, and MATLAB	Primary Screen	1172	OR1035_Odor1172	1	PrimaryScreen.tsv	FigShare	10.6084/m9.figshare.979133	http://dx.doi.org/10.6084/m9.figshare.979133
OR1043	Luciferase assay	Dual-Glo Luciferase Assay System	Promega Corporation, Madison WI, USA	Polarstar Optima plate reader	BMG Labtech GMBH, Ortenberg, Germany	Microsoft Excel, GraphPad Prism 4, and MATLAB	Primary Screen	1172	OR1043_Odor1172	1	PrimaryScreen.tsv	FigShare	10.6084/m9.figshare.979133	http://dx.doi.org/10.6084/m9.figshare.979133
OR1052	Luciferase assay	Dual-Glo Luciferase Assay System	Promega Corporation, Madison WI, USA	Polarstar Optima plate reader	BMG Labtech GMBH, Ortenberg, Germany	Microsoft Excel, GraphPad Prism 4, and MATLAB	Primary Screen	1172	OR1052_Odor1172	1	PrimaryScreen.tsv	FigShare	10.6084/m9.figshare.979133	http://dx.doi.org/10.6084/m9.figshare.979133
OR1060	Luciferase assay	Dual-Glo Luciferase Assay System	Promega Corporation, Madison WI, USA	Polarstar Optima plate reader	BMG Labtech GMBH, Ortenberg, Germany	Microsoft Excel, GraphPad Prism 4, and MATLAB	Primary Screen	1172	OR1060_Odor1172	1	PrimaryScreen.tsv	FigShare	10.6084/m9.figshare.979133	http://dx.doi.org/10.6084/m9.figshare.979133
OR1068	Luciferase assay	Dual-Glo Luciferase Assay System	Promega Corporation, Madison WI, USA	Polarstar Optima plate reader	BMG Labtech GMBH, Ortenberg, Germany	Microsoft Excel, GraphPad Prism 4, and MATLAB	Primary Screen	1172	OR1068_Odor1172	1	PrimaryScreen.tsv	FigShare	10.6084/m9.figshare.979133	http://dx.doi.org/10.6084/m9.figshare.979133
OR1076	Luciferase assay	Dual-Glo Luciferase Assay System	Promega Corporation, Madison WI, USA	Polarstar Optima plate reader	BMG Labtech GMBH, Ortenberg, Germany	Microsoft Excel, GraphPad Prism 4, and MATLAB	Primary Screen	1172	OR1076_Odor1172	1	PrimaryScreen.tsv	FigShare	10.6084/m9.figshare.979133	http://dx.doi.org/10.6084/m9.figshare.979133
OR1085	Luciferase assay	Dual-Glo Luciferase Assay System	Promega Corporation, Madison WI, USA	Polarstar Optima plate reader	BMG Labtech GMBH, Ortenberg, Germany	Microsoft Excel, GraphPad Prism 4, and MATLAB	Primary Screen	1172	OR1085_Odor1172	1	PrimaryScreen.tsv	FigShare	10.6084/m9.figshare.979133	http://dx.doi.org/10.6084/m9.figshare.979133
OR1095	Luciferase assay	Dual-Glo Luciferase Assay System	Promega Corporation, Madison WI, USA	Polarstar Optima plate reader	BMG Labtech GMBH, Ortenberg, Germany	Microsoft Excel, GraphPad Prism 4, and MATLAB	Primary Screen	1172	OR1095_Odor1172	1	PrimaryScreen.tsv	FigShare	10.6084/m9.figshare.979133	http://dx.doi.org/10.6084/m9.figshare.979133
OR1104	Luciferase assay	Dual-Glo Luciferase Assay System	Promega Corporation, Madison WI, USA	Polarstar Optima plate reader	BMG Labtech GMBH, Ortenberg, Germany	Microsoft Excel, GraphPad Prism 4, and MATLAB	Primary Screen	1172	OR1104_Odor1172	1	PrimaryScreen.tsv	FigShare	10.6084/m9.figshare.979133	http://dx.doi.org/10.6084/m9.figshare.979133
OR1114	Luciferase assay	Dual-Glo Luciferase Assay System	Promega Corporation, Madison WI, USA	Polarstar Optima plate reader	BMG Labtech GMBH, Ortenberg, Germany	Microsoft Excel, GraphPad Prism 4, and MATLAB	Primary Screen	1172	OR1114_Odor1172	1	PrimaryScreen.tsv	FigShare	10.6084/m9.figshare.979133	http://dx.doi.org/10.6084/m9.figshare.979133
OR1028	Luciferase assay	Dual-Glo Luciferase Assay System	Promega Corporation, Madison WI, USA	Polarstar Optima plate reader	BMG Labtech GMBH, Ortenberg, Germany	Microsoft Excel, GraphPad Prism 4, and MATLAB	Primary Screen	1172	OR1028_Odor1172	1	PrimaryScreen.tsv	FigShare	10.6084/m9.figshare.979133	http://dx.doi.org/10.6084/m9.figshare.979133
OR1036	Luciferase assay	Dual-Glo Luciferase Assay System	Promega Corporation, Madison WI, USA	Polarstar Optima plate reader	BMG Labtech GMBH, Ortenberg, Germany	Microsoft Excel, GraphPad Prism 4, and MATLAB	Primary Screen	1172	OR1036_Odor1172	1	PrimaryScreen.tsv	FigShare	10.6084/m9.figshare.979133	http://dx.doi.org/10.6084/m9.figshare.979133
OR1044	Luciferase assay	Dual-Glo Luciferase Assay System	Promega Corporation, Madison WI, USA	Polarstar Optima plate reader	BMG Labtech GMBH, Ortenberg, Germany	Microsoft Excel, GraphPad Prism 4, and MATLAB	Primary Screen	1172	OR1044_Odor1172	1	PrimaryScreen.tsv	FigShare	10.6084/m9.figshare.979133	http://dx.doi.org/10.6084/m9.figshare.979133
OR1053	Luciferase assay	Dual-Glo Luciferase Assay System	Promega Corporation, Madison WI, USA	Polarstar Optima plate reader	BMG Labtech GMBH, Ortenberg, Germany	Microsoft Excel, GraphPad Prism 4, and MATLAB	Primary Screen	1172	OR1053_Odor1172	1	PrimaryScreen.tsv	FigShare	10.6084/m9.figshare.979133	http://dx.doi.org/10.6084/m9.figshare.979133
OR1061	Luciferase assay	Dual-Glo Luciferase Assay System	Promega Corporation, Madison WI, USA	Polarstar Optima plate reader	BMG Labtech GMBH, Ortenberg, Germany	Microsoft Excel, GraphPad Prism 4, and MATLAB	Primary Screen	1172	OR1061_Odor1172	1	PrimaryScreen.tsv	FigShare	10.6084/m9.figshare.979133	http://dx.doi.org/10.6084/m9.figshare.979133
OR1069	Luciferase assay	Dual-Glo Luciferase Assay System	Promega Corporation, Madison WI, USA	Polarstar Optima plate reader	BMG Labtech GMBH, Ortenberg, Germany	Microsoft Excel, GraphPad Prism 4, and MATLAB	Primary Screen	1172	OR1069_Odor1172	1	PrimaryScreen.tsv	FigShare	10.6084/m9.figshare.979133	http://dx.doi.org/10.6084/m9.figshare.979133
OR1077	Luciferase assay	Dual-Glo Luciferase Assay System	Promega Corporation, Madison WI, USA	Polarstar Optima plate reader	BMG Labtech GMBH, Ortenberg, Germany	Microsoft Excel, GraphPad Prism 4, and MATLAB	Primary Screen	1172	OR1077_Odor1172	1	PrimaryScreen.tsv	FigShare	10.6084/m9.figshare.979133	http://dx.doi.org/10.6084/m9.figshare.979133
OR1086	Luciferase assay	Dual-Glo Luciferase Assay System	Promega Corporation, Madison WI, USA	Polarstar Optima plate reader	BMG Labtech GMBH, Ortenberg, Germany	Microsoft Excel, GraphPad Prism 4, and MATLAB	Primary Screen	1172	OR1086_Odor1172	1	PrimaryScreen.tsv	FigShare	10.6084/m9.figshare.979133	http://dx.doi.org/10.6084/m9.figshare.979133
OR1096	Luciferase assay	Dual-Glo Luciferase Assay System	Promega Corporation, Madison WI, USA	Polarstar Optima plate reader	BMG Labtech GMBH, Ortenberg, Germany	Microsoft Excel, GraphPad Prism 4, and MATLAB	Primary Screen	1172	OR1096_Odor1172	1	PrimaryScreen.tsv	FigShare	10.6084/m9.figshare.979133	http://dx.doi.org/10.6084/m9.figshare.979133
OR1105	Luciferase assay	Dual-Glo Luciferase Assay System	Promega Corporation, Madison WI, USA	Polarstar Optima plate reader	BMG Labtech GMBH, Ortenberg, Germany	Microsoft Excel, GraphPad Prism 4, and MATLAB	Primary Screen	1172	OR1105_Odor1172	1	PrimaryScreen.tsv	FigShare	10.6084/m9.figshare.979133	http://dx.doi.org/10.6084/m9.figshare.979133
OR1115	Luciferase assay	Dual-Glo Luciferase Assay System	Promega Corporation, Madison WI, USA	Polarstar Optima plate reader	BMG Labtech GMBH, Ortenberg, Germany	Microsoft Excel, GraphPad Prism 4, and MATLAB	Primary Screen	1172	OR1115_Odor1172	1	PrimaryScreen.tsv	FigShare	10.6084/m9.figshare.979133	http://dx.doi.org/10.6084/m9.figshare.979133
OR1029	Luciferase assay	Dual-Glo Luciferase Assay System	Promega Corporation, Madison WI, USA	Polarstar Optima plate reader	BMG Labtech GMBH, Ortenberg, Germany	Microsoft Excel, GraphPad Prism 4, and MATLAB	Primary Screen	1172	OR1029_Odor1172	1	PrimaryScreen.tsv	FigShare	10.6084/m9.figshare.979133	http://dx.doi.org/10.6084/m9.figshare.979133
OR1037	Luciferase assay	Dual-Glo Luciferase Assay System	Promega Corporation, Madison WI, USA	Polarstar Optima plate reader	BMG Labtech GMBH, Ortenberg, Germany	Microsoft Excel, GraphPad Prism 4, and MATLAB	Primary Screen	1172	OR1037_Odor1172	1	PrimaryScreen.tsv	FigShare	10.6084/m9.figshare.979133	http://dx.doi.org/10.6084/m9.figshare.979133
OR1045	Luciferase assay	Dual-Glo Luciferase Assay System	Promega Corporation, Madison WI, USA	Polarstar Optima plate reader	BMG Labtech GMBH, Ortenberg, Germany	Microsoft Excel, GraphPad Prism 4, and MATLAB	Primary Screen	1172	OR1045_Odor1172	1	PrimaryScreen.tsv	FigShare	10.6084/m9.figshare.979133	http://dx.doi.org/10.6084/m9.figshare.979133
OR1054	Luciferase assay	Dual-Glo Luciferase Assay System	Promega Corporation, Madison WI, USA	Polarstar Optima plate reader	BMG Labtech GMBH, Ortenberg, Germany	Microsoft Excel, GraphPad Prism 4, and MATLAB	Primary Screen	1172	OR1054_Odor1172	1	PrimaryScreen.tsv	FigShare	10.6084/m9.figshare.979133	http://dx.doi.org/10.6084/m9.figshare.979133
OR1062	Luciferase assay	Dual-Glo Luciferase Assay System	Promega Corporation, Madison WI, USA	Polarstar Optima plate reader	BMG Labtech GMBH, Ortenberg, Germany	Microsoft Excel, GraphPad Prism 4, and MATLAB	Primary Screen	1172	OR1062_Odor1172	1	PrimaryScreen.tsv	FigShare	10.6084/m9.figshare.979133	http://dx.doi.org/10.6084/m9.figshare.979133
OR1070	Luciferase assay	Dual-Glo Luciferase Assay System	Promega Corporation, Madison WI, USA	Polarstar Optima plate reader	BMG Labtech GMBH, Ortenberg, Germany	Microsoft Excel, GraphPad Prism 4, and MATLAB	Primary Screen	1172	OR1070_Odor1172	1	PrimaryScreen.tsv	FigShare	10.6084/m9.figshare.979133	http://dx.doi.org/10.6084/m9.figshare.979133
OR1078	Luciferase assay	Dual-Glo Luciferase Assay System	Promega Corporation, Madison WI, USA	Polarstar Optima plate reader	BMG Labtech GMBH, Ortenberg, Germany	Microsoft Excel, GraphPad Prism 4, and MATLAB	Primary Screen	1172	OR1078_Odor1172	1	PrimaryScreen.tsv	FigShare	10.6084/m9.figshare.979133	http://dx.doi.org/10.6084/m9.figshare.979133
OR1087	Luciferase assay	Dual-Glo Luciferase Assay System	Promega Corporation, Madison WI, USA	Polarstar Optima plate reader	BMG Labtech GMBH, Ortenberg, Germany	Microsoft Excel, GraphPad Prism 4, and MATLAB	Primary Screen	1172	OR1087_Odor1172	1	PrimaryScreen.tsv	FigShare	10.6084/m9.figshare.979133	http://dx.doi.org/10.6084/m9.figshare.979133
OR1097	Luciferase assay	Dual-Glo Luciferase Assay System	Promega Corporation, Madison WI, USA	Polarstar Optima plate reader	BMG Labtech GMBH, Ortenberg, Germany	Microsoft Excel, GraphPad Prism 4, and MATLAB	Primary Screen	1172	OR1097_Odor1172	1	PrimaryScreen.tsv	FigShare	10.6084/m9.figshare.979133	http://dx.doi.org/10.6084/m9.figshare.979133
OR1107	Luciferase assay	Dual-Glo Luciferase Assay System	Promega Corporation, Madison WI, USA	Polarstar Optima plate reader	BMG Labtech GMBH, Ortenberg, Germany	Microsoft Excel, GraphPad Prism 4, and MATLAB	Primary Screen	1172	OR1107_Odor1172	1	PrimaryScreen.tsv	FigShare	10.6084/m9.figshare.979133	http://dx.doi.org/10.6084/m9.figshare.979133
OR2147	Luciferase assay	Dual-Glo Luciferase Assay System	Promega Corporation, Madison WI, USA	Polarstar Optima plate reader	BMG Labtech GMBH, Ortenberg, Germany	Microsoft Excel, GraphPad Prism 4, and MATLAB	Primary Screen	1172	OR2147_Odor1172	6	PrimaryScreen.tsv	FigShare	10.6084/m9.figshare.979133	http://dx.doi.org/10.6084/m9.figshare.979133
OR1030	Luciferase assay	Dual-Glo Luciferase Assay System	Promega Corporation, Madison WI, USA	Polarstar Optima plate reader	BMG Labtech GMBH, Ortenberg, Germany	Microsoft Excel, GraphPad Prism 4, and MATLAB	Primary Screen	1172	OR1030_Odor1172	1	PrimaryScreen.tsv	FigShare	10.6084/m9.figshare.979133	http://dx.doi.org/10.6084/m9.figshare.979133
OR1038	Luciferase assay	Dual-Glo Luciferase Assay System	Promega Corporation, Madison WI, USA	Polarstar Optima plate reader	BMG Labtech GMBH, Ortenberg, Germany	Microsoft Excel, GraphPad Prism 4, and MATLAB	Primary Screen	1172	OR1038_Odor1172	1	PrimaryScreen.tsv	FigShare	10.6084/m9.figshare.979133	http://dx.doi.org/10.6084/m9.figshare.979133
OR1046	Luciferase assay	Dual-Glo Luciferase Assay System	Promega Corporation, Madison WI, USA	Polarstar Optima plate reader	BMG Labtech GMBH, Ortenberg, Germany	Microsoft Excel, GraphPad Prism 4, and MATLAB	Primary Screen	1172	OR1046_Odor1172	1	PrimaryScreen.tsv	FigShare	10.6084/m9.figshare.979133	http://dx.doi.org/10.6084/m9.figshare.979133
OR1055	Luciferase assay	Dual-Glo Luciferase Assay System	Promega Corporation, Madison WI, USA	Polarstar Optima plate reader	BMG Labtech GMBH, Ortenberg, Germany	Microsoft Excel, GraphPad Prism 4, and MATLAB	Primary Screen	1172	OR1055_Odor1172	1	PrimaryScreen.tsv	FigShare	10.6084/m9.figshare.979133	http://dx.doi.org/10.6084/m9.figshare.979133
OR1063	Luciferase assay	Dual-Glo Luciferase Assay System	Promega Corporation, Madison WI, USA	Polarstar Optima plate reader	BMG Labtech GMBH, Ortenberg, Germany	Microsoft Excel, GraphPad Prism 4, and MATLAB	Primary Screen	1172	OR1063_Odor1172	1	PrimaryScreen.tsv	FigShare	10.6084/m9.figshare.979133	http://dx.doi.org/10.6084/m9.figshare.979133
OR1071	Luciferase assay	Dual-Glo Luciferase Assay System	Promega Corporation, Madison WI, USA	Polarstar Optima plate reader	BMG Labtech GMBH, Ortenberg, Germany	Microsoft Excel, GraphPad Prism 4, and MATLAB	Primary Screen	1172	OR1071_Odor1172	1	PrimaryScreen.tsv	FigShare	10.6084/m9.figshare.979133	http://dx.doi.org/10.6084/m9.figshare.979133
OR1079	Luciferase assay	Dual-Glo Luciferase Assay System	Promega Corporation, Madison WI, USA	Polarstar Optima plate reader	BMG Labtech GMBH, Ortenberg, Germany	Microsoft Excel, GraphPad Prism 4, and MATLAB	Primary Screen	1172	OR1079_Odor1172	1	PrimaryScreen.tsv	FigShare	10.6084/m9.figshare.979133	http://dx.doi.org/10.6084/m9.figshare.979133
OR1088	Luciferase assay	Dual-Glo Luciferase Assay System	Promega Corporation, Madison WI, USA	Polarstar Optima plate reader	BMG Labtech GMBH, Ortenberg, Germany	Microsoft Excel, GraphPad Prism 4, and MATLAB	Primary Screen	1172	OR1088_Odor1172	1	PrimaryScreen.tsv	FigShare	10.6084/m9.figshare.979133	http://dx.doi.org/10.6084/m9.figshare.979133
OR1098	Luciferase assay	Dual-Glo Luciferase Assay System	Promega Corporation, Madison WI, USA	Polarstar Optima plate reader	BMG Labtech GMBH, Ortenberg, Germany	Microsoft Excel, GraphPad Prism 4, and MATLAB	Primary Screen	1172	OR1098_Odor1172	1	PrimaryScreen.tsv	FigShare	10.6084/m9.figshare.979133	http://dx.doi.org/10.6084/m9.figshare.979133
OR1108	Luciferase assay	Dual-Glo Luciferase Assay System	Promega Corporation, Madison WI, USA	Polarstar Optima plate reader	BMG Labtech GMBH, Ortenberg, Germany	Microsoft Excel, GraphPad Prism 4, and MATLAB	Primary Screen	1172	OR1108_Odor1172	1	PrimaryScreen.tsv	FigShare	10.6084/m9.figshare.979133	http://dx.doi.org/10.6084/m9.figshare.979133
OR1031	Luciferase assay	Dual-Glo Luciferase Assay System	Promega Corporation, Madison WI, USA	Polarstar Optima plate reader	BMG Labtech GMBH, Ortenberg, Germany	Microsoft Excel, GraphPad Prism 4, and MATLAB	Primary Screen	1172	OR1031_Odor1172	1	PrimaryScreen.tsv	FigShare	10.6084/m9.figshare.979133	http://dx.doi.org/10.6084/m9.figshare.979133
OR1039	Luciferase assay	Dual-Glo Luciferase Assay System	Promega Corporation, Madison WI, USA	Polarstar Optima plate reader	BMG Labtech GMBH, Ortenberg, Germany	Microsoft Excel, GraphPad Prism 4, and MATLAB	Primary Screen	1172	OR1039_Odor1172	1	PrimaryScreen.tsv	FigShare	10.6084/m9.figshare.979133	http://dx.doi.org/10.6084/m9.figshare.979133
OR1047	Luciferase assay	Dual-Glo Luciferase Assay System	Promega Corporation, Madison WI, USA	Polarstar Optima plate reader	BMG Labtech GMBH, Ortenberg, Germany	Microsoft Excel, GraphPad Prism 4, and MATLAB	Primary Screen	1172	OR1047_Odor1172	1	PrimaryScreen.tsv	FigShare	10.6084/m9.figshare.979133	http://dx.doi.org/10.6084/m9.figshare.979133
OR1056	Luciferase assay	Dual-Glo Luciferase Assay System	Promega Corporation, Madison WI, USA	Polarstar Optima plate reader	BMG Labtech GMBH, Ortenberg, Germany	Microsoft Excel, GraphPad Prism 4, and MATLAB	Primary Screen	1172	OR1056_Odor1172	1	PrimaryScreen.tsv	FigShare	10.6084/m9.figshare.979133	http://dx.doi.org/10.6084/m9.figshare.979133
OR1064	Luciferase assay	Dual-Glo Luciferase Assay System	Promega Corporation, Madison WI, USA	Polarstar Optima plate reader	BMG Labtech GMBH, Ortenberg, Germany	Microsoft Excel, GraphPad Prism 4, and MATLAB	Primary Screen	1172	OR1064_Odor1172	1	PrimaryScreen.tsv	FigShare	10.6084/m9.figshare.979133	http://dx.doi.org/10.6084/m9.figshare.979133
OR1072	Luciferase assay	Dual-Glo Luciferase Assay System	Promega Corporation, Madison WI, USA	Polarstar Optima plate reader	BMG Labtech GMBH, Ortenberg, Germany	Microsoft Excel, GraphPad Prism 4, and MATLAB	Primary Screen	1172	OR1072_Odor1172	1	PrimaryScreen.tsv	FigShare	10.6084/m9.figshare.979133	http://dx.doi.org/10.6084/m9.figshare.979133
OR1080	Luciferase assay	Dual-Glo Luciferase Assay System	Promega Corporation, Madison WI, USA	Polarstar Optima plate reader	BMG Labtech GMBH, Ortenberg, Germany	Microsoft Excel, GraphPad Prism 4, and MATLAB	Primary Screen	1172	OR1080_Odor1172	1	PrimaryScreen.tsv	FigShare	10.6084/m9.figshare.979133	http://dx.doi.org/10.6084/m9.figshare.979133
OR1089	Luciferase assay	Dual-Glo Luciferase Assay System	Promega Corporation, Madison WI, USA	Polarstar Optima plate reader	BMG Labtech GMBH, Ortenberg, Germany	Microsoft Excel, GraphPad Prism 4, and MATLAB	Primary Screen	1172	OR1089_Odor1172	1	PrimaryScreen.tsv	FigShare	10.6084/m9.figshare.979133	http://dx.doi.org/10.6084/m9.figshare.979133
OR1100	Luciferase assay	Dual-Glo Luciferase Assay System	Promega Corporation, Madison WI, USA	Polarstar Optima plate reader	BMG Labtech GMBH, Ortenberg, Germany	Microsoft Excel, GraphPad Prism 4, and MATLAB	Primary Screen	1172	OR1100_Odor1172	1	PrimaryScreen.tsv	FigShare	10.6084/m9.figshare.979133	http://dx.doi.org/10.6084/m9.figshare.979133
OR1109	Luciferase assay	Dual-Glo Luciferase Assay System	Promega Corporation, Madison WI, USA	Polarstar Optima plate reader	BMG Labtech GMBH, Ortenberg, Germany	Microsoft Excel, GraphPad Prism 4, and MATLAB	Primary Screen	1172	OR1109_Odor1172	1	PrimaryScreen.tsv	FigShare	10.6084/m9.figshare.979133	http://dx.doi.org/10.6084/m9.figshare.979133
OR2092	Luciferase assay	Dual-Glo Luciferase Assay System	Promega Corporation, Madison WI, USA	Polarstar Optima plate reader	BMG Labtech GMBH, Ortenberg, Germany	Microsoft Excel, GraphPad Prism 4, and MATLAB	Primary Screen	1172	OR2092_Odor1172	6	PrimaryScreen.tsv	FigShare	10.6084/m9.figshare.979133	http://dx.doi.org/10.6084/m9.figshare.979133
OR1024	Luciferase assay	Dual-Glo Luciferase Assay System	Promega Corporation, Madison WI, USA	Polarstar Optima plate reader	BMG Labtech GMBH, Ortenberg, Germany	Microsoft Excel, GraphPad Prism 4, and MATLAB	Primary Screen	9999	OR1024_Odor9999	7	PrimaryScreen.tsv	FigShare	10.6084/m9.figshare.979133	http://dx.doi.org/10.6084/m9.figshare.979133
OR1032	Luciferase assay	Dual-Glo Luciferase Assay System	Promega Corporation, Madison WI, USA	Polarstar Optima plate reader	BMG Labtech GMBH, Ortenberg, Germany	Microsoft Excel, GraphPad Prism 4, and MATLAB	Primary Screen	9999	OR1032_Odor9999	7	PrimaryScreen.tsv	FigShare	10.6084/m9.figshare.979133	http://dx.doi.org/10.6084/m9.figshare.979133
OR1040	Luciferase assay	Dual-Glo Luciferase Assay System	Promega Corporation, Madison WI, USA	Polarstar Optima plate reader	BMG Labtech GMBH, Ortenberg, Germany	Microsoft Excel, GraphPad Prism 4, and MATLAB	Primary Screen	9999	OR1040_Odor9999	7	PrimaryScreen.tsv	FigShare	10.6084/m9.figshare.979133	http://dx.doi.org/10.6084/m9.figshare.979133
OR1049	Luciferase assay	Dual-Glo Luciferase Assay System	Promega Corporation, Madison WI, USA	Polarstar Optima plate reader	BMG Labtech GMBH, Ortenberg, Germany	Microsoft Excel, GraphPad Prism 4, and MATLAB	Primary Screen	9999	OR1049_Odor9999	7	PrimaryScreen.tsv	FigShare	10.6084/m9.figshare.979133	http://dx.doi.org/10.6084/m9.figshare.979133
OR1057	Luciferase assay	Dual-Glo Luciferase Assay System	Promega Corporation, Madison WI, USA	Polarstar Optima plate reader	BMG Labtech GMBH, Ortenberg, Germany	Microsoft Excel, GraphPad Prism 4, and MATLAB	Primary Screen	9999	OR1057_Odor9999	7	PrimaryScreen.tsv	FigShare	10.6084/m9.figshare.979133	http://dx.doi.org/10.6084/m9.figshare.979133
OR1065	Luciferase assay	Dual-Glo Luciferase Assay System	Promega Corporation, Madison WI, USA	Polarstar Optima plate reader	BMG Labtech GMBH, Ortenberg, Germany	Microsoft Excel, GraphPad Prism 4, and MATLAB	Primary Screen	9999	OR1065_Odor9999	7	PrimaryScreen.tsv	FigShare	10.6084/m9.figshare.979133	http://dx.doi.org/10.6084/m9.figshare.979133
OR1073	Luciferase assay	Dual-Glo Luciferase Assay System	Promega Corporation, Madison WI, USA	Polarstar Optima plate reader	BMG Labtech GMBH, Ortenberg, Germany	Microsoft Excel, GraphPad Prism 4, and MATLAB	Primary Screen	9999	OR1073_Odor9999	7	PrimaryScreen.tsv	FigShare	10.6084/m9.figshare.979133	http://dx.doi.org/10.6084/m9.figshare.979133
OR1081	Luciferase assay	Dual-Glo Luciferase Assay System	Promega Corporation, Madison WI, USA	Polarstar Optima plate reader	BMG Labtech GMBH, Ortenberg, Germany	Microsoft Excel, GraphPad Prism 4, and MATLAB	Primary Screen	9999	OR1081_Odor9999	7	PrimaryScreen.tsv	FigShare	10.6084/m9.figshare.979133	http://dx.doi.org/10.6084/m9.figshare.979133
OR1090	Luciferase assay	Dual-Glo Luciferase Assay System	Promega Corporation, Madison WI, USA	Polarstar Optima plate reader	BMG Labtech GMBH, Ortenberg, Germany	Microsoft Excel, GraphPad Prism 4, and MATLAB	Primary Screen	9999	OR1090_Odor9999	7	PrimaryScreen.tsv	FigShare	10.6084/m9.figshare.979133	http://dx.doi.org/10.6084/m9.figshare.979133
OR1101	Luciferase assay	Dual-Glo Luciferase Assay System	Promega Corporation, Madison WI, USA	Polarstar Optima plate reader	BMG Labtech GMBH, Ortenberg, Germany	Microsoft Excel, GraphPad Prism 4, and MATLAB	Primary Screen	9999	OR1101_Odor9999	7	PrimaryScreen.tsv	FigShare	10.6084/m9.figshare.979133	http://dx.doi.org/10.6084/m9.figshare.979133
OR1111	Luciferase assay	Dual-Glo Luciferase Assay System	Promega Corporation, Madison WI, USA	Polarstar Optima plate reader	BMG Labtech GMBH, Ortenberg, Germany	Microsoft Excel, GraphPad Prism 4, and MATLAB	Primary Screen	9999	OR1111_Odor9999	7	PrimaryScreen.tsv	FigShare	10.6084/m9.figshare.979133	http://dx.doi.org/10.6084/m9.figshare.979133
OR2319	Luciferase assay	Dual-Glo Luciferase Assay System	Promega Corporation, Madison WI, USA	Polarstar Optima plate reader	BMG Labtech GMBH, Ortenberg, Germany	Microsoft Excel, GraphPad Prism 4, and MATLAB	Primary Screen	9999	OR2319_Odor9999	38	PrimaryScreen.tsv	FigShare	10.6084/m9.figshare.979133	http://dx.doi.org/10.6084/m9.figshare.979133
OR1025	Luciferase assay	Dual-Glo Luciferase Assay System	Promega Corporation, Madison WI, USA	Polarstar Optima plate reader	BMG Labtech GMBH, Ortenberg, Germany	Microsoft Excel, GraphPad Prism 4, and MATLAB	Primary Screen	9999	OR1025_Odor9999	7	PrimaryScreen.tsv	FigShare	10.6084/m9.figshare.979133	http://dx.doi.org/10.6084/m9.figshare.979133
OR1033	Luciferase assay	Dual-Glo Luciferase Assay System	Promega Corporation, Madison WI, USA	Polarstar Optima plate reader	BMG Labtech GMBH, Ortenberg, Germany	Microsoft Excel, GraphPad Prism 4, and MATLAB	Primary Screen	9999	OR1033_Odor9999	7	PrimaryScreen.tsv	FigShare	10.6084/m9.figshare.979133	http://dx.doi.org/10.6084/m9.figshare.979133
OR1041	Luciferase assay	Dual-Glo Luciferase Assay System	Promega Corporation, Madison WI, USA	Polarstar Optima plate reader	BMG Labtech GMBH, Ortenberg, Germany	Microsoft Excel, GraphPad Prism 4, and MATLAB	Primary Screen	9999	OR1041_Odor9999	7	PrimaryScreen.tsv	FigShare	10.6084/m9.figshare.979133	http://dx.doi.org/10.6084/m9.figshare.979133
OR1050	Luciferase assay	Dual-Glo Luciferase Assay System	Promega Corporation, Madison WI, USA	Polarstar Optima plate reader	BMG Labtech GMBH, Ortenberg, Germany	Microsoft Excel, GraphPad Prism 4, and MATLAB	Primary Screen	9999	OR1050_Odor9999	7	PrimaryScreen.tsv	FigShare	10.6084/m9.figshare.979133	http://dx.doi.org/10.6084/m9.figshare.979133
OR1058	Luciferase assay	Dual-Glo Luciferase Assay System	Promega Corporation, Madison WI, USA	Polarstar Optima plate reader	BMG Labtech GMBH, Ortenberg, Germany	Microsoft Excel, GraphPad Prism 4, and MATLAB	Primary Screen	9999	OR1058_Odor9999	7	PrimaryScreen.tsv	FigShare	10.6084/m9.figshare.979133	http://dx.doi.org/10.6084/m9.figshare.979133
OR1066	Luciferase assay	Dual-Glo Luciferase Assay System	Promega Corporation, Madison WI, USA	Polarstar Optima plate reader	BMG Labtech GMBH, Ortenberg, Germany	Microsoft Excel, GraphPad Prism 4, and MATLAB	Primary Screen	9999	OR1066_Odor9999	7	PrimaryScreen.tsv	FigShare	10.6084/m9.figshare.979133	http://dx.doi.org/10.6084/m9.figshare.979133
OR1074	Luciferase assay	Dual-Glo Luciferase Assay System	Promega Corporation, Madison WI, USA	Polarstar Optima plate reader	BMG Labtech GMBH, Ortenberg, Germany	Microsoft Excel, GraphPad Prism 4, and MATLAB	Primary Screen	9999	OR1074_Odor9999	7	PrimaryScreen.tsv	FigShare	10.6084/m9.figshare.979133	http://dx.doi.org/10.6084/m9.figshare.979133
OR1082	Luciferase assay	Dual-Glo Luciferase Assay System	Promega Corporation, Madison WI, USA	Polarstar Optima plate reader	BMG Labtech GMBH, Ortenberg, Germany	Microsoft Excel, GraphPad Prism 4, and MATLAB	Primary Screen	9999	OR1082_Odor9999	7	PrimaryScreen.tsv	FigShare	10.6084/m9.figshare.979133	http://dx.doi.org/10.6084/m9.figshare.979133
OR1091	Luciferase assay	Dual-Glo Luciferase Assay System	Promega Corporation, Madison WI, USA	Polarstar Optima plate reader	BMG Labtech GMBH, Ortenberg, Germany	Microsoft Excel, GraphPad Prism 4, and MATLAB	Primary Screen	9999	OR1091_Odor9999	7	PrimaryScreen.tsv	FigShare	10.6084/m9.figshare.979133	http://dx.doi.org/10.6084/m9.figshare.979133
OR1102	Luciferase assay	Dual-Glo Luciferase Assay System	Promega Corporation, Madison WI, USA	Polarstar Optima plate reader	BMG Labtech GMBH, Ortenberg, Germany	Microsoft Excel, GraphPad Prism 4, and MATLAB	Primary Screen	9999	OR1102_Odor9999	7	PrimaryScreen.tsv	FigShare	10.6084/m9.figshare.979133	http://dx.doi.org/10.6084/m9.figshare.979133
OR1112	Luciferase assay	Dual-Glo Luciferase Assay System	Promega Corporation, Madison WI, USA	Polarstar Optima plate reader	BMG Labtech GMBH, Ortenberg, Germany	Microsoft Excel, GraphPad Prism 4, and MATLAB	Primary Screen	9999	OR1112_Odor9999	7	PrimaryScreen.tsv	FigShare	10.6084/m9.figshare.979133	http://dx.doi.org/10.6084/m9.figshare.979133
OR2214	Luciferase assay	Dual-Glo Luciferase Assay System	Promega Corporation, Madison WI, USA	Polarstar Optima plate reader	BMG Labtech GMBH, Ortenberg, Germany	Microsoft Excel, GraphPad Prism 4, and MATLAB	Primary Screen	9999	OR2214_Odor9999	38	PrimaryScreen.tsv	FigShare	10.6084/m9.figshare.979133	http://dx.doi.org/10.6084/m9.figshare.979133
OR1026	Luciferase assay	Dual-Glo Luciferase Assay System	Promega Corporation, Madison WI, USA	Polarstar Optima plate reader	BMG Labtech GMBH, Ortenberg, Germany	Microsoft Excel, GraphPad Prism 4, and MATLAB	Primary Screen	9999	OR1026_Odor9999	7	PrimaryScreen.tsv	FigShare	10.6084/m9.figshare.979133	http://dx.doi.org/10.6084/m9.figshare.979133
OR1034	Luciferase assay	Dual-Glo Luciferase Assay System	Promega Corporation, Madison WI, USA	Polarstar Optima plate reader	BMG Labtech GMBH, Ortenberg, Germany	Microsoft Excel, GraphPad Prism 4, and MATLAB	Primary Screen	9999	OR1034_Odor9999	7	PrimaryScreen.tsv	FigShare	10.6084/m9.figshare.979133	http://dx.doi.org/10.6084/m9.figshare.979133
OR1042	Luciferase assay	Dual-Glo Luciferase Assay System	Promega Corporation, Madison WI, USA	Polarstar Optima plate reader	BMG Labtech GMBH, Ortenberg, Germany	Microsoft Excel, GraphPad Prism 4, and MATLAB	Primary Screen	9999	OR1042_Odor9999	7	PrimaryScreen.tsv	FigShare	10.6084/m9.figshare.979133	http://dx.doi.org/10.6084/m9.figshare.979133
OR1051	Luciferase assay	Dual-Glo Luciferase Assay System	Promega Corporation, Madison WI, USA	Polarstar Optima plate reader	BMG Labtech GMBH, Ortenberg, Germany	Microsoft Excel, GraphPad Prism 4, and MATLAB	Primary Screen	9999	OR1051_Odor9999	7	PrimaryScreen.tsv	FigShare	10.6084/m9.figshare.979133	http://dx.doi.org/10.6084/m9.figshare.979133
OR1059	Luciferase assay	Dual-Glo Luciferase Assay System	Promega Corporation, Madison WI, USA	Polarstar Optima plate reader	BMG Labtech GMBH, Ortenberg, Germany	Microsoft Excel, GraphPad Prism 4, and MATLAB	Primary Screen	9999	OR1059_Odor9999	7	PrimaryScreen.tsv	FigShare	10.6084/m9.figshare.979133	http://dx.doi.org/10.6084/m9.figshare.979133
OR1067	Luciferase assay	Dual-Glo Luciferase Assay System	Promega Corporation, Madison WI, USA	Polarstar Optima plate reader	BMG Labtech GMBH, Ortenberg, Germany	Microsoft Excel, GraphPad Prism 4, and MATLAB	Primary Screen	9999	OR1067_Odor9999	20	PrimaryScreen.tsv	FigShare	10.6084/m9.figshare.979133	http://dx.doi.org/10.6084/m9.figshare.979133
OR1075	Luciferase assay	Dual-Glo Luciferase Assay System	Promega Corporation, Madison WI, USA	Polarstar Optima plate reader	BMG Labtech GMBH, Ortenberg, Germany	Microsoft Excel, GraphPad Prism 4, and MATLAB	Primary Screen	9999	OR1075_Odor9999	7	PrimaryScreen.tsv	FigShare	10.6084/m9.figshare.979133	http://dx.doi.org/10.6084/m9.figshare.979133
OR1083	Luciferase assay	Dual-Glo Luciferase Assay System	Promega Corporation, Madison WI, USA	Polarstar Optima plate reader	BMG Labtech GMBH, Ortenberg, Germany	Microsoft Excel, GraphPad Prism 4, and MATLAB	Primary Screen	9999	OR1083_Odor9999	7	PrimaryScreen.tsv	FigShare	10.6084/m9.figshare.979133	http://dx.doi.org/10.6084/m9.figshare.979133
OR1094	Luciferase assay	Dual-Glo Luciferase Assay System	Promega Corporation, Madison WI, USA	Polarstar Optima plate reader	BMG Labtech GMBH, Ortenberg, Germany	Microsoft Excel, GraphPad Prism 4, and MATLAB	Primary Screen	9999	OR1094_Odor9999	7	PrimaryScreen.tsv	FigShare	10.6084/m9.figshare.979133	http://dx.doi.org/10.6084/m9.figshare.979133
OR1103	Luciferase assay	Dual-Glo Luciferase Assay System	Promega Corporation, Madison WI, USA	Polarstar Optima plate reader	BMG Labtech GMBH, Ortenberg, Germany	Microsoft Excel, GraphPad Prism 4, and MATLAB	Primary Screen	9999	OR1103_Odor9999	7	PrimaryScreen.tsv	FigShare	10.6084/m9.figshare.979133	http://dx.doi.org/10.6084/m9.figshare.979133
OR1113	Luciferase assay	Dual-Glo Luciferase Assay System	Promega Corporation, Madison WI, USA	Polarstar Optima plate reader	BMG Labtech GMBH, Ortenberg, Germany	Microsoft Excel, GraphPad Prism 4, and MATLAB	Primary Screen	9999	OR1113_Odor9999	7	PrimaryScreen.tsv	FigShare	10.6084/m9.figshare.979133	http://dx.doi.org/10.6084/m9.figshare.979133
OR1027	Luciferase assay	Dual-Glo Luciferase Assay System	Promega Corporation, Madison WI, USA	Polarstar Optima plate reader	BMG Labtech GMBH, Ortenberg, Germany	Microsoft Excel, GraphPad Prism 4, and MATLAB	Primary Screen	9999	OR1027_Odor9999	7	PrimaryScreen.tsv	FigShare	10.6084/m9.figshare.979133	http://dx.doi.org/10.6084/m9.figshare.979133
OR1035	Luciferase assay	Dual-Glo Luciferase Assay System	Promega Corporation, Madison WI, USA	Polarstar Optima plate reader	BMG Labtech GMBH, Ortenberg, Germany	Microsoft Excel, GraphPad Prism 4, and MATLAB	Primary Screen	9999	OR1035_Odor9999	7	PrimaryScreen.tsv	FigShare	10.6084/m9.figshare.979133	http://dx.doi.org/10.6084/m9.figshare.979133
OR1043	Luciferase assay	Dual-Glo Luciferase Assay System	Promega Corporation, Madison WI, USA	Polarstar Optima plate reader	BMG Labtech GMBH, Ortenberg, Germany	Microsoft Excel, GraphPad Prism 4, and MATLAB	Primary Screen	9999	OR1043_Odor9999	7	PrimaryScreen.tsv	FigShare	10.6084/m9.figshare.979133	http://dx.doi.org/10.6084/m9.figshare.979133
OR1052	Luciferase assay	Dual-Glo Luciferase Assay System	Promega Corporation, Madison WI, USA	Polarstar Optima plate reader	BMG Labtech GMBH, Ortenberg, Germany	Microsoft Excel, GraphPad Prism 4, and MATLAB	Primary Screen	9999	OR1052_Odor9999	7	PrimaryScreen.tsv	FigShare	10.6084/m9.figshare.979133	http://dx.doi.org/10.6084/m9.figshare.979133
OR1060	Luciferase assay	Dual-Glo Luciferase Assay System	Promega Corporation, Madison WI, USA	Polarstar Optima plate reader	BMG Labtech GMBH, Ortenberg, Germany	Microsoft Excel, GraphPad Prism 4, and MATLAB	Primary Screen	9999	OR1060_Odor9999	7	PrimaryScreen.tsv	FigShare	10.6084/m9.figshare.979133	http://dx.doi.org/10.6084/m9.figshare.979133
OR1068	Luciferase assay	Dual-Glo Luciferase Assay System	Promega Corporation, Madison WI, USA	Polarstar Optima plate reader	BMG Labtech GMBH, Ortenberg, Germany	Microsoft Excel, GraphPad Prism 4, and MATLAB	Primary Screen	9999	OR1068_Odor9999	7	PrimaryScreen.tsv	FigShare	10.6084/m9.figshare.979133	http://dx.doi.org/10.6084/m9.figshare.979133
OR1076	Luciferase assay	Dual-Glo Luciferase Assay System	Promega Corporation, Madison WI, USA	Polarstar Optima plate reader	BMG Labtech GMBH, Ortenberg, Germany	Microsoft Excel, GraphPad Prism 4, and MATLAB	Primary Screen	9999	OR1076_Odor9999	7	PrimaryScreen.tsv	FigShare	10.6084/m9.figshare.979133	http://dx.doi.org/10.6084/m9.figshare.979133
OR1085	Luciferase assay	Dual-Glo Luciferase Assay System	Promega Corporation, Madison WI, USA	Polarstar Optima plate reader	BMG Labtech GMBH, Ortenberg, Germany	Microsoft Excel, GraphPad Prism 4, and MATLAB	Primary Screen	9999	OR1085_Odor9999	7	PrimaryScreen.tsv	FigShare	10.6084/m9.figshare.979133	http://dx.doi.org/10.6084/m9.figshare.979133
OR1095	Luciferase assay	Dual-Glo Luciferase Assay System	Promega Corporation, Madison WI, USA	Polarstar Optima plate reader	BMG Labtech GMBH, Ortenberg, Germany	Microsoft Excel, GraphPad Prism 4, and MATLAB	Primary Screen	9999	OR1095_Odor9999	7	PrimaryScreen.tsv	FigShare	10.6084/m9.figshare.979133	http://dx.doi.org/10.6084/m9.figshare.979133
OR1104	Luciferase assay	Dual-Glo Luciferase Assay System	Promega Corporation, Madison WI, USA	Polarstar Optima plate reader	BMG Labtech GMBH, Ortenberg, Germany	Microsoft Excel, GraphPad Prism 4, and MATLAB	Primary Screen	9999	OR1104_Odor9999	7	PrimaryScreen.tsv	FigShare	10.6084/m9.figshare.979133	http://dx.doi.org/10.6084/m9.figshare.979133
OR1114	Luciferase assay	Dual-Glo Luciferase Assay System	Promega Corporation, Madison WI, USA	Polarstar Optima plate reader	BMG Labtech GMBH, Ortenberg, Germany	Microsoft Excel, GraphPad Prism 4, and MATLAB	Primary Screen	9999	OR1114_Odor9999	7	PrimaryScreen.tsv	FigShare	10.6084/m9.figshare.979133	http://dx.doi.org/10.6084/m9.figshare.979133
OR1028	Luciferase assay	Dual-Glo Luciferase Assay System	Promega Corporation, Madison WI, USA	Polarstar Optima plate reader	BMG Labtech GMBH, Ortenberg, Germany	Microsoft Excel, GraphPad Prism 4, and MATLAB	Primary Screen	9999	OR1028_Odor9999	7	PrimaryScreen.tsv	FigShare	10.6084/m9.figshare.979133	http://dx.doi.org/10.6084/m9.figshare.979133
OR1036	Luciferase assay	Dual-Glo Luciferase Assay System	Promega Corporation, Madison WI, USA	Polarstar Optima plate reader	BMG Labtech GMBH, Ortenberg, Germany	Microsoft Excel, GraphPad Prism 4, and MATLAB	Primary Screen	9999	OR1036_Odor9999	7	PrimaryScreen.tsv	FigShare	10.6084/m9.figshare.979133	http://dx.doi.org/10.6084/m9.figshare.979133
OR1044	Luciferase assay	Dual-Glo Luciferase Assay System	Promega Corporation, Madison WI, USA	Polarstar Optima plate reader	BMG Labtech GMBH, Ortenberg, Germany	Microsoft Excel, GraphPad Prism 4, and MATLAB	Primary Screen	9999	OR1044_Odor9999	7	PrimaryScreen.tsv	FigShare	10.6084/m9.figshare.979133	http://dx.doi.org/10.6084/m9.figshare.979133
OR1053	Luciferase assay	Dual-Glo Luciferase Assay System	Promega Corporation, Madison WI, USA	Polarstar Optima plate reader	BMG Labtech GMBH, Ortenberg, Germany	Microsoft Excel, GraphPad Prism 4, and MATLAB	Primary Screen	9999	OR1053_Odor9999	7	PrimaryScreen.tsv	FigShare	10.6084/m9.figshare.979133	http://dx.doi.org/10.6084/m9.figshare.979133
OR1061	Luciferase assay	Dual-Glo Luciferase Assay System	Promega Corporation, Madison WI, USA	Polarstar Optima plate reader	BMG Labtech GMBH, Ortenberg, Germany	Microsoft Excel, GraphPad Prism 4, and MATLAB	Primary Screen	9999	OR1061_Odor9999	7	PrimaryScreen.tsv	FigShare	10.6084/m9.figshare.979133	http://dx.doi.org/10.6084/m9.figshare.979133
OR1069	Luciferase assay	Dual-Glo Luciferase Assay System	Promega Corporation, Madison WI, USA	Polarstar Optima plate reader	BMG Labtech GMBH, Ortenberg, Germany	Microsoft Excel, GraphPad Prism 4, and MATLAB	Primary Screen	9999	OR1069_Odor9999	7	PrimaryScreen.tsv	FigShare	10.6084/m9.figshare.979133	http://dx.doi.org/10.6084/m9.figshare.979133
OR1077	Luciferase assay	Dual-Glo Luciferase Assay System	Promega Corporation, Madison WI, USA	Polarstar Optima plate reader	BMG Labtech GMBH, Ortenberg, Germany	Microsoft Excel, GraphPad Prism 4, and MATLAB	Primary Screen	9999	OR1077_Odor9999	7	PrimaryScreen.tsv	FigShare	10.6084/m9.figshare.979133	http://dx.doi.org/10.6084/m9.figshare.979133
OR1086	Luciferase assay	Dual-Glo Luciferase Assay System	Promega Corporation, Madison WI, USA	Polarstar Optima plate reader	BMG Labtech GMBH, Ortenberg, Germany	Microsoft Excel, GraphPad Prism 4, and MATLAB	Primary Screen	9999	OR1086_Odor9999	7	PrimaryScreen.tsv	FigShare	10.6084/m9.figshare.979133	http://dx.doi.org/10.6084/m9.figshare.979133
OR1096	Luciferase assay	Dual-Glo Luciferase Assay System	Promega Corporation, Madison WI, USA	Polarstar Optima plate reader	BMG Labtech GMBH, Ortenberg, Germany	Microsoft Excel, GraphPad Prism 4, and MATLAB	Primary Screen	9999	OR1096_Odor9999	7	PrimaryScreen.tsv	FigShare	10.6084/m9.figshare.979133	http://dx.doi.org/10.6084/m9.figshare.979133
OR1105	Luciferase assay	Dual-Glo Luciferase Assay System	Promega Corporation, Madison WI, USA	Polarstar Optima plate reader	BMG Labtech GMBH, Ortenberg, Germany	Microsoft Excel, GraphPad Prism 4, and MATLAB	Primary Screen	9999	OR1105_Odor9999	7	PrimaryScreen.tsv	FigShare	10.6084/m9.figshare.979133	http://dx.doi.org/10.6084/m9.figshare.979133
OR1115	Luciferase assay	Dual-Glo Luciferase Assay System	Promega Corporation, Madison WI, USA	Polarstar Optima plate reader	BMG Labtech GMBH, Ortenberg, Germany	Microsoft Excel, GraphPad Prism 4, and MATLAB	Primary Screen	9999	OR1115_Odor9999	7	PrimaryScreen.tsv	FigShare	10.6084/m9.figshare.979133	http://dx.doi.org/10.6084/m9.figshare.979133
OR1029	Luciferase assay	Dual-Glo Luciferase Assay System	Promega Corporation, Madison WI, USA	Polarstar Optima plate reader	BMG Labtech GMBH, Ortenberg, Germany	Microsoft Excel, GraphPad Prism 4, and MATLAB	Primary Screen	9999	OR1029_Odor9999	7	PrimaryScreen.tsv	FigShare	10.6084/m9.figshare.979133	http://dx.doi.org/10.6084/m9.figshare.979133
OR1037	Luciferase assay	Dual-Glo Luciferase Assay System	Promega Corporation, Madison WI, USA	Polarstar Optima plate reader	BMG Labtech GMBH, Ortenberg, Germany	Microsoft Excel, GraphPad Prism 4, and MATLAB	Primary Screen	9999	OR1037_Odor9999	7	PrimaryScreen.tsv	FigShare	10.6084/m9.figshare.979133	http://dx.doi.org/10.6084/m9.figshare.979133
OR1045	Luciferase assay	Dual-Glo Luciferase Assay System	Promega Corporation, Madison WI, USA	Polarstar Optima plate reader	BMG Labtech GMBH, Ortenberg, Germany	Microsoft Excel, GraphPad Prism 4, and MATLAB	Primary Screen	9999	OR1045_Odor9999	7	PrimaryScreen.tsv	FigShare	10.6084/m9.figshare.979133	http://dx.doi.org/10.6084/m9.figshare.979133
OR1054	Luciferase assay	Dual-Glo Luciferase Assay System	Promega Corporation, Madison WI, USA	Polarstar Optima plate reader	BMG Labtech GMBH, Ortenberg, Germany	Microsoft Excel, GraphPad Prism 4, and MATLAB	Primary Screen	9999	OR1054_Odor9999	7	PrimaryScreen.tsv	FigShare	10.6084/m9.figshare.979133	http://dx.doi.org/10.6084/m9.figshare.979133
OR1062	Luciferase assay	Dual-Glo Luciferase Assay System	Promega Corporation, Madison WI, USA	Polarstar Optima plate reader	BMG Labtech GMBH, Ortenberg, Germany	Microsoft Excel, GraphPad Prism 4, and MATLAB	Primary Screen	9999	OR1062_Odor9999	7	PrimaryScreen.tsv	FigShare	10.6084/m9.figshare.979133	http://dx.doi.org/10.6084/m9.figshare.979133
OR1070	Luciferase assay	Dual-Glo Luciferase Assay System	Promega Corporation, Madison WI, USA	Polarstar Optima plate reader	BMG Labtech GMBH, Ortenberg, Germany	Microsoft Excel, GraphPad Prism 4, and MATLAB	Primary Screen	9999	OR1070_Odor9999	7	PrimaryScreen.tsv	FigShare	10.6084/m9.figshare.979133	http://dx.doi.org/10.6084/m9.figshare.979133
OR1078	Luciferase assay	Dual-Glo Luciferase Assay System	Promega Corporation, Madison WI, USA	Polarstar Optima plate reader	BMG Labtech GMBH, Ortenberg, Germany	Microsoft Excel, GraphPad Prism 4, and MATLAB	Primary Screen	9999	OR1078_Odor9999	7	PrimaryScreen.tsv	FigShare	10.6084/m9.figshare.979133	http://dx.doi.org/10.6084/m9.figshare.979133
OR1087	Luciferase assay	Dual-Glo Luciferase Assay System	Promega Corporation, Madison WI, USA	Polarstar Optima plate reader	BMG Labtech GMBH, Ortenberg, Germany	Microsoft Excel, GraphPad Prism 4, and MATLAB	Primary Screen	9999	OR1087_Odor9999	7	PrimaryScreen.tsv	FigShare	10.6084/m9.figshare.979133	http://dx.doi.org/10.6084/m9.figshare.979133
OR1097	Luciferase assay	Dual-Glo Luciferase Assay System	Promega Corporation, Madison WI, USA	Polarstar Optima plate reader	BMG Labtech GMBH, Ortenberg, Germany	Microsoft Excel, GraphPad Prism 4, and MATLAB	Primary Screen	9999	OR1097_Odor9999	7	PrimaryScreen.tsv	FigShare	10.6084/m9.figshare.979133	http://dx.doi.org/10.6084/m9.figshare.979133
OR1107	Luciferase assay	Dual-Glo Luciferase Assay System	Promega Corporation, Madison WI, USA	Polarstar Optima plate reader	BMG Labtech GMBH, Ortenberg, Germany	Microsoft Excel, GraphPad Prism 4, and MATLAB	Primary Screen	9999	OR1107_Odor9999	7	PrimaryScreen.tsv	FigShare	10.6084/m9.figshare.979133	http://dx.doi.org/10.6084/m9.figshare.979133
OR2147	Luciferase assay	Dual-Glo Luciferase Assay System	Promega Corporation, Madison WI, USA	Polarstar Optima plate reader	BMG Labtech GMBH, Ortenberg, Germany	Microsoft Excel, GraphPad Prism 4, and MATLAB	Primary Screen	9999	OR2147_Odor9999	6	PrimaryScreen.tsv	FigShare	10.6084/m9.figshare.979133	http://dx.doi.org/10.6084/m9.figshare.979133
OR1030	Luciferase assay	Dual-Glo Luciferase Assay System	Promega Corporation, Madison WI, USA	Polarstar Optima plate reader	BMG Labtech GMBH, Ortenberg, Germany	Microsoft Excel, GraphPad Prism 4, and MATLAB	Primary Screen	9999	OR1030_Odor9999	7	PrimaryScreen.tsv	FigShare	10.6084/m9.figshare.979133	http://dx.doi.org/10.6084/m9.figshare.979133
OR1038	Luciferase assay	Dual-Glo Luciferase Assay System	Promega Corporation, Madison WI, USA	Polarstar Optima plate reader	BMG Labtech GMBH, Ortenberg, Germany	Microsoft Excel, GraphPad Prism 4, and MATLAB	Primary Screen	9999	OR1038_Odor9999	7	PrimaryScreen.tsv	FigShare	10.6084/m9.figshare.979133	http://dx.doi.org/10.6084/m9.figshare.979133
OR1046	Luciferase assay	Dual-Glo Luciferase Assay System	Promega Corporation, Madison WI, USA	Polarstar Optima plate reader	BMG Labtech GMBH, Ortenberg, Germany	Microsoft Excel, GraphPad Prism 4, and MATLAB	Primary Screen	9999	OR1046_Odor9999	7	PrimaryScreen.tsv	FigShare	10.6084/m9.figshare.979133	http://dx.doi.org/10.6084/m9.figshare.979133
OR1055	Luciferase assay	Dual-Glo Luciferase Assay System	Promega Corporation, Madison WI, USA	Polarstar Optima plate reader	BMG Labtech GMBH, Ortenberg, Germany	Microsoft Excel, GraphPad Prism 4, and MATLAB	Primary Screen	9999	OR1055_Odor9999	7	PrimaryScreen.tsv	FigShare	10.6084/m9.figshare.979133	http://dx.doi.org/10.6084/m9.figshare.979133
OR1063	Luciferase assay	Dual-Glo Luciferase Assay System	Promega Corporation, Madison WI, USA	Polarstar Optima plate reader	BMG Labtech GMBH, Ortenberg, Germany	Microsoft Excel, GraphPad Prism 4, and MATLAB	Primary Screen	9999	OR1063_Odor9999	7	PrimaryScreen.tsv	FigShare	10.6084/m9.figshare.979133	http://dx.doi.org/10.6084/m9.figshare.979133
OR1071	Luciferase assay	Dual-Glo Luciferase Assay System	Promega Corporation, Madison WI, USA	Polarstar Optima plate reader	BMG Labtech GMBH, Ortenberg, Germany	Microsoft Excel, GraphPad Prism 4, and MATLAB	Primary Screen	9999	OR1071_Odor9999	7	PrimaryScreen.tsv	FigShare	10.6084/m9.figshare.979133	http://dx.doi.org/10.6084/m9.figshare.979133
OR1079	Luciferase assay	Dual-Glo Luciferase Assay System	Promega Corporation, Madison WI, USA	Polarstar Optima plate reader	BMG Labtech GMBH, Ortenberg, Germany	Microsoft Excel, GraphPad Prism 4, and MATLAB	Primary Screen	9999	OR1079_Odor9999	7	PrimaryScreen.tsv	FigShare	10.6084/m9.figshare.979133	http://dx.doi.org/10.6084/m9.figshare.979133
OR1088	Luciferase assay	Dual-Glo Luciferase Assay System	Promega Corporation, Madison WI, USA	Polarstar Optima plate reader	BMG Labtech GMBH, Ortenberg, Germany	Microsoft Excel, GraphPad Prism 4, and MATLAB	Primary Screen	9999	OR1088_Odor9999	7	PrimaryScreen.tsv	FigShare	10.6084/m9.figshare.979133	http://dx.doi.org/10.6084/m9.figshare.979133
OR1098	Luciferase assay	Dual-Glo Luciferase Assay System	Promega Corporation, Madison WI, USA	Polarstar Optima plate reader	BMG Labtech GMBH, Ortenberg, Germany	Microsoft Excel, GraphPad Prism 4, and MATLAB	Primary Screen	9999	OR1098_Odor9999	7	PrimaryScreen.tsv	FigShare	10.6084/m9.figshare.979133	http://dx.doi.org/10.6084/m9.figshare.979133
OR1108	Luciferase assay	Dual-Glo Luciferase Assay System	Promega Corporation, Madison WI, USA	Polarstar Optima plate reader	BMG Labtech GMBH, Ortenberg, Germany	Microsoft Excel, GraphPad Prism 4, and MATLAB	Primary Screen	9999	OR1108_Odor9999	7	PrimaryScreen.tsv	FigShare	10.6084/m9.figshare.979133	http://dx.doi.org/10.6084/m9.figshare.979133
OR1031	Luciferase assay	Dual-Glo Luciferase Assay System	Promega Corporation, Madison WI, USA	Polarstar Optima plate reader	BMG Labtech GMBH, Ortenberg, Germany	Microsoft Excel, GraphPad Prism 4, and MATLAB	Primary Screen	9999	OR1031_Odor9999	7	PrimaryScreen.tsv	FigShare	10.6084/m9.figshare.979133	http://dx.doi.org/10.6084/m9.figshare.979133
OR1039	Luciferase assay	Dual-Glo Luciferase Assay System	Promega Corporation, Madison WI, USA	Polarstar Optima plate reader	BMG Labtech GMBH, Ortenberg, Germany	Microsoft Excel, GraphPad Prism 4, and MATLAB	Primary Screen	9999	OR1039_Odor9999	7	PrimaryScreen.tsv	FigShare	10.6084/m9.figshare.979133	http://dx.doi.org/10.6084/m9.figshare.979133
OR1047	Luciferase assay	Dual-Glo Luciferase Assay System	Promega Corporation, Madison WI, USA	Polarstar Optima plate reader	BMG Labtech GMBH, Ortenberg, Germany	Microsoft Excel, GraphPad Prism 4, and MATLAB	Primary Screen	9999	OR1047_Odor9999	7	PrimaryScreen.tsv	FigShare	10.6084/m9.figshare.979133	http://dx.doi.org/10.6084/m9.figshare.979133
OR1056	Luciferase assay	Dual-Glo Luciferase Assay System	Promega Corporation, Madison WI, USA	Polarstar Optima plate reader	BMG Labtech GMBH, Ortenberg, Germany	Microsoft Excel, GraphPad Prism 4, and MATLAB	Primary Screen	9999	OR1056_Odor9999	7	PrimaryScreen.tsv	FigShare	10.6084/m9.figshare.979133	http://dx.doi.org/10.6084/m9.figshare.979133
OR1064	Luciferase assay	Dual-Glo Luciferase Assay System	Promega Corporation, Madison WI, USA	Polarstar Optima plate reader	BMG Labtech GMBH, Ortenberg, Germany	Microsoft Excel, GraphPad Prism 4, and MATLAB	Primary Screen	9999	OR1064_Odor9999	7	PrimaryScreen.tsv	FigShare	10.6084/m9.figshare.979133	http://dx.doi.org/10.6084/m9.figshare.979133
OR1072	Luciferase assay	Dual-Glo Luciferase Assay System	Promega Corporation, Madison WI, USA	Polarstar Optima plate reader	BMG Labtech GMBH, Ortenberg, Germany	Microsoft Excel, GraphPad Prism 4, and MATLAB	Primary Screen	9999	OR1072_Odor9999	7	PrimaryScreen.tsv	FigShare	10.6084/m9.figshare.979133	http://dx.doi.org/10.6084/m9.figshare.979133
OR1080	Luciferase assay	Dual-Glo Luciferase Assay System	Promega Corporation, Madison WI, USA	Polarstar Optima plate reader	BMG Labtech GMBH, Ortenberg, Germany	Microsoft Excel, GraphPad Prism 4, and MATLAB	Primary Screen	9999	OR1080_Odor9999	7	PrimaryScreen.tsv	FigShare	10.6084/m9.figshare.979133	http://dx.doi.org/10.6084/m9.figshare.979133
OR1089	Luciferase assay	Dual-Glo Luciferase Assay System	Promega Corporation, Madison WI, USA	Polarstar Optima plate reader	BMG Labtech GMBH, Ortenberg, Germany	Microsoft Excel, GraphPad Prism 4, and MATLAB	Primary Screen	9999	OR1089_Odor9999	7	PrimaryScreen.tsv	FigShare	10.6084/m9.figshare.979133	http://dx.doi.org/10.6084/m9.figshare.979133
OR1100	Luciferase assay	Dual-Glo Luciferase Assay System	Promega Corporation, Madison WI, USA	Polarstar Optima plate reader	BMG Labtech GMBH, Ortenberg, Germany	Microsoft Excel, GraphPad Prism 4, and MATLAB	Primary Screen	9999	OR1100_Odor9999	7	PrimaryScreen.tsv	FigShare	10.6084/m9.figshare.979133	http://dx.doi.org/10.6084/m9.figshare.979133
OR1109	Luciferase assay	Dual-Glo Luciferase Assay System	Promega Corporation, Madison WI, USA	Polarstar Optima plate reader	BMG Labtech GMBH, Ortenberg, Germany	Microsoft Excel, GraphPad Prism 4, and MATLAB	Primary Screen	9999	OR1109_Odor9999	7	PrimaryScreen.tsv	FigShare	10.6084/m9.figshare.979133	http://dx.doi.org/10.6084/m9.figshare.979133
OR2092	Luciferase assay	Dual-Glo Luciferase Assay System	Promega Corporation, Madison WI, USA	Polarstar Optima plate reader	BMG Labtech GMBH, Ortenberg, Germany	Microsoft Excel, GraphPad Prism 4, and MATLAB	Primary Screen	9999	OR2092_Odor9999	6	PrimaryScreen.tsv	FigShare	10.6084/m9.figshare.979133	http://dx.doi.org/10.6084/m9.figshare.979133
OR1024	Luciferase assay	Dual-Glo Luciferase Assay System	Promega Corporation, Madison WI, USA	Polarstar Optima plate reader	BMG Labtech GMBH, Ortenberg, Germany	Microsoft Excel, GraphPad Prism 4, and MATLAB	Primary Screen	1278	OR1024_Odor1278	1	PrimaryScreen.tsv	FigShare	10.6084/m9.figshare.979133	http://dx.doi.org/10.6084/m9.figshare.979133
OR1032	Luciferase assay	Dual-Glo Luciferase Assay System	Promega Corporation, Madison WI, USA	Polarstar Optima plate reader	BMG Labtech GMBH, Ortenberg, Germany	Microsoft Excel, GraphPad Prism 4, and MATLAB	Primary Screen	1278	OR1032_Odor1278	1	PrimaryScreen.tsv	FigShare	10.6084/m9.figshare.979133	http://dx.doi.org/10.6084/m9.figshare.979133
OR1040	Luciferase assay	Dual-Glo Luciferase Assay System	Promega Corporation, Madison WI, USA	Polarstar Optima plate reader	BMG Labtech GMBH, Ortenberg, Germany	Microsoft Excel, GraphPad Prism 4, and MATLAB	Primary Screen	1278	OR1040_Odor1278	1	PrimaryScreen.tsv	FigShare	10.6084/m9.figshare.979133	http://dx.doi.org/10.6084/m9.figshare.979133
OR1049	Luciferase assay	Dual-Glo Luciferase Assay System	Promega Corporation, Madison WI, USA	Polarstar Optima plate reader	BMG Labtech GMBH, Ortenberg, Germany	Microsoft Excel, GraphPad Prism 4, and MATLAB	Primary Screen	1278	OR1049_Odor1278	1	PrimaryScreen.tsv	FigShare	10.6084/m9.figshare.979133	http://dx.doi.org/10.6084/m9.figshare.979133
OR1057	Luciferase assay	Dual-Glo Luciferase Assay System	Promega Corporation, Madison WI, USA	Polarstar Optima plate reader	BMG Labtech GMBH, Ortenberg, Germany	Microsoft Excel, GraphPad Prism 4, and MATLAB	Primary Screen	1278	OR1057_Odor1278	1	PrimaryScreen.tsv	FigShare	10.6084/m9.figshare.979133	http://dx.doi.org/10.6084/m9.figshare.979133
OR1065	Luciferase assay	Dual-Glo Luciferase Assay System	Promega Corporation, Madison WI, USA	Polarstar Optima plate reader	BMG Labtech GMBH, Ortenberg, Germany	Microsoft Excel, GraphPad Prism 4, and MATLAB	Primary Screen	1278	OR1065_Odor1278	1	PrimaryScreen.tsv	FigShare	10.6084/m9.figshare.979133	http://dx.doi.org/10.6084/m9.figshare.979133
OR1073	Luciferase assay	Dual-Glo Luciferase Assay System	Promega Corporation, Madison WI, USA	Polarstar Optima plate reader	BMG Labtech GMBH, Ortenberg, Germany	Microsoft Excel, GraphPad Prism 4, and MATLAB	Primary Screen	1278	OR1073_Odor1278	1	PrimaryScreen.tsv	FigShare	10.6084/m9.figshare.979133	http://dx.doi.org/10.6084/m9.figshare.979133
OR1081	Luciferase assay	Dual-Glo Luciferase Assay System	Promega Corporation, Madison WI, USA	Polarstar Optima plate reader	BMG Labtech GMBH, Ortenberg, Germany	Microsoft Excel, GraphPad Prism 4, and MATLAB	Primary Screen	1278	OR1081_Odor1278	1	PrimaryScreen.tsv	FigShare	10.6084/m9.figshare.979133	http://dx.doi.org/10.6084/m9.figshare.979133
OR1090	Luciferase assay	Dual-Glo Luciferase Assay System	Promega Corporation, Madison WI, USA	Polarstar Optima plate reader	BMG Labtech GMBH, Ortenberg, Germany	Microsoft Excel, GraphPad Prism 4, and MATLAB	Primary Screen	1278	OR1090_Odor1278	1	PrimaryScreen.tsv	FigShare	10.6084/m9.figshare.979133	http://dx.doi.org/10.6084/m9.figshare.979133
OR1101	Luciferase assay	Dual-Glo Luciferase Assay System	Promega Corporation, Madison WI, USA	Polarstar Optima plate reader	BMG Labtech GMBH, Ortenberg, Germany	Microsoft Excel, GraphPad Prism 4, and MATLAB	Primary Screen	1278	OR1101_Odor1278	1	PrimaryScreen.tsv	FigShare	10.6084/m9.figshare.979133	http://dx.doi.org/10.6084/m9.figshare.979133
OR1111	Luciferase assay	Dual-Glo Luciferase Assay System	Promega Corporation, Madison WI, USA	Polarstar Optima plate reader	BMG Labtech GMBH, Ortenberg, Germany	Microsoft Excel, GraphPad Prism 4, and MATLAB	Primary Screen	1278	OR1111_Odor1278	1	PrimaryScreen.tsv	FigShare	10.6084/m9.figshare.979133	http://dx.doi.org/10.6084/m9.figshare.979133
OR2319	Luciferase assay	Dual-Glo Luciferase Assay System	Promega Corporation, Madison WI, USA	Polarstar Optima plate reader	BMG Labtech GMBH, Ortenberg, Germany	Microsoft Excel, GraphPad Prism 4, and MATLAB	Primary Screen	1278	OR2319_Odor1278	7	PrimaryScreen.tsv	FigShare	10.6084/m9.figshare.979133	http://dx.doi.org/10.6084/m9.figshare.979133
OR1025	Luciferase assay	Dual-Glo Luciferase Assay System	Promega Corporation, Madison WI, USA	Polarstar Optima plate reader	BMG Labtech GMBH, Ortenberg, Germany	Microsoft Excel, GraphPad Prism 4, and MATLAB	Primary Screen	1278	OR1025_Odor1278	1	PrimaryScreen.tsv	FigShare	10.6084/m9.figshare.979133	http://dx.doi.org/10.6084/m9.figshare.979133
OR1033	Luciferase assay	Dual-Glo Luciferase Assay System	Promega Corporation, Madison WI, USA	Polarstar Optima plate reader	BMG Labtech GMBH, Ortenberg, Germany	Microsoft Excel, GraphPad Prism 4, and MATLAB	Primary Screen	1278	OR1033_Odor1278	1	PrimaryScreen.tsv	FigShare	10.6084/m9.figshare.979133	http://dx.doi.org/10.6084/m9.figshare.979133
OR1041	Luciferase assay	Dual-Glo Luciferase Assay System	Promega Corporation, Madison WI, USA	Polarstar Optima plate reader	BMG Labtech GMBH, Ortenberg, Germany	Microsoft Excel, GraphPad Prism 4, and MATLAB	Primary Screen	1278	OR1041_Odor1278	1	PrimaryScreen.tsv	FigShare	10.6084/m9.figshare.979133	http://dx.doi.org/10.6084/m9.figshare.979133
OR1050	Luciferase assay	Dual-Glo Luciferase Assay System	Promega Corporation, Madison WI, USA	Polarstar Optima plate reader	BMG Labtech GMBH, Ortenberg, Germany	Microsoft Excel, GraphPad Prism 4, and MATLAB	Primary Screen	1278	OR1050_Odor1278	1	PrimaryScreen.tsv	FigShare	10.6084/m9.figshare.979133	http://dx.doi.org/10.6084/m9.figshare.979133
OR1058	Luciferase assay	Dual-Glo Luciferase Assay System	Promega Corporation, Madison WI, USA	Polarstar Optima plate reader	BMG Labtech GMBH, Ortenberg, Germany	Microsoft Excel, GraphPad Prism 4, and MATLAB	Primary Screen	1278	OR1058_Odor1278	1	PrimaryScreen.tsv	FigShare	10.6084/m9.figshare.979133	http://dx.doi.org/10.6084/m9.figshare.979133
OR1066	Luciferase assay	Dual-Glo Luciferase Assay System	Promega Corporation, Madison WI, USA	Polarstar Optima plate reader	BMG Labtech GMBH, Ortenberg, Germany	Microsoft Excel, GraphPad Prism 4, and MATLAB	Primary Screen	1278	OR1066_Odor1278	1	PrimaryScreen.tsv	FigShare	10.6084/m9.figshare.979133	http://dx.doi.org/10.6084/m9.figshare.979133
OR1074	Luciferase assay	Dual-Glo Luciferase Assay System	Promega Corporation, Madison WI, USA	Polarstar Optima plate reader	BMG Labtech GMBH, Ortenberg, Germany	Microsoft Excel, GraphPad Prism 4, and MATLAB	Primary Screen	1278	OR1074_Odor1278	1	PrimaryScreen.tsv	FigShare	10.6084/m9.figshare.979133	http://dx.doi.org/10.6084/m9.figshare.979133
OR1082	Luciferase assay	Dual-Glo Luciferase Assay System	Promega Corporation, Madison WI, USA	Polarstar Optima plate reader	BMG Labtech GMBH, Ortenberg, Germany	Microsoft Excel, GraphPad Prism 4, and MATLAB	Primary Screen	1278	OR1082_Odor1278	1	PrimaryScreen.tsv	FigShare	10.6084/m9.figshare.979133	http://dx.doi.org/10.6084/m9.figshare.979133
OR1091	Luciferase assay	Dual-Glo Luciferase Assay System	Promega Corporation, Madison WI, USA	Polarstar Optima plate reader	BMG Labtech GMBH, Ortenberg, Germany	Microsoft Excel, GraphPad Prism 4, and MATLAB	Primary Screen	1278	OR1091_Odor1278	1	PrimaryScreen.tsv	FigShare	10.6084/m9.figshare.979133	http://dx.doi.org/10.6084/m9.figshare.979133
OR1102	Luciferase assay	Dual-Glo Luciferase Assay System	Promega Corporation, Madison WI, USA	Polarstar Optima plate reader	BMG Labtech GMBH, Ortenberg, Germany	Microsoft Excel, GraphPad Prism 4, and MATLAB	Primary Screen	1278	OR1102_Odor1278	1	PrimaryScreen.tsv	FigShare	10.6084/m9.figshare.979133	http://dx.doi.org/10.6084/m9.figshare.979133
OR1112	Luciferase assay	Dual-Glo Luciferase Assay System	Promega Corporation, Madison WI, USA	Polarstar Optima plate reader	BMG Labtech GMBH, Ortenberg, Germany	Microsoft Excel, GraphPad Prism 4, and MATLAB	Primary Screen	1278	OR1112_Odor1278	1	PrimaryScreen.tsv	FigShare	10.6084/m9.figshare.979133	http://dx.doi.org/10.6084/m9.figshare.979133
OR2214	Luciferase assay	Dual-Glo Luciferase Assay System	Promega Corporation, Madison WI, USA	Polarstar Optima plate reader	BMG Labtech GMBH, Ortenberg, Germany	Microsoft Excel, GraphPad Prism 4, and MATLAB	Primary Screen	1278	OR2214_Odor1278	7	PrimaryScreen.tsv	FigShare	10.6084/m9.figshare.979133	http://dx.doi.org/10.6084/m9.figshare.979133
OR1026	Luciferase assay	Dual-Glo Luciferase Assay System	Promega Corporation, Madison WI, USA	Polarstar Optima plate reader	BMG Labtech GMBH, Ortenberg, Germany	Microsoft Excel, GraphPad Prism 4, and MATLAB	Primary Screen	1278	OR1026_Odor1278	1	PrimaryScreen.tsv	FigShare	10.6084/m9.figshare.979133	http://dx.doi.org/10.6084/m9.figshare.979133
OR1034	Luciferase assay	Dual-Glo Luciferase Assay System	Promega Corporation, Madison WI, USA	Polarstar Optima plate reader	BMG Labtech GMBH, Ortenberg, Germany	Microsoft Excel, GraphPad Prism 4, and MATLAB	Primary Screen	1278	OR1034_Odor1278	1	PrimaryScreen.tsv	FigShare	10.6084/m9.figshare.979133	http://dx.doi.org/10.6084/m9.figshare.979133
OR1042	Luciferase assay	Dual-Glo Luciferase Assay System	Promega Corporation, Madison WI, USA	Polarstar Optima plate reader	BMG Labtech GMBH, Ortenberg, Germany	Microsoft Excel, GraphPad Prism 4, and MATLAB	Primary Screen	1278	OR1042_Odor1278	1	PrimaryScreen.tsv	FigShare	10.6084/m9.figshare.979133	http://dx.doi.org/10.6084/m9.figshare.979133
OR1051	Luciferase assay	Dual-Glo Luciferase Assay System	Promega Corporation, Madison WI, USA	Polarstar Optima plate reader	BMG Labtech GMBH, Ortenberg, Germany	Microsoft Excel, GraphPad Prism 4, and MATLAB	Primary Screen	1278	OR1051_Odor1278	1	PrimaryScreen.tsv	FigShare	10.6084/m9.figshare.979133	http://dx.doi.org/10.6084/m9.figshare.979133
OR1059	Luciferase assay	Dual-Glo Luciferase Assay System	Promega Corporation, Madison WI, USA	Polarstar Optima plate reader	BMG Labtech GMBH, Ortenberg, Germany	Microsoft Excel, GraphPad Prism 4, and MATLAB	Primary Screen	1278	OR1059_Odor1278	1	PrimaryScreen.tsv	FigShare	10.6084/m9.figshare.979133	http://dx.doi.org/10.6084/m9.figshare.979133
OR1067	Luciferase assay	Dual-Glo Luciferase Assay System	Promega Corporation, Madison WI, USA	Polarstar Optima plate reader	BMG Labtech GMBH, Ortenberg, Germany	Microsoft Excel, GraphPad Prism 4, and MATLAB	Primary Screen	1278	OR1067_Odor1278	8	PrimaryScreen.tsv	FigShare	10.6084/m9.figshare.979133	http://dx.doi.org/10.6084/m9.figshare.979133
OR1075	Luciferase assay	Dual-Glo Luciferase Assay System	Promega Corporation, Madison WI, USA	Polarstar Optima plate reader	BMG Labtech GMBH, Ortenberg, Germany	Microsoft Excel, GraphPad Prism 4, and MATLAB	Primary Screen	1278	OR1075_Odor1278	1	PrimaryScreen.tsv	FigShare	10.6084/m9.figshare.979133	http://dx.doi.org/10.6084/m9.figshare.979133
OR1083	Luciferase assay	Dual-Glo Luciferase Assay System	Promega Corporation, Madison WI, USA	Polarstar Optima plate reader	BMG Labtech GMBH, Ortenberg, Germany	Microsoft Excel, GraphPad Prism 4, and MATLAB	Primary Screen	1278	OR1083_Odor1278	1	PrimaryScreen.tsv	FigShare	10.6084/m9.figshare.979133	http://dx.doi.org/10.6084/m9.figshare.979133
OR1094	Luciferase assay	Dual-Glo Luciferase Assay System	Promega Corporation, Madison WI, USA	Polarstar Optima plate reader	BMG Labtech GMBH, Ortenberg, Germany	Microsoft Excel, GraphPad Prism 4, and MATLAB	Primary Screen	1278	OR1094_Odor1278	1	PrimaryScreen.tsv	FigShare	10.6084/m9.figshare.979133	http://dx.doi.org/10.6084/m9.figshare.979133
OR1103	Luciferase assay	Dual-Glo Luciferase Assay System	Promega Corporation, Madison WI, USA	Polarstar Optima plate reader	BMG Labtech GMBH, Ortenberg, Germany	Microsoft Excel, GraphPad Prism 4, and MATLAB	Primary Screen	1278	OR1103_Odor1278	1	PrimaryScreen.tsv	FigShare	10.6084/m9.figshare.979133	http://dx.doi.org/10.6084/m9.figshare.979133
OR1113	Luciferase assay	Dual-Glo Luciferase Assay System	Promega Corporation, Madison WI, USA	Polarstar Optima plate reader	BMG Labtech GMBH, Ortenberg, Germany	Microsoft Excel, GraphPad Prism 4, and MATLAB	Primary Screen	1278	OR1113_Odor1278	1	PrimaryScreen.tsv	FigShare	10.6084/m9.figshare.979133	http://dx.doi.org/10.6084/m9.figshare.979133
OR1027	Luciferase assay	Dual-Glo Luciferase Assay System	Promega Corporation, Madison WI, USA	Polarstar Optima plate reader	BMG Labtech GMBH, Ortenberg, Germany	Microsoft Excel, GraphPad Prism 4, and MATLAB	Primary Screen	1278	OR1027_Odor1278	1	PrimaryScreen.tsv	FigShare	10.6084/m9.figshare.979133	http://dx.doi.org/10.6084/m9.figshare.979133
OR1035	Luciferase assay	Dual-Glo Luciferase Assay System	Promega Corporation, Madison WI, USA	Polarstar Optima plate reader	BMG Labtech GMBH, Ortenberg, Germany	Microsoft Excel, GraphPad Prism 4, and MATLAB	Primary Screen	1278	OR1035_Odor1278	1	PrimaryScreen.tsv	FigShare	10.6084/m9.figshare.979133	http://dx.doi.org/10.6084/m9.figshare.979133
OR1043	Luciferase assay	Dual-Glo Luciferase Assay System	Promega Corporation, Madison WI, USA	Polarstar Optima plate reader	BMG Labtech GMBH, Ortenberg, Germany	Microsoft Excel, GraphPad Prism 4, and MATLAB	Primary Screen	1278	OR1043_Odor1278	1	PrimaryScreen.tsv	FigShare	10.6084/m9.figshare.979133	http://dx.doi.org/10.6084/m9.figshare.979133
OR1052	Luciferase assay	Dual-Glo Luciferase Assay System	Promega Corporation, Madison WI, USA	Polarstar Optima plate reader	BMG Labtech GMBH, Ortenberg, Germany	Microsoft Excel, GraphPad Prism 4, and MATLAB	Primary Screen	1278	OR1052_Odor1278	1	PrimaryScreen.tsv	FigShare	10.6084/m9.figshare.979133	http://dx.doi.org/10.6084/m9.figshare.979133
OR1060	Luciferase assay	Dual-Glo Luciferase Assay System	Promega Corporation, Madison WI, USA	Polarstar Optima plate reader	BMG Labtech GMBH, Ortenberg, Germany	Microsoft Excel, GraphPad Prism 4, and MATLAB	Primary Screen	1278	OR1060_Odor1278	1	PrimaryScreen.tsv	FigShare	10.6084/m9.figshare.979133	http://dx.doi.org/10.6084/m9.figshare.979133
OR1068	Luciferase assay	Dual-Glo Luciferase Assay System	Promega Corporation, Madison WI, USA	Polarstar Optima plate reader	BMG Labtech GMBH, Ortenberg, Germany	Microsoft Excel, GraphPad Prism 4, and MATLAB	Primary Screen	1278	OR1068_Odor1278	1	PrimaryScreen.tsv	FigShare	10.6084/m9.figshare.979133	http://dx.doi.org/10.6084/m9.figshare.979133
OR1076	Luciferase assay	Dual-Glo Luciferase Assay System	Promega Corporation, Madison WI, USA	Polarstar Optima plate reader	BMG Labtech GMBH, Ortenberg, Germany	Microsoft Excel, GraphPad Prism 4, and MATLAB	Primary Screen	1278	OR1076_Odor1278	1	PrimaryScreen.tsv	FigShare	10.6084/m9.figshare.979133	http://dx.doi.org/10.6084/m9.figshare.979133
OR1085	Luciferase assay	Dual-Glo Luciferase Assay System	Promega Corporation, Madison WI, USA	Polarstar Optima plate reader	BMG Labtech GMBH, Ortenberg, Germany	Microsoft Excel, GraphPad Prism 4, and MATLAB	Primary Screen	1278	OR1085_Odor1278	1	PrimaryScreen.tsv	FigShare	10.6084/m9.figshare.979133	http://dx.doi.org/10.6084/m9.figshare.979133
OR1095	Luciferase assay	Dual-Glo Luciferase Assay System	Promega Corporation, Madison WI, USA	Polarstar Optima plate reader	BMG Labtech GMBH, Ortenberg, Germany	Microsoft Excel, GraphPad Prism 4, and MATLAB	Primary Screen	1278	OR1095_Odor1278	1	PrimaryScreen.tsv	FigShare	10.6084/m9.figshare.979133	http://dx.doi.org/10.6084/m9.figshare.979133
OR1104	Luciferase assay	Dual-Glo Luciferase Assay System	Promega Corporation, Madison WI, USA	Polarstar Optima plate reader	BMG Labtech GMBH, Ortenberg, Germany	Microsoft Excel, GraphPad Prism 4, and MATLAB	Primary Screen	1278	OR1104_Odor1278	1	PrimaryScreen.tsv	FigShare	10.6084/m9.figshare.979133	http://dx.doi.org/10.6084/m9.figshare.979133
OR1114	Luciferase assay	Dual-Glo Luciferase Assay System	Promega Corporation, Madison WI, USA	Polarstar Optima plate reader	BMG Labtech GMBH, Ortenberg, Germany	Microsoft Excel, GraphPad Prism 4, and MATLAB	Primary Screen	1278	OR1114_Odor1278	1	PrimaryScreen.tsv	FigShare	10.6084/m9.figshare.979133	http://dx.doi.org/10.6084/m9.figshare.979133
OR1028	Luciferase assay	Dual-Glo Luciferase Assay System	Promega Corporation, Madison WI, USA	Polarstar Optima plate reader	BMG Labtech GMBH, Ortenberg, Germany	Microsoft Excel, GraphPad Prism 4, and MATLAB	Primary Screen	1278	OR1028_Odor1278	1	PrimaryScreen.tsv	FigShare	10.6084/m9.figshare.979133	http://dx.doi.org/10.6084/m9.figshare.979133
OR1036	Luciferase assay	Dual-Glo Luciferase Assay System	Promega Corporation, Madison WI, USA	Polarstar Optima plate reader	BMG Labtech GMBH, Ortenberg, Germany	Microsoft Excel, GraphPad Prism 4, and MATLAB	Primary Screen	1278	OR1036_Odor1278	1	PrimaryScreen.tsv	FigShare	10.6084/m9.figshare.979133	http://dx.doi.org/10.6084/m9.figshare.979133
OR1044	Luciferase assay	Dual-Glo Luciferase Assay System	Promega Corporation, Madison WI, USA	Polarstar Optima plate reader	BMG Labtech GMBH, Ortenberg, Germany	Microsoft Excel, GraphPad Prism 4, and MATLAB	Primary Screen	1278	OR1044_Odor1278	1	PrimaryScreen.tsv	FigShare	10.6084/m9.figshare.979133	http://dx.doi.org/10.6084/m9.figshare.979133
OR1053	Luciferase assay	Dual-Glo Luciferase Assay System	Promega Corporation, Madison WI, USA	Polarstar Optima plate reader	BMG Labtech GMBH, Ortenberg, Germany	Microsoft Excel, GraphPad Prism 4, and MATLAB	Primary Screen	1278	OR1053_Odor1278	1	PrimaryScreen.tsv	FigShare	10.6084/m9.figshare.979133	http://dx.doi.org/10.6084/m9.figshare.979133
OR1061	Luciferase assay	Dual-Glo Luciferase Assay System	Promega Corporation, Madison WI, USA	Polarstar Optima plate reader	BMG Labtech GMBH, Ortenberg, Germany	Microsoft Excel, GraphPad Prism 4, and MATLAB	Primary Screen	1278	OR1061_Odor1278	1	PrimaryScreen.tsv	FigShare	10.6084/m9.figshare.979133	http://dx.doi.org/10.6084/m9.figshare.979133
OR1069	Luciferase assay	Dual-Glo Luciferase Assay System	Promega Corporation, Madison WI, USA	Polarstar Optima plate reader	BMG Labtech GMBH, Ortenberg, Germany	Microsoft Excel, GraphPad Prism 4, and MATLAB	Primary Screen	1278	OR1069_Odor1278	1	PrimaryScreen.tsv	FigShare	10.6084/m9.figshare.979133	http://dx.doi.org/10.6084/m9.figshare.979133
OR1077	Luciferase assay	Dual-Glo Luciferase Assay System	Promega Corporation, Madison WI, USA	Polarstar Optima plate reader	BMG Labtech GMBH, Ortenberg, Germany	Microsoft Excel, GraphPad Prism 4, and MATLAB	Primary Screen	1278	OR1077_Odor1278	1	PrimaryScreen.tsv	FigShare	10.6084/m9.figshare.979133	http://dx.doi.org/10.6084/m9.figshare.979133
OR1086	Luciferase assay	Dual-Glo Luciferase Assay System	Promega Corporation, Madison WI, USA	Polarstar Optima plate reader	BMG Labtech GMBH, Ortenberg, Germany	Microsoft Excel, GraphPad Prism 4, and MATLAB	Primary Screen	1278	OR1086_Odor1278	1	PrimaryScreen.tsv	FigShare	10.6084/m9.figshare.979133	http://dx.doi.org/10.6084/m9.figshare.979133
OR1096	Luciferase assay	Dual-Glo Luciferase Assay System	Promega Corporation, Madison WI, USA	Polarstar Optima plate reader	BMG Labtech GMBH, Ortenberg, Germany	Microsoft Excel, GraphPad Prism 4, and MATLAB	Primary Screen	1278	OR1096_Odor1278	1	PrimaryScreen.tsv	FigShare	10.6084/m9.figshare.979133	http://dx.doi.org/10.6084/m9.figshare.979133
OR1105	Luciferase assay	Dual-Glo Luciferase Assay System	Promega Corporation, Madison WI, USA	Polarstar Optima plate reader	BMG Labtech GMBH, Ortenberg, Germany	Microsoft Excel, GraphPad Prism 4, and MATLAB	Primary Screen	1278	OR1105_Odor1278	1	PrimaryScreen.tsv	FigShare	10.6084/m9.figshare.979133	http://dx.doi.org/10.6084/m9.figshare.979133
OR1115	Luciferase assay	Dual-Glo Luciferase Assay System	Promega Corporation, Madison WI, USA	Polarstar Optima plate reader	BMG Labtech GMBH, Ortenberg, Germany	Microsoft Excel, GraphPad Prism 4, and MATLAB	Primary Screen	1278	OR1115_Odor1278	1	PrimaryScreen.tsv	FigShare	10.6084/m9.figshare.979133	http://dx.doi.org/10.6084/m9.figshare.979133
OR1029	Luciferase assay	Dual-Glo Luciferase Assay System	Promega Corporation, Madison WI, USA	Polarstar Optima plate reader	BMG Labtech GMBH, Ortenberg, Germany	Microsoft Excel, GraphPad Prism 4, and MATLAB	Primary Screen	1278	OR1029_Odor1278	1	PrimaryScreen.tsv	FigShare	10.6084/m9.figshare.979133	http://dx.doi.org/10.6084/m9.figshare.979133
OR1037	Luciferase assay	Dual-Glo Luciferase Assay System	Promega Corporation, Madison WI, USA	Polarstar Optima plate reader	BMG Labtech GMBH, Ortenberg, Germany	Microsoft Excel, GraphPad Prism 4, and MATLAB	Primary Screen	1278	OR1037_Odor1278	1	PrimaryScreen.tsv	FigShare	10.6084/m9.figshare.979133	http://dx.doi.org/10.6084/m9.figshare.979133
OR1045	Luciferase assay	Dual-Glo Luciferase Assay System	Promega Corporation, Madison WI, USA	Polarstar Optima plate reader	BMG Labtech GMBH, Ortenberg, Germany	Microsoft Excel, GraphPad Prism 4, and MATLAB	Primary Screen	1278	OR1045_Odor1278	1	PrimaryScreen.tsv	FigShare	10.6084/m9.figshare.979133	http://dx.doi.org/10.6084/m9.figshare.979133
OR1054	Luciferase assay	Dual-Glo Luciferase Assay System	Promega Corporation, Madison WI, USA	Polarstar Optima plate reader	BMG Labtech GMBH, Ortenberg, Germany	Microsoft Excel, GraphPad Prism 4, and MATLAB	Primary Screen	1278	OR1054_Odor1278	1	PrimaryScreen.tsv	FigShare	10.6084/m9.figshare.979133	http://dx.doi.org/10.6084/m9.figshare.979133
OR1062	Luciferase assay	Dual-Glo Luciferase Assay System	Promega Corporation, Madison WI, USA	Polarstar Optima plate reader	BMG Labtech GMBH, Ortenberg, Germany	Microsoft Excel, GraphPad Prism 4, and MATLAB	Primary Screen	1278	OR1062_Odor1278	1	PrimaryScreen.tsv	FigShare	10.6084/m9.figshare.979133	http://dx.doi.org/10.6084/m9.figshare.979133
OR1070	Luciferase assay	Dual-Glo Luciferase Assay System	Promega Corporation, Madison WI, USA	Polarstar Optima plate reader	BMG Labtech GMBH, Ortenberg, Germany	Microsoft Excel, GraphPad Prism 4, and MATLAB	Primary Screen	1278	OR1070_Odor1278	1	PrimaryScreen.tsv	FigShare	10.6084/m9.figshare.979133	http://dx.doi.org/10.6084/m9.figshare.979133
OR1078	Luciferase assay	Dual-Glo Luciferase Assay System	Promega Corporation, Madison WI, USA	Polarstar Optima plate reader	BMG Labtech GMBH, Ortenberg, Germany	Microsoft Excel, GraphPad Prism 4, and MATLAB	Primary Screen	1278	OR1078_Odor1278	1	PrimaryScreen.tsv	FigShare	10.6084/m9.figshare.979133	http://dx.doi.org/10.6084/m9.figshare.979133
OR1087	Luciferase assay	Dual-Glo Luciferase Assay System	Promega Corporation, Madison WI, USA	Polarstar Optima plate reader	BMG Labtech GMBH, Ortenberg, Germany	Microsoft Excel, GraphPad Prism 4, and MATLAB	Primary Screen	1278	OR1087_Odor1278	1	PrimaryScreen.tsv	FigShare	10.6084/m9.figshare.979133	http://dx.doi.org/10.6084/m9.figshare.979133
OR1097	Luciferase assay	Dual-Glo Luciferase Assay System	Promega Corporation, Madison WI, USA	Polarstar Optima plate reader	BMG Labtech GMBH, Ortenberg, Germany	Microsoft Excel, GraphPad Prism 4, and MATLAB	Primary Screen	1278	OR1097_Odor1278	1	PrimaryScreen.tsv	FigShare	10.6084/m9.figshare.979133	http://dx.doi.org/10.6084/m9.figshare.979133
OR1107	Luciferase assay	Dual-Glo Luciferase Assay System	Promega Corporation, Madison WI, USA	Polarstar Optima plate reader	BMG Labtech GMBH, Ortenberg, Germany	Microsoft Excel, GraphPad Prism 4, and MATLAB	Primary Screen	1278	OR1107_Odor1278	1	PrimaryScreen.tsv	FigShare	10.6084/m9.figshare.979133	http://dx.doi.org/10.6084/m9.figshare.979133
OR2147	Luciferase assay	Dual-Glo Luciferase Assay System	Promega Corporation, Madison WI, USA	Polarstar Optima plate reader	BMG Labtech GMBH, Ortenberg, Germany	Microsoft Excel, GraphPad Prism 4, and MATLAB	Primary Screen	1278	OR2147_Odor1278	7	PrimaryScreen.tsv	FigShare	10.6084/m9.figshare.979133	http://dx.doi.org/10.6084/m9.figshare.979133
OR1030	Luciferase assay	Dual-Glo Luciferase Assay System	Promega Corporation, Madison WI, USA	Polarstar Optima plate reader	BMG Labtech GMBH, Ortenberg, Germany	Microsoft Excel, GraphPad Prism 4, and MATLAB	Primary Screen	1278	OR1030_Odor1278	1	PrimaryScreen.tsv	FigShare	10.6084/m9.figshare.979133	http://dx.doi.org/10.6084/m9.figshare.979133
OR1038	Luciferase assay	Dual-Glo Luciferase Assay System	Promega Corporation, Madison WI, USA	Polarstar Optima plate reader	BMG Labtech GMBH, Ortenberg, Germany	Microsoft Excel, GraphPad Prism 4, and MATLAB	Primary Screen	1278	OR1038_Odor1278	1	PrimaryScreen.tsv	FigShare	10.6084/m9.figshare.979133	http://dx.doi.org/10.6084/m9.figshare.979133
OR1046	Luciferase assay	Dual-Glo Luciferase Assay System	Promega Corporation, Madison WI, USA	Polarstar Optima plate reader	BMG Labtech GMBH, Ortenberg, Germany	Microsoft Excel, GraphPad Prism 4, and MATLAB	Primary Screen	1278	OR1046_Odor1278	1	PrimaryScreen.tsv	FigShare	10.6084/m9.figshare.979133	http://dx.doi.org/10.6084/m9.figshare.979133
OR1055	Luciferase assay	Dual-Glo Luciferase Assay System	Promega Corporation, Madison WI, USA	Polarstar Optima plate reader	BMG Labtech GMBH, Ortenberg, Germany	Microsoft Excel, GraphPad Prism 4, and MATLAB	Primary Screen	1278	OR1055_Odor1278	1	PrimaryScreen.tsv	FigShare	10.6084/m9.figshare.979133	http://dx.doi.org/10.6084/m9.figshare.979133
OR1063	Luciferase assay	Dual-Glo Luciferase Assay System	Promega Corporation, Madison WI, USA	Polarstar Optima plate reader	BMG Labtech GMBH, Ortenberg, Germany	Microsoft Excel, GraphPad Prism 4, and MATLAB	Primary Screen	1278	OR1063_Odor1278	1	PrimaryScreen.tsv	FigShare	10.6084/m9.figshare.979133	http://dx.doi.org/10.6084/m9.figshare.979133
OR1071	Luciferase assay	Dual-Glo Luciferase Assay System	Promega Corporation, Madison WI, USA	Polarstar Optima plate reader	BMG Labtech GMBH, Ortenberg, Germany	Microsoft Excel, GraphPad Prism 4, and MATLAB	Primary Screen	1278	OR1071_Odor1278	1	PrimaryScreen.tsv	FigShare	10.6084/m9.figshare.979133	http://dx.doi.org/10.6084/m9.figshare.979133
OR1079	Luciferase assay	Dual-Glo Luciferase Assay System	Promega Corporation, Madison WI, USA	Polarstar Optima plate reader	BMG Labtech GMBH, Ortenberg, Germany	Microsoft Excel, GraphPad Prism 4, and MATLAB	Primary Screen	1278	OR1079_Odor1278	1	PrimaryScreen.tsv	FigShare	10.6084/m9.figshare.979133	http://dx.doi.org/10.6084/m9.figshare.979133
OR1088	Luciferase assay	Dual-Glo Luciferase Assay System	Promega Corporation, Madison WI, USA	Polarstar Optima plate reader	BMG Labtech GMBH, Ortenberg, Germany	Microsoft Excel, GraphPad Prism 4, and MATLAB	Primary Screen	1278	OR1088_Odor1278	1	PrimaryScreen.tsv	FigShare	10.6084/m9.figshare.979133	http://dx.doi.org/10.6084/m9.figshare.979133
OR1098	Luciferase assay	Dual-Glo Luciferase Assay System	Promega Corporation, Madison WI, USA	Polarstar Optima plate reader	BMG Labtech GMBH, Ortenberg, Germany	Microsoft Excel, GraphPad Prism 4, and MATLAB	Primary Screen	1278	OR1098_Odor1278	1	PrimaryScreen.tsv	FigShare	10.6084/m9.figshare.979133	http://dx.doi.org/10.6084/m9.figshare.979133
OR1108	Luciferase assay	Dual-Glo Luciferase Assay System	Promega Corporation, Madison WI, USA	Polarstar Optima plate reader	BMG Labtech GMBH, Ortenberg, Germany	Microsoft Excel, GraphPad Prism 4, and MATLAB	Primary Screen	1278	OR1108_Odor1278	1	PrimaryScreen.tsv	FigShare	10.6084/m9.figshare.979133	http://dx.doi.org/10.6084/m9.figshare.979133
OR1031	Luciferase assay	Dual-Glo Luciferase Assay System	Promega Corporation, Madison WI, USA	Polarstar Optima plate reader	BMG Labtech GMBH, Ortenberg, Germany	Microsoft Excel, GraphPad Prism 4, and MATLAB	Primary Screen	1278	OR1031_Odor1278	1	PrimaryScreen.tsv	FigShare	10.6084/m9.figshare.979133	http://dx.doi.org/10.6084/m9.figshare.979133
OR1039	Luciferase assay	Dual-Glo Luciferase Assay System	Promega Corporation, Madison WI, USA	Polarstar Optima plate reader	BMG Labtech GMBH, Ortenberg, Germany	Microsoft Excel, GraphPad Prism 4, and MATLAB	Primary Screen	1278	OR1039_Odor1278	1	PrimaryScreen.tsv	FigShare	10.6084/m9.figshare.979133	http://dx.doi.org/10.6084/m9.figshare.979133
OR1047	Luciferase assay	Dual-Glo Luciferase Assay System	Promega Corporation, Madison WI, USA	Polarstar Optima plate reader	BMG Labtech GMBH, Ortenberg, Germany	Microsoft Excel, GraphPad Prism 4, and MATLAB	Primary Screen	1278	OR1047_Odor1278	1	PrimaryScreen.tsv	FigShare	10.6084/m9.figshare.979133	http://dx.doi.org/10.6084/m9.figshare.979133
OR1056	Luciferase assay	Dual-Glo Luciferase Assay System	Promega Corporation, Madison WI, USA	Polarstar Optima plate reader	BMG Labtech GMBH, Ortenberg, Germany	Microsoft Excel, GraphPad Prism 4, and MATLAB	Primary Screen	1278	OR1056_Odor1278	1	PrimaryScreen.tsv	FigShare	10.6084/m9.figshare.979133	http://dx.doi.org/10.6084/m9.figshare.979133
OR1064	Luciferase assay	Dual-Glo Luciferase Assay System	Promega Corporation, Madison WI, USA	Polarstar Optima plate reader	BMG Labtech GMBH, Ortenberg, Germany	Microsoft Excel, GraphPad Prism 4, and MATLAB	Primary Screen	1278	OR1064_Odor1278	1	PrimaryScreen.tsv	FigShare	10.6084/m9.figshare.979133	http://dx.doi.org/10.6084/m9.figshare.979133
OR1072	Luciferase assay	Dual-Glo Luciferase Assay System	Promega Corporation, Madison WI, USA	Polarstar Optima plate reader	BMG Labtech GMBH, Ortenberg, Germany	Microsoft Excel, GraphPad Prism 4, and MATLAB	Primary Screen	1278	OR1072_Odor1278	1	PrimaryScreen.tsv	FigShare	10.6084/m9.figshare.979133	http://dx.doi.org/10.6084/m9.figshare.979133
OR1080	Luciferase assay	Dual-Glo Luciferase Assay System	Promega Corporation, Madison WI, USA	Polarstar Optima plate reader	BMG Labtech GMBH, Ortenberg, Germany	Microsoft Excel, GraphPad Prism 4, and MATLAB	Primary Screen	1278	OR1080_Odor1278	1	PrimaryScreen.tsv	FigShare	10.6084/m9.figshare.979133	http://dx.doi.org/10.6084/m9.figshare.979133
OR1089	Luciferase assay	Dual-Glo Luciferase Assay System	Promega Corporation, Madison WI, USA	Polarstar Optima plate reader	BMG Labtech GMBH, Ortenberg, Germany	Microsoft Excel, GraphPad Prism 4, and MATLAB	Primary Screen	1278	OR1089_Odor1278	1	PrimaryScreen.tsv	FigShare	10.6084/m9.figshare.979133	http://dx.doi.org/10.6084/m9.figshare.979133
OR1100	Luciferase assay	Dual-Glo Luciferase Assay System	Promega Corporation, Madison WI, USA	Polarstar Optima plate reader	BMG Labtech GMBH, Ortenberg, Germany	Microsoft Excel, GraphPad Prism 4, and MATLAB	Primary Screen	1278	OR1100_Odor1278	1	PrimaryScreen.tsv	FigShare	10.6084/m9.figshare.979133	http://dx.doi.org/10.6084/m9.figshare.979133
OR1109	Luciferase assay	Dual-Glo Luciferase Assay System	Promega Corporation, Madison WI, USA	Polarstar Optima plate reader	BMG Labtech GMBH, Ortenberg, Germany	Microsoft Excel, GraphPad Prism 4, and MATLAB	Primary Screen	1278	OR1109_Odor1278	1	PrimaryScreen.tsv	FigShare	10.6084/m9.figshare.979133	http://dx.doi.org/10.6084/m9.figshare.979133
OR2092	Luciferase assay	Dual-Glo Luciferase Assay System	Promega Corporation, Madison WI, USA	Polarstar Optima plate reader	BMG Labtech GMBH, Ortenberg, Germany	Microsoft Excel, GraphPad Prism 4, and MATLAB	Primary Screen	1278	OR2092_Odor1278	7	PrimaryScreen.tsv	FigShare	10.6084/m9.figshare.979133	http://dx.doi.org/10.6084/m9.figshare.979133
OR1128	Luciferase assay	Dual-Glo Luciferase Assay System	Promega Corporation, Madison WI, USA	Polarstar Optima plate reader	BMG Labtech GMBH, Ortenberg, Germany	Microsoft Excel, GraphPad Prism 4, and MATLAB	Primary Screen	1116	OR1128_Odor1116	1	PrimaryScreen.tsv	FigShare	10.6084/m9.figshare.979133	http://dx.doi.org/10.6084/m9.figshare.979133
OR1136	Luciferase assay	Dual-Glo Luciferase Assay System	Promega Corporation, Madison WI, USA	Polarstar Optima plate reader	BMG Labtech GMBH, Ortenberg, Germany	Microsoft Excel, GraphPad Prism 4, and MATLAB	Primary Screen	1116	OR1136_Odor1116	1	PrimaryScreen.tsv	FigShare	10.6084/m9.figshare.979133	http://dx.doi.org/10.6084/m9.figshare.979133
OR1148	Luciferase assay	Dual-Glo Luciferase Assay System	Promega Corporation, Madison WI, USA	Polarstar Optima plate reader	BMG Labtech GMBH, Ortenberg, Germany	Microsoft Excel, GraphPad Prism 4, and MATLAB	Primary Screen	1116	OR1148_Odor1116	1	PrimaryScreen.tsv	FigShare	10.6084/m9.figshare.979133	http://dx.doi.org/10.6084/m9.figshare.979133
OR1158	Luciferase assay	Dual-Glo Luciferase Assay System	Promega Corporation, Madison WI, USA	Polarstar Optima plate reader	BMG Labtech GMBH, Ortenberg, Germany	Microsoft Excel, GraphPad Prism 4, and MATLAB	Primary Screen	1116	OR1158_Odor1116	1	PrimaryScreen.tsv	FigShare	10.6084/m9.figshare.979133	http://dx.doi.org/10.6084/m9.figshare.979133
OR1168	Luciferase assay	Dual-Glo Luciferase Assay System	Promega Corporation, Madison WI, USA	Polarstar Optima plate reader	BMG Labtech GMBH, Ortenberg, Germany	Microsoft Excel, GraphPad Prism 4, and MATLAB	Primary Screen	1116	OR1168_Odor1116	1	PrimaryScreen.tsv	FigShare	10.6084/m9.figshare.979133	http://dx.doi.org/10.6084/m9.figshare.979133
OR1179	Luciferase assay	Dual-Glo Luciferase Assay System	Promega Corporation, Madison WI, USA	Polarstar Optima plate reader	BMG Labtech GMBH, Ortenberg, Germany	Microsoft Excel, GraphPad Prism 4, and MATLAB	Primary Screen	1116	OR1179_Odor1116	1	PrimaryScreen.tsv	FigShare	10.6084/m9.figshare.979133	http://dx.doi.org/10.6084/m9.figshare.979133
OR1188	Luciferase assay	Dual-Glo Luciferase Assay System	Promega Corporation, Madison WI, USA	Polarstar Optima plate reader	BMG Labtech GMBH, Ortenberg, Germany	Microsoft Excel, GraphPad Prism 4, and MATLAB	Primary Screen	1116	OR1188_Odor1116	1	PrimaryScreen.tsv	FigShare	10.6084/m9.figshare.979133	http://dx.doi.org/10.6084/m9.figshare.979133
OR1196	Luciferase assay	Dual-Glo Luciferase Assay System	Promega Corporation, Madison WI, USA	Polarstar Optima plate reader	BMG Labtech GMBH, Ortenberg, Germany	Microsoft Excel, GraphPad Prism 4, and MATLAB	Primary Screen	1116	OR1196_Odor1116	1	PrimaryScreen.tsv	FigShare	10.6084/m9.figshare.979133	http://dx.doi.org/10.6084/m9.figshare.979133
OR1206	Luciferase assay	Dual-Glo Luciferase Assay System	Promega Corporation, Madison WI, USA	Polarstar Optima plate reader	BMG Labtech GMBH, Ortenberg, Germany	Microsoft Excel, GraphPad Prism 4, and MATLAB	Primary Screen	1116	OR1206_Odor1116	1	PrimaryScreen.tsv	FigShare	10.6084/m9.figshare.979133	http://dx.doi.org/10.6084/m9.figshare.979133
OR1215	Luciferase assay	Dual-Glo Luciferase Assay System	Promega Corporation, Madison WI, USA	Polarstar Optima plate reader	BMG Labtech GMBH, Ortenberg, Germany	Microsoft Excel, GraphPad Prism 4, and MATLAB	Primary Screen	1116	OR1215_Odor1116	1	PrimaryScreen.tsv	FigShare	10.6084/m9.figshare.979133	http://dx.doi.org/10.6084/m9.figshare.979133
OR1224	Luciferase assay	Dual-Glo Luciferase Assay System	Promega Corporation, Madison WI, USA	Polarstar Optima plate reader	BMG Labtech GMBH, Ortenberg, Germany	Microsoft Excel, GraphPad Prism 4, and MATLAB	Primary Screen	1116	OR1224_Odor1116	1	PrimaryScreen.tsv	FigShare	10.6084/m9.figshare.979133	http://dx.doi.org/10.6084/m9.figshare.979133
OR1129	Luciferase assay	Dual-Glo Luciferase Assay System	Promega Corporation, Madison WI, USA	Polarstar Optima plate reader	BMG Labtech GMBH, Ortenberg, Germany	Microsoft Excel, GraphPad Prism 4, and MATLAB	Primary Screen	1116	OR1129_Odor1116	1	PrimaryScreen.tsv	FigShare	10.6084/m9.figshare.979133	http://dx.doi.org/10.6084/m9.figshare.979133
OR1137	Luciferase assay	Dual-Glo Luciferase Assay System	Promega Corporation, Madison WI, USA	Polarstar Optima plate reader	BMG Labtech GMBH, Ortenberg, Germany	Microsoft Excel, GraphPad Prism 4, and MATLAB	Primary Screen	1116	OR1137_Odor1116	1	PrimaryScreen.tsv	FigShare	10.6084/m9.figshare.979133	http://dx.doi.org/10.6084/m9.figshare.979133
OR1149	Luciferase assay	Dual-Glo Luciferase Assay System	Promega Corporation, Madison WI, USA	Polarstar Optima plate reader	BMG Labtech GMBH, Ortenberg, Germany	Microsoft Excel, GraphPad Prism 4, and MATLAB	Primary Screen	1116	OR1149_Odor1116	1	PrimaryScreen.tsv	FigShare	10.6084/m9.figshare.979133	http://dx.doi.org/10.6084/m9.figshare.979133
OR1161	Luciferase assay	Dual-Glo Luciferase Assay System	Promega Corporation, Madison WI, USA	Polarstar Optima plate reader	BMG Labtech GMBH, Ortenberg, Germany	Microsoft Excel, GraphPad Prism 4, and MATLAB	Primary Screen	1116	OR1161_Odor1116	1	PrimaryScreen.tsv	FigShare	10.6084/m9.figshare.979133	http://dx.doi.org/10.6084/m9.figshare.979133
OR1170	Luciferase assay	Dual-Glo Luciferase Assay System	Promega Corporation, Madison WI, USA	Polarstar Optima plate reader	BMG Labtech GMBH, Ortenberg, Germany	Microsoft Excel, GraphPad Prism 4, and MATLAB	Primary Screen	1116	OR1170_Odor1116	1	PrimaryScreen.tsv	FigShare	10.6084/m9.figshare.979133	http://dx.doi.org/10.6084/m9.figshare.979133
OR1180	Luciferase assay	Dual-Glo Luciferase Assay System	Promega Corporation, Madison WI, USA	Polarstar Optima plate reader	BMG Labtech GMBH, Ortenberg, Germany	Microsoft Excel, GraphPad Prism 4, and MATLAB	Primary Screen	1116	OR1180_Odor1116	1	PrimaryScreen.tsv	FigShare	10.6084/m9.figshare.979133	http://dx.doi.org/10.6084/m9.figshare.979133
OR1189	Luciferase assay	Dual-Glo Luciferase Assay System	Promega Corporation, Madison WI, USA	Polarstar Optima plate reader	BMG Labtech GMBH, Ortenberg, Germany	Microsoft Excel, GraphPad Prism 4, and MATLAB	Primary Screen	1116	OR1189_Odor1116	1	PrimaryScreen.tsv	FigShare	10.6084/m9.figshare.979133	http://dx.doi.org/10.6084/m9.figshare.979133
OR1198	Luciferase assay	Dual-Glo Luciferase Assay System	Promega Corporation, Madison WI, USA	Polarstar Optima plate reader	BMG Labtech GMBH, Ortenberg, Germany	Microsoft Excel, GraphPad Prism 4, and MATLAB	Primary Screen	1116	OR1198_Odor1116	1	PrimaryScreen.tsv	FigShare	10.6084/m9.figshare.979133	http://dx.doi.org/10.6084/m9.figshare.979133
OR1207	Luciferase assay	Dual-Glo Luciferase Assay System	Promega Corporation, Madison WI, USA	Polarstar Optima plate reader	BMG Labtech GMBH, Ortenberg, Germany	Microsoft Excel, GraphPad Prism 4, and MATLAB	Primary Screen	1116	OR1207_Odor1116	1	PrimaryScreen.tsv	FigShare	10.6084/m9.figshare.979133	http://dx.doi.org/10.6084/m9.figshare.979133
OR1216	Luciferase assay	Dual-Glo Luciferase Assay System	Promega Corporation, Madison WI, USA	Polarstar Optima plate reader	BMG Labtech GMBH, Ortenberg, Germany	Microsoft Excel, GraphPad Prism 4, and MATLAB	Primary Screen	1116	OR1216_Odor1116	1	PrimaryScreen.tsv	FigShare	10.6084/m9.figshare.979133	http://dx.doi.org/10.6084/m9.figshare.979133
OR1225	Luciferase assay	Dual-Glo Luciferase Assay System	Promega Corporation, Madison WI, USA	Polarstar Optima plate reader	BMG Labtech GMBH, Ortenberg, Germany	Microsoft Excel, GraphPad Prism 4, and MATLAB	Primary Screen	1116	OR1225_Odor1116	1	PrimaryScreen.tsv	FigShare	10.6084/m9.figshare.979133	http://dx.doi.org/10.6084/m9.figshare.979133
OR1130	Luciferase assay	Dual-Glo Luciferase Assay System	Promega Corporation, Madison WI, USA	Polarstar Optima plate reader	BMG Labtech GMBH, Ortenberg, Germany	Microsoft Excel, GraphPad Prism 4, and MATLAB	Primary Screen	1116	OR1130_Odor1116	1	PrimaryScreen.tsv	FigShare	10.6084/m9.figshare.979133	http://dx.doi.org/10.6084/m9.figshare.979133
OR1138	Luciferase assay	Dual-Glo Luciferase Assay System	Promega Corporation, Madison WI, USA	Polarstar Optima plate reader	BMG Labtech GMBH, Ortenberg, Germany	Microsoft Excel, GraphPad Prism 4, and MATLAB	Primary Screen	1116	OR1138_Odor1116	1	PrimaryScreen.tsv	FigShare	10.6084/m9.figshare.979133	http://dx.doi.org/10.6084/m9.figshare.979133
OR1150	Luciferase assay	Dual-Glo Luciferase Assay System	Promega Corporation, Madison WI, USA	Polarstar Optima plate reader	BMG Labtech GMBH, Ortenberg, Germany	Microsoft Excel, GraphPad Prism 4, and MATLAB	Primary Screen	1116	OR1150_Odor1116	1	PrimaryScreen.tsv	FigShare	10.6084/m9.figshare.979133	http://dx.doi.org/10.6084/m9.figshare.979133
OR1162	Luciferase assay	Dual-Glo Luciferase Assay System	Promega Corporation, Madison WI, USA	Polarstar Optima plate reader	BMG Labtech GMBH, Ortenberg, Germany	Microsoft Excel, GraphPad Prism 4, and MATLAB	Primary Screen	1116	OR1162_Odor1116	1	PrimaryScreen.tsv	FigShare	10.6084/m9.figshare.979133	http://dx.doi.org/10.6084/m9.figshare.979133
OR1171	Luciferase assay	Dual-Glo Luciferase Assay System	Promega Corporation, Madison WI, USA	Polarstar Optima plate reader	BMG Labtech GMBH, Ortenberg, Germany	Microsoft Excel, GraphPad Prism 4, and MATLAB	Primary Screen	1116	OR1171_Odor1116	1	PrimaryScreen.tsv	FigShare	10.6084/m9.figshare.979133	http://dx.doi.org/10.6084/m9.figshare.979133
OR1181	Luciferase assay	Dual-Glo Luciferase Assay System	Promega Corporation, Madison WI, USA	Polarstar Optima plate reader	BMG Labtech GMBH, Ortenberg, Germany	Microsoft Excel, GraphPad Prism 4, and MATLAB	Primary Screen	1116	OR1181_Odor1116	1	PrimaryScreen.tsv	FigShare	10.6084/m9.figshare.979133	http://dx.doi.org/10.6084/m9.figshare.979133
OR1190	Luciferase assay	Dual-Glo Luciferase Assay System	Promega Corporation, Madison WI, USA	Polarstar Optima plate reader	BMG Labtech GMBH, Ortenberg, Germany	Microsoft Excel, GraphPad Prism 4, and MATLAB	Primary Screen	1116	OR1190_Odor1116	1	PrimaryScreen.tsv	FigShare	10.6084/m9.figshare.979133	http://dx.doi.org/10.6084/m9.figshare.979133
OR1199	Luciferase assay	Dual-Glo Luciferase Assay System	Promega Corporation, Madison WI, USA	Polarstar Optima plate reader	BMG Labtech GMBH, Ortenberg, Germany	Microsoft Excel, GraphPad Prism 4, and MATLAB	Primary Screen	1116	OR1199_Odor1116	1	PrimaryScreen.tsv	FigShare	10.6084/m9.figshare.979133	http://dx.doi.org/10.6084/m9.figshare.979133
OR1208	Luciferase assay	Dual-Glo Luciferase Assay System	Promega Corporation, Madison WI, USA	Polarstar Optima plate reader	BMG Labtech GMBH, Ortenberg, Germany	Microsoft Excel, GraphPad Prism 4, and MATLAB	Primary Screen	1116	OR1208_Odor1116	1	PrimaryScreen.tsv	FigShare	10.6084/m9.figshare.979133	http://dx.doi.org/10.6084/m9.figshare.979133
OR1217	Luciferase assay	Dual-Glo Luciferase Assay System	Promega Corporation, Madison WI, USA	Polarstar Optima plate reader	BMG Labtech GMBH, Ortenberg, Germany	Microsoft Excel, GraphPad Prism 4, and MATLAB	Primary Screen	1116	OR1217_Odor1116	1	PrimaryScreen.tsv	FigShare	10.6084/m9.figshare.979133	http://dx.doi.org/10.6084/m9.figshare.979133
OR1226	Luciferase assay	Dual-Glo Luciferase Assay System	Promega Corporation, Madison WI, USA	Polarstar Optima plate reader	BMG Labtech GMBH, Ortenberg, Germany	Microsoft Excel, GraphPad Prism 4, and MATLAB	Primary Screen	1116	OR1226_Odor1116	1	PrimaryScreen.tsv	FigShare	10.6084/m9.figshare.979133	http://dx.doi.org/10.6084/m9.figshare.979133
OR1131	Luciferase assay	Dual-Glo Luciferase Assay System	Promega Corporation, Madison WI, USA	Polarstar Optima plate reader	BMG Labtech GMBH, Ortenberg, Germany	Microsoft Excel, GraphPad Prism 4, and MATLAB	Primary Screen	1116	OR1131_Odor1116	1	PrimaryScreen.tsv	FigShare	10.6084/m9.figshare.979133	http://dx.doi.org/10.6084/m9.figshare.979133
OR1139	Luciferase assay	Dual-Glo Luciferase Assay System	Promega Corporation, Madison WI, USA	Polarstar Optima plate reader	BMG Labtech GMBH, Ortenberg, Germany	Microsoft Excel, GraphPad Prism 4, and MATLAB	Primary Screen	1116	OR1139_Odor1116	1	PrimaryScreen.tsv	FigShare	10.6084/m9.figshare.979133	http://dx.doi.org/10.6084/m9.figshare.979133
OR1151	Luciferase assay	Dual-Glo Luciferase Assay System	Promega Corporation, Madison WI, USA	Polarstar Optima plate reader	BMG Labtech GMBH, Ortenberg, Germany	Microsoft Excel, GraphPad Prism 4, and MATLAB	Primary Screen	1116	OR1151_Odor1116	1	PrimaryScreen.tsv	FigShare	10.6084/m9.figshare.979133	http://dx.doi.org/10.6084/m9.figshare.979133
OR1163	Luciferase assay	Dual-Glo Luciferase Assay System	Promega Corporation, Madison WI, USA	Polarstar Optima plate reader	BMG Labtech GMBH, Ortenberg, Germany	Microsoft Excel, GraphPad Prism 4, and MATLAB	Primary Screen	1116	OR1163_Odor1116	1	PrimaryScreen.tsv	FigShare	10.6084/m9.figshare.979133	http://dx.doi.org/10.6084/m9.figshare.979133
OR1172	Luciferase assay	Dual-Glo Luciferase Assay System	Promega Corporation, Madison WI, USA	Polarstar Optima plate reader	BMG Labtech GMBH, Ortenberg, Germany	Microsoft Excel, GraphPad Prism 4, and MATLAB	Primary Screen	1116	OR1172_Odor1116	1	PrimaryScreen.tsv	FigShare	10.6084/m9.figshare.979133	http://dx.doi.org/10.6084/m9.figshare.979133
OR1182	Luciferase assay	Dual-Glo Luciferase Assay System	Promega Corporation, Madison WI, USA	Polarstar Optima plate reader	BMG Labtech GMBH, Ortenberg, Germany	Microsoft Excel, GraphPad Prism 4, and MATLAB	Primary Screen	1116	OR1182_Odor1116	1	PrimaryScreen.tsv	FigShare	10.6084/m9.figshare.979133	http://dx.doi.org/10.6084/m9.figshare.979133
OR1191	Luciferase assay	Dual-Glo Luciferase Assay System	Promega Corporation, Madison WI, USA	Polarstar Optima plate reader	BMG Labtech GMBH, Ortenberg, Germany	Microsoft Excel, GraphPad Prism 4, and MATLAB	Primary Screen	1116	OR1191_Odor1116	1	PrimaryScreen.tsv	FigShare	10.6084/m9.figshare.979133	http://dx.doi.org/10.6084/m9.figshare.979133
OR1200	Luciferase assay	Dual-Glo Luciferase Assay System	Promega Corporation, Madison WI, USA	Polarstar Optima plate reader	BMG Labtech GMBH, Ortenberg, Germany	Microsoft Excel, GraphPad Prism 4, and MATLAB	Primary Screen	1116	OR1200_Odor1116	1	PrimaryScreen.tsv	FigShare	10.6084/m9.figshare.979133	http://dx.doi.org/10.6084/m9.figshare.979133
OR1209	Luciferase assay	Dual-Glo Luciferase Assay System	Promega Corporation, Madison WI, USA	Polarstar Optima plate reader	BMG Labtech GMBH, Ortenberg, Germany	Microsoft Excel, GraphPad Prism 4, and MATLAB	Primary Screen	1116	OR1209_Odor1116	1	PrimaryScreen.tsv	FigShare	10.6084/m9.figshare.979133	http://dx.doi.org/10.6084/m9.figshare.979133
OR1218	Luciferase assay	Dual-Glo Luciferase Assay System	Promega Corporation, Madison WI, USA	Polarstar Optima plate reader	BMG Labtech GMBH, Ortenberg, Germany	Microsoft Excel, GraphPad Prism 4, and MATLAB	Primary Screen	1116	OR1218_Odor1116	1	PrimaryScreen.tsv	FigShare	10.6084/m9.figshare.979133	http://dx.doi.org/10.6084/m9.figshare.979133
OR1227	Luciferase assay	Dual-Glo Luciferase Assay System	Promega Corporation, Madison WI, USA	Polarstar Optima plate reader	BMG Labtech GMBH, Ortenberg, Germany	Microsoft Excel, GraphPad Prism 4, and MATLAB	Primary Screen	1116	OR1227_Odor1116	1	PrimaryScreen.tsv	FigShare	10.6084/m9.figshare.979133	http://dx.doi.org/10.6084/m9.figshare.979133
OR1132	Luciferase assay	Dual-Glo Luciferase Assay System	Promega Corporation, Madison WI, USA	Polarstar Optima plate reader	BMG Labtech GMBH, Ortenberg, Germany	Microsoft Excel, GraphPad Prism 4, and MATLAB	Primary Screen	1116	OR1132_Odor1116	1	PrimaryScreen.tsv	FigShare	10.6084/m9.figshare.979133	http://dx.doi.org/10.6084/m9.figshare.979133
OR1141	Luciferase assay	Dual-Glo Luciferase Assay System	Promega Corporation, Madison WI, USA	Polarstar Optima plate reader	BMG Labtech GMBH, Ortenberg, Germany	Microsoft Excel, GraphPad Prism 4, and MATLAB	Primary Screen	1116	OR1141_Odor1116	1	PrimaryScreen.tsv	FigShare	10.6084/m9.figshare.979133	http://dx.doi.org/10.6084/m9.figshare.979133
OR1154	Luciferase assay	Dual-Glo Luciferase Assay System	Promega Corporation, Madison WI, USA	Polarstar Optima plate reader	BMG Labtech GMBH, Ortenberg, Germany	Microsoft Excel, GraphPad Prism 4, and MATLAB	Primary Screen	1116	OR1154_Odor1116	1	PrimaryScreen.tsv	FigShare	10.6084/m9.figshare.979133	http://dx.doi.org/10.6084/m9.figshare.979133
OR1164	Luciferase assay	Dual-Glo Luciferase Assay System	Promega Corporation, Madison WI, USA	Polarstar Optima plate reader	BMG Labtech GMBH, Ortenberg, Germany	Microsoft Excel, GraphPad Prism 4, and MATLAB	Primary Screen	1116	OR1164_Odor1116	1	PrimaryScreen.tsv	FigShare	10.6084/m9.figshare.979133	http://dx.doi.org/10.6084/m9.figshare.979133
OR1174	Luciferase assay	Dual-Glo Luciferase Assay System	Promega Corporation, Madison WI, USA	Polarstar Optima plate reader	BMG Labtech GMBH, Ortenberg, Germany	Microsoft Excel, GraphPad Prism 4, and MATLAB	Primary Screen	1116	OR1174_Odor1116	1	PrimaryScreen.tsv	FigShare	10.6084/m9.figshare.979133	http://dx.doi.org/10.6084/m9.figshare.979133
OR1183	Luciferase assay	Dual-Glo Luciferase Assay System	Promega Corporation, Madison WI, USA	Polarstar Optima plate reader	BMG Labtech GMBH, Ortenberg, Germany	Microsoft Excel, GraphPad Prism 4, and MATLAB	Primary Screen	1116	OR1183_Odor1116	1	PrimaryScreen.tsv	FigShare	10.6084/m9.figshare.979133	http://dx.doi.org/10.6084/m9.figshare.979133
OR1192	Luciferase assay	Dual-Glo Luciferase Assay System	Promega Corporation, Madison WI, USA	Polarstar Optima plate reader	BMG Labtech GMBH, Ortenberg, Germany	Microsoft Excel, GraphPad Prism 4, and MATLAB	Primary Screen	1116	OR1192_Odor1116	1	PrimaryScreen.tsv	FigShare	10.6084/m9.figshare.979133	http://dx.doi.org/10.6084/m9.figshare.979133
OR1202	Luciferase assay	Dual-Glo Luciferase Assay System	Promega Corporation, Madison WI, USA	Polarstar Optima plate reader	BMG Labtech GMBH, Ortenberg, Germany	Microsoft Excel, GraphPad Prism 4, and MATLAB	Primary Screen	1116	OR1202_Odor1116	1	PrimaryScreen.tsv	FigShare	10.6084/m9.figshare.979133	http://dx.doi.org/10.6084/m9.figshare.979133
OR1210	Luciferase assay	Dual-Glo Luciferase Assay System	Promega Corporation, Madison WI, USA	Polarstar Optima plate reader	BMG Labtech GMBH, Ortenberg, Germany	Microsoft Excel, GraphPad Prism 4, and MATLAB	Primary Screen	1116	OR1210_Odor1116	1	PrimaryScreen.tsv	FigShare	10.6084/m9.figshare.979133	http://dx.doi.org/10.6084/m9.figshare.979133
OR1219	Luciferase assay	Dual-Glo Luciferase Assay System	Promega Corporation, Madison WI, USA	Polarstar Optima plate reader	BMG Labtech GMBH, Ortenberg, Germany	Microsoft Excel, GraphPad Prism 4, and MATLAB	Primary Screen	1116	OR1219_Odor1116	1	PrimaryScreen.tsv	FigShare	10.6084/m9.figshare.979133	http://dx.doi.org/10.6084/m9.figshare.979133
OR1228	Luciferase assay	Dual-Glo Luciferase Assay System	Promega Corporation, Madison WI, USA	Polarstar Optima plate reader	BMG Labtech GMBH, Ortenberg, Germany	Microsoft Excel, GraphPad Prism 4, and MATLAB	Primary Screen	1116	OR1228_Odor1116	1	PrimaryScreen.tsv	FigShare	10.6084/m9.figshare.979133	http://dx.doi.org/10.6084/m9.figshare.979133
OR1133	Luciferase assay	Dual-Glo Luciferase Assay System	Promega Corporation, Madison WI, USA	Polarstar Optima plate reader	BMG Labtech GMBH, Ortenberg, Germany	Microsoft Excel, GraphPad Prism 4, and MATLAB	Primary Screen	1116	OR1133_Odor1116	1	PrimaryScreen.tsv	FigShare	10.6084/m9.figshare.979133	http://dx.doi.org/10.6084/m9.figshare.979133
OR1142	Luciferase assay	Dual-Glo Luciferase Assay System	Promega Corporation, Madison WI, USA	Polarstar Optima plate reader	BMG Labtech GMBH, Ortenberg, Germany	Microsoft Excel, GraphPad Prism 4, and MATLAB	Primary Screen	1116	OR1142_Odor1116	1	PrimaryScreen.tsv	FigShare	10.6084/m9.figshare.979133	http://dx.doi.org/10.6084/m9.figshare.979133
OR1155	Luciferase assay	Dual-Glo Luciferase Assay System	Promega Corporation, Madison WI, USA	Polarstar Optima plate reader	BMG Labtech GMBH, Ortenberg, Germany	Microsoft Excel, GraphPad Prism 4, and MATLAB	Primary Screen	1116	OR1155_Odor1116	1	PrimaryScreen.tsv	FigShare	10.6084/m9.figshare.979133	http://dx.doi.org/10.6084/m9.figshare.979133
OR1165	Luciferase assay	Dual-Glo Luciferase Assay System	Promega Corporation, Madison WI, USA	Polarstar Optima plate reader	BMG Labtech GMBH, Ortenberg, Germany	Microsoft Excel, GraphPad Prism 4, and MATLAB	Primary Screen	1116	OR1165_Odor1116	1	PrimaryScreen.tsv	FigShare	10.6084/m9.figshare.979133	http://dx.doi.org/10.6084/m9.figshare.979133
OR1175	Luciferase assay	Dual-Glo Luciferase Assay System	Promega Corporation, Madison WI, USA	Polarstar Optima plate reader	BMG Labtech GMBH, Ortenberg, Germany	Microsoft Excel, GraphPad Prism 4, and MATLAB	Primary Screen	1116	OR1175_Odor1116	1	PrimaryScreen.tsv	FigShare	10.6084/m9.figshare.979133	http://dx.doi.org/10.6084/m9.figshare.979133
OR1184	Luciferase assay	Dual-Glo Luciferase Assay System	Promega Corporation, Madison WI, USA	Polarstar Optima plate reader	BMG Labtech GMBH, Ortenberg, Germany	Microsoft Excel, GraphPad Prism 4, and MATLAB	Primary Screen	1116	OR1184_Odor1116	1	PrimaryScreen.tsv	FigShare	10.6084/m9.figshare.979133	http://dx.doi.org/10.6084/m9.figshare.979133
OR1193	Luciferase assay	Dual-Glo Luciferase Assay System	Promega Corporation, Madison WI, USA	Polarstar Optima plate reader	BMG Labtech GMBH, Ortenberg, Germany	Microsoft Excel, GraphPad Prism 4, and MATLAB	Primary Screen	1116	OR1193_Odor1116	1	PrimaryScreen.tsv	FigShare	10.6084/m9.figshare.979133	http://dx.doi.org/10.6084/m9.figshare.979133
OR1203	Luciferase assay	Dual-Glo Luciferase Assay System	Promega Corporation, Madison WI, USA	Polarstar Optima plate reader	BMG Labtech GMBH, Ortenberg, Germany	Microsoft Excel, GraphPad Prism 4, and MATLAB	Primary Screen	1116	OR1203_Odor1116	1	PrimaryScreen.tsv	FigShare	10.6084/m9.figshare.979133	http://dx.doi.org/10.6084/m9.figshare.979133
OR1211	Luciferase assay	Dual-Glo Luciferase Assay System	Promega Corporation, Madison WI, USA	Polarstar Optima plate reader	BMG Labtech GMBH, Ortenberg, Germany	Microsoft Excel, GraphPad Prism 4, and MATLAB	Primary Screen	1116	OR1211_Odor1116	1	PrimaryScreen.tsv	FigShare	10.6084/m9.figshare.979133	http://dx.doi.org/10.6084/m9.figshare.979133
OR1220	Luciferase assay	Dual-Glo Luciferase Assay System	Promega Corporation, Madison WI, USA	Polarstar Optima plate reader	BMG Labtech GMBH, Ortenberg, Germany	Microsoft Excel, GraphPad Prism 4, and MATLAB	Primary Screen	1116	OR1220_Odor1116	1	PrimaryScreen.tsv	FigShare	10.6084/m9.figshare.979133	http://dx.doi.org/10.6084/m9.figshare.979133
OR1134	Luciferase assay	Dual-Glo Luciferase Assay System	Promega Corporation, Madison WI, USA	Polarstar Optima plate reader	BMG Labtech GMBH, Ortenberg, Germany	Microsoft Excel, GraphPad Prism 4, and MATLAB	Primary Screen	1116	OR1134_Odor1116	1	PrimaryScreen.tsv	FigShare	10.6084/m9.figshare.979133	http://dx.doi.org/10.6084/m9.figshare.979133
OR1143	Luciferase assay	Dual-Glo Luciferase Assay System	Promega Corporation, Madison WI, USA	Polarstar Optima plate reader	BMG Labtech GMBH, Ortenberg, Germany	Microsoft Excel, GraphPad Prism 4, and MATLAB	Primary Screen	1116	OR1143_Odor1116	1	PrimaryScreen.tsv	FigShare	10.6084/m9.figshare.979133	http://dx.doi.org/10.6084/m9.figshare.979133
OR1156	Luciferase assay	Dual-Glo Luciferase Assay System	Promega Corporation, Madison WI, USA	Polarstar Optima plate reader	BMG Labtech GMBH, Ortenberg, Germany	Microsoft Excel, GraphPad Prism 4, and MATLAB	Primary Screen	1116	OR1156_Odor1116	1	PrimaryScreen.tsv	FigShare	10.6084/m9.figshare.979133	http://dx.doi.org/10.6084/m9.figshare.979133
OR1166	Luciferase assay	Dual-Glo Luciferase Assay System	Promega Corporation, Madison WI, USA	Polarstar Optima plate reader	BMG Labtech GMBH, Ortenberg, Germany	Microsoft Excel, GraphPad Prism 4, and MATLAB	Primary Screen	1116	OR1166_Odor1116	1	PrimaryScreen.tsv	FigShare	10.6084/m9.figshare.979133	http://dx.doi.org/10.6084/m9.figshare.979133
OR1176	Luciferase assay	Dual-Glo Luciferase Assay System	Promega Corporation, Madison WI, USA	Polarstar Optima plate reader	BMG Labtech GMBH, Ortenberg, Germany	Microsoft Excel, GraphPad Prism 4, and MATLAB	Primary Screen	1116	OR1176_Odor1116	1	PrimaryScreen.tsv	FigShare	10.6084/m9.figshare.979133	http://dx.doi.org/10.6084/m9.figshare.979133
OR1185	Luciferase assay	Dual-Glo Luciferase Assay System	Promega Corporation, Madison WI, USA	Polarstar Optima plate reader	BMG Labtech GMBH, Ortenberg, Germany	Microsoft Excel, GraphPad Prism 4, and MATLAB	Primary Screen	1116	OR1185_Odor1116	1	PrimaryScreen.tsv	FigShare	10.6084/m9.figshare.979133	http://dx.doi.org/10.6084/m9.figshare.979133
OR1194	Luciferase assay	Dual-Glo Luciferase Assay System	Promega Corporation, Madison WI, USA	Polarstar Optima plate reader	BMG Labtech GMBH, Ortenberg, Germany	Microsoft Excel, GraphPad Prism 4, and MATLAB	Primary Screen	1116	OR1194_Odor1116	1	PrimaryScreen.tsv	FigShare	10.6084/m9.figshare.979133	http://dx.doi.org/10.6084/m9.figshare.979133
OR1204	Luciferase assay	Dual-Glo Luciferase Assay System	Promega Corporation, Madison WI, USA	Polarstar Optima plate reader	BMG Labtech GMBH, Ortenberg, Germany	Microsoft Excel, GraphPad Prism 4, and MATLAB	Primary Screen	1116	OR1204_Odor1116	1	PrimaryScreen.tsv	FigShare	10.6084/m9.figshare.979133	http://dx.doi.org/10.6084/m9.figshare.979133
OR1213	Luciferase assay	Dual-Glo Luciferase Assay System	Promega Corporation, Madison WI, USA	Polarstar Optima plate reader	BMG Labtech GMBH, Ortenberg, Germany	Microsoft Excel, GraphPad Prism 4, and MATLAB	Primary Screen	1116	OR1213_Odor1116	1	PrimaryScreen.tsv	FigShare	10.6084/m9.figshare.979133	http://dx.doi.org/10.6084/m9.figshare.979133
OR1221	Luciferase assay	Dual-Glo Luciferase Assay System	Promega Corporation, Madison WI, USA	Polarstar Optima plate reader	BMG Labtech GMBH, Ortenberg, Germany	Microsoft Excel, GraphPad Prism 4, and MATLAB	Primary Screen	1116	OR1221_Odor1116	1	PrimaryScreen.tsv	FigShare	10.6084/m9.figshare.979133	http://dx.doi.org/10.6084/m9.figshare.979133
OR1135	Luciferase assay	Dual-Glo Luciferase Assay System	Promega Corporation, Madison WI, USA	Polarstar Optima plate reader	BMG Labtech GMBH, Ortenberg, Germany	Microsoft Excel, GraphPad Prism 4, and MATLAB	Primary Screen	1116	OR1135_Odor1116	1	PrimaryScreen.tsv	FigShare	10.6084/m9.figshare.979133	http://dx.doi.org/10.6084/m9.figshare.979133
OR1146	Luciferase assay	Dual-Glo Luciferase Assay System	Promega Corporation, Madison WI, USA	Polarstar Optima plate reader	BMG Labtech GMBH, Ortenberg, Germany	Microsoft Excel, GraphPad Prism 4, and MATLAB	Primary Screen	1116	OR1146_Odor1116	1	PrimaryScreen.tsv	FigShare	10.6084/m9.figshare.979133	http://dx.doi.org/10.6084/m9.figshare.979133
OR1157	Luciferase assay	Dual-Glo Luciferase Assay System	Promega Corporation, Madison WI, USA	Polarstar Optima plate reader	BMG Labtech GMBH, Ortenberg, Germany	Microsoft Excel, GraphPad Prism 4, and MATLAB	Primary Screen	1116	OR1157_Odor1116	1	PrimaryScreen.tsv	FigShare	10.6084/m9.figshare.979133	http://dx.doi.org/10.6084/m9.figshare.979133
OR1167	Luciferase assay	Dual-Glo Luciferase Assay System	Promega Corporation, Madison WI, USA	Polarstar Optima plate reader	BMG Labtech GMBH, Ortenberg, Germany	Microsoft Excel, GraphPad Prism 4, and MATLAB	Primary Screen	1116	OR1167_Odor1116	1	PrimaryScreen.tsv	FigShare	10.6084/m9.figshare.979133	http://dx.doi.org/10.6084/m9.figshare.979133
[truncated: 38,263 more rows]
