# Supplementary material for: Human olfactory receptor responses to odorants
Source: Sci Data. 2015 Feb 3;2:150002. doi: 10.1038/sdata.2015.2 (PMC4412152; doi:10.1038/sdata.2015.2)
Supplement: Supplementary file 1 [file sdata20152-isa1.zip › a_assay2_Mainland.txt]

Sample Name	Protocol REF	Parameter Value[luciferase assay]	Parameter Value[luciferase assay manufacturer]	Parameter Value[luminescence measuring instrument]	Parameter Value[luminescence measuring instrument manufacturer]	Comment[software used to analyse luminescence data]	Protocol REF	Parameter value[odor number]	Parameter value[odor concentration value]	Parameter value[odor concentration unit]	Term Source REF	Term Accession Number	Comment[replications]	Assay Name	Raw Data File	Comment [Data Repository]	Comment [Data Record Accession]	Comment [Data Record URI]
OR1116	Luciferase assay	Dual-Glo Luciferase Assay System	Promega Corporation, Madison WI, USA	Polarstar Optima plate reader	BMG Labtech GMBH, Ortenberg, Germany	Microsoft Excel, GraphPad Prism 4, and MATLAB	Secondary Screen	1278	0	micromolar	UNITSONT	UO:0000064	3	OR1116_Odor1278_0	SecondaryScreen.tsv	FigShare	10.6084/m9.figshare.979133	http://dx.doi.org/10.6084/m9.figshare.979133
OR1067	Luciferase assay	Dual-Glo Luciferase Assay System	Promega Corporation, Madison WI, USA	Polarstar Optima plate reader	BMG Labtech GMBH, Ortenberg, Germany	Microsoft Excel, GraphPad Prism 4, and MATLAB	Secondary Screen	1278	0	micromolar	UNITSONT	UO:0000064	6	OR1067_Odor1278_0	SecondaryScreen.tsv	FigShare	10.6084/m9.figshare.979133	http://dx.doi.org/10.6084/m9.figshare.979133
OR1282	Luciferase assay	Dual-Glo Luciferase Assay System	Promega Corporation, Madison WI, USA	Polarstar Optima plate reader	BMG Labtech GMBH, Ortenberg, Germany	Microsoft Excel, GraphPad Prism 4, and MATLAB	Secondary Screen	1278	0	micromolar	UNITSONT	UO:0000064	3	OR1282_Odor1278_0	SecondaryScreen.tsv	FigShare	10.6084/m9.figshare.979133	http://dx.doi.org/10.6084/m9.figshare.979133
OR1350	Luciferase assay	Dual-Glo Luciferase Assay System	Promega Corporation, Madison WI, USA	Polarstar Optima plate reader	BMG Labtech GMBH, Ortenberg, Germany	Microsoft Excel, GraphPad Prism 4, and MATLAB	Secondary Screen	1278	0	micromolar	UNITSONT	UO:0000064	3	OR1350_Odor1278_0	SecondaryScreen.tsv	FigShare	10.6084/m9.figshare.979133	http://dx.doi.org/10.6084/m9.figshare.979133
OR1062	Luciferase assay	Dual-Glo Luciferase Assay System	Promega Corporation, Madison WI, USA	Polarstar Optima plate reader	BMG Labtech GMBH, Ortenberg, Germany	Microsoft Excel, GraphPad Prism 4, and MATLAB	Secondary Screen	1278	0	micromolar	UNITSONT	UO:0000064	3	OR1062_Odor1278_0	SecondaryScreen.tsv	FigShare	10.6084/m9.figshare.979133	http://dx.doi.org/10.6084/m9.figshare.979133
OR1067	Luciferase assay	Dual-Glo Luciferase Assay System	Promega Corporation, Madison WI, USA	Polarstar Optima plate reader	BMG Labtech GMBH, Ortenberg, Germany	Microsoft Excel, GraphPad Prism 4, and MATLAB	Secondary Screen	1078	0	micromolar	UNITSONT	UO:0000064	9	OR1067_Odor1078_0	SecondaryScreen.tsv	FigShare	10.6084/m9.figshare.979133	http://dx.doi.org/10.6084/m9.figshare.979133
OR1287	Luciferase assay	Dual-Glo Luciferase Assay System	Promega Corporation, Madison WI, USA	Polarstar Optima plate reader	BMG Labtech GMBH, Ortenberg, Germany	Microsoft Excel, GraphPad Prism 4, and MATLAB	Secondary Screen	1078	0	micromolar	UNITSONT	UO:0000064	3	OR1287_Odor1078_0	SecondaryScreen.tsv	FigShare	10.6084/m9.figshare.979133	http://dx.doi.org/10.6084/m9.figshare.979133
OR1120	Luciferase assay	Dual-Glo Luciferase Assay System	Promega Corporation, Madison WI, USA	Polarstar Optima plate reader	BMG Labtech GMBH, Ortenberg, Germany	Microsoft Excel, GraphPad Prism 4, and MATLAB	Secondary Screen	1078	0	micromolar	UNITSONT	UO:0000064	3	OR1120_Odor1078_0	SecondaryScreen.tsv	FigShare	10.6084/m9.figshare.979133	http://dx.doi.org/10.6084/m9.figshare.979133
OR1115	Luciferase assay	Dual-Glo Luciferase Assay System	Promega Corporation, Madison WI, USA	Polarstar Optima plate reader	BMG Labtech GMBH, Ortenberg, Germany	Microsoft Excel, GraphPad Prism 4, and MATLAB	Secondary Screen	1375	0	micromolar	UNITSONT	UO:0000064	3	OR1115_Odor1375_0	SecondaryScreen.tsv	FigShare	10.6084/m9.figshare.979133	http://dx.doi.org/10.6084/m9.figshare.979133
OR1067	Luciferase assay	Dual-Glo Luciferase Assay System	Promega Corporation, Madison WI, USA	Polarstar Optima plate reader	BMG Labtech GMBH, Ortenberg, Germany	Microsoft Excel, GraphPad Prism 4, and MATLAB	Secondary Screen	1375	0	micromolar	UNITSONT	UO:0000064	6	OR1067_Odor1375_0	SecondaryScreen.tsv	FigShare	10.6084/m9.figshare.979133	http://dx.doi.org/10.6084/m9.figshare.979133
OR1067	Luciferase assay	Dual-Glo Luciferase Assay System	Promega Corporation, Madison WI, USA	Polarstar Optima plate reader	BMG Labtech GMBH, Ortenberg, Germany	Microsoft Excel, GraphPad Prism 4, and MATLAB	Secondary Screen	1064	0	micromolar	UNITSONT	UO:0000064	6	OR1067_Odor1064_0	SecondaryScreen.tsv	FigShare	10.6084/m9.figshare.979133	http://dx.doi.org/10.6084/m9.figshare.979133
OR1142	Luciferase assay	Dual-Glo Luciferase Assay System	Promega Corporation, Madison WI, USA	Polarstar Optima plate reader	BMG Labtech GMBH, Ortenberg, Germany	Microsoft Excel, GraphPad Prism 4, and MATLAB	Secondary Screen	1147	0	micromolar	UNITSONT	UO:0000064	3	OR1142_Odor1147_0	SecondaryScreen.tsv	FigShare	10.6084/m9.figshare.979133	http://dx.doi.org/10.6084/m9.figshare.979133
OR1459	Luciferase assay	Dual-Glo Luciferase Assay System	Promega Corporation, Madison WI, USA	Polarstar Optima plate reader	BMG Labtech GMBH, Ortenberg, Germany	Microsoft Excel, GraphPad Prism 4, and MATLAB	Secondary Screen	1147	0	micromolar	UNITSONT	UO:0000064	3	OR1459_Odor1147_0	SecondaryScreen.tsv	FigShare	10.6084/m9.figshare.979133	http://dx.doi.org/10.6084/m9.figshare.979133
OR1115	Luciferase assay	Dual-Glo Luciferase Assay System	Promega Corporation, Madison WI, USA	Polarstar Optima plate reader	BMG Labtech GMBH, Ortenberg, Germany	Microsoft Excel, GraphPad Prism 4, and MATLAB	Secondary Screen	1147	0	micromolar	UNITSONT	UO:0000064	3	OR1115_Odor1147_0	SecondaryScreen.tsv	FigShare	10.6084/m9.figshare.979133	http://dx.doi.org/10.6084/m9.figshare.979133
OR1141	Luciferase assay	Dual-Glo Luciferase Assay System	Promega Corporation, Madison WI, USA	Polarstar Optima plate reader	BMG Labtech GMBH, Ortenberg, Germany	Microsoft Excel, GraphPad Prism 4, and MATLAB	Secondary Screen	1147	0	micromolar	UNITSONT	UO:0000064	3	OR1141_Odor1147_0	SecondaryScreen.tsv	FigShare	10.6084/m9.figshare.979133	http://dx.doi.org/10.6084/m9.figshare.979133
OR1042	Luciferase assay	Dual-Glo Luciferase Assay System	Promega Corporation, Madison WI, USA	Polarstar Optima plate reader	BMG Labtech GMBH, Ortenberg, Germany	Microsoft Excel, GraphPad Prism 4, and MATLAB	Secondary Screen	1147	0	micromolar	UNITSONT	UO:0000064	3	OR1042_Odor1147_0	SecondaryScreen.tsv	FigShare	10.6084/m9.figshare.979133	http://dx.doi.org/10.6084/m9.figshare.979133
OR1128	Luciferase assay	Dual-Glo Luciferase Assay System	Promega Corporation, Madison WI, USA	Polarstar Optima plate reader	BMG Labtech GMBH, Ortenberg, Germany	Microsoft Excel, GraphPad Prism 4, and MATLAB	Secondary Screen	1147	0	micromolar	UNITSONT	UO:0000064	3	OR1128_Odor1147_0	SecondaryScreen.tsv	FigShare	10.6084/m9.figshare.979133	http://dx.doi.org/10.6084/m9.figshare.979133
OR1163	Luciferase assay	Dual-Glo Luciferase Assay System	Promega Corporation, Madison WI, USA	Polarstar Optima plate reader	BMG Labtech GMBH, Ortenberg, Germany	Microsoft Excel, GraphPad Prism 4, and MATLAB	Secondary Screen	1147	0	micromolar	UNITSONT	UO:0000064	3	OR1163_Odor1147_0	SecondaryScreen.tsv	FigShare	10.6084/m9.figshare.979133	http://dx.doi.org/10.6084/m9.figshare.979133
OR1123	Luciferase assay	Dual-Glo Luciferase Assay System	Promega Corporation, Madison WI, USA	Polarstar Optima plate reader	BMG Labtech GMBH, Ortenberg, Germany	Microsoft Excel, GraphPad Prism 4, and MATLAB	Secondary Screen	1147	0	micromolar	UNITSONT	UO:0000064	3	OR1123_Odor1147_0	SecondaryScreen.tsv	FigShare	10.6084/m9.figshare.979133	http://dx.doi.org/10.6084/m9.figshare.979133
OR1411	Luciferase assay	Dual-Glo Luciferase Assay System	Promega Corporation, Madison WI, USA	Polarstar Optima plate reader	BMG Labtech GMBH, Ortenberg, Germany	Microsoft Excel, GraphPad Prism 4, and MATLAB	Secondary Screen	1147	0	micromolar	UNITSONT	UO:0000064	3	OR1411_Odor1147_0	SecondaryScreen.tsv	FigShare	10.6084/m9.figshare.979133	http://dx.doi.org/10.6084/m9.figshare.979133
OR1262	Luciferase assay	Dual-Glo Luciferase Assay System	Promega Corporation, Madison WI, USA	Polarstar Optima plate reader	BMG Labtech GMBH, Ortenberg, Germany	Microsoft Excel, GraphPad Prism 4, and MATLAB	Secondary Screen	1147	0	micromolar	UNITSONT	UO:0000064	3	OR1262_Odor1147_0	SecondaryScreen.tsv	FigShare	10.6084/m9.figshare.979133	http://dx.doi.org/10.6084/m9.figshare.979133
OR1261	Luciferase assay	Dual-Glo Luciferase Assay System	Promega Corporation, Madison WI, USA	Polarstar Optima plate reader	BMG Labtech GMBH, Ortenberg, Germany	Microsoft Excel, GraphPad Prism 4, and MATLAB	Secondary Screen	1147	0	micromolar	UNITSONT	UO:0000064	3	OR1261_Odor1147_0	SecondaryScreen.tsv	FigShare	10.6084/m9.figshare.979133	http://dx.doi.org/10.6084/m9.figshare.979133
OR1161	Luciferase assay	Dual-Glo Luciferase Assay System	Promega Corporation, Madison WI, USA	Polarstar Optima plate reader	BMG Labtech GMBH, Ortenberg, Germany	Microsoft Excel, GraphPad Prism 4, and MATLAB	Secondary Screen	1147	0	micromolar	UNITSONT	UO:0000064	3	OR1161_Odor1147_0	SecondaryScreen.tsv	FigShare	10.6084/m9.figshare.979133	http://dx.doi.org/10.6084/m9.figshare.979133
OR1174	Luciferase assay	Dual-Glo Luciferase Assay System	Promega Corporation, Madison WI, USA	Polarstar Optima plate reader	BMG Labtech GMBH, Ortenberg, Germany	Microsoft Excel, GraphPad Prism 4, and MATLAB	Secondary Screen	1147	0	micromolar	UNITSONT	UO:0000064	3	OR1174_Odor1147_0	SecondaryScreen.tsv	FigShare	10.6084/m9.figshare.979133	http://dx.doi.org/10.6084/m9.figshare.979133
OR1536	Luciferase assay	Dual-Glo Luciferase Assay System	Promega Corporation, Madison WI, USA	Polarstar Optima plate reader	BMG Labtech GMBH, Ortenberg, Germany	Microsoft Excel, GraphPad Prism 4, and MATLAB	Secondary Screen	1147	0	micromolar	UNITSONT	UO:0000064	3	OR1536_Odor1147_0	SecondaryScreen.tsv	FigShare	10.6084/m9.figshare.979133	http://dx.doi.org/10.6084/m9.figshare.979133
OR1067	Luciferase assay	Dual-Glo Luciferase Assay System	Promega Corporation, Madison WI, USA	Polarstar Optima plate reader	BMG Labtech GMBH, Ortenberg, Germany	Microsoft Excel, GraphPad Prism 4, and MATLAB	Secondary Screen	1147	0	micromolar	UNITSONT	UO:0000064	9	OR1067_Odor1147_0	SecondaryScreen.tsv	FigShare	10.6084/m9.figshare.979133	http://dx.doi.org/10.6084/m9.figshare.979133
OR1474	Luciferase assay	Dual-Glo Luciferase Assay System	Promega Corporation, Madison WI, USA	Polarstar Optima plate reader	BMG Labtech GMBH, Ortenberg, Germany	Microsoft Excel, GraphPad Prism 4, and MATLAB	Secondary Screen	1147	0	micromolar	UNITSONT	UO:0000064	3	OR1474_Odor1147_0	SecondaryScreen.tsv	FigShare	10.6084/m9.figshare.979133	http://dx.doi.org/10.6084/m9.figshare.979133
OR1404	Luciferase assay	Dual-Glo Luciferase Assay System	Promega Corporation, Madison WI, USA	Polarstar Optima plate reader	BMG Labtech GMBH, Ortenberg, Germany	Microsoft Excel, GraphPad Prism 4, and MATLAB	Secondary Screen	1147	0	micromolar	UNITSONT	UO:0000064	3	OR1404_Odor1147_0	SecondaryScreen.tsv	FigShare	10.6084/m9.figshare.979133	http://dx.doi.org/10.6084/m9.figshare.979133
OR1073	Luciferase assay	Dual-Glo Luciferase Assay System	Promega Corporation, Madison WI, USA	Polarstar Optima plate reader	BMG Labtech GMBH, Ortenberg, Germany	Microsoft Excel, GraphPad Prism 4, and MATLAB	Secondary Screen	1147	0	micromolar	UNITSONT	UO:0000064	3	OR1073_Odor1147_0	SecondaryScreen.tsv	FigShare	10.6084/m9.figshare.979133	http://dx.doi.org/10.6084/m9.figshare.979133
OR1085	Luciferase assay	Dual-Glo Luciferase Assay System	Promega Corporation, Madison WI, USA	Polarstar Optima plate reader	BMG Labtech GMBH, Ortenberg, Germany	Microsoft Excel, GraphPad Prism 4, and MATLAB	Secondary Screen	1147	0	micromolar	UNITSONT	UO:0000064	3	OR1085_Odor1147_0	SecondaryScreen.tsv	FigShare	10.6084/m9.figshare.979133	http://dx.doi.org/10.6084/m9.figshare.979133
OR1529	Luciferase assay	Dual-Glo Luciferase Assay System	Promega Corporation, Madison WI, USA	Polarstar Optima plate reader	BMG Labtech GMBH, Ortenberg, Germany	Microsoft Excel, GraphPad Prism 4, and MATLAB	Secondary Screen	1147	0	micromolar	UNITSONT	UO:0000064	3	OR1529_Odor1147_0	SecondaryScreen.tsv	FigShare	10.6084/m9.figshare.979133	http://dx.doi.org/10.6084/m9.figshare.979133
OR1530	Luciferase assay	Dual-Glo Luciferase Assay System	Promega Corporation, Madison WI, USA	Polarstar Optima plate reader	BMG Labtech GMBH, Ortenberg, Germany	Microsoft Excel, GraphPad Prism 4, and MATLAB	Secondary Screen	1147	0	micromolar	UNITSONT	UO:0000064	3	OR1530_Odor1147_0	SecondaryScreen.tsv	FigShare	10.6084/m9.figshare.979133	http://dx.doi.org/10.6084/m9.figshare.979133
OR1287	Luciferase assay	Dual-Glo Luciferase Assay System	Promega Corporation, Madison WI, USA	Polarstar Optima plate reader	BMG Labtech GMBH, Ortenberg, Germany	Microsoft Excel, GraphPad Prism 4, and MATLAB	Secondary Screen	1147	0	micromolar	UNITSONT	UO:0000064	3	OR1287_Odor1147_0	SecondaryScreen.tsv	FigShare	10.6084/m9.figshare.979133	http://dx.doi.org/10.6084/m9.figshare.979133
OR1040	Luciferase assay	Dual-Glo Luciferase Assay System	Promega Corporation, Madison WI, USA	Polarstar Optima plate reader	BMG Labtech GMBH, Ortenberg, Germany	Microsoft Excel, GraphPad Prism 4, and MATLAB	Secondary Screen	1147	0	micromolar	UNITSONT	UO:0000064	3	OR1040_Odor1147_0	SecondaryScreen.tsv	FigShare	10.6084/m9.figshare.979133	http://dx.doi.org/10.6084/m9.figshare.979133
OR1120	Luciferase assay	Dual-Glo Luciferase Assay System	Promega Corporation, Madison WI, USA	Polarstar Optima plate reader	BMG Labtech GMBH, Ortenberg, Germany	Microsoft Excel, GraphPad Prism 4, and MATLAB	Secondary Screen	1147	0	micromolar	UNITSONT	UO:0000064	3	OR1120_Odor1147_0	SecondaryScreen.tsv	FigShare	10.6084/m9.figshare.979133	http://dx.doi.org/10.6084/m9.figshare.979133
OR1108	Luciferase assay	Dual-Glo Luciferase Assay System	Promega Corporation, Madison WI, USA	Polarstar Optima plate reader	BMG Labtech GMBH, Ortenberg, Germany	Microsoft Excel, GraphPad Prism 4, and MATLAB	Secondary Screen	1147	0	micromolar	UNITSONT	UO:0000064	3	OR1108_Odor1147_0	SecondaryScreen.tsv	FigShare	10.6084/m9.figshare.979133	http://dx.doi.org/10.6084/m9.figshare.979133
OR1119	Luciferase assay	Dual-Glo Luciferase Assay System	Promega Corporation, Madison WI, USA	Polarstar Optima plate reader	BMG Labtech GMBH, Ortenberg, Germany	Microsoft Excel, GraphPad Prism 4, and MATLAB	Secondary Screen	1147	0	micromolar	UNITSONT	UO:0000064	6	OR1119_Odor1147_0	SecondaryScreen.tsv	FigShare	10.6084/m9.figshare.979133	http://dx.doi.org/10.6084/m9.figshare.979133
OR1272	Luciferase assay	Dual-Glo Luciferase Assay System	Promega Corporation, Madison WI, USA	Polarstar Optima plate reader	BMG Labtech GMBH, Ortenberg, Germany	Microsoft Excel, GraphPad Prism 4, and MATLAB	Secondary Screen	1147	0	micromolar	UNITSONT	UO:0000064	3	OR1272_Odor1147_0	SecondaryScreen.tsv	FigShare	10.6084/m9.figshare.979133	http://dx.doi.org/10.6084/m9.figshare.979133
OR1271	Luciferase assay	Dual-Glo Luciferase Assay System	Promega Corporation, Madison WI, USA	Polarstar Optima plate reader	BMG Labtech GMBH, Ortenberg, Germany	Microsoft Excel, GraphPad Prism 4, and MATLAB	Secondary Screen	1172	0	micromolar	UNITSONT	UO:0000064	3	OR1271_Odor1172_0	SecondaryScreen.tsv	FigShare	10.6084/m9.figshare.979133	http://dx.doi.org/10.6084/m9.figshare.979133
OR1363	Luciferase assay	Dual-Glo Luciferase Assay System	Promega Corporation, Madison WI, USA	Polarstar Optima plate reader	BMG Labtech GMBH, Ortenberg, Germany	Microsoft Excel, GraphPad Prism 4, and MATLAB	Secondary Screen	1172	0	micromolar	UNITSONT	UO:0000064	3	OR1363_Odor1172_0	SecondaryScreen.tsv	FigShare	10.6084/m9.figshare.979133	http://dx.doi.org/10.6084/m9.figshare.979133
OR1067	Luciferase assay	Dual-Glo Luciferase Assay System	Promega Corporation, Madison WI, USA	Polarstar Optima plate reader	BMG Labtech GMBH, Ortenberg, Germany	Microsoft Excel, GraphPad Prism 4, and MATLAB	Secondary Screen	1172	0	micromolar	UNITSONT	UO:0000064	6	OR1067_Odor1172_0	SecondaryScreen.tsv	FigShare	10.6084/m9.figshare.979133	http://dx.doi.org/10.6084/m9.figshare.979133
OR1048	Luciferase assay	Dual-Glo Luciferase Assay System	Promega Corporation, Madison WI, USA	Polarstar Optima plate reader	BMG Labtech GMBH, Ortenberg, Germany	Microsoft Excel, GraphPad Prism 4, and MATLAB	Secondary Screen	1172	0	micromolar	UNITSONT	UO:0000064	3	OR1048_Odor1172_0	SecondaryScreen.tsv	FigShare	10.6084/m9.figshare.979133	http://dx.doi.org/10.6084/m9.figshare.979133
OR1404	Luciferase assay	Dual-Glo Luciferase Assay System	Promega Corporation, Madison WI, USA	Polarstar Optima plate reader	BMG Labtech GMBH, Ortenberg, Germany	Microsoft Excel, GraphPad Prism 4, and MATLAB	Secondary Screen	1172	0	micromolar	UNITSONT	UO:0000064	3	OR1404_Odor1172_0	SecondaryScreen.tsv	FigShare	10.6084/m9.figshare.979133	http://dx.doi.org/10.6084/m9.figshare.979133
OR1073	Luciferase assay	Dual-Glo Luciferase Assay System	Promega Corporation, Madison WI, USA	Polarstar Optima plate reader	BMG Labtech GMBH, Ortenberg, Germany	Microsoft Excel, GraphPad Prism 4, and MATLAB	Secondary Screen	1172	0	micromolar	UNITSONT	UO:0000064	3	OR1073_Odor1172_0	SecondaryScreen.tsv	FigShare	10.6084/m9.figshare.979133	http://dx.doi.org/10.6084/m9.figshare.979133
OR1287	Luciferase assay	Dual-Glo Luciferase Assay System	Promega Corporation, Madison WI, USA	Polarstar Optima plate reader	BMG Labtech GMBH, Ortenberg, Germany	Microsoft Excel, GraphPad Prism 4, and MATLAB	Secondary Screen	1172	0	micromolar	UNITSONT	UO:0000064	3	OR1287_Odor1172_0	SecondaryScreen.tsv	FigShare	10.6084/m9.figshare.979133	http://dx.doi.org/10.6084/m9.figshare.979133
OR1461	Luciferase assay	Dual-Glo Luciferase Assay System	Promega Corporation, Madison WI, USA	Polarstar Optima plate reader	BMG Labtech GMBH, Ortenberg, Germany	Microsoft Excel, GraphPad Prism 4, and MATLAB	Secondary Screen	1172	0	micromolar	UNITSONT	UO:0000064	3	OR1461_Odor1172_0	SecondaryScreen.tsv	FigShare	10.6084/m9.figshare.979133	http://dx.doi.org/10.6084/m9.figshare.979133
OR1120	Luciferase assay	Dual-Glo Luciferase Assay System	Promega Corporation, Madison WI, USA	Polarstar Optima plate reader	BMG Labtech GMBH, Ortenberg, Germany	Microsoft Excel, GraphPad Prism 4, and MATLAB	Secondary Screen	1172	0	micromolar	UNITSONT	UO:0000064	3	OR1120_Odor1172_0	SecondaryScreen.tsv	FigShare	10.6084/m9.figshare.979133	http://dx.doi.org/10.6084/m9.figshare.979133
OR1119	Luciferase assay	Dual-Glo Luciferase Assay System	Promega Corporation, Madison WI, USA	Polarstar Optima plate reader	BMG Labtech GMBH, Ortenberg, Germany	Microsoft Excel, GraphPad Prism 4, and MATLAB	Secondary Screen	1172	0	micromolar	UNITSONT	UO:0000064	3	OR1119_Odor1172_0	SecondaryScreen.tsv	FigShare	10.6084/m9.figshare.979133	http://dx.doi.org/10.6084/m9.figshare.979133
OR1532	Luciferase assay	Dual-Glo Luciferase Assay System	Promega Corporation, Madison WI, USA	Polarstar Optima plate reader	BMG Labtech GMBH, Ortenberg, Germany	Microsoft Excel, GraphPad Prism 4, and MATLAB	Secondary Screen	1116	0	micromolar	UNITSONT	UO:0000064	3	OR1532_Odor1116_0	SecondaryScreen.tsv	FigShare	10.6084/m9.figshare.979133	http://dx.doi.org/10.6084/m9.figshare.979133
OR1115	Luciferase assay	Dual-Glo Luciferase Assay System	Promega Corporation, Madison WI, USA	Polarstar Optima plate reader	BMG Labtech GMBH, Ortenberg, Germany	Microsoft Excel, GraphPad Prism 4, and MATLAB	Secondary Screen	1174	0	micromolar	UNITSONT	UO:0000064	3	OR1115_Odor1174_0	SecondaryScreen.tsv	FigShare	10.6084/m9.figshare.979133	http://dx.doi.org/10.6084/m9.figshare.979133
OR1536	Luciferase assay	Dual-Glo Luciferase Assay System	Promega Corporation, Madison WI, USA	Polarstar Optima plate reader	BMG Labtech GMBH, Ortenberg, Germany	Microsoft Excel, GraphPad Prism 4, and MATLAB	Secondary Screen	1174	0	micromolar	UNITSONT	UO:0000064	3	OR1536_Odor1174_0	SecondaryScreen.tsv	FigShare	10.6084/m9.figshare.979133	http://dx.doi.org/10.6084/m9.figshare.979133
OR1067	Luciferase assay	Dual-Glo Luciferase Assay System	Promega Corporation, Madison WI, USA	Polarstar Optima plate reader	BMG Labtech GMBH, Ortenberg, Germany	Microsoft Excel, GraphPad Prism 4, and MATLAB	Secondary Screen	1174	0	micromolar	UNITSONT	UO:0000064	6	OR1067_Odor1174_0	SecondaryScreen.tsv	FigShare	10.6084/m9.figshare.979133	http://dx.doi.org/10.6084/m9.figshare.979133
OR1404	Luciferase assay	Dual-Glo Luciferase Assay System	Promega Corporation, Madison WI, USA	Polarstar Optima plate reader	BMG Labtech GMBH, Ortenberg, Germany	Microsoft Excel, GraphPad Prism 4, and MATLAB	Secondary Screen	1174	0	micromolar	UNITSONT	UO:0000064	3	OR1404_Odor1174_0	SecondaryScreen.tsv	FigShare	10.6084/m9.figshare.979133	http://dx.doi.org/10.6084/m9.figshare.979133
OR1073	Luciferase assay	Dual-Glo Luciferase Assay System	Promega Corporation, Madison WI, USA	Polarstar Optima plate reader	BMG Labtech GMBH, Ortenberg, Germany	Microsoft Excel, GraphPad Prism 4, and MATLAB	Secondary Screen	1174	0	micromolar	UNITSONT	UO:0000064	3	OR1073_Odor1174_0	SecondaryScreen.tsv	FigShare	10.6084/m9.figshare.979133	http://dx.doi.org/10.6084/m9.figshare.979133
OR1282	Luciferase assay	Dual-Glo Luciferase Assay System	Promega Corporation, Madison WI, USA	Polarstar Optima plate reader	BMG Labtech GMBH, Ortenberg, Germany	Microsoft Excel, GraphPad Prism 4, and MATLAB	Secondary Screen	1174	0	micromolar	UNITSONT	UO:0000064	3	OR1282_Odor1174_0	SecondaryScreen.tsv	FigShare	10.6084/m9.figshare.979133	http://dx.doi.org/10.6084/m9.figshare.979133
OR1530	Luciferase assay	Dual-Glo Luciferase Assay System	Promega Corporation, Madison WI, USA	Polarstar Optima plate reader	BMG Labtech GMBH, Ortenberg, Germany	Microsoft Excel, GraphPad Prism 4, and MATLAB	Secondary Screen	1174	0	micromolar	UNITSONT	UO:0000064	3	OR1530_Odor1174_0	SecondaryScreen.tsv	FigShare	10.6084/m9.figshare.979133	http://dx.doi.org/10.6084/m9.figshare.979133
OR1287	Luciferase assay	Dual-Glo Luciferase Assay System	Promega Corporation, Madison WI, USA	Polarstar Optima plate reader	BMG Labtech GMBH, Ortenberg, Germany	Microsoft Excel, GraphPad Prism 4, and MATLAB	Secondary Screen	1174	0	micromolar	UNITSONT	UO:0000064	3	OR1287_Odor1174_0	SecondaryScreen.tsv	FigShare	10.6084/m9.figshare.979133	http://dx.doi.org/10.6084/m9.figshare.979133
OR1120	Luciferase assay	Dual-Glo Luciferase Assay System	Promega Corporation, Madison WI, USA	Polarstar Optima plate reader	BMG Labtech GMBH, Ortenberg, Germany	Microsoft Excel, GraphPad Prism 4, and MATLAB	Secondary Screen	1174	0	micromolar	UNITSONT	UO:0000064	3	OR1120_Odor1174_0	SecondaryScreen.tsv	FigShare	10.6084/m9.figshare.979133	http://dx.doi.org/10.6084/m9.figshare.979133
OR1285	Luciferase assay	Dual-Glo Luciferase Assay System	Promega Corporation, Madison WI, USA	Polarstar Optima plate reader	BMG Labtech GMBH, Ortenberg, Germany	Microsoft Excel, GraphPad Prism 4, and MATLAB	Secondary Screen	1145	0	micromolar	UNITSONT	UO:0000064	3	OR1285_Odor1145_0	SecondaryScreen.tsv	FigShare	10.6084/m9.figshare.979133	http://dx.doi.org/10.6084/m9.figshare.979133
OR1067	Luciferase assay	Dual-Glo Luciferase Assay System	Promega Corporation, Madison WI, USA	Polarstar Optima plate reader	BMG Labtech GMBH, Ortenberg, Germany	Microsoft Excel, GraphPad Prism 4, and MATLAB	Secondary Screen	1145	0	micromolar	UNITSONT	UO:0000064	9	OR1067_Odor1145_0	SecondaryScreen.tsv	FigShare	10.6084/m9.figshare.979133	http://dx.doi.org/10.6084/m9.figshare.979133
OR1287	Luciferase assay	Dual-Glo Luciferase Assay System	Promega Corporation, Madison WI, USA	Polarstar Optima plate reader	BMG Labtech GMBH, Ortenberg, Germany	Microsoft Excel, GraphPad Prism 4, and MATLAB	Secondary Screen	1145	0	micromolar	UNITSONT	UO:0000064	3	OR1287_Odor1145_0	SecondaryScreen.tsv	FigShare	10.6084/m9.figshare.979133	http://dx.doi.org/10.6084/m9.figshare.979133
OR1115	Luciferase assay	Dual-Glo Luciferase Assay System	Promega Corporation, Madison WI, USA	Polarstar Optima plate reader	BMG Labtech GMBH, Ortenberg, Germany	Microsoft Excel, GraphPad Prism 4, and MATLAB	Secondary Screen	1377	0	micromolar	UNITSONT	UO:0000064	3	OR1115_Odor1377_0	SecondaryScreen.tsv	FigShare	10.6084/m9.figshare.979133	http://dx.doi.org/10.6084/m9.figshare.979133
OR1067	Luciferase assay	Dual-Glo Luciferase Assay System	Promega Corporation, Madison WI, USA	Polarstar Optima plate reader	BMG Labtech GMBH, Ortenberg, Germany	Microsoft Excel, GraphPad Prism 4, and MATLAB	Secondary Screen	1377	0	micromolar	UNITSONT	UO:0000064	6	OR1067_Odor1377_0	SecondaryScreen.tsv	FigShare	10.6084/m9.figshare.979133	http://dx.doi.org/10.6084/m9.figshare.979133
OR1048	Luciferase assay	Dual-Glo Luciferase Assay System	Promega Corporation, Madison WI, USA	Polarstar Optima plate reader	BMG Labtech GMBH, Ortenberg, Germany	Microsoft Excel, GraphPad Prism 4, and MATLAB	Secondary Screen	1377	0	micromolar	UNITSONT	UO:0000064	3	OR1048_Odor1377_0	SecondaryScreen.tsv	FigShare	10.6084/m9.figshare.979133	http://dx.doi.org/10.6084/m9.figshare.979133
OR1404	Luciferase assay	Dual-Glo Luciferase Assay System	Promega Corporation, Madison WI, USA	Polarstar Optima plate reader	BMG Labtech GMBH, Ortenberg, Germany	Microsoft Excel, GraphPad Prism 4, and MATLAB	Secondary Screen	1377	0	micromolar	UNITSONT	UO:0000064	3	OR1404_Odor1377_0	SecondaryScreen.tsv	FigShare	10.6084/m9.figshare.979133	http://dx.doi.org/10.6084/m9.figshare.979133
OR1073	Luciferase assay	Dual-Glo Luciferase Assay System	Promega Corporation, Madison WI, USA	Polarstar Optima plate reader	BMG Labtech GMBH, Ortenberg, Germany	Microsoft Excel, GraphPad Prism 4, and MATLAB	Secondary Screen	1377	0	micromolar	UNITSONT	UO:0000064	3	OR1073_Odor1377_0	SecondaryScreen.tsv	FigShare	10.6084/m9.figshare.979133	http://dx.doi.org/10.6084/m9.figshare.979133
OR1082	Luciferase assay	Dual-Glo Luciferase Assay System	Promega Corporation, Madison WI, USA	Polarstar Optima plate reader	BMG Labtech GMBH, Ortenberg, Germany	Microsoft Excel, GraphPad Prism 4, and MATLAB	Secondary Screen	1377	0	micromolar	UNITSONT	UO:0000064	3	OR1082_Odor1377_0	SecondaryScreen.tsv	FigShare	10.6084/m9.figshare.979133	http://dx.doi.org/10.6084/m9.figshare.979133
OR1282	Luciferase assay	Dual-Glo Luciferase Assay System	Promega Corporation, Madison WI, USA	Polarstar Optima plate reader	BMG Labtech GMBH, Ortenberg, Germany	Microsoft Excel, GraphPad Prism 4, and MATLAB	Secondary Screen	1377	0	micromolar	UNITSONT	UO:0000064	3	OR1282_Odor1377_0	SecondaryScreen.tsv	FigShare	10.6084/m9.figshare.979133	http://dx.doi.org/10.6084/m9.figshare.979133
OR1350	Luciferase assay	Dual-Glo Luciferase Assay System	Promega Corporation, Madison WI, USA	Polarstar Optima plate reader	BMG Labtech GMBH, Ortenberg, Germany	Microsoft Excel, GraphPad Prism 4, and MATLAB	Secondary Screen	1377	0	micromolar	UNITSONT	UO:0000064	3	OR1350_Odor1377_0	SecondaryScreen.tsv	FigShare	10.6084/m9.figshare.979133	http://dx.doi.org/10.6084/m9.figshare.979133
OR1108	Luciferase assay	Dual-Glo Luciferase Assay System	Promega Corporation, Madison WI, USA	Polarstar Optima plate reader	BMG Labtech GMBH, Ortenberg, Germany	Microsoft Excel, GraphPad Prism 4, and MATLAB	Secondary Screen	1377	0	micromolar	UNITSONT	UO:0000064	3	OR1108_Odor1377_0	SecondaryScreen.tsv	FigShare	10.6084/m9.figshare.979133	http://dx.doi.org/10.6084/m9.figshare.979133
OR1536	Luciferase assay	Dual-Glo Luciferase Assay System	Promega Corporation, Madison WI, USA	Polarstar Optima plate reader	BMG Labtech GMBH, Ortenberg, Germany	Microsoft Excel, GraphPad Prism 4, and MATLAB	Secondary Screen	1376	0	micromolar	UNITSONT	UO:0000064	3	OR1536_Odor1376_0	SecondaryScreen.tsv	FigShare	10.6084/m9.figshare.979133	http://dx.doi.org/10.6084/m9.figshare.979133
OR1067	Luciferase assay	Dual-Glo Luciferase Assay System	Promega Corporation, Madison WI, USA	Polarstar Optima plate reader	BMG Labtech GMBH, Ortenberg, Germany	Microsoft Excel, GraphPad Prism 4, and MATLAB	Secondary Screen	1376	0	micromolar	UNITSONT	UO:0000064	9	OR1067_Odor1376_0	SecondaryScreen.tsv	FigShare	10.6084/m9.figshare.979133	http://dx.doi.org/10.6084/m9.figshare.979133
OR1054	Luciferase assay	Dual-Glo Luciferase Assay System	Promega Corporation, Madison WI, USA	Polarstar Optima plate reader	BMG Labtech GMBH, Ortenberg, Germany	Microsoft Excel, GraphPad Prism 4, and MATLAB	Secondary Screen	1376	0	micromolar	UNITSONT	UO:0000064	3	OR1054_Odor1376_0	SecondaryScreen.tsv	FigShare	10.6084/m9.figshare.979133	http://dx.doi.org/10.6084/m9.figshare.979133
OR1531	Luciferase assay	Dual-Glo Luciferase Assay System	Promega Corporation, Madison WI, USA	Polarstar Optima plate reader	BMG Labtech GMBH, Ortenberg, Germany	Microsoft Excel, GraphPad Prism 4, and MATLAB	Secondary Screen	1376	0	micromolar	UNITSONT	UO:0000064	3	OR1531_Odor1376_0	SecondaryScreen.tsv	FigShare	10.6084/m9.figshare.979133	http://dx.doi.org/10.6084/m9.figshare.979133
OR1529	Luciferase assay	Dual-Glo Luciferase Assay System	Promega Corporation, Madison WI, USA	Polarstar Optima plate reader	BMG Labtech GMBH, Ortenberg, Germany	Microsoft Excel, GraphPad Prism 4, and MATLAB	Secondary Screen	1376	0	micromolar	UNITSONT	UO:0000064	6	OR1529_Odor1376_0	SecondaryScreen.tsv	FigShare	10.6084/m9.figshare.979133	http://dx.doi.org/10.6084/m9.figshare.979133
OR1530	Luciferase assay	Dual-Glo Luciferase Assay System	Promega Corporation, Madison WI, USA	Polarstar Optima plate reader	BMG Labtech GMBH, Ortenberg, Germany	Microsoft Excel, GraphPad Prism 4, and MATLAB	Secondary Screen	1376	0	micromolar	UNITSONT	UO:0000064	3	OR1530_Odor1376_0	SecondaryScreen.tsv	FigShare	10.6084/m9.figshare.979133	http://dx.doi.org/10.6084/m9.figshare.979133
OR1287	Luciferase assay	Dual-Glo Luciferase Assay System	Promega Corporation, Madison WI, USA	Polarstar Optima plate reader	BMG Labtech GMBH, Ortenberg, Germany	Microsoft Excel, GraphPad Prism 4, and MATLAB	Secondary Screen	1376	0	micromolar	UNITSONT	UO:0000064	3	OR1287_Odor1376_0	SecondaryScreen.tsv	FigShare	10.6084/m9.figshare.979133	http://dx.doi.org/10.6084/m9.figshare.979133
OR1246	Luciferase assay	Dual-Glo Luciferase Assay System	Promega Corporation, Madison WI, USA	Polarstar Optima plate reader	BMG Labtech GMBH, Ortenberg, Germany	Microsoft Excel, GraphPad Prism 4, and MATLAB	Secondary Screen	1278	0	micromolar	UNITSONT	UO:0000064	3	OR1246_Odor1278_0	SecondaryScreen.tsv	FigShare	10.6084/m9.figshare.979133	http://dx.doi.org/10.6084/m9.figshare.979133
OR1132	Luciferase assay	Dual-Glo Luciferase Assay System	Promega Corporation, Madison WI, USA	Polarstar Optima plate reader	BMG Labtech GMBH, Ortenberg, Germany	Microsoft Excel, GraphPad Prism 4, and MATLAB	Secondary Screen	1278	0	micromolar	UNITSONT	UO:0000064	3	OR1132_Odor1278_0	SecondaryScreen.tsv	FigShare	10.6084/m9.figshare.979133	http://dx.doi.org/10.6084/m9.figshare.979133
OR1123	Luciferase assay	Dual-Glo Luciferase Assay System	Promega Corporation, Madison WI, USA	Polarstar Optima plate reader	BMG Labtech GMBH, Ortenberg, Germany	Microsoft Excel, GraphPad Prism 4, and MATLAB	Secondary Screen	1278	0	micromolar	UNITSONT	UO:0000064	3	OR1123_Odor1278_0	SecondaryScreen.tsv	FigShare	10.6084/m9.figshare.979133	http://dx.doi.org/10.6084/m9.figshare.979133
OR1261	Luciferase assay	Dual-Glo Luciferase Assay System	Promega Corporation, Madison WI, USA	Polarstar Optima plate reader	BMG Labtech GMBH, Ortenberg, Germany	Microsoft Excel, GraphPad Prism 4, and MATLAB	Secondary Screen	1278	0	micromolar	UNITSONT	UO:0000064	3	OR1261_Odor1278_0	SecondaryScreen.tsv	FigShare	10.6084/m9.figshare.979133	http://dx.doi.org/10.6084/m9.figshare.979133
OR1269	Luciferase assay	Dual-Glo Luciferase Assay System	Promega Corporation, Madison WI, USA	Polarstar Optima plate reader	BMG Labtech GMBH, Ortenberg, Germany	Microsoft Excel, GraphPad Prism 4, and MATLAB	Secondary Screen	1278	0	micromolar	UNITSONT	UO:0000064	3	OR1269_Odor1278_0	SecondaryScreen.tsv	FigShare	10.6084/m9.figshare.979133	http://dx.doi.org/10.6084/m9.figshare.979133
OR1337	Luciferase assay	Dual-Glo Luciferase Assay System	Promega Corporation, Madison WI, USA	Polarstar Optima plate reader	BMG Labtech GMBH, Ortenberg, Germany	Microsoft Excel, GraphPad Prism 4, and MATLAB	Secondary Screen	1278	0	micromolar	UNITSONT	UO:0000064	3	OR1337_Odor1278_0	SecondaryScreen.tsv	FigShare	10.6084/m9.figshare.979133	http://dx.doi.org/10.6084/m9.figshare.979133
OR1048	Luciferase assay	Dual-Glo Luciferase Assay System	Promega Corporation, Madison WI, USA	Polarstar Optima plate reader	BMG Labtech GMBH, Ortenberg, Germany	Microsoft Excel, GraphPad Prism 4, and MATLAB	Secondary Screen	1278	0	micromolar	UNITSONT	UO:0000064	3	OR1048_Odor1278_0	SecondaryScreen.tsv	FigShare	10.6084/m9.figshare.979133	http://dx.doi.org/10.6084/m9.figshare.979133
OR1487	Luciferase assay	Dual-Glo Luciferase Assay System	Promega Corporation, Madison WI, USA	Polarstar Optima plate reader	BMG Labtech GMBH, Ortenberg, Germany	Microsoft Excel, GraphPad Prism 4, and MATLAB	Secondary Screen	1278	0	micromolar	UNITSONT	UO:0000064	6	OR1487_Odor1278_0	SecondaryScreen.tsv	FigShare	10.6084/m9.figshare.979133	http://dx.doi.org/10.6084/m9.figshare.979133
OR1382	Luciferase assay	Dual-Glo Luciferase Assay System	Promega Corporation, Madison WI, USA	Polarstar Optima plate reader	BMG Labtech GMBH, Ortenberg, Germany	Microsoft Excel, GraphPad Prism 4, and MATLAB	Secondary Screen	1278	0	micromolar	UNITSONT	UO:0000064	3	OR1382_Odor1278_0	SecondaryScreen.tsv	FigShare	10.6084/m9.figshare.979133	http://dx.doi.org/10.6084/m9.figshare.979133
OR1456	Luciferase assay	Dual-Glo Luciferase Assay System	Promega Corporation, Madison WI, USA	Polarstar Optima plate reader	BMG Labtech GMBH, Ortenberg, Germany	Microsoft Excel, GraphPad Prism 4, and MATLAB	Secondary Screen	1278	0	micromolar	UNITSONT	UO:0000064	3	OR1456_Odor1278_0	SecondaryScreen.tsv	FigShare	10.6084/m9.figshare.979133	http://dx.doi.org/10.6084/m9.figshare.979133
OR1453	Luciferase assay	Dual-Glo Luciferase Assay System	Promega Corporation, Madison WI, USA	Polarstar Optima plate reader	BMG Labtech GMBH, Ortenberg, Germany	Microsoft Excel, GraphPad Prism 4, and MATLAB	Secondary Screen	1278	0	micromolar	UNITSONT	UO:0000064	3	OR1453_Odor1278_0	SecondaryScreen.tsv	FigShare	10.6084/m9.figshare.979133	http://dx.doi.org/10.6084/m9.figshare.979133
OR1294	Luciferase assay	Dual-Glo Luciferase Assay System	Promega Corporation, Madison WI, USA	Polarstar Optima plate reader	BMG Labtech GMBH, Ortenberg, Germany	Microsoft Excel, GraphPad Prism 4, and MATLAB	Secondary Screen	1278	0	micromolar	UNITSONT	UO:0000064	3	OR1294_Odor1278_0	SecondaryScreen.tsv	FigShare	10.6084/m9.figshare.979133	http://dx.doi.org/10.6084/m9.figshare.979133
OR1070	Luciferase assay	Dual-Glo Luciferase Assay System	Promega Corporation, Madison WI, USA	Polarstar Optima plate reader	BMG Labtech GMBH, Ortenberg, Germany	Microsoft Excel, GraphPad Prism 4, and MATLAB	Secondary Screen	1078	0	micromolar	UNITSONT	UO:0000064	3	OR1070_Odor1078_0	SecondaryScreen.tsv	FigShare	10.6084/m9.figshare.979133	http://dx.doi.org/10.6084/m9.figshare.979133
OR1042	Luciferase assay	Dual-Glo Luciferase Assay System	Promega Corporation, Madison WI, USA	Polarstar Optima plate reader	BMG Labtech GMBH, Ortenberg, Germany	Microsoft Excel, GraphPad Prism 4, and MATLAB	Secondary Screen	1078	0	micromolar	UNITSONT	UO:0000064	3	OR1042_Odor1078_0	SecondaryScreen.tsv	FigShare	10.6084/m9.figshare.979133	http://dx.doi.org/10.6084/m9.figshare.979133
OR1518	Luciferase assay	Dual-Glo Luciferase Assay System	Promega Corporation, Madison WI, USA	Polarstar Optima plate reader	BMG Labtech GMBH, Ortenberg, Germany	Microsoft Excel, GraphPad Prism 4, and MATLAB	Secondary Screen	1078	0	micromolar	UNITSONT	UO:0000064	3	OR1518_Odor1078_0	SecondaryScreen.tsv	FigShare	10.6084/m9.figshare.979133	http://dx.doi.org/10.6084/m9.figshare.979133
OR1536	Luciferase assay	Dual-Glo Luciferase Assay System	Promega Corporation, Madison WI, USA	Polarstar Optima plate reader	BMG Labtech GMBH, Ortenberg, Germany	Microsoft Excel, GraphPad Prism 4, and MATLAB	Secondary Screen	1078	0	micromolar	UNITSONT	UO:0000064	3	OR1536_Odor1078_0	SecondaryScreen.tsv	FigShare	10.6084/m9.figshare.979133	http://dx.doi.org/10.6084/m9.figshare.979133
OR1048	Luciferase assay	Dual-Glo Luciferase Assay System	Promega Corporation, Madison WI, USA	Polarstar Optima plate reader	BMG Labtech GMBH, Ortenberg, Germany	Microsoft Excel, GraphPad Prism 4, and MATLAB	Secondary Screen	1078	0	micromolar	UNITSONT	UO:0000064	3	OR1048_Odor1078_0	SecondaryScreen.tsv	FigShare	10.6084/m9.figshare.979133	http://dx.doi.org/10.6084/m9.figshare.979133
OR1282	Luciferase assay	Dual-Glo Luciferase Assay System	Promega Corporation, Madison WI, USA	Polarstar Optima plate reader	BMG Labtech GMBH, Ortenberg, Germany	Microsoft Excel, GraphPad Prism 4, and MATLAB	Secondary Screen	1078	0	micromolar	UNITSONT	UO:0000064	3	OR1282_Odor1078_0	SecondaryScreen.tsv	FigShare	10.6084/m9.figshare.979133	http://dx.doi.org/10.6084/m9.figshare.979133
OR1437	Luciferase assay	Dual-Glo Luciferase Assay System	Promega Corporation, Madison WI, USA	Polarstar Optima plate reader	BMG Labtech GMBH, Ortenberg, Germany	Microsoft Excel, GraphPad Prism 4, and MATLAB	Secondary Screen	1078	0	micromolar	UNITSONT	UO:0000064	3	OR1437_Odor1078_0	SecondaryScreen.tsv	FigShare	10.6084/m9.figshare.979133	http://dx.doi.org/10.6084/m9.figshare.979133
OR1530	Luciferase assay	Dual-Glo Luciferase Assay System	Promega Corporation, Madison WI, USA	Polarstar Optima plate reader	BMG Labtech GMBH, Ortenberg, Germany	Microsoft Excel, GraphPad Prism 4, and MATLAB	Secondary Screen	1078	0	micromolar	UNITSONT	UO:0000064	3	OR1530_Odor1078_0	SecondaryScreen.tsv	FigShare	10.6084/m9.figshare.979133	http://dx.doi.org/10.6084/m9.figshare.979133
OR1119	Luciferase assay	Dual-Glo Luciferase Assay System	Promega Corporation, Madison WI, USA	Polarstar Optima plate reader	BMG Labtech GMBH, Ortenberg, Germany	Microsoft Excel, GraphPad Prism 4, and MATLAB	Secondary Screen	1078	0	micromolar	UNITSONT	UO:0000064	3	OR1119_Odor1078_0	SecondaryScreen.tsv	FigShare	10.6084/m9.figshare.979133	http://dx.doi.org/10.6084/m9.figshare.979133
OR1431	Luciferase assay	Dual-Glo Luciferase Assay System	Promega Corporation, Madison WI, USA	Polarstar Optima plate reader	BMG Labtech GMBH, Ortenberg, Germany	Microsoft Excel, GraphPad Prism 4, and MATLAB	Secondary Screen	1375	0	micromolar	UNITSONT	UO:0000064	3	OR1431_Odor1375_0	SecondaryScreen.tsv	FigShare	10.6084/m9.figshare.979133	http://dx.doi.org/10.6084/m9.figshare.979133
OR1493	Luciferase assay	Dual-Glo Luciferase Assay System	Promega Corporation, Madison WI, USA	Polarstar Optima plate reader	BMG Labtech GMBH, Ortenberg, Germany	Microsoft Excel, GraphPad Prism 4, and MATLAB	Secondary Screen	1375	0	micromolar	UNITSONT	UO:0000064	3	OR1493_Odor1375_0	SecondaryScreen.tsv	FigShare	10.6084/m9.figshare.979133	http://dx.doi.org/10.6084/m9.figshare.979133
OR1441	Luciferase assay	Dual-Glo Luciferase Assay System	Promega Corporation, Madison WI, USA	Polarstar Optima plate reader	BMG Labtech GMBH, Ortenberg, Germany	Microsoft Excel, GraphPad Prism 4, and MATLAB	Secondary Screen	1375	0	micromolar	UNITSONT	UO:0000064	3	OR1441_Odor1375_0	SecondaryScreen.tsv	FigShare	10.6084/m9.figshare.979133	http://dx.doi.org/10.6084/m9.figshare.979133
OR1361	Luciferase assay	Dual-Glo Luciferase Assay System	Promega Corporation, Madison WI, USA	Polarstar Optima plate reader	BMG Labtech GMBH, Ortenberg, Germany	Microsoft Excel, GraphPad Prism 4, and MATLAB	Secondary Screen	1375	0	micromolar	UNITSONT	UO:0000064	3	OR1361_Odor1375_0	SecondaryScreen.tsv	FigShare	10.6084/m9.figshare.979133	http://dx.doi.org/10.6084/m9.figshare.979133
OR1074	Luciferase assay	Dual-Glo Luciferase Assay System	Promega Corporation, Madison WI, USA	Polarstar Optima plate reader	BMG Labtech GMBH, Ortenberg, Germany	Microsoft Excel, GraphPad Prism 4, and MATLAB	Secondary Screen	1375	0	micromolar	UNITSONT	UO:0000064	3	OR1074_Odor1375_0	SecondaryScreen.tsv	FigShare	10.6084/m9.figshare.979133	http://dx.doi.org/10.6084/m9.figshare.979133
OR1174	Luciferase assay	Dual-Glo Luciferase Assay System	Promega Corporation, Madison WI, USA	Polarstar Optima plate reader	BMG Labtech GMBH, Ortenberg, Germany	Microsoft Excel, GraphPad Prism 4, and MATLAB	Secondary Screen	1375	0	micromolar	UNITSONT	UO:0000064	3	OR1174_Odor1375_0	SecondaryScreen.tsv	FigShare	10.6084/m9.figshare.979133	http://dx.doi.org/10.6084/m9.figshare.979133
OR1401	Luciferase assay	Dual-Glo Luciferase Assay System	Promega Corporation, Madison WI, USA	Polarstar Optima plate reader	BMG Labtech GMBH, Ortenberg, Germany	Microsoft Excel, GraphPad Prism 4, and MATLAB	Secondary Screen	1375	0	micromolar	UNITSONT	UO:0000064	3	OR1401_Odor1375_0	SecondaryScreen.tsv	FigShare	10.6084/m9.figshare.979133	http://dx.doi.org/10.6084/m9.figshare.979133
OR1048	Luciferase assay	Dual-Glo Luciferase Assay System	Promega Corporation, Madison WI, USA	Polarstar Optima plate reader	BMG Labtech GMBH, Ortenberg, Germany	Microsoft Excel, GraphPad Prism 4, and MATLAB	Secondary Screen	1375	0	micromolar	UNITSONT	UO:0000064	3	OR1048_Odor1375_0	SecondaryScreen.tsv	FigShare	10.6084/m9.figshare.979133	http://dx.doi.org/10.6084/m9.figshare.979133
OR1404	Luciferase assay	Dual-Glo Luciferase Assay System	Promega Corporation, Madison WI, USA	Polarstar Optima plate reader	BMG Labtech GMBH, Ortenberg, Germany	Microsoft Excel, GraphPad Prism 4, and MATLAB	Secondary Screen	1375	0	micromolar	UNITSONT	UO:0000064	3	OR1404_Odor1375_0	SecondaryScreen.tsv	FigShare	10.6084/m9.figshare.979133	http://dx.doi.org/10.6084/m9.figshare.979133
OR1393	Luciferase assay	Dual-Glo Luciferase Assay System	Promega Corporation, Madison WI, USA	Polarstar Optima plate reader	BMG Labtech GMBH, Ortenberg, Germany	Microsoft Excel, GraphPad Prism 4, and MATLAB	Secondary Screen	1375	0	micromolar	UNITSONT	UO:0000064	3	OR1393_Odor1375_0	SecondaryScreen.tsv	FigShare	10.6084/m9.figshare.979133	http://dx.doi.org/10.6084/m9.figshare.979133
OR1282	Luciferase assay	Dual-Glo Luciferase Assay System	Promega Corporation, Madison WI, USA	Polarstar Optima plate reader	BMG Labtech GMBH, Ortenberg, Germany	Microsoft Excel, GraphPad Prism 4, and MATLAB	Secondary Screen	1375	0	micromolar	UNITSONT	UO:0000064	3	OR1282_Odor1375_0	SecondaryScreen.tsv	FigShare	10.6084/m9.figshare.979133	http://dx.doi.org/10.6084/m9.figshare.979133
OR1079	Luciferase assay	Dual-Glo Luciferase Assay System	Promega Corporation, Madison WI, USA	Polarstar Optima plate reader	BMG Labtech GMBH, Ortenberg, Germany	Microsoft Excel, GraphPad Prism 4, and MATLAB	Secondary Screen	1375	0	micromolar	UNITSONT	UO:0000064	3	OR1079_Odor1375_0	SecondaryScreen.tsv	FigShare	10.6084/m9.figshare.979133	http://dx.doi.org/10.6084/m9.figshare.979133
OR1350	Luciferase assay	Dual-Glo Luciferase Assay System	Promega Corporation, Madison WI, USA	Polarstar Optima plate reader	BMG Labtech GMBH, Ortenberg, Germany	Microsoft Excel, GraphPad Prism 4, and MATLAB	Secondary Screen	1375	0	micromolar	UNITSONT	UO:0000064	3	OR1350_Odor1375_0	SecondaryScreen.tsv	FigShare	10.6084/m9.figshare.979133	http://dx.doi.org/10.6084/m9.figshare.979133
OR1484	Luciferase assay	Dual-Glo Luciferase Assay System	Promega Corporation, Madison WI, USA	Polarstar Optima plate reader	BMG Labtech GMBH, Ortenberg, Germany	Microsoft Excel, GraphPad Prism 4, and MATLAB	Secondary Screen	1375	0	micromolar	UNITSONT	UO:0000064	3	OR1484_Odor1375_0	SecondaryScreen.tsv	FigShare	10.6084/m9.figshare.979133	http://dx.doi.org/10.6084/m9.figshare.979133
OR1095	Luciferase assay	Dual-Glo Luciferase Assay System	Promega Corporation, Madison WI, USA	Polarstar Optima plate reader	BMG Labtech GMBH, Ortenberg, Germany	Microsoft Excel, GraphPad Prism 4, and MATLAB	Secondary Screen	1375	0	micromolar	UNITSONT	UO:0000064	3	OR1095_Odor1375_0	SecondaryScreen.tsv	FigShare	10.6084/m9.figshare.979133	http://dx.doi.org/10.6084/m9.figshare.979133
OR1368	Luciferase assay	Dual-Glo Luciferase Assay System	Promega Corporation, Madison WI, USA	Polarstar Optima plate reader	BMG Labtech GMBH, Ortenberg, Germany	Microsoft Excel, GraphPad Prism 4, and MATLAB	Secondary Screen	1375	0	micromolar	UNITSONT	UO:0000064	3	OR1368_Odor1375_0	SecondaryScreen.tsv	FigShare	10.6084/m9.figshare.979133	http://dx.doi.org/10.6084/m9.figshare.979133
OR1493	Luciferase assay	Dual-Glo Luciferase Assay System	Promega Corporation, Madison WI, USA	Polarstar Optima plate reader	BMG Labtech GMBH, Ortenberg, Germany	Microsoft Excel, GraphPad Prism 4, and MATLAB	Secondary Screen	1064	0	micromolar	UNITSONT	UO:0000064	3	OR1493_Odor1064_0	SecondaryScreen.tsv	FigShare	10.6084/m9.figshare.979133	http://dx.doi.org/10.6084/m9.figshare.979133
OR1230	Luciferase assay	Dual-Glo Luciferase Assay System	Promega Corporation, Madison WI, USA	Polarstar Optima plate reader	BMG Labtech GMBH, Ortenberg, Germany	Microsoft Excel, GraphPad Prism 4, and MATLAB	Secondary Screen	1064	0	micromolar	UNITSONT	UO:0000064	3	OR1230_Odor1064_0	SecondaryScreen.tsv	FigShare	10.6084/m9.figshare.979133	http://dx.doi.org/10.6084/m9.figshare.979133
OR1048	Luciferase assay	Dual-Glo Luciferase Assay System	Promega Corporation, Madison WI, USA	Polarstar Optima plate reader	BMG Labtech GMBH, Ortenberg, Germany	Microsoft Excel, GraphPad Prism 4, and MATLAB	Secondary Screen	1064	0	micromolar	UNITSONT	UO:0000064	3	OR1048_Odor1064_0	SecondaryScreen.tsv	FigShare	10.6084/m9.figshare.979133	http://dx.doi.org/10.6084/m9.figshare.979133
OR1282	Luciferase assay	Dual-Glo Luciferase Assay System	Promega Corporation, Madison WI, USA	Polarstar Optima plate reader	BMG Labtech GMBH, Ortenberg, Germany	Microsoft Excel, GraphPad Prism 4, and MATLAB	Secondary Screen	1064	0	micromolar	UNITSONT	UO:0000064	3	OR1282_Odor1064_0	SecondaryScreen.tsv	FigShare	10.6084/m9.figshare.979133	http://dx.doi.org/10.6084/m9.figshare.979133
OR1431	Luciferase assay	Dual-Glo Luciferase Assay System	Promega Corporation, Madison WI, USA	Polarstar Optima plate reader	BMG Labtech GMBH, Ortenberg, Germany	Microsoft Excel, GraphPad Prism 4, and MATLAB	Secondary Screen	1147	0	micromolar	UNITSONT	UO:0000064	3	OR1431_Odor1147_0	SecondaryScreen.tsv	FigShare	10.6084/m9.figshare.979133	http://dx.doi.org/10.6084/m9.figshare.979133
OR1388	Luciferase assay	Dual-Glo Luciferase Assay System	Promega Corporation, Madison WI, USA	Polarstar Optima plate reader	BMG Labtech GMBH, Ortenberg, Germany	Microsoft Excel, GraphPad Prism 4, and MATLAB	Secondary Screen	1147	0	micromolar	UNITSONT	UO:0000064	3	OR1388_Odor1147_0	SecondaryScreen.tsv	FigShare	10.6084/m9.figshare.979133	http://dx.doi.org/10.6084/m9.figshare.979133
OR1493	Luciferase assay	Dual-Glo Luciferase Assay System	Promega Corporation, Madison WI, USA	Polarstar Optima plate reader	BMG Labtech GMBH, Ortenberg, Germany	Microsoft Excel, GraphPad Prism 4, and MATLAB	Secondary Screen	1147	0	micromolar	UNITSONT	UO:0000064	3	OR1493_Odor1147_0	SecondaryScreen.tsv	FigShare	10.6084/m9.figshare.979133	http://dx.doi.org/10.6084/m9.figshare.979133
OR1039	Luciferase assay	Dual-Glo Luciferase Assay System	Promega Corporation, Madison WI, USA	Polarstar Optima plate reader	BMG Labtech GMBH, Ortenberg, Germany	Microsoft Excel, GraphPad Prism 4, and MATLAB	Secondary Screen	1147	0	micromolar	UNITSONT	UO:0000064	3	OR1039_Odor1147_0	SecondaryScreen.tsv	FigShare	10.6084/m9.figshare.979133	http://dx.doi.org/10.6084/m9.figshare.979133
OR1441	Luciferase assay	Dual-Glo Luciferase Assay System	Promega Corporation, Madison WI, USA	Polarstar Optima plate reader	BMG Labtech GMBH, Ortenberg, Germany	Microsoft Excel, GraphPad Prism 4, and MATLAB	Secondary Screen	1147	0	micromolar	UNITSONT	UO:0000064	3	OR1441_Odor1147_0	SecondaryScreen.tsv	FigShare	10.6084/m9.figshare.979133	http://dx.doi.org/10.6084/m9.figshare.979133
OR1489	Luciferase assay	Dual-Glo Luciferase Assay System	Promega Corporation, Madison WI, USA	Polarstar Optima plate reader	BMG Labtech GMBH, Ortenberg, Germany	Microsoft Excel, GraphPad Prism 4, and MATLAB	Secondary Screen	1147	0	micromolar	UNITSONT	UO:0000064	3	OR1489_Odor1147_0	SecondaryScreen.tsv	FigShare	10.6084/m9.figshare.979133	http://dx.doi.org/10.6084/m9.figshare.979133
OR1578	Luciferase assay	Dual-Glo Luciferase Assay System	Promega Corporation, Madison WI, USA	Polarstar Optima plate reader	BMG Labtech GMBH, Ortenberg, Germany	Microsoft Excel, GraphPad Prism 4, and MATLAB	Secondary Screen	1147	0	micromolar	UNITSONT	UO:0000064	3	OR1578_Odor1147_0	SecondaryScreen.tsv	FigShare	10.6084/m9.figshare.979133	http://dx.doi.org/10.6084/m9.figshare.979133
OR1230	Luciferase assay	Dual-Glo Luciferase Assay System	Promega Corporation, Madison WI, USA	Polarstar Optima plate reader	BMG Labtech GMBH, Ortenberg, Germany	Microsoft Excel, GraphPad Prism 4, and MATLAB	Secondary Screen	1147	0	micromolar	UNITSONT	UO:0000064	3	OR1230_Odor1147_0	SecondaryScreen.tsv	FigShare	10.6084/m9.figshare.979133	http://dx.doi.org/10.6084/m9.figshare.979133
OR1259	Luciferase assay	Dual-Glo Luciferase Assay System	Promega Corporation, Madison WI, USA	Polarstar Optima plate reader	BMG Labtech GMBH, Ortenberg, Germany	Microsoft Excel, GraphPad Prism 4, and MATLAB	Secondary Screen	1147	0	micromolar	UNITSONT	UO:0000064	3	OR1259_Odor1147_0	SecondaryScreen.tsv	FigShare	10.6084/m9.figshare.979133	http://dx.doi.org/10.6084/m9.figshare.979133
OR1467	Luciferase assay	Dual-Glo Luciferase Assay System	Promega Corporation, Madison WI, USA	Polarstar Optima plate reader	BMG Labtech GMBH, Ortenberg, Germany	Microsoft Excel, GraphPad Prism 4, and MATLAB	Secondary Screen	1147	0	micromolar	UNITSONT	UO:0000064	3	OR1467_Odor1147_0	SecondaryScreen.tsv	FigShare	10.6084/m9.figshare.979133	http://dx.doi.org/10.6084/m9.figshare.979133
OR1307	Luciferase assay	Dual-Glo Luciferase Assay System	Promega Corporation, Madison WI, USA	Polarstar Optima plate reader	BMG Labtech GMBH, Ortenberg, Germany	Microsoft Excel, GraphPad Prism 4, and MATLAB	Secondary Screen	1147	0	micromolar	UNITSONT	UO:0000064	3	OR1307_Odor1147_0	SecondaryScreen.tsv	FigShare	10.6084/m9.figshare.979133	http://dx.doi.org/10.6084/m9.figshare.979133
OR1422	Luciferase assay	Dual-Glo Luciferase Assay System	Promega Corporation, Madison WI, USA	Polarstar Optima plate reader	BMG Labtech GMBH, Ortenberg, Germany	Microsoft Excel, GraphPad Prism 4, and MATLAB	Secondary Screen	1147	0	micromolar	UNITSONT	UO:0000064	3	OR1422_Odor1147_0	SecondaryScreen.tsv	FigShare	10.6084/m9.figshare.979133	http://dx.doi.org/10.6084/m9.figshare.979133
OR1518	Luciferase assay	Dual-Glo Luciferase Assay System	Promega Corporation, Madison WI, USA	Polarstar Optima plate reader	BMG Labtech GMBH, Ortenberg, Germany	Microsoft Excel, GraphPad Prism 4, and MATLAB	Secondary Screen	1147	0	micromolar	UNITSONT	UO:0000064	3	OR1518_Odor1147_0	SecondaryScreen.tsv	FigShare	10.6084/m9.figshare.979133	http://dx.doi.org/10.6084/m9.figshare.979133
OR1286	Luciferase assay	Dual-Glo Luciferase Assay System	Promega Corporation, Madison WI, USA	Polarstar Optima plate reader	BMG Labtech GMBH, Ortenberg, Germany	Microsoft Excel, GraphPad Prism 4, and MATLAB	Secondary Screen	1147	0	micromolar	UNITSONT	UO:0000064	3	OR1286_Odor1147_0	SecondaryScreen.tsv	FigShare	10.6084/m9.figshare.979133	http://dx.doi.org/10.6084/m9.figshare.979133
OR1506	Luciferase assay	Dual-Glo Luciferase Assay System	Promega Corporation, Madison WI, USA	Polarstar Optima plate reader	BMG Labtech GMBH, Ortenberg, Germany	Microsoft Excel, GraphPad Prism 4, and MATLAB	Secondary Screen	1147	0	micromolar	UNITSONT	UO:0000064	3	OR1506_Odor1147_0	SecondaryScreen.tsv	FigShare	10.6084/m9.figshare.979133	http://dx.doi.org/10.6084/m9.figshare.979133
OR1576	Luciferase assay	Dual-Glo Luciferase Assay System	Promega Corporation, Madison WI, USA	Polarstar Optima plate reader	BMG Labtech GMBH, Ortenberg, Germany	Microsoft Excel, GraphPad Prism 4, and MATLAB	Secondary Screen	1147	0	micromolar	UNITSONT	UO:0000064	3	OR1576_Odor1147_0	SecondaryScreen.tsv	FigShare	10.6084/m9.figshare.979133	http://dx.doi.org/10.6084/m9.figshare.979133
OR1562	Luciferase assay	Dual-Glo Luciferase Assay System	Promega Corporation, Madison WI, USA	Polarstar Optima plate reader	BMG Labtech GMBH, Ortenberg, Germany	Microsoft Excel, GraphPad Prism 4, and MATLAB	Secondary Screen	1147	0	micromolar	UNITSONT	UO:0000064	3	OR1562_Odor1147_0	SecondaryScreen.tsv	FigShare	10.6084/m9.figshare.979133	http://dx.doi.org/10.6084/m9.figshare.979133
OR1047	Luciferase assay	Dual-Glo Luciferase Assay System	Promega Corporation, Madison WI, USA	Polarstar Optima plate reader	BMG Labtech GMBH, Ortenberg, Germany	Microsoft Excel, GraphPad Prism 4, and MATLAB	Secondary Screen	1147	0	micromolar	UNITSONT	UO:0000064	3	OR1047_Odor1147_0	SecondaryScreen.tsv	FigShare	10.6084/m9.figshare.979133	http://dx.doi.org/10.6084/m9.figshare.979133
OR1048	Luciferase assay	Dual-Glo Luciferase Assay System	Promega Corporation, Madison WI, USA	Polarstar Optima plate reader	BMG Labtech GMBH, Ortenberg, Germany	Microsoft Excel, GraphPad Prism 4, and MATLAB	Secondary Screen	1147	0	micromolar	UNITSONT	UO:0000064	3	OR1048_Odor1147_0	SecondaryScreen.tsv	FigShare	10.6084/m9.figshare.979133	http://dx.doi.org/10.6084/m9.figshare.979133
OR1082	Luciferase assay	Dual-Glo Luciferase Assay System	Promega Corporation, Madison WI, USA	Polarstar Optima plate reader	BMG Labtech GMBH, Ortenberg, Germany	Microsoft Excel, GraphPad Prism 4, and MATLAB	Secondary Screen	1147	0	micromolar	UNITSONT	UO:0000064	3	OR1082_Odor1147_0	SecondaryScreen.tsv	FigShare	10.6084/m9.figshare.979133	http://dx.doi.org/10.6084/m9.figshare.979133
OR1350	Luciferase assay	Dual-Glo Luciferase Assay System	Promega Corporation, Madison WI, USA	Polarstar Optima plate reader	BMG Labtech GMBH, Ortenberg, Germany	Microsoft Excel, GraphPad Prism 4, and MATLAB	Secondary Screen	1147	0	micromolar	UNITSONT	UO:0000064	3	OR1350_Odor1147_0	SecondaryScreen.tsv	FigShare	10.6084/m9.figshare.979133	http://dx.doi.org/10.6084/m9.figshare.979133
OR1512	Luciferase assay	Dual-Glo Luciferase Assay System	Promega Corporation, Madison WI, USA	Polarstar Optima plate reader	BMG Labtech GMBH, Ortenberg, Germany	Microsoft Excel, GraphPad Prism 4, and MATLAB	Secondary Screen	1147	0	micromolar	UNITSONT	UO:0000064	3	OR1512_Odor1147_0	SecondaryScreen.tsv	FigShare	10.6084/m9.figshare.979133	http://dx.doi.org/10.6084/m9.figshare.979133
OR1505	Luciferase assay	Dual-Glo Luciferase Assay System	Promega Corporation, Madison WI, USA	Polarstar Optima plate reader	BMG Labtech GMBH, Ortenberg, Germany	Microsoft Excel, GraphPad Prism 4, and MATLAB	Secondary Screen	1147	0	micromolar	UNITSONT	UO:0000064	3	OR1505_Odor1147_0	SecondaryScreen.tsv	FigShare	10.6084/m9.figshare.979133	http://dx.doi.org/10.6084/m9.figshare.979133
OR1463	Luciferase assay	Dual-Glo Luciferase Assay System	Promega Corporation, Madison WI, USA	Polarstar Optima plate reader	BMG Labtech GMBH, Ortenberg, Germany	Microsoft Excel, GraphPad Prism 4, and MATLAB	Secondary Screen	1147	0	micromolar	UNITSONT	UO:0000064	3	OR1463_Odor1147_0	SecondaryScreen.tsv	FigShare	10.6084/m9.figshare.979133	http://dx.doi.org/10.6084/m9.figshare.979133
OR1531	Luciferase assay	Dual-Glo Luciferase Assay System	Promega Corporation, Madison WI, USA	Polarstar Optima plate reader	BMG Labtech GMBH, Ortenberg, Germany	Microsoft Excel, GraphPad Prism 4, and MATLAB	Secondary Screen	1147	0	micromolar	UNITSONT	UO:0000064	3	OR1531_Odor1147_0	SecondaryScreen.tsv	FigShare	10.6084/m9.figshare.979133	http://dx.doi.org/10.6084/m9.figshare.979133
OR1095	Luciferase assay	Dual-Glo Luciferase Assay System	Promega Corporation, Madison WI, USA	Polarstar Optima plate reader	BMG Labtech GMBH, Ortenberg, Germany	Microsoft Excel, GraphPad Prism 4, and MATLAB	Secondary Screen	1147	0	micromolar	UNITSONT	UO:0000064	3	OR1095_Odor1147_0	SecondaryScreen.tsv	FigShare	10.6084/m9.figshare.979133	http://dx.doi.org/10.6084/m9.figshare.979133
OR1478	Luciferase assay	Dual-Glo Luciferase Assay System	Promega Corporation, Madison WI, USA	Polarstar Optima plate reader	BMG Labtech GMBH, Ortenberg, Germany	Microsoft Excel, GraphPad Prism 4, and MATLAB	Secondary Screen	1147	0	micromolar	UNITSONT	UO:0000064	3	OR1478_Odor1147_0	SecondaryScreen.tsv	FigShare	10.6084/m9.figshare.979133	http://dx.doi.org/10.6084/m9.figshare.979133
OR1037	Luciferase assay	Dual-Glo Luciferase Assay System	Promega Corporation, Madison WI, USA	Polarstar Optima plate reader	BMG Labtech GMBH, Ortenberg, Germany	Microsoft Excel, GraphPad Prism 4, and MATLAB	Secondary Screen	1147	0	micromolar	UNITSONT	UO:0000064	3	OR1037_Odor1147_0	SecondaryScreen.tsv	FigShare	10.6084/m9.figshare.979133	http://dx.doi.org/10.6084/m9.figshare.979133
OR1475	Luciferase assay	Dual-Glo Luciferase Assay System	Promega Corporation, Madison WI, USA	Polarstar Optima plate reader	BMG Labtech GMBH, Ortenberg, Germany	Microsoft Excel, GraphPad Prism 4, and MATLAB	Secondary Screen	1172	0	micromolar	UNITSONT	UO:0000064	3	OR1475_Odor1172_0	SecondaryScreen.tsv	FigShare	10.6084/m9.figshare.979133	http://dx.doi.org/10.6084/m9.figshare.979133
OR1441	Luciferase assay	Dual-Glo Luciferase Assay System	Promega Corporation, Madison WI, USA	Polarstar Optima plate reader	BMG Labtech GMBH, Ortenberg, Germany	Microsoft Excel, GraphPad Prism 4, and MATLAB	Secondary Screen	1172	0	micromolar	UNITSONT	UO:0000064	3	OR1441_Odor1172_0	SecondaryScreen.tsv	FigShare	10.6084/m9.figshare.979133	http://dx.doi.org/10.6084/m9.figshare.979133
OR1148	Luciferase assay	Dual-Glo Luciferase Assay System	Promega Corporation, Madison WI, USA	Polarstar Optima plate reader	BMG Labtech GMBH, Ortenberg, Germany	Microsoft Excel, GraphPad Prism 4, and MATLAB	Secondary Screen	1172	0	micromolar	UNITSONT	UO:0000064	3	OR1148_Odor1172_0	SecondaryScreen.tsv	FigShare	10.6084/m9.figshare.979133	http://dx.doi.org/10.6084/m9.figshare.979133
OR1324	Luciferase assay	Dual-Glo Luciferase Assay System	Promega Corporation, Madison WI, USA	Polarstar Optima plate reader	BMG Labtech GMBH, Ortenberg, Germany	Microsoft Excel, GraphPad Prism 4, and MATLAB	Secondary Screen	1172	0	micromolar	UNITSONT	UO:0000064	3	OR1324_Odor1172_0	SecondaryScreen.tsv	FigShare	10.6084/m9.figshare.979133	http://dx.doi.org/10.6084/m9.figshare.979133
OR1285	Luciferase assay	Dual-Glo Luciferase Assay System	Promega Corporation, Madison WI, USA	Polarstar Optima plate reader	BMG Labtech GMBH, Ortenberg, Germany	Microsoft Excel, GraphPad Prism 4, and MATLAB	Secondary Screen	1172	0	micromolar	UNITSONT	UO:0000064	3	OR1285_Odor1172_0	SecondaryScreen.tsv	FigShare	10.6084/m9.figshare.979133	http://dx.doi.org/10.6084/m9.figshare.979133
OR1174	Luciferase assay	Dual-Glo Luciferase Assay System	Promega Corporation, Madison WI, USA	Polarstar Optima plate reader	BMG Labtech GMBH, Ortenberg, Germany	Microsoft Excel, GraphPad Prism 4, and MATLAB	Secondary Screen	1172	0	micromolar	UNITSONT	UO:0000064	3	OR1174_Odor1172_0	SecondaryScreen.tsv	FigShare	10.6084/m9.figshare.979133	http://dx.doi.org/10.6084/m9.figshare.979133
OR1510	Luciferase assay	Dual-Glo Luciferase Assay System	Promega Corporation, Madison WI, USA	Polarstar Optima plate reader	BMG Labtech GMBH, Ortenberg, Germany	Microsoft Excel, GraphPad Prism 4, and MATLAB	Secondary Screen	1172	0	micromolar	UNITSONT	UO:0000064	3	OR1510_Odor1172_0	SecondaryScreen.tsv	FigShare	10.6084/m9.figshare.979133	http://dx.doi.org/10.6084/m9.figshare.979133
OR1296	Luciferase assay	Dual-Glo Luciferase Assay System	Promega Corporation, Madison WI, USA	Polarstar Optima plate reader	BMG Labtech GMBH, Ortenberg, Germany	Microsoft Excel, GraphPad Prism 4, and MATLAB	Secondary Screen	1172	0	micromolar	UNITSONT	UO:0000064	3	OR1296_Odor1172_0	SecondaryScreen.tsv	FigShare	10.6084/m9.figshare.979133	http://dx.doi.org/10.6084/m9.figshare.979133
OR1541	Luciferase assay	Dual-Glo Luciferase Assay System	Promega Corporation, Madison WI, USA	Polarstar Optima plate reader	BMG Labtech GMBH, Ortenberg, Germany	Microsoft Excel, GraphPad Prism 4, and MATLAB	Secondary Screen	1172	0	micromolar	UNITSONT	UO:0000064	3	OR1541_Odor1172_0	SecondaryScreen.tsv	FigShare	10.6084/m9.figshare.979133	http://dx.doi.org/10.6084/m9.figshare.979133
OR1456	Luciferase assay	Dual-Glo Luciferase Assay System	Promega Corporation, Madison WI, USA	Polarstar Optima plate reader	BMG Labtech GMBH, Ortenberg, Germany	Microsoft Excel, GraphPad Prism 4, and MATLAB	Secondary Screen	1172	0	micromolar	UNITSONT	UO:0000064	3	OR1456_Odor1172_0	SecondaryScreen.tsv	FigShare	10.6084/m9.figshare.979133	http://dx.doi.org/10.6084/m9.figshare.979133
OR1350	Luciferase assay	Dual-Glo Luciferase Assay System	Promega Corporation, Madison WI, USA	Polarstar Optima plate reader	BMG Labtech GMBH, Ortenberg, Germany	Microsoft Excel, GraphPad Prism 4, and MATLAB	Secondary Screen	1172	0	micromolar	UNITSONT	UO:0000064	3	OR1350_Odor1172_0	SecondaryScreen.tsv	FigShare	10.6084/m9.figshare.979133	http://dx.doi.org/10.6084/m9.figshare.979133
OR1088	Luciferase assay	Dual-Glo Luciferase Assay System	Promega Corporation, Madison WI, USA	Polarstar Optima plate reader	BMG Labtech GMBH, Ortenberg, Germany	Microsoft Excel, GraphPad Prism 4, and MATLAB	Secondary Screen	1172	0	micromolar	UNITSONT	UO:0000064	3	OR1088_Odor1172_0	SecondaryScreen.tsv	FigShare	10.6084/m9.figshare.979133	http://dx.doi.org/10.6084/m9.figshare.979133
OR1484	Luciferase assay	Dual-Glo Luciferase Assay System	Promega Corporation, Madison WI, USA	Polarstar Optima plate reader	BMG Labtech GMBH, Ortenberg, Germany	Microsoft Excel, GraphPad Prism 4, and MATLAB	Secondary Screen	1172	0	micromolar	UNITSONT	UO:0000064	3	OR1484_Odor1172_0	SecondaryScreen.tsv	FigShare	10.6084/m9.figshare.979133	http://dx.doi.org/10.6084/m9.figshare.979133
OR1272	Luciferase assay	Dual-Glo Luciferase Assay System	Promega Corporation, Madison WI, USA	Polarstar Optima plate reader	BMG Labtech GMBH, Ortenberg, Germany	Microsoft Excel, GraphPad Prism 4, and MATLAB	Secondary Screen	1172	0	micromolar	UNITSONT	UO:0000064	3	OR1272_Odor1172_0	SecondaryScreen.tsv	FigShare	10.6084/m9.figshare.979133	http://dx.doi.org/10.6084/m9.figshare.979133
OR1501	Luciferase assay	Dual-Glo Luciferase Assay System	Promega Corporation, Madison WI, USA	Polarstar Optima plate reader	BMG Labtech GMBH, Ortenberg, Germany	Microsoft Excel, GraphPad Prism 4, and MATLAB	Secondary Screen	1116	0	micromolar	UNITSONT	UO:0000064	3	OR1501_Odor1116_0	SecondaryScreen.tsv	FigShare	10.6084/m9.figshare.979133	http://dx.doi.org/10.6084/m9.figshare.979133
OR1475	Luciferase assay	Dual-Glo Luciferase Assay System	Promega Corporation, Madison WI, USA	Polarstar Optima plate reader	BMG Labtech GMBH, Ortenberg, Germany	Microsoft Excel, GraphPad Prism 4, and MATLAB	Secondary Screen	1116	0	micromolar	UNITSONT	UO:0000064	3	OR1475_Odor1116_0	SecondaryScreen.tsv	FigShare	10.6084/m9.figshare.979133	http://dx.doi.org/10.6084/m9.figshare.979133
OR1519	Luciferase assay	Dual-Glo Luciferase Assay System	Promega Corporation, Madison WI, USA	Polarstar Optima plate reader	BMG Labtech GMBH, Ortenberg, Germany	Microsoft Excel, GraphPad Prism 4, and MATLAB	Secondary Screen	1116	0	micromolar	UNITSONT	UO:0000064	3	OR1519_Odor1116_0	SecondaryScreen.tsv	FigShare	10.6084/m9.figshare.979133	http://dx.doi.org/10.6084/m9.figshare.979133
OR1509	Luciferase assay	Dual-Glo Luciferase Assay System	Promega Corporation, Madison WI, USA	Polarstar Optima plate reader	BMG Labtech GMBH, Ortenberg, Germany	Microsoft Excel, GraphPad Prism 4, and MATLAB	Secondary Screen	1116	0	micromolar	UNITSONT	UO:0000064	3	OR1509_Odor1116_0	SecondaryScreen.tsv	FigShare	10.6084/m9.figshare.979133	http://dx.doi.org/10.6084/m9.figshare.979133
OR1230	Luciferase assay	Dual-Glo Luciferase Assay System	Promega Corporation, Madison WI, USA	Polarstar Optima plate reader	BMG Labtech GMBH, Ortenberg, Germany	Microsoft Excel, GraphPad Prism 4, and MATLAB	Secondary Screen	1116	0	micromolar	UNITSONT	UO:0000064	3	OR1230_Odor1116_0	SecondaryScreen.tsv	FigShare	10.6084/m9.figshare.979133	http://dx.doi.org/10.6084/m9.figshare.979133
OR1174	Luciferase assay	Dual-Glo Luciferase Assay System	Promega Corporation, Madison WI, USA	Polarstar Optima plate reader	BMG Labtech GMBH, Ortenberg, Germany	Microsoft Excel, GraphPad Prism 4, and MATLAB	Secondary Screen	1116	0	micromolar	UNITSONT	UO:0000064	3	OR1174_Odor1116_0	SecondaryScreen.tsv	FigShare	10.6084/m9.figshare.979133	http://dx.doi.org/10.6084/m9.figshare.979133
OR1067	Luciferase assay	Dual-Glo Luciferase Assay System	Promega Corporation, Madison WI, USA	Polarstar Optima plate reader	BMG Labtech GMBH, Ortenberg, Germany	Microsoft Excel, GraphPad Prism 4, and MATLAB	Secondary Screen	1116	0	micromolar	UNITSONT	UO:0000064	6	OR1067_Odor1116_0	SecondaryScreen.tsv	FigShare	10.6084/m9.figshare.979133	http://dx.doi.org/10.6084/m9.figshare.979133
OR1048	Luciferase assay	Dual-Glo Luciferase Assay System	Promega Corporation, Madison WI, USA	Polarstar Optima plate reader	BMG Labtech GMBH, Ortenberg, Germany	Microsoft Excel, GraphPad Prism 4, and MATLAB	Secondary Screen	1116	0	micromolar	UNITSONT	UO:0000064	3	OR1048_Odor1116_0	SecondaryScreen.tsv	FigShare	10.6084/m9.figshare.979133	http://dx.doi.org/10.6084/m9.figshare.979133
OR1494	Luciferase assay	Dual-Glo Luciferase Assay System	Promega Corporation, Madison WI, USA	Polarstar Optima plate reader	BMG Labtech GMBH, Ortenberg, Germany	Microsoft Excel, GraphPad Prism 4, and MATLAB	Secondary Screen	1116	0	micromolar	UNITSONT	UO:0000064	3	OR1494_Odor1116_0	SecondaryScreen.tsv	FigShare	10.6084/m9.figshare.979133	http://dx.doi.org/10.6084/m9.figshare.979133
OR1487	Luciferase assay	Dual-Glo Luciferase Assay System	Promega Corporation, Madison WI, USA	Polarstar Optima plate reader	BMG Labtech GMBH, Ortenberg, Germany	Microsoft Excel, GraphPad Prism 4, and MATLAB	Secondary Screen	1116	0	micromolar	UNITSONT	UO:0000064	3	OR1487_Odor1116_0	SecondaryScreen.tsv	FigShare	10.6084/m9.figshare.979133	http://dx.doi.org/10.6084/m9.figshare.979133
OR1282	Luciferase assay	Dual-Glo Luciferase Assay System	Promega Corporation, Madison WI, USA	Polarstar Optima plate reader	BMG Labtech GMBH, Ortenberg, Germany	Microsoft Excel, GraphPad Prism 4, and MATLAB	Secondary Screen	1116	0	micromolar	UNITSONT	UO:0000064	3	OR1282_Odor1116_0	SecondaryScreen.tsv	FigShare	10.6084/m9.figshare.979133	http://dx.doi.org/10.6084/m9.figshare.979133
OR1350	Luciferase assay	Dual-Glo Luciferase Assay System	Promega Corporation, Madison WI, USA	Polarstar Optima plate reader	BMG Labtech GMBH, Ortenberg, Germany	Microsoft Excel, GraphPad Prism 4, and MATLAB	Secondary Screen	1116	0	micromolar	UNITSONT	UO:0000064	3	OR1350_Odor1116_0	SecondaryScreen.tsv	FigShare	10.6084/m9.figshare.979133	http://dx.doi.org/10.6084/m9.figshare.979133
OR1468	Luciferase assay	Dual-Glo Luciferase Assay System	Promega Corporation, Madison WI, USA	Polarstar Optima plate reader	BMG Labtech GMBH, Ortenberg, Germany	Microsoft Excel, GraphPad Prism 4, and MATLAB	Secondary Screen	1116	0	micromolar	UNITSONT	UO:0000064	3	OR1468_Odor1116_0	SecondaryScreen.tsv	FigShare	10.6084/m9.figshare.979133	http://dx.doi.org/10.6084/m9.figshare.979133
OR1150	Luciferase assay	Dual-Glo Luciferase Assay System	Promega Corporation, Madison WI, USA	Polarstar Optima plate reader	BMG Labtech GMBH, Ortenberg, Germany	Microsoft Excel, GraphPad Prism 4, and MATLAB	Secondary Screen	1174	0	micromolar	UNITSONT	UO:0000064	3	OR1150_Odor1174_0	SecondaryScreen.tsv	FigShare	10.6084/m9.figshare.979133	http://dx.doi.org/10.6084/m9.figshare.979133
OR1142	Luciferase assay	Dual-Glo Luciferase Assay System	Promega Corporation, Madison WI, USA	Polarstar Optima plate reader	BMG Labtech GMBH, Ortenberg, Germany	Microsoft Excel, GraphPad Prism 4, and MATLAB	Secondary Screen	1174	0	micromolar	UNITSONT	UO:0000064	3	OR1142_Odor1174_0	SecondaryScreen.tsv	FigShare	10.6084/m9.figshare.979133	http://dx.doi.org/10.6084/m9.figshare.979133
OR1297	Luciferase assay	Dual-Glo Luciferase Assay System	Promega Corporation, Madison WI, USA	Polarstar Optima plate reader	BMG Labtech GMBH, Ortenberg, Germany	Microsoft Excel, GraphPad Prism 4, and MATLAB	Secondary Screen	1174	0	micromolar	UNITSONT	UO:0000064	3	OR1297_Odor1174_0	SecondaryScreen.tsv	FigShare	10.6084/m9.figshare.979133	http://dx.doi.org/10.6084/m9.figshare.979133
OR1148	Luciferase assay	Dual-Glo Luciferase Assay System	Promega Corporation, Madison WI, USA	Polarstar Optima plate reader	BMG Labtech GMBH, Ortenberg, Germany	Microsoft Excel, GraphPad Prism 4, and MATLAB	Secondary Screen	1174	0	micromolar	UNITSONT	UO:0000064	3	OR1148_Odor1174_0	SecondaryScreen.tsv	FigShare	10.6084/m9.figshare.979133	http://dx.doi.org/10.6084/m9.figshare.979133
OR1128	Luciferase assay	Dual-Glo Luciferase Assay System	Promega Corporation, Madison WI, USA	Polarstar Optima plate reader	BMG Labtech GMBH, Ortenberg, Germany	Microsoft Excel, GraphPad Prism 4, and MATLAB	Secondary Screen	1174	0	micromolar	UNITSONT	UO:0000064	3	OR1128_Odor1174_0	SecondaryScreen.tsv	FigShare	10.6084/m9.figshare.979133	http://dx.doi.org/10.6084/m9.figshare.979133
OR1324	Luciferase assay	Dual-Glo Luciferase Assay System	Promega Corporation, Madison WI, USA	Polarstar Optima plate reader	BMG Labtech GMBH, Ortenberg, Germany	Microsoft Excel, GraphPad Prism 4, and MATLAB	Secondary Screen	1174	0	micromolar	UNITSONT	UO:0000064	3	OR1324_Odor1174_0	SecondaryScreen.tsv	FigShare	10.6084/m9.figshare.979133	http://dx.doi.org/10.6084/m9.figshare.979133
OR1154	Luciferase assay	Dual-Glo Luciferase Assay System	Promega Corporation, Madison WI, USA	Polarstar Optima plate reader	BMG Labtech GMBH, Ortenberg, Germany	Microsoft Excel, GraphPad Prism 4, and MATLAB	Secondary Screen	1174	0	micromolar	UNITSONT	UO:0000064	3	OR1154_Odor1174_0	SecondaryScreen.tsv	FigShare	10.6084/m9.figshare.979133	http://dx.doi.org/10.6084/m9.figshare.979133
OR1535	Luciferase assay	Dual-Glo Luciferase Assay System	Promega Corporation, Madison WI, USA	Polarstar Optima plate reader	BMG Labtech GMBH, Ortenberg, Germany	Microsoft Excel, GraphPad Prism 4, and MATLAB	Secondary Screen	1174	0	micromolar	UNITSONT	UO:0000064	3	OR1535_Odor1174_0	SecondaryScreen.tsv	FigShare	10.6084/m9.figshare.979133	http://dx.doi.org/10.6084/m9.figshare.979133
OR1532	Luciferase assay	Dual-Glo Luciferase Assay System	Promega Corporation, Madison WI, USA	Polarstar Optima plate reader	BMG Labtech GMBH, Ortenberg, Germany	Microsoft Excel, GraphPad Prism 4, and MATLAB	Secondary Screen	1174	0	micromolar	UNITSONT	UO:0000064	3	OR1532_Odor1174_0	SecondaryScreen.tsv	FigShare	10.6084/m9.figshare.979133	http://dx.doi.org/10.6084/m9.figshare.979133
OR1161	Luciferase assay	Dual-Glo Luciferase Assay System	Promega Corporation, Madison WI, USA	Polarstar Optima plate reader	BMG Labtech GMBH, Ortenberg, Germany	Microsoft Excel, GraphPad Prism 4, and MATLAB	Secondary Screen	1174	0	micromolar	UNITSONT	UO:0000064	3	OR1161_Odor1174_0	SecondaryScreen.tsv	FigShare	10.6084/m9.figshare.979133	http://dx.doi.org/10.6084/m9.figshare.979133
OR1174	Luciferase assay	Dual-Glo Luciferase Assay System	Promega Corporation, Madison WI, USA	Polarstar Optima plate reader	BMG Labtech GMBH, Ortenberg, Germany	Microsoft Excel, GraphPad Prism 4, and MATLAB	Secondary Screen	1174	0	micromolar	UNITSONT	UO:0000064	3	OR1174_Odor1174_0	SecondaryScreen.tsv	FigShare	10.6084/m9.figshare.979133	http://dx.doi.org/10.6084/m9.figshare.979133
OR1363	Luciferase assay	Dual-Glo Luciferase Assay System	Promega Corporation, Madison WI, USA	Polarstar Optima plate reader	BMG Labtech GMBH, Ortenberg, Germany	Microsoft Excel, GraphPad Prism 4, and MATLAB	Secondary Screen	1174	0	micromolar	UNITSONT	UO:0000064	3	OR1363_Odor1174_0	SecondaryScreen.tsv	FigShare	10.6084/m9.figshare.979133	http://dx.doi.org/10.6084/m9.figshare.979133
OR1048	Luciferase assay	Dual-Glo Luciferase Assay System	Promega Corporation, Madison WI, USA	Polarstar Optima plate reader	BMG Labtech GMBH, Ortenberg, Germany	Microsoft Excel, GraphPad Prism 4, and MATLAB	Secondary Screen	1174	0	micromolar	UNITSONT	UO:0000064	3	OR1048_Odor1174_0	SecondaryScreen.tsv	FigShare	10.6084/m9.figshare.979133	http://dx.doi.org/10.6084/m9.figshare.979133
OR1407	Luciferase assay	Dual-Glo Luciferase Assay System	Promega Corporation, Madison WI, USA	Polarstar Optima plate reader	BMG Labtech GMBH, Ortenberg, Germany	Microsoft Excel, GraphPad Prism 4, and MATLAB	Secondary Screen	1174	0	micromolar	UNITSONT	UO:0000064	3	OR1407_Odor1174_0	SecondaryScreen.tsv	FigShare	10.6084/m9.figshare.979133	http://dx.doi.org/10.6084/m9.figshare.979133
OR1315	Luciferase assay	Dual-Glo Luciferase Assay System	Promega Corporation, Madison WI, USA	Polarstar Optima plate reader	BMG Labtech GMBH, Ortenberg, Germany	Microsoft Excel, GraphPad Prism 4, and MATLAB	Secondary Screen	1174	0	micromolar	UNITSONT	UO:0000064	3	OR1315_Odor1174_0	SecondaryScreen.tsv	FigShare	10.6084/m9.figshare.979133	http://dx.doi.org/10.6084/m9.figshare.979133
OR1272	Luciferase assay	Dual-Glo Luciferase Assay System	Promega Corporation, Madison WI, USA	Polarstar Optima plate reader	BMG Labtech GMBH, Ortenberg, Germany	Microsoft Excel, GraphPad Prism 4, and MATLAB	Secondary Screen	1174	0	micromolar	UNITSONT	UO:0000064	3	OR1272_Odor1174_0	SecondaryScreen.tsv	FigShare	10.6084/m9.figshare.979133	http://dx.doi.org/10.6084/m9.figshare.979133
OR1251	Luciferase assay	Dual-Glo Luciferase Assay System	Promega Corporation, Madison WI, USA	Polarstar Optima plate reader	BMG Labtech GMBH, Ortenberg, Germany	Microsoft Excel, GraphPad Prism 4, and MATLAB	Secondary Screen	1174	0	micromolar	UNITSONT	UO:0000064	3	OR1251_Odor1174_0	SecondaryScreen.tsv	FigShare	10.6084/m9.figshare.979133	http://dx.doi.org/10.6084/m9.figshare.979133
OR1389	Luciferase assay	Dual-Glo Luciferase Assay System	Promega Corporation, Madison WI, USA	Polarstar Optima plate reader	BMG Labtech GMBH, Ortenberg, Germany	Microsoft Excel, GraphPad Prism 4, and MATLAB	Secondary Screen	1145	0	micromolar	UNITSONT	UO:0000064	3	OR1389_Odor1145_0	SecondaryScreen.tsv	FigShare	10.6084/m9.figshare.979133	http://dx.doi.org/10.6084/m9.figshare.979133
OR1279	Luciferase assay	Dual-Glo Luciferase Assay System	Promega Corporation, Madison WI, USA	Polarstar Optima plate reader	BMG Labtech GMBH, Ortenberg, Germany	Microsoft Excel, GraphPad Prism 4, and MATLAB	Secondary Screen	1145	0	micromolar	UNITSONT	UO:0000064	3	OR1279_Odor1145_0	SecondaryScreen.tsv	FigShare	10.6084/m9.figshare.979133	http://dx.doi.org/10.6084/m9.figshare.979133
OR1142	Luciferase assay	Dual-Glo Luciferase Assay System	Promega Corporation, Madison WI, USA	Polarstar Optima plate reader	BMG Labtech GMBH, Ortenberg, Germany	Microsoft Excel, GraphPad Prism 4, and MATLAB	Secondary Screen	1145	0	micromolar	UNITSONT	UO:0000064	3	OR1142_Odor1145_0	SecondaryScreen.tsv	FigShare	10.6084/m9.figshare.979133	http://dx.doi.org/10.6084/m9.figshare.979133
OR1298	Luciferase assay	Dual-Glo Luciferase Assay System	Promega Corporation, Madison WI, USA	Polarstar Optima plate reader	BMG Labtech GMBH, Ortenberg, Germany	Microsoft Excel, GraphPad Prism 4, and MATLAB	Secondary Screen	1145	0	micromolar	UNITSONT	UO:0000064	3	OR1298_Odor1145_0	SecondaryScreen.tsv	FigShare	10.6084/m9.figshare.979133	http://dx.doi.org/10.6084/m9.figshare.979133
OR1117	Luciferase assay	Dual-Glo Luciferase Assay System	Promega Corporation, Madison WI, USA	Polarstar Optima plate reader	BMG Labtech GMBH, Ortenberg, Germany	Microsoft Excel, GraphPad Prism 4, and MATLAB	Secondary Screen	1145	0	micromolar	UNITSONT	UO:0000064	3	OR1117_Odor1145_0	SecondaryScreen.tsv	FigShare	10.6084/m9.figshare.979133	http://dx.doi.org/10.6084/m9.figshare.979133
OR1183	Luciferase assay	Dual-Glo Luciferase Assay System	Promega Corporation, Madison WI, USA	Polarstar Optima plate reader	BMG Labtech GMBH, Ortenberg, Germany	Microsoft Excel, GraphPad Prism 4, and MATLAB	Secondary Screen	1145	0	micromolar	UNITSONT	UO:0000064	3	OR1183_Odor1145_0	SecondaryScreen.tsv	FigShare	10.6084/m9.figshare.979133	http://dx.doi.org/10.6084/m9.figshare.979133
OR1130	Luciferase assay	Dual-Glo Luciferase Assay System	Promega Corporation, Madison WI, USA	Polarstar Optima plate reader	BMG Labtech GMBH, Ortenberg, Germany	Microsoft Excel, GraphPad Prism 4, and MATLAB	Secondary Screen	1145	0	micromolar	UNITSONT	UO:0000064	3	OR1130_Odor1145_0	SecondaryScreen.tsv	FigShare	10.6084/m9.figshare.979133	http://dx.doi.org/10.6084/m9.figshare.979133
OR1265	Luciferase assay	Dual-Glo Luciferase Assay System	Promega Corporation, Madison WI, USA	Polarstar Optima plate reader	BMG Labtech GMBH, Ortenberg, Germany	Microsoft Excel, GraphPad Prism 4, and MATLAB	Secondary Screen	1145	0	micromolar	UNITSONT	UO:0000064	3	OR1265_Odor1145_0	SecondaryScreen.tsv	FigShare	10.6084/m9.figshare.979133	http://dx.doi.org/10.6084/m9.figshare.979133
OR1258	Luciferase assay	Dual-Glo Luciferase Assay System	Promega Corporation, Madison WI, USA	Polarstar Optima plate reader	BMG Labtech GMBH, Ortenberg, Germany	Microsoft Excel, GraphPad Prism 4, and MATLAB	Secondary Screen	1145	0	micromolar	UNITSONT	UO:0000064	3	OR1258_Odor1145_0	SecondaryScreen.tsv	FigShare	10.6084/m9.figshare.979133	http://dx.doi.org/10.6084/m9.figshare.979133
OR1266	Luciferase assay	Dual-Glo Luciferase Assay System	Promega Corporation, Madison WI, USA	Polarstar Optima plate reader	BMG Labtech GMBH, Ortenberg, Germany	Microsoft Excel, GraphPad Prism 4, and MATLAB	Secondary Screen	1145	0	micromolar	UNITSONT	UO:0000064	3	OR1266_Odor1145_0	SecondaryScreen.tsv	FigShare	10.6084/m9.figshare.979133	http://dx.doi.org/10.6084/m9.figshare.979133
OR1174	Luciferase assay	Dual-Glo Luciferase Assay System	Promega Corporation, Madison WI, USA	Polarstar Optima plate reader	BMG Labtech GMBH, Ortenberg, Germany	Microsoft Excel, GraphPad Prism 4, and MATLAB	Secondary Screen	1145	0	micromolar	UNITSONT	UO:0000064	3	OR1174_Odor1145_0	SecondaryScreen.tsv	FigShare	10.6084/m9.figshare.979133	http://dx.doi.org/10.6084/m9.figshare.979133
OR1536	Luciferase assay	Dual-Glo Luciferase Assay System	Promega Corporation, Madison WI, USA	Polarstar Optima plate reader	BMG Labtech GMBH, Ortenberg, Germany	Microsoft Excel, GraphPad Prism 4, and MATLAB	Secondary Screen	1145	0	micromolar	UNITSONT	UO:0000064	3	OR1536_Odor1145_0	SecondaryScreen.tsv	FigShare	10.6084/m9.figshare.979133	http://dx.doi.org/10.6084/m9.figshare.979133
OR1048	Luciferase assay	Dual-Glo Luciferase Assay System	Promega Corporation, Madison WI, USA	Polarstar Optima plate reader	BMG Labtech GMBH, Ortenberg, Germany	Microsoft Excel, GraphPad Prism 4, and MATLAB	Secondary Screen	1145	0	micromolar	UNITSONT	UO:0000064	3	OR1048_Odor1145_0	SecondaryScreen.tsv	FigShare	10.6084/m9.figshare.979133	http://dx.doi.org/10.6084/m9.figshare.979133
OR1112	Luciferase assay	Dual-Glo Luciferase Assay System	Promega Corporation, Madison WI, USA	Polarstar Optima plate reader	BMG Labtech GMBH, Ortenberg, Germany	Microsoft Excel, GraphPad Prism 4, and MATLAB	Secondary Screen	1145	0	micromolar	UNITSONT	UO:0000064	3	OR1112_Odor1145_0	SecondaryScreen.tsv	FigShare	10.6084/m9.figshare.979133	http://dx.doi.org/10.6084/m9.figshare.979133
OR1088	Luciferase assay	Dual-Glo Luciferase Assay System	Promega Corporation, Madison WI, USA	Polarstar Optima plate reader	BMG Labtech GMBH, Ortenberg, Germany	Microsoft Excel, GraphPad Prism 4, and MATLAB	Secondary Screen	1145	0	micromolar	UNITSONT	UO:0000064	3	OR1088_Odor1145_0	SecondaryScreen.tsv	FigShare	10.6084/m9.figshare.979133	http://dx.doi.org/10.6084/m9.figshare.979133
OR1468	Luciferase assay	Dual-Glo Luciferase Assay System	Promega Corporation, Madison WI, USA	Polarstar Optima plate reader	BMG Labtech GMBH, Ortenberg, Germany	Microsoft Excel, GraphPad Prism 4, and MATLAB	Secondary Screen	1145	0	micromolar	UNITSONT	UO:0000064	3	OR1468_Odor1145_0	SecondaryScreen.tsv	FigShare	10.6084/m9.figshare.979133	http://dx.doi.org/10.6084/m9.figshare.979133
OR1531	Luciferase assay	Dual-Glo Luciferase Assay System	Promega Corporation, Madison WI, USA	Polarstar Optima plate reader	BMG Labtech GMBH, Ortenberg, Germany	Microsoft Excel, GraphPad Prism 4, and MATLAB	Secondary Screen	1145	0	micromolar	UNITSONT	UO:0000064	3	OR1531_Odor1145_0	SecondaryScreen.tsv	FigShare	10.6084/m9.figshare.979133	http://dx.doi.org/10.6084/m9.figshare.979133
OR1493	Luciferase assay	Dual-Glo Luciferase Assay System	Promega Corporation, Madison WI, USA	Polarstar Optima plate reader	BMG Labtech GMBH, Ortenberg, Germany	Microsoft Excel, GraphPad Prism 4, and MATLAB	Secondary Screen	1377	0	micromolar	UNITSONT	UO:0000064	3	OR1493_Odor1377_0	SecondaryScreen.tsv	FigShare	10.6084/m9.figshare.979133	http://dx.doi.org/10.6084/m9.figshare.979133
OR1142	Luciferase assay	Dual-Glo Luciferase Assay System	Promega Corporation, Madison WI, USA	Polarstar Optima plate reader	BMG Labtech GMBH, Ortenberg, Germany	Microsoft Excel, GraphPad Prism 4, and MATLAB	Secondary Screen	1377	0	micromolar	UNITSONT	UO:0000064	3	OR1142_Odor1377_0	SecondaryScreen.tsv	FigShare	10.6084/m9.figshare.979133	http://dx.doi.org/10.6084/m9.figshare.979133
OR1230	Luciferase assay	Dual-Glo Luciferase Assay System	Promega Corporation, Madison WI, USA	Polarstar Optima plate reader	BMG Labtech GMBH, Ortenberg, Germany	Microsoft Excel, GraphPad Prism 4, and MATLAB	Secondary Screen	1377	0	micromolar	UNITSONT	UO:0000064	3	OR1230_Odor1377_0	SecondaryScreen.tsv	FigShare	10.6084/m9.figshare.979133	http://dx.doi.org/10.6084/m9.figshare.979133
OR1361	Luciferase assay	Dual-Glo Luciferase Assay System	Promega Corporation, Madison WI, USA	Polarstar Optima plate reader	BMG Labtech GMBH, Ortenberg, Germany	Microsoft Excel, GraphPad Prism 4, and MATLAB	Secondary Screen	1377	0	micromolar	UNITSONT	UO:0000064	3	OR1361_Odor1377_0	SecondaryScreen.tsv	FigShare	10.6084/m9.figshare.979133	http://dx.doi.org/10.6084/m9.figshare.979133
OR1487	Luciferase assay	Dual-Glo Luciferase Assay System	Promega Corporation, Madison WI, USA	Polarstar Optima plate reader	BMG Labtech GMBH, Ortenberg, Germany	Microsoft Excel, GraphPad Prism 4, and MATLAB	Secondary Screen	1377	0	micromolar	UNITSONT	UO:0000064	3	OR1487_Odor1377_0	SecondaryScreen.tsv	FigShare	10.6084/m9.figshare.979133	http://dx.doi.org/10.6084/m9.figshare.979133
OR1493	Luciferase assay	Dual-Glo Luciferase Assay System	Promega Corporation, Madison WI, USA	Polarstar Optima plate reader	BMG Labtech GMBH, Ortenberg, Germany	Microsoft Excel, GraphPad Prism 4, and MATLAB	Secondary Screen	1376	0	micromolar	UNITSONT	UO:0000064	3	OR1493_Odor1376_0	SecondaryScreen.tsv	FigShare	10.6084/m9.figshare.979133	http://dx.doi.org/10.6084/m9.figshare.979133
OR1072	Luciferase assay	Dual-Glo Luciferase Assay System	Promega Corporation, Madison WI, USA	Polarstar Optima plate reader	BMG Labtech GMBH, Ortenberg, Germany	Microsoft Excel, GraphPad Prism 4, and MATLAB	Secondary Screen	1376	0	micromolar	UNITSONT	UO:0000064	3	OR1072_Odor1376_0	SecondaryScreen.tsv	FigShare	10.6084/m9.figshare.979133	http://dx.doi.org/10.6084/m9.figshare.979133
OR1059	Luciferase assay	Dual-Glo Luciferase Assay System	Promega Corporation, Madison WI, USA	Polarstar Optima plate reader	BMG Labtech GMBH, Ortenberg, Germany	Microsoft Excel, GraphPad Prism 4, and MATLAB	Secondary Screen	1376	0	micromolar	UNITSONT	UO:0000064	3	OR1059_Odor1376_0	SecondaryScreen.tsv	FigShare	10.6084/m9.figshare.979133	http://dx.doi.org/10.6084/m9.figshare.979133
OR1052	Luciferase assay	Dual-Glo Luciferase Assay System	Promega Corporation, Madison WI, USA	Polarstar Optima plate reader	BMG Labtech GMBH, Ortenberg, Germany	Microsoft Excel, GraphPad Prism 4, and MATLAB	Secondary Screen	1376	0	micromolar	UNITSONT	UO:0000064	3	OR1052_Odor1376_0	SecondaryScreen.tsv	FigShare	10.6084/m9.figshare.979133	http://dx.doi.org/10.6084/m9.figshare.979133
OR1047	Luciferase assay	Dual-Glo Luciferase Assay System	Promega Corporation, Madison WI, USA	Polarstar Optima plate reader	BMG Labtech GMBH, Ortenberg, Germany	Microsoft Excel, GraphPad Prism 4, and MATLAB	Secondary Screen	1376	0	micromolar	UNITSONT	UO:0000064	3	OR1047_Odor1376_0	SecondaryScreen.tsv	FigShare	10.6084/m9.figshare.979133	http://dx.doi.org/10.6084/m9.figshare.979133
OR1048	Luciferase assay	Dual-Glo Luciferase Assay System	Promega Corporation, Madison WI, USA	Polarstar Optima plate reader	BMG Labtech GMBH, Ortenberg, Germany	Microsoft Excel, GraphPad Prism 4, and MATLAB	Secondary Screen	1376	0	micromolar	UNITSONT	UO:0000064	3	OR1048_Odor1376_0	SecondaryScreen.tsv	FigShare	10.6084/m9.figshare.979133	http://dx.doi.org/10.6084/m9.figshare.979133
OR1282	Luciferase assay	Dual-Glo Luciferase Assay System	Promega Corporation, Madison WI, USA	Polarstar Optima plate reader	BMG Labtech GMBH, Ortenberg, Germany	Microsoft Excel, GraphPad Prism 4, and MATLAB	Secondary Screen	1376	0	micromolar	UNITSONT	UO:0000064	3	OR1282_Odor1376_0	SecondaryScreen.tsv	FigShare	10.6084/m9.figshare.979133	http://dx.doi.org/10.6084/m9.figshare.979133
OR1088	Luciferase assay	Dual-Glo Luciferase Assay System	Promega Corporation, Madison WI, USA	Polarstar Optima plate reader	BMG Labtech GMBH, Ortenberg, Germany	Microsoft Excel, GraphPad Prism 4, and MATLAB	Secondary Screen	1376	0	micromolar	UNITSONT	UO:0000064	3	OR1088_Odor1376_0	SecondaryScreen.tsv	FigShare	10.6084/m9.figshare.979133	http://dx.doi.org/10.6084/m9.figshare.979133
OR1040	Luciferase assay	Dual-Glo Luciferase Assay System	Promega Corporation, Madison WI, USA	Polarstar Optima plate reader	BMG Labtech GMBH, Ortenberg, Germany	Microsoft Excel, GraphPad Prism 4, and MATLAB	Secondary Screen	1376	0	micromolar	UNITSONT	UO:0000064	3	OR1040_Odor1376_0	SecondaryScreen.tsv	FigShare	10.6084/m9.figshare.979133	http://dx.doi.org/10.6084/m9.figshare.979133
OR1108	Luciferase assay	Dual-Glo Luciferase Assay System	Promega Corporation, Madison WI, USA	Polarstar Optima plate reader	BMG Labtech GMBH, Ortenberg, Germany	Microsoft Excel, GraphPad Prism 4, and MATLAB	Secondary Screen	1376	0	micromolar	UNITSONT	UO:0000064	3	OR1108_Odor1376_0	SecondaryScreen.tsv	FigShare	10.6084/m9.figshare.979133	http://dx.doi.org/10.6084/m9.figshare.979133
OR1119	Luciferase assay	Dual-Glo Luciferase Assay System	Promega Corporation, Madison WI, USA	Polarstar Optima plate reader	BMG Labtech GMBH, Ortenberg, Germany	Microsoft Excel, GraphPad Prism 4, and MATLAB	Secondary Screen	1376	0	micromolar	UNITSONT	UO:0000064	3	OR1119_Odor1376_0	SecondaryScreen.tsv	FigShare	10.6084/m9.figshare.979133	http://dx.doi.org/10.6084/m9.figshare.979133
OR1498	Luciferase assay	Dual-Glo Luciferase Assay System	Promega Corporation, Madison WI, USA	Polarstar Optima plate reader	BMG Labtech GMBH, Ortenberg, Germany	Microsoft Excel, GraphPad Prism 4, and MATLAB	Secondary Screen	1147	0	micromolar	UNITSONT	UO:0000064	3	OR1498_Odor1147_0	SecondaryScreen.tsv	FigShare	10.6084/m9.figshare.979133	http://dx.doi.org/10.6084/m9.figshare.979133
OR1488	Luciferase assay	Dual-Glo Luciferase Assay System	Promega Corporation, Madison WI, USA	Polarstar Optima plate reader	BMG Labtech GMBH, Ortenberg, Germany	Microsoft Excel, GraphPad Prism 4, and MATLAB	Secondary Screen	1147	0	micromolar	UNITSONT	UO:0000064	3	OR1488_Odor1147_0	SecondaryScreen.tsv	FigShare	10.6084/m9.figshare.979133	http://dx.doi.org/10.6084/m9.figshare.979133
OR1522	Luciferase assay	Dual-Glo Luciferase Assay System	Promega Corporation, Madison WI, USA	Polarstar Optima plate reader	BMG Labtech GMBH, Ortenberg, Germany	Microsoft Excel, GraphPad Prism 4, and MATLAB	Secondary Screen	1147	0	micromolar	UNITSONT	UO:0000064	3	OR1522_Odor1147_0	SecondaryScreen.tsv	FigShare	10.6084/m9.figshare.979133	http://dx.doi.org/10.6084/m9.figshare.979133
OR1481	Luciferase assay	Dual-Glo Luciferase Assay System	Promega Corporation, Madison WI, USA	Polarstar Optima plate reader	BMG Labtech GMBH, Ortenberg, Germany	Microsoft Excel, GraphPad Prism 4, and MATLAB	Secondary Screen	1147	0	micromolar	UNITSONT	UO:0000064	3	OR1481_Odor1147_0	SecondaryScreen.tsv	FigShare	10.6084/m9.figshare.979133	http://dx.doi.org/10.6084/m9.figshare.979133
OR1480	Luciferase assay	Dual-Glo Luciferase Assay System	Promega Corporation, Madison WI, USA	Polarstar Optima plate reader	BMG Labtech GMBH, Ortenberg, Germany	Microsoft Excel, GraphPad Prism 4, and MATLAB	Secondary Screen	1147	0	micromolar	UNITSONT	UO:0000064	3	OR1480_Odor1147_0	SecondaryScreen.tsv	FigShare	10.6084/m9.figshare.979133	http://dx.doi.org/10.6084/m9.figshare.979133
OR1537	Luciferase assay	Dual-Glo Luciferase Assay System	Promega Corporation, Madison WI, USA	Polarstar Optima plate reader	BMG Labtech GMBH, Ortenberg, Germany	Microsoft Excel, GraphPad Prism 4, and MATLAB	Secondary Screen	1147	0	micromolar	UNITSONT	UO:0000064	3	OR1537_Odor1147_0	SecondaryScreen.tsv	FigShare	10.6084/m9.figshare.979133	http://dx.doi.org/10.6084/m9.figshare.979133
OR1511	Luciferase assay	Dual-Glo Luciferase Assay System	Promega Corporation, Madison WI, USA	Polarstar Optima plate reader	BMG Labtech GMBH, Ortenberg, Germany	Microsoft Excel, GraphPad Prism 4, and MATLAB	Secondary Screen	1147	0	micromolar	UNITSONT	UO:0000064	3	OR1511_Odor1147_0	SecondaryScreen.tsv	FigShare	10.6084/m9.figshare.979133	http://dx.doi.org/10.6084/m9.figshare.979133
OR1473	Luciferase assay	Dual-Glo Luciferase Assay System	Promega Corporation, Madison WI, USA	Polarstar Optima plate reader	BMG Labtech GMBH, Ortenberg, Germany	Microsoft Excel, GraphPad Prism 4, and MATLAB	Secondary Screen	1147	0	micromolar	UNITSONT	UO:0000064	3	OR1473_Odor1147_0	SecondaryScreen.tsv	FigShare	10.6084/m9.figshare.979133	http://dx.doi.org/10.6084/m9.figshare.979133
OR1532	Luciferase assay	Dual-Glo Luciferase Assay System	Promega Corporation, Madison WI, USA	Polarstar Optima plate reader	BMG Labtech GMBH, Ortenberg, Germany	Microsoft Excel, GraphPad Prism 4, and MATLAB	Secondary Screen	1172	0	micromolar	UNITSONT	UO:0000064	3	OR1532_Odor1172_0	SecondaryScreen.tsv	FigShare	10.6084/m9.figshare.979133	http://dx.doi.org/10.6084/m9.figshare.979133
OR1507	Luciferase assay	Dual-Glo Luciferase Assay System	Promega Corporation, Madison WI, USA	Polarstar Optima plate reader	BMG Labtech GMBH, Ortenberg, Germany	Microsoft Excel, GraphPad Prism 4, and MATLAB	Secondary Screen	1172	0	micromolar	UNITSONT	UO:0000064	3	OR1507_Odor1172_0	SecondaryScreen.tsv	FigShare	10.6084/m9.figshare.979133	http://dx.doi.org/10.6084/m9.figshare.979133
OR1473	Luciferase assay	Dual-Glo Luciferase Assay System	Promega Corporation, Madison WI, USA	Polarstar Optima plate reader	BMG Labtech GMBH, Ortenberg, Germany	Microsoft Excel, GraphPad Prism 4, and MATLAB	Secondary Screen	1172	0	micromolar	UNITSONT	UO:0000064	3	OR1473_Odor1172_0	SecondaryScreen.tsv	FigShare	10.6084/m9.figshare.979133	http://dx.doi.org/10.6084/m9.figshare.979133
OR1502	Luciferase assay	Dual-Glo Luciferase Assay System	Promega Corporation, Madison WI, USA	Polarstar Optima plate reader	BMG Labtech GMBH, Ortenberg, Germany	Microsoft Excel, GraphPad Prism 4, and MATLAB	Secondary Screen	1172	0	micromolar	UNITSONT	UO:0000064	3	OR1502_Odor1172_0	SecondaryScreen.tsv	FigShare	10.6084/m9.figshare.979133	http://dx.doi.org/10.6084/m9.figshare.979133
OR1489	Luciferase assay	Dual-Glo Luciferase Assay System	Promega Corporation, Madison WI, USA	Polarstar Optima plate reader	BMG Labtech GMBH, Ortenberg, Germany	Microsoft Excel, GraphPad Prism 4, and MATLAB	Secondary Screen	1172	0	micromolar	UNITSONT	UO:0000064	3	OR1489_Odor1172_0	SecondaryScreen.tsv	FigShare	10.6084/m9.figshare.979133	http://dx.doi.org/10.6084/m9.figshare.979133
OR1459	Luciferase assay	Dual-Glo Luciferase Assay System	Promega Corporation, Madison WI, USA	Polarstar Optima plate reader	BMG Labtech GMBH, Ortenberg, Germany	Microsoft Excel, GraphPad Prism 4, and MATLAB	Secondary Screen	1172	0	micromolar	UNITSONT	UO:0000064	3	OR1459_Odor1172_0	SecondaryScreen.tsv	FigShare	10.6084/m9.figshare.979133	http://dx.doi.org/10.6084/m9.figshare.979133
OR1485	Luciferase assay	Dual-Glo Luciferase Assay System	Promega Corporation, Madison WI, USA	Polarstar Optima plate reader	BMG Labtech GMBH, Ortenberg, Germany	Microsoft Excel, GraphPad Prism 4, and MATLAB	Secondary Screen	1172	0	micromolar	UNITSONT	UO:0000064	3	OR1485_Odor1172_0	SecondaryScreen.tsv	FigShare	10.6084/m9.figshare.979133	http://dx.doi.org/10.6084/m9.figshare.979133
OR1504	Luciferase assay	Dual-Glo Luciferase Assay System	Promega Corporation, Madison WI, USA	Polarstar Optima plate reader	BMG Labtech GMBH, Ortenberg, Germany	Microsoft Excel, GraphPad Prism 4, and MATLAB	Secondary Screen	1172	0	micromolar	UNITSONT	UO:0000064	3	OR1504_Odor1172_0	SecondaryScreen.tsv	FigShare	10.6084/m9.figshare.979133	http://dx.doi.org/10.6084/m9.figshare.979133
OR1498	Luciferase assay	Dual-Glo Luciferase Assay System	Promega Corporation, Madison WI, USA	Polarstar Optima plate reader	BMG Labtech GMBH, Ortenberg, Germany	Microsoft Excel, GraphPad Prism 4, and MATLAB	Secondary Screen	1172	0	micromolar	UNITSONT	UO:0000064	3	OR1498_Odor1172_0	SecondaryScreen.tsv	FigShare	10.6084/m9.figshare.979133	http://dx.doi.org/10.6084/m9.figshare.979133
OR1513	Luciferase assay	Dual-Glo Luciferase Assay System	Promega Corporation, Madison WI, USA	Polarstar Optima plate reader	BMG Labtech GMBH, Ortenberg, Germany	Microsoft Excel, GraphPad Prism 4, and MATLAB	Secondary Screen	1172	0	micromolar	UNITSONT	UO:0000064	3	OR1513_Odor1172_0	SecondaryScreen.tsv	FigShare	10.6084/m9.figshare.979133	http://dx.doi.org/10.6084/m9.figshare.979133
OR1516	Luciferase assay	Dual-Glo Luciferase Assay System	Promega Corporation, Madison WI, USA	Polarstar Optima plate reader	BMG Labtech GMBH, Ortenberg, Germany	Microsoft Excel, GraphPad Prism 4, and MATLAB	Secondary Screen	1172	0	micromolar	UNITSONT	UO:0000064	3	OR1516_Odor1172_0	SecondaryScreen.tsv	FigShare	10.6084/m9.figshare.979133	http://dx.doi.org/10.6084/m9.figshare.979133
OR1530	Luciferase assay	Dual-Glo Luciferase Assay System	Promega Corporation, Madison WI, USA	Polarstar Optima plate reader	BMG Labtech GMBH, Ortenberg, Germany	Microsoft Excel, GraphPad Prism 4, and MATLAB	Secondary Screen	1172	0	micromolar	UNITSONT	UO:0000064	3	OR1530_Odor1172_0	SecondaryScreen.tsv	FigShare	10.6084/m9.figshare.979133	http://dx.doi.org/10.6084/m9.figshare.979133
OR1529	Luciferase assay	Dual-Glo Luciferase Assay System	Promega Corporation, Madison WI, USA	Polarstar Optima plate reader	BMG Labtech GMBH, Ortenberg, Germany	Microsoft Excel, GraphPad Prism 4, and MATLAB	Secondary Screen	1172	0	micromolar	UNITSONT	UO:0000064	3	OR1529_Odor1172_0	SecondaryScreen.tsv	FigShare	10.6084/m9.figshare.979133	http://dx.doi.org/10.6084/m9.figshare.979133
OR1513	Luciferase assay	Dual-Glo Luciferase Assay System	Promega Corporation, Madison WI, USA	Polarstar Optima plate reader	BMG Labtech GMBH, Ortenberg, Germany	Microsoft Excel, GraphPad Prism 4, and MATLAB	Secondary Screen	1064	0	micromolar	UNITSONT	UO:0000064	3	OR1513_Odor1064_0	SecondaryScreen.tsv	FigShare	10.6084/m9.figshare.979133	http://dx.doi.org/10.6084/m9.figshare.979133
OR1536	Luciferase assay	Dual-Glo Luciferase Assay System	Promega Corporation, Madison WI, USA	Polarstar Optima plate reader	BMG Labtech GMBH, Ortenberg, Germany	Microsoft Excel, GraphPad Prism 4, and MATLAB	Secondary Screen	1064	0	micromolar	UNITSONT	UO:0000064	3	OR1536_Odor1064_0	SecondaryScreen.tsv	FigShare	10.6084/m9.figshare.979133	http://dx.doi.org/10.6084/m9.figshare.979133
OR1489	Luciferase assay	Dual-Glo Luciferase Assay System	Promega Corporation, Madison WI, USA	Polarstar Optima plate reader	BMG Labtech GMBH, Ortenberg, Germany	Microsoft Excel, GraphPad Prism 4, and MATLAB	Secondary Screen	1064	0	micromolar	UNITSONT	UO:0000064	3	OR1489_Odor1064_0	SecondaryScreen.tsv	FigShare	10.6084/m9.figshare.979133	http://dx.doi.org/10.6084/m9.figshare.979133
OR1480	Luciferase assay	Dual-Glo Luciferase Assay System	Promega Corporation, Madison WI, USA	Polarstar Optima plate reader	BMG Labtech GMBH, Ortenberg, Germany	Microsoft Excel, GraphPad Prism 4, and MATLAB	Secondary Screen	1278	0	micromolar	UNITSONT	UO:0000064	3	OR1480_Odor1278_0	SecondaryScreen.tsv	FigShare	10.6084/m9.figshare.979133	http://dx.doi.org/10.6084/m9.figshare.979133
OR1530	Luciferase assay	Dual-Glo Luciferase Assay System	Promega Corporation, Madison WI, USA	Polarstar Optima plate reader	BMG Labtech GMBH, Ortenberg, Germany	Microsoft Excel, GraphPad Prism 4, and MATLAB	Secondary Screen	1278	0	micromolar	UNITSONT	UO:0000064	3	OR1530_Odor1278_0	SecondaryScreen.tsv	FigShare	10.6084/m9.figshare.979133	http://dx.doi.org/10.6084/m9.figshare.979133
OR1474	Luciferase assay	Dual-Glo Luciferase Assay System	Promega Corporation, Madison WI, USA	Polarstar Optima plate reader	BMG Labtech GMBH, Ortenberg, Germany	Microsoft Excel, GraphPad Prism 4, and MATLAB	Secondary Screen	1278	0	micromolar	UNITSONT	UO:0000064	3	OR1474_Odor1278_0	SecondaryScreen.tsv	FigShare	10.6084/m9.figshare.979133	http://dx.doi.org/10.6084/m9.figshare.979133
OR1502	Luciferase assay	Dual-Glo Luciferase Assay System	Promega Corporation, Madison WI, USA	Polarstar Optima plate reader	BMG Labtech GMBH, Ortenberg, Germany	Microsoft Excel, GraphPad Prism 4, and MATLAB	Secondary Screen	1278	0	micromolar	UNITSONT	UO:0000064	3	OR1502_Odor1278_0	SecondaryScreen.tsv	FigShare	10.6084/m9.figshare.979133	http://dx.doi.org/10.6084/m9.figshare.979133
OR1474	Luciferase assay	Dual-Glo Luciferase Assay System	Promega Corporation, Madison WI, USA	Polarstar Optima plate reader	BMG Labtech GMBH, Ortenberg, Germany	Microsoft Excel, GraphPad Prism 4, and MATLAB	Secondary Screen	1376	0	micromolar	UNITSONT	UO:0000064	3	OR1474_Odor1376_0	SecondaryScreen.tsv	FigShare	10.6084/m9.figshare.979133	http://dx.doi.org/10.6084/m9.figshare.979133
OR1504	Luciferase assay	Dual-Glo Luciferase Assay System	Promega Corporation, Madison WI, USA	Polarstar Optima plate reader	BMG Labtech GMBH, Ortenberg, Germany	Microsoft Excel, GraphPad Prism 4, and MATLAB	Secondary Screen	1376	0	micromolar	UNITSONT	UO:0000064	3	OR1504_Odor1376_0	SecondaryScreen.tsv	FigShare	10.6084/m9.figshare.979133	http://dx.doi.org/10.6084/m9.figshare.979133
OR1536	Luciferase assay	Dual-Glo Luciferase Assay System	Promega Corporation, Madison WI, USA	Polarstar Optima plate reader	BMG Labtech GMBH, Ortenberg, Germany	Microsoft Excel, GraphPad Prism 4, and MATLAB	Secondary Screen	1375	0	micromolar	UNITSONT	UO:0000064	3	OR1536_Odor1375_0	SecondaryScreen.tsv	FigShare	10.6084/m9.figshare.979133	http://dx.doi.org/10.6084/m9.figshare.979133
OR1504	Luciferase assay	Dual-Glo Luciferase Assay System	Promega Corporation, Madison WI, USA	Polarstar Optima plate reader	BMG Labtech GMBH, Ortenberg, Germany	Microsoft Excel, GraphPad Prism 4, and MATLAB	Secondary Screen	1375	0	micromolar	UNITSONT	UO:0000064	3	OR1504_Odor1375_0	SecondaryScreen.tsv	FigShare	10.6084/m9.figshare.979133	http://dx.doi.org/10.6084/m9.figshare.979133
OR1529	Luciferase assay	Dual-Glo Luciferase Assay System	Promega Corporation, Madison WI, USA	Polarstar Optima plate reader	BMG Labtech GMBH, Ortenberg, Germany	Microsoft Excel, GraphPad Prism 4, and MATLAB	Secondary Screen	1078	0	micromolar	UNITSONT	UO:0000064	3	OR1529_Odor1078_0	SecondaryScreen.tsv	FigShare	10.6084/m9.figshare.979133	http://dx.doi.org/10.6084/m9.figshare.979133
OR1474	Luciferase assay	Dual-Glo Luciferase Assay System	Promega Corporation, Madison WI, USA	Polarstar Optima plate reader	BMG Labtech GMBH, Ortenberg, Germany	Microsoft Excel, GraphPad Prism 4, and MATLAB	Secondary Screen	1078	0	micromolar	UNITSONT	UO:0000064	3	OR1474_Odor1078_0	SecondaryScreen.tsv	FigShare	10.6084/m9.figshare.979133	http://dx.doi.org/10.6084/m9.figshare.979133
OR1474	Luciferase assay	Dual-Glo Luciferase Assay System	Promega Corporation, Madison WI, USA	Polarstar Optima plate reader	BMG Labtech GMBH, Ortenberg, Germany	Microsoft Excel, GraphPad Prism 4, and MATLAB	Secondary Screen	1145	0	micromolar	UNITSONT	UO:0000064	3	OR1474_Odor1145_0	SecondaryScreen.tsv	FigShare	10.6084/m9.figshare.979133	http://dx.doi.org/10.6084/m9.figshare.979133
OR1474	Luciferase assay	Dual-Glo Luciferase Assay System	Promega Corporation, Madison WI, USA	Polarstar Optima plate reader	BMG Labtech GMBH, Ortenberg, Germany	Microsoft Excel, GraphPad Prism 4, and MATLAB	Secondary Screen	1174	0	micromolar	UNITSONT	UO:0000064	3	OR1474_Odor1174_0	SecondaryScreen.tsv	FigShare	10.6084/m9.figshare.979133	http://dx.doi.org/10.6084/m9.figshare.979133
OR1536	Luciferase assay	Dual-Glo Luciferase Assay System	Promega Corporation, Madison WI, USA	Polarstar Optima plate reader	BMG Labtech GMBH, Ortenberg, Germany	Microsoft Excel, GraphPad Prism 4, and MATLAB	Secondary Screen	1377	0	micromolar	UNITSONT	UO:0000064	3	OR1536_Odor1377_0	SecondaryScreen.tsv	FigShare	10.6084/m9.figshare.979133	http://dx.doi.org/10.6084/m9.figshare.979133
OR1111	Luciferase assay	Dual-Glo Luciferase Assay System	Promega Corporation, Madison WI, USA	Polarstar Optima plate reader	BMG Labtech GMBH, Ortenberg, Germany	Microsoft Excel, GraphPad Prism 4, and MATLAB	Secondary Screen	1282	0	micromolar	UNITSONT	UO:0000064	9	OR1111_Odor1282_0	SecondaryScreen.tsv	FigShare	10.6084/m9.figshare.979133	http://dx.doi.org/10.6084/m9.figshare.979133
OR1195	Luciferase assay	Dual-Glo Luciferase Assay System	Promega Corporation, Madison WI, USA	Polarstar Optima plate reader	BMG Labtech GMBH, Ortenberg, Germany	Microsoft Excel, GraphPad Prism 4, and MATLAB	Secondary Screen	1282	0	micromolar	UNITSONT	UO:0000064	9	OR1195_Odor1282_0	SecondaryScreen.tsv	FigShare	10.6084/m9.figshare.979133	http://dx.doi.org/10.6084/m9.figshare.979133
OR1287	Luciferase assay	Dual-Glo Luciferase Assay System	Promega Corporation, Madison WI, USA	Polarstar Optima plate reader	BMG Labtech GMBH, Ortenberg, Germany	Microsoft Excel, GraphPad Prism 4, and MATLAB	Secondary Screen	1282	0	micromolar	UNITSONT	UO:0000064	9	OR1287_Odor1282_0	SecondaryScreen.tsv	FigShare	10.6084/m9.figshare.979133	http://dx.doi.org/10.6084/m9.figshare.979133
OR1111	Luciferase assay	Dual-Glo Luciferase Assay System	Promega Corporation, Madison WI, USA	Polarstar Optima plate reader	BMG Labtech GMBH, Ortenberg, Germany	Microsoft Excel, GraphPad Prism 4, and MATLAB	Secondary Screen	1281	0	micromolar	UNITSONT	UO:0000064	9	OR1111_Odor1281_0	SecondaryScreen.tsv	FigShare	10.6084/m9.figshare.979133	http://dx.doi.org/10.6084/m9.figshare.979133
OR1195	Luciferase assay	Dual-Glo Luciferase Assay System	Promega Corporation, Madison WI, USA	Polarstar Optima plate reader	BMG Labtech GMBH, Ortenberg, Germany	Microsoft Excel, GraphPad Prism 4, and MATLAB	Secondary Screen	1281	0	micromolar	UNITSONT	UO:0000064	9	OR1195_Odor1281_0	SecondaryScreen.tsv	FigShare	10.6084/m9.figshare.979133	http://dx.doi.org/10.6084/m9.figshare.979133
OR1287	Luciferase assay	Dual-Glo Luciferase Assay System	Promega Corporation, Madison WI, USA	Polarstar Optima plate reader	BMG Labtech GMBH, Ortenberg, Germany	Microsoft Excel, GraphPad Prism 4, and MATLAB	Secondary Screen	1281	0	micromolar	UNITSONT	UO:0000064	9	OR1287_Odor1281_0	SecondaryScreen.tsv	FigShare	10.6084/m9.figshare.979133	http://dx.doi.org/10.6084/m9.figshare.979133
OR1108	Luciferase assay	Dual-Glo Luciferase Assay System	Promega Corporation, Madison WI, USA	Polarstar Optima plate reader	BMG Labtech GMBH, Ortenberg, Germany	Microsoft Excel, GraphPad Prism 4, and MATLAB	Secondary Screen	1281	0	micromolar	UNITSONT	UO:0000064	9	OR1108_Odor1281_0	SecondaryScreen.tsv	FigShare	10.6084/m9.figshare.979133	http://dx.doi.org/10.6084/m9.figshare.979133
OR1108	Luciferase assay	Dual-Glo Luciferase Assay System	Promega Corporation, Madison WI, USA	Polarstar Optima plate reader	BMG Labtech GMBH, Ortenberg, Germany	Microsoft Excel, GraphPad Prism 4, and MATLAB	Secondary Screen	1282	0	micromolar	UNITSONT	UO:0000064	9	OR1108_Odor1282_0	SecondaryScreen.tsv	FigShare	10.6084/m9.figshare.979133	http://dx.doi.org/10.6084/m9.figshare.979133
OR1062	Luciferase assay	Dual-Glo Luciferase Assay System	Promega Corporation, Madison WI, USA	Polarstar Optima plate reader	BMG Labtech GMBH, Ortenberg, Germany	Microsoft Excel, GraphPad Prism 4, and MATLAB	Secondary Screen	1286	0	micromolar	UNITSONT	UO:0000064	3	OR1062_Odor1286_0	SecondaryScreen.tsv	FigShare	10.6084/m9.figshare.979133	http://dx.doi.org/10.6084/m9.figshare.979133
OR1101	Luciferase assay	Dual-Glo Luciferase Assay System	Promega Corporation, Madison WI, USA	Polarstar Optima plate reader	BMG Labtech GMBH, Ortenberg, Germany	Microsoft Excel, GraphPad Prism 4, and MATLAB	Secondary Screen	1285	0	micromolar	UNITSONT	UO:0000064	3	OR1101_Odor1285_0	SecondaryScreen.tsv	FigShare	10.6084/m9.figshare.979133	http://dx.doi.org/10.6084/m9.figshare.979133
OR1111	Luciferase assay	Dual-Glo Luciferase Assay System	Promega Corporation, Madison WI, USA	Polarstar Optima plate reader	BMG Labtech GMBH, Ortenberg, Germany	Microsoft Excel, GraphPad Prism 4, and MATLAB	Secondary Screen	1286	0	micromolar	UNITSONT	UO:0000064	3	OR1111_Odor1286_0	SecondaryScreen.tsv	FigShare	10.6084/m9.figshare.979133	http://dx.doi.org/10.6084/m9.figshare.979133
OR1116	Luciferase assay	Dual-Glo Luciferase Assay System	Promega Corporation, Madison WI, USA	Polarstar Optima plate reader	BMG Labtech GMBH, Ortenberg, Germany	Microsoft Excel, GraphPad Prism 4, and MATLAB	Secondary Screen	1286	0	micromolar	UNITSONT	UO:0000064	3	OR1116_Odor1286_0	SecondaryScreen.tsv	FigShare	10.6084/m9.figshare.979133	http://dx.doi.org/10.6084/m9.figshare.979133
OR1101	Luciferase assay	Dual-Glo Luciferase Assay System	Promega Corporation, Madison WI, USA	Polarstar Optima plate reader	BMG Labtech GMBH, Ortenberg, Germany	Microsoft Excel, GraphPad Prism 4, and MATLAB	Secondary Screen	1286	0	micromolar	UNITSONT	UO:0000064	3	OR1101_Odor1286_0	SecondaryScreen.tsv	FigShare	10.6084/m9.figshare.979133	http://dx.doi.org/10.6084/m9.figshare.979133
OR1111	Luciferase assay	Dual-Glo Luciferase Assay System	Promega Corporation, Madison WI, USA	Polarstar Optima plate reader	BMG Labtech GMBH, Ortenberg, Germany	Microsoft Excel, GraphPad Prism 4, and MATLAB	Secondary Screen	1285	0	micromolar	UNITSONT	UO:0000064	3	OR1111_Odor1285_0	SecondaryScreen.tsv	FigShare	10.6084/m9.figshare.979133	http://dx.doi.org/10.6084/m9.figshare.979133
OR1090	Luciferase assay	Dual-Glo Luciferase Assay System	Promega Corporation, Madison WI, USA	Polarstar Optima plate reader	BMG Labtech GMBH, Ortenberg, Germany	Microsoft Excel, GraphPad Prism 4, and MATLAB	Secondary Screen	1285	0	micromolar	UNITSONT	UO:0000064	3	OR1090_Odor1285_0	SecondaryScreen.tsv	FigShare	10.6084/m9.figshare.979133	http://dx.doi.org/10.6084/m9.figshare.979133
OR1108	Luciferase assay	Dual-Glo Luciferase Assay System	Promega Corporation, Madison WI, USA	Polarstar Optima plate reader	BMG Labtech GMBH, Ortenberg, Germany	Microsoft Excel, GraphPad Prism 4, and MATLAB	Secondary Screen	1285	0	micromolar	UNITSONT	UO:0000064	3	OR1108_Odor1285_0	SecondaryScreen.tsv	FigShare	10.6084/m9.figshare.979133	http://dx.doi.org/10.6084/m9.figshare.979133
OR1108	Luciferase assay	Dual-Glo Luciferase Assay System	Promega Corporation, Madison WI, USA	Polarstar Optima plate reader	BMG Labtech GMBH, Ortenberg, Germany	Microsoft Excel, GraphPad Prism 4, and MATLAB	Secondary Screen	1283	0	micromolar	UNITSONT	UO:0000064	3	OR1108_Odor1283_0	SecondaryScreen.tsv	FigShare	10.6084/m9.figshare.979133	http://dx.doi.org/10.6084/m9.figshare.979133
OR1111	Luciferase assay	Dual-Glo Luciferase Assay System	Promega Corporation, Madison WI, USA	Polarstar Optima plate reader	BMG Labtech GMBH, Ortenberg, Germany	Microsoft Excel, GraphPad Prism 4, and MATLAB	Secondary Screen	1284	0	micromolar	UNITSONT	UO:0000064	3	OR1111_Odor1284_0	SecondaryScreen.tsv	FigShare	10.6084/m9.figshare.979133	http://dx.doi.org/10.6084/m9.figshare.979133
OR1079	Luciferase assay	Dual-Glo Luciferase Assay System	Promega Corporation, Madison WI, USA	Polarstar Optima plate reader	BMG Labtech GMBH, Ortenberg, Germany	Microsoft Excel, GraphPad Prism 4, and MATLAB	Secondary Screen	1284	0	micromolar	UNITSONT	UO:0000064	3	OR1079_Odor1284_0	SecondaryScreen.tsv	FigShare	10.6084/m9.figshare.979133	http://dx.doi.org/10.6084/m9.figshare.979133
OR1101	Luciferase assay	Dual-Glo Luciferase Assay System	Promega Corporation, Madison WI, USA	Polarstar Optima plate reader	BMG Labtech GMBH, Ortenberg, Germany	Microsoft Excel, GraphPad Prism 4, and MATLAB	Secondary Screen	1284	0	micromolar	UNITSONT	UO:0000064	3	OR1101_Odor1284_0	SecondaryScreen.tsv	FigShare	10.6084/m9.figshare.979133	http://dx.doi.org/10.6084/m9.figshare.979133
OR1096	Luciferase assay	Dual-Glo Luciferase Assay System	Promega Corporation, Madison WI, USA	Polarstar Optima plate reader	BMG Labtech GMBH, Ortenberg, Germany	Microsoft Excel, GraphPad Prism 4, and MATLAB	Secondary Screen	1284	0	micromolar	UNITSONT	UO:0000064	3	OR1096_Odor1284_0	SecondaryScreen.tsv	FigShare	10.6084/m9.figshare.979133	http://dx.doi.org/10.6084/m9.figshare.979133
OR1116	Luciferase assay	Dual-Glo Luciferase Assay System	Promega Corporation, Madison WI, USA	Polarstar Optima plate reader	BMG Labtech GMBH, Ortenberg, Germany	Microsoft Excel, GraphPad Prism 4, and MATLAB	Secondary Screen	1283	0	micromolar	UNITSONT	UO:0000064	3	OR1116_Odor1283_0	SecondaryScreen.tsv	FigShare	10.6084/m9.figshare.979133	http://dx.doi.org/10.6084/m9.figshare.979133
OR1340	Luciferase assay	Dual-Glo Luciferase Assay System	Promega Corporation, Madison WI, USA	Polarstar Optima plate reader	BMG Labtech GMBH, Ortenberg, Germany	Microsoft Excel, GraphPad Prism 4, and MATLAB	Secondary Screen	1283	0	micromolar	UNITSONT	UO:0000064	3	OR1340_Odor1283_0	SecondaryScreen.tsv	FigShare	10.6084/m9.figshare.979133	http://dx.doi.org/10.6084/m9.figshare.979133
OR1096	Luciferase assay	Dual-Glo Luciferase Assay System	Promega Corporation, Madison WI, USA	Polarstar Optima plate reader	BMG Labtech GMBH, Ortenberg, Germany	Microsoft Excel, GraphPad Prism 4, and MATLAB	Secondary Screen	1283	0	micromolar	UNITSONT	UO:0000064	3	OR1096_Odor1283_0	SecondaryScreen.tsv	FigShare	10.6084/m9.figshare.979133	http://dx.doi.org/10.6084/m9.figshare.979133
OR1090	Luciferase assay	Dual-Glo Luciferase Assay System	Promega Corporation, Madison WI, USA	Polarstar Optima plate reader	BMG Labtech GMBH, Ortenberg, Germany	Microsoft Excel, GraphPad Prism 4, and MATLAB	Secondary Screen	1289	0	micromolar	UNITSONT	UO:0000064	3	OR1090_Odor1289_0	SecondaryScreen.tsv	FigShare	10.6084/m9.figshare.979133	http://dx.doi.org/10.6084/m9.figshare.979133
OR1291	Luciferase assay	Dual-Glo Luciferase Assay System	Promega Corporation, Madison WI, USA	Polarstar Optima plate reader	BMG Labtech GMBH, Ortenberg, Germany	Microsoft Excel, GraphPad Prism 4, and MATLAB	Secondary Screen	1289	0	micromolar	UNITSONT	UO:0000064	3	OR1291_Odor1289_0	SecondaryScreen.tsv	FigShare	10.6084/m9.figshare.979133	http://dx.doi.org/10.6084/m9.figshare.979133
OR1108	Luciferase assay	Dual-Glo Luciferase Assay System	Promega Corporation, Madison WI, USA	Polarstar Optima plate reader	BMG Labtech GMBH, Ortenberg, Germany	Microsoft Excel, GraphPad Prism 4, and MATLAB	Secondary Screen	1289	0	micromolar	UNITSONT	UO:0000064	3	OR1108_Odor1289_0	SecondaryScreen.tsv	FigShare	10.6084/m9.figshare.979133	http://dx.doi.org/10.6084/m9.figshare.979133
OR1111	Luciferase assay	Dual-Glo Luciferase Assay System	Promega Corporation, Madison WI, USA	Polarstar Optima plate reader	BMG Labtech GMBH, Ortenberg, Germany	Microsoft Excel, GraphPad Prism 4, and MATLAB	Secondary Screen	1288	0	micromolar	UNITSONT	UO:0000064	3	OR1111_Odor1288_0	SecondaryScreen.tsv	FigShare	10.6084/m9.figshare.979133	http://dx.doi.org/10.6084/m9.figshare.979133
OR1079	Luciferase assay	Dual-Glo Luciferase Assay System	Promega Corporation, Madison WI, USA	Polarstar Optima plate reader	BMG Labtech GMBH, Ortenberg, Germany	Microsoft Excel, GraphPad Prism 4, and MATLAB	Secondary Screen	1288	0	micromolar	UNITSONT	UO:0000064	3	OR1079_Odor1288_0	SecondaryScreen.tsv	FigShare	10.6084/m9.figshare.979133	http://dx.doi.org/10.6084/m9.figshare.979133
OR1101	Luciferase assay	Dual-Glo Luciferase Assay System	Promega Corporation, Madison WI, USA	Polarstar Optima plate reader	BMG Labtech GMBH, Ortenberg, Germany	Microsoft Excel, GraphPad Prism 4, and MATLAB	Secondary Screen	1288	0	micromolar	UNITSONT	UO:0000064	3	OR1101_Odor1288_0	SecondaryScreen.tsv	FigShare	10.6084/m9.figshare.979133	http://dx.doi.org/10.6084/m9.figshare.979133
OR1094	Luciferase assay	Dual-Glo Luciferase Assay System	Promega Corporation, Madison WI, USA	Polarstar Optima plate reader	BMG Labtech GMBH, Ortenberg, Germany	Microsoft Excel, GraphPad Prism 4, and MATLAB	Secondary Screen	1288	0	micromolar	UNITSONT	UO:0000064	3	OR1094_Odor1288_0	SecondaryScreen.tsv	FigShare	10.6084/m9.figshare.979133	http://dx.doi.org/10.6084/m9.figshare.979133
OR1067	Luciferase assay	Dual-Glo Luciferase Assay System	Promega Corporation, Madison WI, USA	Polarstar Optima plate reader	BMG Labtech GMBH, Ortenberg, Germany	Microsoft Excel, GraphPad Prism 4, and MATLAB	Secondary Screen	1324	0	micromolar	UNITSONT	UO:0000064	9	OR1067_Odor1324_0	SecondaryScreen.tsv	FigShare	10.6084/m9.figshare.979133	http://dx.doi.org/10.6084/m9.figshare.979133
OR1033	Luciferase assay	Dual-Glo Luciferase Assay System	Promega Corporation, Madison WI, USA	Polarstar Optima plate reader	BMG Labtech GMBH, Ortenberg, Germany	Microsoft Excel, GraphPad Prism 4, and MATLAB	Secondary Screen	1324	0	micromolar	UNITSONT	UO:0000064	9	OR1033_Odor1324_0	SecondaryScreen.tsv	FigShare	10.6084/m9.figshare.979133	http://dx.doi.org/10.6084/m9.figshare.979133
OR1064	Luciferase assay	Dual-Glo Luciferase Assay System	Promega Corporation, Madison WI, USA	Polarstar Optima plate reader	BMG Labtech GMBH, Ortenberg, Germany	Microsoft Excel, GraphPad Prism 4, and MATLAB	Secondary Screen	1324	0	micromolar	UNITSONT	UO:0000064	9	OR1064_Odor1324_0	SecondaryScreen.tsv	FigShare	10.6084/m9.figshare.979133	http://dx.doi.org/10.6084/m9.figshare.979133
OR1073	Luciferase assay	Dual-Glo Luciferase Assay System	Promega Corporation, Madison WI, USA	Polarstar Optima plate reader	BMG Labtech GMBH, Ortenberg, Germany	Microsoft Excel, GraphPad Prism 4, and MATLAB	Secondary Screen	1324	0	micromolar	UNITSONT	UO:0000064	9	OR1073_Odor1324_0	SecondaryScreen.tsv	FigShare	10.6084/m9.figshare.979133	http://dx.doi.org/10.6084/m9.figshare.979133
OR1064	Luciferase assay	Dual-Glo Luciferase Assay System	Promega Corporation, Madison WI, USA	Polarstar Optima plate reader	BMG Labtech GMBH, Ortenberg, Germany	Microsoft Excel, GraphPad Prism 4, and MATLAB	Secondary Screen	1322	0	micromolar	UNITSONT	UO:0000064	9	OR1064_Odor1322_0	SecondaryScreen.tsv	FigShare	10.6084/m9.figshare.979133	http://dx.doi.org/10.6084/m9.figshare.979133
OR1082	Luciferase assay	Dual-Glo Luciferase Assay System	Promega Corporation, Madison WI, USA	Polarstar Optima plate reader	BMG Labtech GMBH, Ortenberg, Germany	Microsoft Excel, GraphPad Prism 4, and MATLAB	Secondary Screen	1322	0	micromolar	UNITSONT	UO:0000064	9	OR1082_Odor1322_0	SecondaryScreen.tsv	FigShare	10.6084/m9.figshare.979133	http://dx.doi.org/10.6084/m9.figshare.979133
OR1090	Luciferase assay	Dual-Glo Luciferase Assay System	Promega Corporation, Madison WI, USA	Polarstar Optima plate reader	BMG Labtech GMBH, Ortenberg, Germany	Microsoft Excel, GraphPad Prism 4, and MATLAB	Secondary Screen	1322	0	micromolar	UNITSONT	UO:0000064	9	OR1090_Odor1322_0	SecondaryScreen.tsv	FigShare	10.6084/m9.figshare.979133	http://dx.doi.org/10.6084/m9.figshare.979133
OR1101	Luciferase assay	Dual-Glo Luciferase Assay System	Promega Corporation, Madison WI, USA	Polarstar Optima plate reader	BMG Labtech GMBH, Ortenberg, Germany	Microsoft Excel, GraphPad Prism 4, and MATLAB	Secondary Screen	1322	0	micromolar	UNITSONT	UO:0000064	9	OR1101_Odor1322_0	SecondaryScreen.tsv	FigShare	10.6084/m9.figshare.979133	http://dx.doi.org/10.6084/m9.figshare.979133
OR1030	Luciferase assay	Dual-Glo Luciferase Assay System	Promega Corporation, Madison WI, USA	Polarstar Optima plate reader	BMG Labtech GMBH, Ortenberg, Germany	Microsoft Excel, GraphPad Prism 4, and MATLAB	Secondary Screen	1316	0	micromolar	UNITSONT	UO:0000064	3	OR1030_Odor1316_0	SecondaryScreen.tsv	FigShare	10.6084/m9.figshare.979133	http://dx.doi.org/10.6084/m9.figshare.979133
OR1064	Luciferase assay	Dual-Glo Luciferase Assay System	Promega Corporation, Madison WI, USA	Polarstar Optima plate reader	BMG Labtech GMBH, Ortenberg, Germany	Microsoft Excel, GraphPad Prism 4, and MATLAB	Secondary Screen	1316	0	micromolar	UNITSONT	UO:0000064	3	OR1064_Odor1316_0	SecondaryScreen.tsv	FigShare	10.6084/m9.figshare.979133	http://dx.doi.org/10.6084/m9.figshare.979133
OR1082	Luciferase assay	Dual-Glo Luciferase Assay System	Promega Corporation, Madison WI, USA	Polarstar Optima plate reader	BMG Labtech GMBH, Ortenberg, Germany	Microsoft Excel, GraphPad Prism 4, and MATLAB	Secondary Screen	1316	0	micromolar	UNITSONT	UO:0000064	3	OR1082_Odor1316_0	SecondaryScreen.tsv	FigShare	10.6084/m9.figshare.979133	http://dx.doi.org/10.6084/m9.figshare.979133
OR1085	Luciferase assay	Dual-Glo Luciferase Assay System	Promega Corporation, Madison WI, USA	Polarstar Optima plate reader	BMG Labtech GMBH, Ortenberg, Germany	Microsoft Excel, GraphPad Prism 4, and MATLAB	Secondary Screen	1316	0	micromolar	UNITSONT	UO:0000064	3	OR1085_Odor1316_0	SecondaryScreen.tsv	FigShare	10.6084/m9.figshare.979133	http://dx.doi.org/10.6084/m9.figshare.979133
OR1029	Luciferase assay	Dual-Glo Luciferase Assay System	Promega Corporation, Madison WI, USA	Polarstar Optima plate reader	BMG Labtech GMBH, Ortenberg, Germany	Microsoft Excel, GraphPad Prism 4, and MATLAB	Secondary Screen	1314	0	micromolar	UNITSONT	UO:0000064	3	OR1029_Odor1314_0	SecondaryScreen.tsv	FigShare	10.6084/m9.figshare.979133	http://dx.doi.org/10.6084/m9.figshare.979133
OR1030	Luciferase assay	Dual-Glo Luciferase Assay System	Promega Corporation, Madison WI, USA	Polarstar Optima plate reader	BMG Labtech GMBH, Ortenberg, Germany	Microsoft Excel, GraphPad Prism 4, and MATLAB	Secondary Screen	1314	0	micromolar	UNITSONT	UO:0000064	3	OR1030_Odor1314_0	SecondaryScreen.tsv	FigShare	10.6084/m9.figshare.979133	http://dx.doi.org/10.6084/m9.figshare.979133
OR1064	Luciferase assay	Dual-Glo Luciferase Assay System	Promega Corporation, Madison WI, USA	Polarstar Optima plate reader	BMG Labtech GMBH, Ortenberg, Germany	Microsoft Excel, GraphPad Prism 4, and MATLAB	Secondary Screen	1314	0	micromolar	UNITSONT	UO:0000064	3	OR1064_Odor1314_0	SecondaryScreen.tsv	FigShare	10.6084/m9.figshare.979133	http://dx.doi.org/10.6084/m9.figshare.979133
OR1024	Luciferase assay	Dual-Glo Luciferase Assay System	Promega Corporation, Madison WI, USA	Polarstar Optima plate reader	BMG Labtech GMBH, Ortenberg, Germany	Microsoft Excel, GraphPad Prism 4, and MATLAB	Secondary Screen	1314	0	micromolar	UNITSONT	UO:0000064	3	OR1024_Odor1314_0	SecondaryScreen.tsv	FigShare	10.6084/m9.figshare.979133	http://dx.doi.org/10.6084/m9.figshare.979133
OR1067	Luciferase assay	Dual-Glo Luciferase Assay System	Promega Corporation, Madison WI, USA	Polarstar Optima plate reader	BMG Labtech GMBH, Ortenberg, Germany	Microsoft Excel, GraphPad Prism 4, and MATLAB	Secondary Screen	1320	0	micromolar	UNITSONT	UO:0000064	3	OR1067_Odor1320_0	SecondaryScreen.tsv	FigShare	10.6084/m9.figshare.979133	http://dx.doi.org/10.6084/m9.figshare.979133
OR1027	Luciferase assay	Dual-Glo Luciferase Assay System	Promega Corporation, Madison WI, USA	Polarstar Optima plate reader	BMG Labtech GMBH, Ortenberg, Germany	Microsoft Excel, GraphPad Prism 4, and MATLAB	Secondary Screen	1320	0	micromolar	UNITSONT	UO:0000064	3	OR1027_Odor1320_0	SecondaryScreen.tsv	FigShare	10.6084/m9.figshare.979133	http://dx.doi.org/10.6084/m9.figshare.979133
OR1030	Luciferase assay	Dual-Glo Luciferase Assay System	Promega Corporation, Madison WI, USA	Polarstar Optima plate reader	BMG Labtech GMBH, Ortenberg, Germany	Microsoft Excel, GraphPad Prism 4, and MATLAB	Secondary Screen	1320	0	micromolar	UNITSONT	UO:0000064	3	OR1030_Odor1320_0	SecondaryScreen.tsv	FigShare	10.6084/m9.figshare.979133	http://dx.doi.org/10.6084/m9.figshare.979133
OR1064	Luciferase assay	Dual-Glo Luciferase Assay System	Promega Corporation, Madison WI, USA	Polarstar Optima plate reader	BMG Labtech GMBH, Ortenberg, Germany	Microsoft Excel, GraphPad Prism 4, and MATLAB	Secondary Screen	1320	0	micromolar	UNITSONT	UO:0000064	3	OR1064_Odor1320_0	SecondaryScreen.tsv	FigShare	10.6084/m9.figshare.979133	http://dx.doi.org/10.6084/m9.figshare.979133
OR1025	Luciferase assay	Dual-Glo Luciferase Assay System	Promega Corporation, Madison WI, USA	Polarstar Optima plate reader	BMG Labtech GMBH, Ortenberg, Germany	Microsoft Excel, GraphPad Prism 4, and MATLAB	Secondary Screen	1319	0	micromolar	UNITSONT	UO:0000064	3	OR1025_Odor1319_0	SecondaryScreen.tsv	FigShare	10.6084/m9.figshare.979133	http://dx.doi.org/10.6084/m9.figshare.979133
OR1030	Luciferase assay	Dual-Glo Luciferase Assay System	Promega Corporation, Madison WI, USA	Polarstar Optima plate reader	BMG Labtech GMBH, Ortenberg, Germany	Microsoft Excel, GraphPad Prism 4, and MATLAB	Secondary Screen	1319	0	micromolar	UNITSONT	UO:0000064	3	OR1030_Odor1319_0	SecondaryScreen.tsv	FigShare	10.6084/m9.figshare.979133	http://dx.doi.org/10.6084/m9.figshare.979133
OR1064	Luciferase assay	Dual-Glo Luciferase Assay System	Promega Corporation, Madison WI, USA	Polarstar Optima plate reader	BMG Labtech GMBH, Ortenberg, Germany	Microsoft Excel, GraphPad Prism 4, and MATLAB	Secondary Screen	1319	0	micromolar	UNITSONT	UO:0000064	3	OR1064_Odor1319_0	SecondaryScreen.tsv	FigShare	10.6084/m9.figshare.979133	http://dx.doi.org/10.6084/m9.figshare.979133
OR1102	Luciferase assay	Dual-Glo Luciferase Assay System	Promega Corporation, Madison WI, USA	Polarstar Optima plate reader	BMG Labtech GMBH, Ortenberg, Germany	Microsoft Excel, GraphPad Prism 4, and MATLAB	Secondary Screen	1319	0	micromolar	UNITSONT	UO:0000064	3	OR1102_Odor1319_0	SecondaryScreen.tsv	FigShare	10.6084/m9.figshare.979133	http://dx.doi.org/10.6084/m9.figshare.979133
OR1086	Luciferase assay	Dual-Glo Luciferase Assay System	Promega Corporation, Madison WI, USA	Polarstar Optima plate reader	BMG Labtech GMBH, Ortenberg, Germany	Microsoft Excel, GraphPad Prism 4, and MATLAB	Secondary Screen	1315	0	micromolar	UNITSONT	UO:0000064	3	OR1086_Odor1315_0	SecondaryScreen.tsv	FigShare	10.6084/m9.figshare.979133	http://dx.doi.org/10.6084/m9.figshare.979133
OR1050	Luciferase assay	Dual-Glo Luciferase Assay System	Promega Corporation, Madison WI, USA	Polarstar Optima plate reader	BMG Labtech GMBH, Ortenberg, Germany	Microsoft Excel, GraphPad Prism 4, and MATLAB	Secondary Screen	1317	0	micromolar	UNITSONT	UO:0000064	3	OR1050_Odor1317_0	SecondaryScreen.tsv	FigShare	10.6084/m9.figshare.979133	http://dx.doi.org/10.6084/m9.figshare.979133
OR1064	Luciferase assay	Dual-Glo Luciferase Assay System	Promega Corporation, Madison WI, USA	Polarstar Optima plate reader	BMG Labtech GMBH, Ortenberg, Germany	Microsoft Excel, GraphPad Prism 4, and MATLAB	Secondary Screen	1317	0	micromolar	UNITSONT	UO:0000064	3	OR1064_Odor1317_0	SecondaryScreen.tsv	FigShare	10.6084/m9.figshare.979133	http://dx.doi.org/10.6084/m9.figshare.979133
OR1073	Luciferase assay	Dual-Glo Luciferase Assay System	Promega Corporation, Madison WI, USA	Polarstar Optima plate reader	BMG Labtech GMBH, Ortenberg, Germany	Microsoft Excel, GraphPad Prism 4, and MATLAB	Secondary Screen	1317	0	micromolar	UNITSONT	UO:0000064	3	OR1073_Odor1317_0	SecondaryScreen.tsv	FigShare	10.6084/m9.figshare.979133	http://dx.doi.org/10.6084/m9.figshare.979133
OR1064	Luciferase assay	Dual-Glo Luciferase Assay System	Promega Corporation, Madison WI, USA	Polarstar Optima plate reader	BMG Labtech GMBH, Ortenberg, Germany	Microsoft Excel, GraphPad Prism 4, and MATLAB	Secondary Screen	1315	0	micromolar	UNITSONT	UO:0000064	3	OR1064_Odor1315_0	SecondaryScreen.tsv	FigShare	10.6084/m9.figshare.979133	http://dx.doi.org/10.6084/m9.figshare.979133
OR1112	Luciferase assay	Dual-Glo Luciferase Assay System	Promega Corporation, Madison WI, USA	Polarstar Optima plate reader	BMG Labtech GMBH, Ortenberg, Germany	Microsoft Excel, GraphPad Prism 4, and MATLAB	Secondary Screen	1315	0	micromolar	UNITSONT	UO:0000064	3	OR1112_Odor1315_0	SecondaryScreen.tsv	FigShare	10.6084/m9.figshare.979133	http://dx.doi.org/10.6084/m9.figshare.979133
OR1078	Luciferase assay	Dual-Glo Luciferase Assay System	Promega Corporation, Madison WI, USA	Polarstar Optima plate reader	BMG Labtech GMBH, Ortenberg, Germany	Microsoft Excel, GraphPad Prism 4, and MATLAB	Secondary Screen	1315	0	micromolar	UNITSONT	UO:0000064	3	OR1078_Odor1315_0	SecondaryScreen.tsv	FigShare	10.6084/m9.figshare.979133	http://dx.doi.org/10.6084/m9.figshare.979133
OR1527	Luciferase assay	Dual-Glo Luciferase Assay System	Promega Corporation, Madison WI, USA	Polarstar Optima plate reader	BMG Labtech GMBH, Ortenberg, Germany	Microsoft Excel, GraphPad Prism 4, and MATLAB	Secondary Screen	1314	0	micromolar	UNITSONT	UO:0000064	3	OR1527_Odor1314_0	SecondaryScreen.tsv	FigShare	10.6084/m9.figshare.979133	http://dx.doi.org/10.6084/m9.figshare.979133
OR1545	Luciferase assay	Dual-Glo Luciferase Assay System	Promega Corporation, Madison WI, USA	Polarstar Optima plate reader	BMG Labtech GMBH, Ortenberg, Germany	Microsoft Excel, GraphPad Prism 4, and MATLAB	Secondary Screen	1314	0	micromolar	UNITSONT	UO:0000064	3	OR1545_Odor1314_0	SecondaryScreen.tsv	FigShare	10.6084/m9.figshare.979133	http://dx.doi.org/10.6084/m9.figshare.979133
OR1522	Luciferase assay	Dual-Glo Luciferase Assay System	Promega Corporation, Madison WI, USA	Polarstar Optima plate reader	BMG Labtech GMBH, Ortenberg, Germany	Microsoft Excel, GraphPad Prism 4, and MATLAB	Secondary Screen	1314	0	micromolar	UNITSONT	UO:0000064	3	OR1522_Odor1314_0	SecondaryScreen.tsv	FigShare	10.6084/m9.figshare.979133	http://dx.doi.org/10.6084/m9.figshare.979133
OR1491	Luciferase assay	Dual-Glo Luciferase Assay System	Promega Corporation, Madison WI, USA	Polarstar Optima plate reader	BMG Labtech GMBH, Ortenberg, Germany	Microsoft Excel, GraphPad Prism 4, and MATLAB	Secondary Screen	1314	0	micromolar	UNITSONT	UO:0000064	3	OR1491_Odor1314_0	SecondaryScreen.tsv	FigShare	10.6084/m9.figshare.979133	http://dx.doi.org/10.6084/m9.figshare.979133
OR1520	Luciferase assay	Dual-Glo Luciferase Assay System	Promega Corporation, Madison WI, USA	Polarstar Optima plate reader	BMG Labtech GMBH, Ortenberg, Germany	Microsoft Excel, GraphPad Prism 4, and MATLAB	Secondary Screen	1314	0	micromolar	UNITSONT	UO:0000064	3	OR1520_Odor1314_0	SecondaryScreen.tsv	FigShare	10.6084/m9.figshare.979133	http://dx.doi.org/10.6084/m9.figshare.979133
OR1513	Luciferase assay	Dual-Glo Luciferase Assay System	Promega Corporation, Madison WI, USA	Polarstar Optima plate reader	BMG Labtech GMBH, Ortenberg, Germany	Microsoft Excel, GraphPad Prism 4, and MATLAB	Secondary Screen	1314	0	micromolar	UNITSONT	UO:0000064	3	OR1513_Odor1314_0	SecondaryScreen.tsv	FigShare	10.6084/m9.figshare.979133	http://dx.doi.org/10.6084/m9.figshare.979133
OR1475	Luciferase assay	Dual-Glo Luciferase Assay System	Promega Corporation, Madison WI, USA	Polarstar Optima plate reader	BMG Labtech GMBH, Ortenberg, Germany	Microsoft Excel, GraphPad Prism 4, and MATLAB	Secondary Screen	1314	0	micromolar	UNITSONT	UO:0000064	3	OR1475_Odor1314_0	SecondaryScreen.tsv	FigShare	10.6084/m9.figshare.979133	http://dx.doi.org/10.6084/m9.figshare.979133
OR11022	Luciferase assay	Dual-Glo Luciferase Assay System	Promega Corporation, Madison WI, USA	Polarstar Optima plate reader	BMG Labtech GMBH, Ortenberg, Germany	Microsoft Excel, GraphPad Prism 4, and MATLAB	Secondary Screen	1314	0	micromolar	UNITSONT	UO:0000064	3	OR11022_Odor1314_0	SecondaryScreen.tsv	FigShare	10.6084/m9.figshare.979133	http://dx.doi.org/10.6084/m9.figshare.979133
OR1462	Luciferase assay	Dual-Glo Luciferase Assay System	Promega Corporation, Madison WI, USA	Polarstar Optima plate reader	BMG Labtech GMBH, Ortenberg, Germany	Microsoft Excel, GraphPad Prism 4, and MATLAB	Secondary Screen	1324	0	micromolar	UNITSONT	UO:0000064	3	OR1462_Odor1324_0	SecondaryScreen.tsv	FigShare	10.6084/m9.figshare.979133	http://dx.doi.org/10.6084/m9.figshare.979133
OR1465	Luciferase assay	Dual-Glo Luciferase Assay System	Promega Corporation, Madison WI, USA	Polarstar Optima plate reader	BMG Labtech GMBH, Ortenberg, Germany	Microsoft Excel, GraphPad Prism 4, and MATLAB	Secondary Screen	1324	0	micromolar	UNITSONT	UO:0000064	3	OR1465_Odor1324_0	SecondaryScreen.tsv	FigShare	10.6084/m9.figshare.979133	http://dx.doi.org/10.6084/m9.figshare.979133
OR1545	Luciferase assay	Dual-Glo Luciferase Assay System	Promega Corporation, Madison WI, USA	Polarstar Optima plate reader	BMG Labtech GMBH, Ortenberg, Germany	Microsoft Excel, GraphPad Prism 4, and MATLAB	Secondary Screen	1324	0	micromolar	UNITSONT	UO:0000064	3	OR1545_Odor1324_0	SecondaryScreen.tsv	FigShare	10.6084/m9.figshare.979133	http://dx.doi.org/10.6084/m9.figshare.979133
OR1461	Luciferase assay	Dual-Glo Luciferase Assay System	Promega Corporation, Madison WI, USA	Polarstar Optima plate reader	BMG Labtech GMBH, Ortenberg, Germany	Microsoft Excel, GraphPad Prism 4, and MATLAB	Secondary Screen	1324	0	micromolar	UNITSONT	UO:0000064	3	OR1461_Odor1324_0	SecondaryScreen.tsv	FigShare	10.6084/m9.figshare.979133	http://dx.doi.org/10.6084/m9.figshare.979133
OR1522	Luciferase assay	Dual-Glo Luciferase Assay System	Promega Corporation, Madison WI, USA	Polarstar Optima plate reader	BMG Labtech GMBH, Ortenberg, Germany	Microsoft Excel, GraphPad Prism 4, and MATLAB	Secondary Screen	1324	0	micromolar	UNITSONT	UO:0000064	3	OR1522_Odor1324_0	SecondaryScreen.tsv	FigShare	10.6084/m9.figshare.979133	http://dx.doi.org/10.6084/m9.figshare.979133
OR1530	Luciferase assay	Dual-Glo Luciferase Assay System	Promega Corporation, Madison WI, USA	Polarstar Optima plate reader	BMG Labtech GMBH, Ortenberg, Germany	Microsoft Excel, GraphPad Prism 4, and MATLAB	Secondary Screen	1324	0	micromolar	UNITSONT	UO:0000064	3	OR1530_Odor1324_0	SecondaryScreen.tsv	FigShare	10.6084/m9.figshare.979133	http://dx.doi.org/10.6084/m9.figshare.979133
OR1466	Luciferase assay	Dual-Glo Luciferase Assay System	Promega Corporation, Madison WI, USA	Polarstar Optima plate reader	BMG Labtech GMBH, Ortenberg, Germany	Microsoft Excel, GraphPad Prism 4, and MATLAB	Secondary Screen	1324	0	micromolar	UNITSONT	UO:0000064	3	OR1466_Odor1324_0	SecondaryScreen.tsv	FigShare	10.6084/m9.figshare.979133	http://dx.doi.org/10.6084/m9.figshare.979133
OR11022	Luciferase assay	Dual-Glo Luciferase Assay System	Promega Corporation, Madison WI, USA	Polarstar Optima plate reader	BMG Labtech GMBH, Ortenberg, Germany	Microsoft Excel, GraphPad Prism 4, and MATLAB	Secondary Screen	1324	0	micromolar	UNITSONT	UO:0000064	3	OR11022_Odor1324_0	SecondaryScreen.tsv	FigShare	10.6084/m9.figshare.979133	http://dx.doi.org/10.6084/m9.figshare.979133
OR1536	Luciferase assay	Dual-Glo Luciferase Assay System	Promega Corporation, Madison WI, USA	Polarstar Optima plate reader	BMG Labtech GMBH, Ortenberg, Germany	Microsoft Excel, GraphPad Prism 4, and MATLAB	Secondary Screen	1319	0	micromolar	UNITSONT	UO:0000064	3	OR1536_Odor1319_0	SecondaryScreen.tsv	FigShare	10.6084/m9.figshare.979133	http://dx.doi.org/10.6084/m9.figshare.979133
OR1545	Luciferase assay	Dual-Glo Luciferase Assay System	Promega Corporation, Madison WI, USA	Polarstar Optima plate reader	BMG Labtech GMBH, Ortenberg, Germany	Microsoft Excel, GraphPad Prism 4, and MATLAB	Secondary Screen	1319	0	micromolar	UNITSONT	UO:0000064	3	OR1545_Odor1319_0	SecondaryScreen.tsv	FigShare	10.6084/m9.figshare.979133	http://dx.doi.org/10.6084/m9.figshare.979133
OR1522	Luciferase assay	Dual-Glo Luciferase Assay System	Promega Corporation, Madison WI, USA	Polarstar Optima plate reader	BMG Labtech GMBH, Ortenberg, Germany	Microsoft Excel, GraphPad Prism 4, and MATLAB	Secondary Screen	1319	0	micromolar	UNITSONT	UO:0000064	3	OR1522_Odor1319_0	SecondaryScreen.tsv	FigShare	10.6084/m9.figshare.979133	http://dx.doi.org/10.6084/m9.figshare.979133
OR1576	Luciferase assay	Dual-Glo Luciferase Assay System	Promega Corporation, Madison WI, USA	Polarstar Optima plate reader	BMG Labtech GMBH, Ortenberg, Germany	Microsoft Excel, GraphPad Prism 4, and MATLAB	Secondary Screen	1319	0	micromolar	UNITSONT	UO:0000064	3	OR1576_Odor1319_0	SecondaryScreen.tsv	FigShare	10.6084/m9.figshare.979133	http://dx.doi.org/10.6084/m9.figshare.979133
OR1462	Luciferase assay	Dual-Glo Luciferase Assay System	Promega Corporation, Madison WI, USA	Polarstar Optima plate reader	BMG Labtech GMBH, Ortenberg, Germany	Microsoft Excel, GraphPad Prism 4, and MATLAB	Secondary Screen	1319	0	micromolar	UNITSONT	UO:0000064	3	OR1462_Odor1319_0	SecondaryScreen.tsv	FigShare	10.6084/m9.figshare.979133	http://dx.doi.org/10.6084/m9.figshare.979133
OR1530	Luciferase assay	Dual-Glo Luciferase Assay System	Promega Corporation, Madison WI, USA	Polarstar Optima plate reader	BMG Labtech GMBH, Ortenberg, Germany	Microsoft Excel, GraphPad Prism 4, and MATLAB	Secondary Screen	1319	0	micromolar	UNITSONT	UO:0000064	3	OR1530_Odor1319_0	SecondaryScreen.tsv	FigShare	10.6084/m9.figshare.979133	http://dx.doi.org/10.6084/m9.figshare.979133
OR1503	Luciferase assay	Dual-Glo Luciferase Assay System	Promega Corporation, Madison WI, USA	Polarstar Optima plate reader	BMG Labtech GMBH, Ortenberg, Germany	Microsoft Excel, GraphPad Prism 4, and MATLAB	Secondary Screen	1321	0	micromolar	UNITSONT	UO:0000064	3	OR1503_Odor1321_0	SecondaryScreen.tsv	FigShare	10.6084/m9.figshare.979133	http://dx.doi.org/10.6084/m9.figshare.979133
OR1530	Luciferase assay	Dual-Glo Luciferase Assay System	Promega Corporation, Madison WI, USA	Polarstar Optima plate reader	BMG Labtech GMBH, Ortenberg, Germany	Microsoft Excel, GraphPad Prism 4, and MATLAB	Secondary Screen	1321	0	micromolar	UNITSONT	UO:0000064	3	OR1530_Odor1321_0	SecondaryScreen.tsv	FigShare	10.6084/m9.figshare.979133	http://dx.doi.org/10.6084/m9.figshare.979133
OR1527	Luciferase assay	Dual-Glo Luciferase Assay System	Promega Corporation, Madison WI, USA	Polarstar Optima plate reader	BMG Labtech GMBH, Ortenberg, Germany	Microsoft Excel, GraphPad Prism 4, and MATLAB	Secondary Screen	1315	0	micromolar	UNITSONT	UO:0000064	3	OR1527_Odor1315_0	SecondaryScreen.tsv	FigShare	10.6084/m9.figshare.979133	http://dx.doi.org/10.6084/m9.figshare.979133
OR1522	Luciferase assay	Dual-Glo Luciferase Assay System	Promega Corporation, Madison WI, USA	Polarstar Optima plate reader	BMG Labtech GMBH, Ortenberg, Germany	Microsoft Excel, GraphPad Prism 4, and MATLAB	Secondary Screen	1315	0	micromolar	UNITSONT	UO:0000064	3	OR1522_Odor1315_0	SecondaryScreen.tsv	FigShare	10.6084/m9.figshare.979133	http://dx.doi.org/10.6084/m9.figshare.979133
OR1545	Luciferase assay	Dual-Glo Luciferase Assay System	Promega Corporation, Madison WI, USA	Polarstar Optima plate reader	BMG Labtech GMBH, Ortenberg, Germany	Microsoft Excel, GraphPad Prism 4, and MATLAB	Secondary Screen	1315	0	micromolar	UNITSONT	UO:0000064	3	OR1545_Odor1315_0	SecondaryScreen.tsv	FigShare	10.6084/m9.figshare.979133	http://dx.doi.org/10.6084/m9.figshare.979133
OR1546	Luciferase assay	Dual-Glo Luciferase Assay System	Promega Corporation, Madison WI, USA	Polarstar Optima plate reader	BMG Labtech GMBH, Ortenberg, Germany	Microsoft Excel, GraphPad Prism 4, and MATLAB	Secondary Screen	1315	0	micromolar	UNITSONT	UO:0000064	3	OR1546_Odor1315_0	SecondaryScreen.tsv	FigShare	10.6084/m9.figshare.979133	http://dx.doi.org/10.6084/m9.figshare.979133
OR1527	Luciferase assay	Dual-Glo Luciferase Assay System	Promega Corporation, Madison WI, USA	Polarstar Optima plate reader	BMG Labtech GMBH, Ortenberg, Germany	Microsoft Excel, GraphPad Prism 4, and MATLAB	Secondary Screen	1318	0	micromolar	UNITSONT	UO:0000064	3	OR1527_Odor1318_0	SecondaryScreen.tsv	FigShare	10.6084/m9.figshare.979133	http://dx.doi.org/10.6084/m9.figshare.979133
OR1534	Luciferase assay	Dual-Glo Luciferase Assay System	Promega Corporation, Madison WI, USA	Polarstar Optima plate reader	BMG Labtech GMBH, Ortenberg, Germany	Microsoft Excel, GraphPad Prism 4, and MATLAB	Secondary Screen	1318	0	micromolar	UNITSONT	UO:0000064	3	OR1534_Odor1318_0	SecondaryScreen.tsv	FigShare	10.6084/m9.figshare.979133	http://dx.doi.org/10.6084/m9.figshare.979133
OR1545	Luciferase assay	Dual-Glo Luciferase Assay System	Promega Corporation, Madison WI, USA	Polarstar Optima plate reader	BMG Labtech GMBH, Ortenberg, Germany	Microsoft Excel, GraphPad Prism 4, and MATLAB	Secondary Screen	1320	0	micromolar	UNITSONT	UO:0000064	3	OR1545_Odor1320_0	SecondaryScreen.tsv	FigShare	10.6084/m9.figshare.979133	http://dx.doi.org/10.6084/m9.figshare.979133
OR1513	Luciferase assay	Dual-Glo Luciferase Assay System	Promega Corporation, Madison WI, USA	Polarstar Optima plate reader	BMG Labtech GMBH, Ortenberg, Germany	Microsoft Excel, GraphPad Prism 4, and MATLAB	Secondary Screen	1320	0	micromolar	UNITSONT	UO:0000064	3	OR1513_Odor1320_0	SecondaryScreen.tsv	FigShare	10.6084/m9.figshare.979133	http://dx.doi.org/10.6084/m9.figshare.979133
OR1491	Luciferase assay	Dual-Glo Luciferase Assay System	Promega Corporation, Madison WI, USA	Polarstar Optima plate reader	BMG Labtech GMBH, Ortenberg, Germany	Microsoft Excel, GraphPad Prism 4, and MATLAB	Secondary Screen	1322	0	micromolar	UNITSONT	UO:0000064	3	OR1491_Odor1322_0	SecondaryScreen.tsv	FigShare	10.6084/m9.figshare.979133	http://dx.doi.org/10.6084/m9.figshare.979133
OR1534	Luciferase assay	Dual-Glo Luciferase Assay System	Promega Corporation, Madison WI, USA	Polarstar Optima plate reader	BMG Labtech GMBH, Ortenberg, Germany	Microsoft Excel, GraphPad Prism 4, and MATLAB	Secondary Screen	1322	0	micromolar	UNITSONT	UO:0000064	3	OR1534_Odor1322_0	SecondaryScreen.tsv	FigShare	10.6084/m9.figshare.979133	http://dx.doi.org/10.6084/m9.figshare.979133
OR1491	Luciferase assay	Dual-Glo Luciferase Assay System	Promega Corporation, Madison WI, USA	Polarstar Optima plate reader	BMG Labtech GMBH, Ortenberg, Germany	Microsoft Excel, GraphPad Prism 4, and MATLAB	Secondary Screen	1323	0	micromolar	UNITSONT	UO:0000064	3	OR1491_Odor1323_0	SecondaryScreen.tsv	FigShare	10.6084/m9.figshare.979133	http://dx.doi.org/10.6084/m9.figshare.979133
OR1519	Luciferase assay	Dual-Glo Luciferase Assay System	Promega Corporation, Madison WI, USA	Polarstar Optima plate reader	BMG Labtech GMBH, Ortenberg, Germany	Microsoft Excel, GraphPad Prism 4, and MATLAB	Secondary Screen	1323	0	micromolar	UNITSONT	UO:0000064	3	OR1519_Odor1323_0	SecondaryScreen.tsv	FigShare	10.6084/m9.figshare.979133	http://dx.doi.org/10.6084/m9.figshare.979133
OR1545	Luciferase assay	Dual-Glo Luciferase Assay System	Promega Corporation, Madison WI, USA	Polarstar Optima plate reader	BMG Labtech GMBH, Ortenberg, Germany	Microsoft Excel, GraphPad Prism 4, and MATLAB	Secondary Screen	1316	0	micromolar	UNITSONT	UO:0000064	3	OR1545_Odor1316_0	SecondaryScreen.tsv	FigShare	10.6084/m9.figshare.979133	http://dx.doi.org/10.6084/m9.figshare.979133
OR1529	Luciferase assay	Dual-Glo Luciferase Assay System	Promega Corporation, Madison WI, USA	Polarstar Optima plate reader	BMG Labtech GMBH, Ortenberg, Germany	Microsoft Excel, GraphPad Prism 4, and MATLAB	Secondary Screen	1316	0	micromolar	UNITSONT	UO:0000064	3	OR1529_Odor1316_0	SecondaryScreen.tsv	FigShare	10.6084/m9.figshare.979133	http://dx.doi.org/10.6084/m9.figshare.979133
OR1527	Luciferase assay	Dual-Glo Luciferase Assay System	Promega Corporation, Madison WI, USA	Polarstar Optima plate reader	BMG Labtech GMBH, Ortenberg, Germany	Microsoft Excel, GraphPad Prism 4, and MATLAB	Secondary Screen	1316	0	micromolar	UNITSONT	UO:0000064	3	OR1527_Odor1316_0	SecondaryScreen.tsv	FigShare	10.6084/m9.figshare.979133	http://dx.doi.org/10.6084/m9.figshare.979133
OR1522	Luciferase assay	Dual-Glo Luciferase Assay System	Promega Corporation, Madison WI, USA	Polarstar Optima plate reader	BMG Labtech GMBH, Ortenberg, Germany	Microsoft Excel, GraphPad Prism 4, and MATLAB	Secondary Screen	1316	0	micromolar	UNITSONT	UO:0000064	3	OR1522_Odor1316_0	SecondaryScreen.tsv	FigShare	10.6084/m9.figshare.979133	http://dx.doi.org/10.6084/m9.figshare.979133
OR1536	Luciferase assay	Dual-Glo Luciferase Assay System	Promega Corporation, Madison WI, USA	Polarstar Optima plate reader	BMG Labtech GMBH, Ortenberg, Germany	Microsoft Excel, GraphPad Prism 4, and MATLAB	Secondary Screen	1316	0	micromolar	UNITSONT	UO:0000064	3	OR1536_Odor1316_0	SecondaryScreen.tsv	FigShare	10.6084/m9.figshare.979133	http://dx.doi.org/10.6084/m9.figshare.979133
OR1530	Luciferase assay	Dual-Glo Luciferase Assay System	Promega Corporation, Madison WI, USA	Polarstar Optima plate reader	BMG Labtech GMBH, Ortenberg, Germany	Microsoft Excel, GraphPad Prism 4, and MATLAB	Secondary Screen	1316	0	micromolar	UNITSONT	UO:0000064	3	OR1530_Odor1316_0	SecondaryScreen.tsv	FigShare	10.6084/m9.figshare.979133	http://dx.doi.org/10.6084/m9.figshare.979133
OR1545	Luciferase assay	Dual-Glo Luciferase Assay System	Promega Corporation, Madison WI, USA	Polarstar Optima plate reader	BMG Labtech GMBH, Ortenberg, Germany	Microsoft Excel, GraphPad Prism 4, and MATLAB	Secondary Screen	1317	0	micromolar	UNITSONT	UO:0000064	3	OR1545_Odor1317_0	SecondaryScreen.tsv	FigShare	10.6084/m9.figshare.979133	http://dx.doi.org/10.6084/m9.figshare.979133
OR1527	Luciferase assay	Dual-Glo Luciferase Assay System	Promega Corporation, Madison WI, USA	Polarstar Optima plate reader	BMG Labtech GMBH, Ortenberg, Germany	Microsoft Excel, GraphPad Prism 4, and MATLAB	Secondary Screen	1317	0	micromolar	UNITSONT	UO:0000064	3	OR1527_Odor1317_0	SecondaryScreen.tsv	FigShare	10.6084/m9.figshare.979133	http://dx.doi.org/10.6084/m9.figshare.979133
OR1534	Luciferase assay	Dual-Glo Luciferase Assay System	Promega Corporation, Madison WI, USA	Polarstar Optima plate reader	BMG Labtech GMBH, Ortenberg, Germany	Microsoft Excel, GraphPad Prism 4, and MATLAB	Secondary Screen	1317	0	micromolar	UNITSONT	UO:0000064	3	OR1534_Odor1317_0	SecondaryScreen.tsv	FigShare	10.6084/m9.figshare.979133	http://dx.doi.org/10.6084/m9.figshare.979133
OR1529	Luciferase assay	Dual-Glo Luciferase Assay System	Promega Corporation, Madison WI, USA	Polarstar Optima plate reader	BMG Labtech GMBH, Ortenberg, Germany	Microsoft Excel, GraphPad Prism 4, and MATLAB	Secondary Screen	1317	0	micromolar	UNITSONT	UO:0000064	3	OR1529_Odor1317_0	SecondaryScreen.tsv	FigShare	10.6084/m9.figshare.979133	http://dx.doi.org/10.6084/m9.figshare.979133
OR1491	Luciferase assay	Dual-Glo Luciferase Assay System	Promega Corporation, Madison WI, USA	Polarstar Optima plate reader	BMG Labtech GMBH, Ortenberg, Germany	Microsoft Excel, GraphPad Prism 4, and MATLAB	Secondary Screen	1317	0	micromolar	UNITSONT	UO:0000064	3	OR1491_Odor1317_0	SecondaryScreen.tsv	FigShare	10.6084/m9.figshare.979133	http://dx.doi.org/10.6084/m9.figshare.979133
OR1387	Luciferase assay	Dual-Glo Luciferase Assay System	Promega Corporation, Madison WI, USA	Polarstar Optima plate reader	BMG Labtech GMBH, Ortenberg, Germany	Microsoft Excel, GraphPad Prism 4, and MATLAB	Secondary Screen	1316	0	micromolar	UNITSONT	UO:0000064	3	OR1387_Odor1316_0	SecondaryScreen.tsv	FigShare	10.6084/m9.figshare.979133	http://dx.doi.org/10.6084/m9.figshare.979133
OR1048	Luciferase assay	Dual-Glo Luciferase Assay System	Promega Corporation, Madison WI, USA	Polarstar Optima plate reader	BMG Labtech GMBH, Ortenberg, Germany	Microsoft Excel, GraphPad Prism 4, and MATLAB	Secondary Screen	1316	0	micromolar	UNITSONT	UO:0000064	3	OR1048_Odor1316_0	SecondaryScreen.tsv	FigShare	10.6084/m9.figshare.979133	http://dx.doi.org/10.6084/m9.figshare.979133
OR1380	Luciferase assay	Dual-Glo Luciferase Assay System	Promega Corporation, Madison WI, USA	Polarstar Optima plate reader	BMG Labtech GMBH, Ortenberg, Germany	Microsoft Excel, GraphPad Prism 4, and MATLAB	Secondary Screen	1316	0	micromolar	UNITSONT	UO:0000064	3	OR1380_Odor1316_0	SecondaryScreen.tsv	FigShare	10.6084/m9.figshare.979133	http://dx.doi.org/10.6084/m9.figshare.979133
OR1445	Luciferase assay	Dual-Glo Luciferase Assay System	Promega Corporation, Madison WI, USA	Polarstar Optima plate reader	BMG Labtech GMBH, Ortenberg, Germany	Microsoft Excel, GraphPad Prism 4, and MATLAB	Secondary Screen	1316	0	micromolar	UNITSONT	UO:0000064	3	OR1445_Odor1316_0	SecondaryScreen.tsv	FigShare	10.6084/m9.figshare.979133	http://dx.doi.org/10.6084/m9.figshare.979133
OR1376	Luciferase assay	Dual-Glo Luciferase Assay System	Promega Corporation, Madison WI, USA	Polarstar Optima plate reader	BMG Labtech GMBH, Ortenberg, Germany	Microsoft Excel, GraphPad Prism 4, and MATLAB	Secondary Screen	1316	0	micromolar	UNITSONT	UO:0000064	3	OR1376_Odor1316_0	SecondaryScreen.tsv	FigShare	10.6084/m9.figshare.979133	http://dx.doi.org/10.6084/m9.figshare.979133
OR1377	Luciferase assay	Dual-Glo Luciferase Assay System	Promega Corporation, Madison WI, USA	Polarstar Optima plate reader	BMG Labtech GMBH, Ortenberg, Germany	Microsoft Excel, GraphPad Prism 4, and MATLAB	Secondary Screen	1316	0	micromolar	UNITSONT	UO:0000064	3	OR1377_Odor1316_0	SecondaryScreen.tsv	FigShare	10.6084/m9.figshare.979133	http://dx.doi.org/10.6084/m9.figshare.979133
OR1368	Luciferase assay	Dual-Glo Luciferase Assay System	Promega Corporation, Madison WI, USA	Polarstar Optima plate reader	BMG Labtech GMBH, Ortenberg, Germany	Microsoft Excel, GraphPad Prism 4, and MATLAB	Secondary Screen	1316	0	micromolar	UNITSONT	UO:0000064	3	OR1368_Odor1316_0	SecondaryScreen.tsv	FigShare	10.6084/m9.figshare.979133	http://dx.doi.org/10.6084/m9.figshare.979133
OR1367	Luciferase assay	Dual-Glo Luciferase Assay System	Promega Corporation, Madison WI, USA	Polarstar Optima plate reader	BMG Labtech GMBH, Ortenberg, Germany	Microsoft Excel, GraphPad Prism 4, and MATLAB	Secondary Screen	1316	0	micromolar	UNITSONT	UO:0000064	3	OR1367_Odor1316_0	SecondaryScreen.tsv	FigShare	10.6084/m9.figshare.979133	http://dx.doi.org/10.6084/m9.figshare.979133
OR1385	Luciferase assay	Dual-Glo Luciferase Assay System	Promega Corporation, Madison WI, USA	Polarstar Optima plate reader	BMG Labtech GMBH, Ortenberg, Germany	Microsoft Excel, GraphPad Prism 4, and MATLAB	Secondary Screen	1324	0	micromolar	UNITSONT	UO:0000064	3	OR1385_Odor1324_0	SecondaryScreen.tsv	FigShare	10.6084/m9.figshare.979133	http://dx.doi.org/10.6084/m9.figshare.979133
OR1446	Luciferase assay	Dual-Glo Luciferase Assay System	Promega Corporation, Madison WI, USA	Polarstar Optima plate reader	BMG Labtech GMBH, Ortenberg, Germany	Microsoft Excel, GraphPad Prism 4, and MATLAB	Secondary Screen	1324	0	micromolar	UNITSONT	UO:0000064	3	OR1446_Odor1324_0	SecondaryScreen.tsv	FigShare	10.6084/m9.figshare.979133	http://dx.doi.org/10.6084/m9.figshare.979133
OR1424	Luciferase assay	Dual-Glo Luciferase Assay System	Promega Corporation, Madison WI, USA	Polarstar Optima plate reader	BMG Labtech GMBH, Ortenberg, Germany	Microsoft Excel, GraphPad Prism 4, and MATLAB	Secondary Screen	1324	0	micromolar	UNITSONT	UO:0000064	3	OR1424_Odor1324_0	SecondaryScreen.tsv	FigShare	10.6084/m9.figshare.979133	http://dx.doi.org/10.6084/m9.figshare.979133
OR1371	Luciferase assay	Dual-Glo Luciferase Assay System	Promega Corporation, Madison WI, USA	Polarstar Optima plate reader	BMG Labtech GMBH, Ortenberg, Germany	Microsoft Excel, GraphPad Prism 4, and MATLAB	Secondary Screen	1324	0	micromolar	UNITSONT	UO:0000064	3	OR1371_Odor1324_0	SecondaryScreen.tsv	FigShare	10.6084/m9.figshare.979133	http://dx.doi.org/10.6084/m9.figshare.979133
OR1404	Luciferase assay	Dual-Glo Luciferase Assay System	Promega Corporation, Madison WI, USA	Polarstar Optima plate reader	BMG Labtech GMBH, Ortenberg, Germany	Microsoft Excel, GraphPad Prism 4, and MATLAB	Secondary Screen	1324	0	micromolar	UNITSONT	UO:0000064	3	OR1404_Odor1324_0	SecondaryScreen.tsv	FigShare	10.6084/m9.figshare.979133	http://dx.doi.org/10.6084/m9.figshare.979133
OR1416	Luciferase assay	Dual-Glo Luciferase Assay System	Promega Corporation, Madison WI, USA	Polarstar Optima plate reader	BMG Labtech GMBH, Ortenberg, Germany	Microsoft Excel, GraphPad Prism 4, and MATLAB	Secondary Screen	1324	0	micromolar	UNITSONT	UO:0000064	3	OR1416_Odor1324_0	SecondaryScreen.tsv	FigShare	10.6084/m9.figshare.979133	http://dx.doi.org/10.6084/m9.figshare.979133
OR1442	Luciferase assay	Dual-Glo Luciferase Assay System	Promega Corporation, Madison WI, USA	Polarstar Optima plate reader	BMG Labtech GMBH, Ortenberg, Germany	Microsoft Excel, GraphPad Prism 4, and MATLAB	Secondary Screen	1324	0	micromolar	UNITSONT	UO:0000064	3	OR1442_Odor1324_0	SecondaryScreen.tsv	FigShare	10.6084/m9.figshare.979133	http://dx.doi.org/10.6084/m9.figshare.979133
OR1447	Luciferase assay	Dual-Glo Luciferase Assay System	Promega Corporation, Madison WI, USA	Polarstar Optima plate reader	BMG Labtech GMBH, Ortenberg, Germany	Microsoft Excel, GraphPad Prism 4, and MATLAB	Secondary Screen	1324	0	micromolar	UNITSONT	UO:0000064	3	OR1447_Odor1324_0	SecondaryScreen.tsv	FigShare	10.6084/m9.figshare.979133	http://dx.doi.org/10.6084/m9.figshare.979133
OR1367	Luciferase assay	Dual-Glo Luciferase Assay System	Promega Corporation, Madison WI, USA	Polarstar Optima plate reader	BMG Labtech GMBH, Ortenberg, Germany	Microsoft Excel, GraphPad Prism 4, and MATLAB	Secondary Screen	1314	0	micromolar	UNITSONT	UO:0000064	3	OR1367_Odor1314_0	SecondaryScreen.tsv	FigShare	10.6084/m9.figshare.979133	http://dx.doi.org/10.6084/m9.figshare.979133
OR1385	Luciferase assay	Dual-Glo Luciferase Assay System	Promega Corporation, Madison WI, USA	Polarstar Optima plate reader	BMG Labtech GMBH, Ortenberg, Germany	Microsoft Excel, GraphPad Prism 4, and MATLAB	Secondary Screen	1314	0	micromolar	UNITSONT	UO:0000064	3	OR1385_Odor1314_0	SecondaryScreen.tsv	FigShare	10.6084/m9.figshare.979133	http://dx.doi.org/10.6084/m9.figshare.979133
OR1366	Luciferase assay	Dual-Glo Luciferase Assay System	Promega Corporation, Madison WI, USA	Polarstar Optima plate reader	BMG Labtech GMBH, Ortenberg, Germany	Microsoft Excel, GraphPad Prism 4, and MATLAB	Secondary Screen	1314	0	micromolar	UNITSONT	UO:0000064	3	OR1366_Odor1314_0	SecondaryScreen.tsv	FigShare	10.6084/m9.figshare.979133	http://dx.doi.org/10.6084/m9.figshare.979133
OR1364	Luciferase assay	Dual-Glo Luciferase Assay System	Promega Corporation, Madison WI, USA	Polarstar Optima plate reader	BMG Labtech GMBH, Ortenberg, Germany	Microsoft Excel, GraphPad Prism 4, and MATLAB	Secondary Screen	1314	0	micromolar	UNITSONT	UO:0000064	3	OR1364_Odor1314_0	SecondaryScreen.tsv	FigShare	10.6084/m9.figshare.979133	http://dx.doi.org/10.6084/m9.figshare.979133
OR1376	Luciferase assay	Dual-Glo Luciferase Assay System	Promega Corporation, Madison WI, USA	Polarstar Optima plate reader	BMG Labtech GMBH, Ortenberg, Germany	Microsoft Excel, GraphPad Prism 4, and MATLAB	Secondary Screen	1314	0	micromolar	UNITSONT	UO:0000064	3	OR1376_Odor1314_0	SecondaryScreen.tsv	FigShare	10.6084/m9.figshare.979133	http://dx.doi.org/10.6084/m9.figshare.979133
OR1383	Luciferase assay	Dual-Glo Luciferase Assay System	Promega Corporation, Madison WI, USA	Polarstar Optima plate reader	BMG Labtech GMBH, Ortenberg, Germany	Microsoft Excel, GraphPad Prism 4, and MATLAB	Secondary Screen	1314	0	micromolar	UNITSONT	UO:0000064	3	OR1383_Odor1314_0	SecondaryScreen.tsv	FigShare	10.6084/m9.figshare.979133	http://dx.doi.org/10.6084/m9.figshare.979133
OR1377	Luciferase assay	Dual-Glo Luciferase Assay System	Promega Corporation, Madison WI, USA	Polarstar Optima plate reader	BMG Labtech GMBH, Ortenberg, Germany	Microsoft Excel, GraphPad Prism 4, and MATLAB	Secondary Screen	1314	0	micromolar	UNITSONT	UO:0000064	3	OR1377_Odor1314_0	SecondaryScreen.tsv	FigShare	10.6084/m9.figshare.979133	http://dx.doi.org/10.6084/m9.figshare.979133
OR1048	Luciferase assay	Dual-Glo Luciferase Assay System	Promega Corporation, Madison WI, USA	Polarstar Optima plate reader	BMG Labtech GMBH, Ortenberg, Germany	Microsoft Excel, GraphPad Prism 4, and MATLAB	Secondary Screen	1319	0	micromolar	UNITSONT	UO:0000064	3	OR1048_Odor1319_0	SecondaryScreen.tsv	FigShare	10.6084/m9.figshare.979133	http://dx.doi.org/10.6084/m9.figshare.979133
OR1493	Luciferase assay	Dual-Glo Luciferase Assay System	Promega Corporation, Madison WI, USA	Polarstar Optima plate reader	BMG Labtech GMBH, Ortenberg, Germany	Microsoft Excel, GraphPad Prism 4, and MATLAB	Secondary Screen	1315	0	micromolar	UNITSONT	UO:0000064	3	OR1493_Odor1315_0	SecondaryScreen.tsv	FigShare	10.6084/m9.figshare.979133	http://dx.doi.org/10.6084/m9.figshare.979133
OR1489	Luciferase assay	Dual-Glo Luciferase Assay System	Promega Corporation, Madison WI, USA	Polarstar Optima plate reader	BMG Labtech GMBH, Ortenberg, Germany	Microsoft Excel, GraphPad Prism 4, and MATLAB	Secondary Screen	1315	0	micromolar	UNITSONT	UO:0000064	3	OR1489_Odor1315_0	SecondaryScreen.tsv	FigShare	10.6084/m9.figshare.979133	http://dx.doi.org/10.6084/m9.figshare.979133
OR1179	Luciferase assay	Dual-Glo Luciferase Assay System	Promega Corporation, Madison WI, USA	Polarstar Optima plate reader	BMG Labtech GMBH, Ortenberg, Germany	Microsoft Excel, GraphPad Prism 4, and MATLAB	Secondary Screen	1315	0	micromolar	UNITSONT	UO:0000064	3	OR1179_Odor1315_0	SecondaryScreen.tsv	FigShare	10.6084/m9.figshare.979133	http://dx.doi.org/10.6084/m9.figshare.979133
OR1138	Luciferase assay	Dual-Glo Luciferase Assay System	Promega Corporation, Madison WI, USA	Polarstar Optima plate reader	BMG Labtech GMBH, Ortenberg, Germany	Microsoft Excel, GraphPad Prism 4, and MATLAB	Secondary Screen	1315	0	micromolar	UNITSONT	UO:0000064	3	OR1138_Odor1315_0	SecondaryScreen.tsv	FigShare	10.6084/m9.figshare.979133	http://dx.doi.org/10.6084/m9.figshare.979133
OR1536	Luciferase assay	Dual-Glo Luciferase Assay System	Promega Corporation, Madison WI, USA	Polarstar Optima plate reader	BMG Labtech GMBH, Ortenberg, Germany	Microsoft Excel, GraphPad Prism 4, and MATLAB	Secondary Screen	1318	0	micromolar	UNITSONT	UO:0000064	3	OR1536_Odor1318_0	SecondaryScreen.tsv	FigShare	10.6084/m9.figshare.979133	http://dx.doi.org/10.6084/m9.figshare.979133
OR1493	Luciferase assay	Dual-Glo Luciferase Assay System	Promega Corporation, Madison WI, USA	Polarstar Optima plate reader	BMG Labtech GMBH, Ortenberg, Germany	Microsoft Excel, GraphPad Prism 4, and MATLAB	Secondary Screen	1318	0	micromolar	UNITSONT	UO:0000064	3	OR1493_Odor1318_0	SecondaryScreen.tsv	FigShare	10.6084/m9.figshare.979133	http://dx.doi.org/10.6084/m9.figshare.979133
OR1546	Luciferase assay	Dual-Glo Luciferase Assay System	Promega Corporation, Madison WI, USA	Polarstar Optima plate reader	BMG Labtech GMBH, Ortenberg, Germany	Microsoft Excel, GraphPad Prism 4, and MATLAB	Secondary Screen	1318	0	micromolar	UNITSONT	UO:0000064	3	OR1546_Odor1318_0	SecondaryScreen.tsv	FigShare	10.6084/m9.figshare.979133	http://dx.doi.org/10.6084/m9.figshare.979133
OR1485	Luciferase assay	Dual-Glo Luciferase Assay System	Promega Corporation, Madison WI, USA	Polarstar Optima plate reader	BMG Labtech GMBH, Ortenberg, Germany	Microsoft Excel, GraphPad Prism 4, and MATLAB	Secondary Screen	1318	0	micromolar	UNITSONT	UO:0000064	3	OR1485_Odor1318_0	SecondaryScreen.tsv	FigShare	10.6084/m9.figshare.979133	http://dx.doi.org/10.6084/m9.figshare.979133
OR1507	Luciferase assay	Dual-Glo Luciferase Assay System	Promega Corporation, Madison WI, USA	Polarstar Optima plate reader	BMG Labtech GMBH, Ortenberg, Germany	Microsoft Excel, GraphPad Prism 4, and MATLAB	Secondary Screen	1321	0	micromolar	UNITSONT	UO:0000064	3	OR1507_Odor1321_0	SecondaryScreen.tsv	FigShare	10.6084/m9.figshare.979133	http://dx.doi.org/10.6084/m9.figshare.979133
OR1222	Luciferase assay	Dual-Glo Luciferase Assay System	Promega Corporation, Madison WI, USA	Polarstar Optima plate reader	BMG Labtech GMBH, Ortenberg, Germany	Microsoft Excel, GraphPad Prism 4, and MATLAB	Secondary Screen	1321	0	micromolar	UNITSONT	UO:0000064	3	OR1222_Odor1321_0	SecondaryScreen.tsv	FigShare	10.6084/m9.figshare.979133	http://dx.doi.org/10.6084/m9.figshare.979133
OR1138	Luciferase assay	Dual-Glo Luciferase Assay System	Promega Corporation, Madison WI, USA	Polarstar Optima plate reader	BMG Labtech GMBH, Ortenberg, Germany	Microsoft Excel, GraphPad Prism 4, and MATLAB	Secondary Screen	1321	0	micromolar	UNITSONT	UO:0000064	3	OR1138_Odor1321_0	SecondaryScreen.tsv	FigShare	10.6084/m9.figshare.979133	http://dx.doi.org/10.6084/m9.figshare.979133
OR1196	Luciferase assay	Dual-Glo Luciferase Assay System	Promega Corporation, Madison WI, USA	Polarstar Optima plate reader	BMG Labtech GMBH, Ortenberg, Germany	Microsoft Excel, GraphPad Prism 4, and MATLAB	Secondary Screen	1321	0	micromolar	UNITSONT	UO:0000064	3	OR1196_Odor1321_0	SecondaryScreen.tsv	FigShare	10.6084/m9.figshare.979133	http://dx.doi.org/10.6084/m9.figshare.979133
OR1547	Luciferase assay	Dual-Glo Luciferase Assay System	Promega Corporation, Madison WI, USA	Polarstar Optima plate reader	BMG Labtech GMBH, Ortenberg, Germany	Microsoft Excel, GraphPad Prism 4, and MATLAB	Secondary Screen	1322	0	micromolar	UNITSONT	UO:0000064	3	OR1547_Odor1322_0	SecondaryScreen.tsv	FigShare	10.6084/m9.figshare.979133	http://dx.doi.org/10.6084/m9.figshare.979133
OR1027	Luciferase assay	Dual-Glo Luciferase Assay System	Promega Corporation, Madison WI, USA	Polarstar Optima plate reader	BMG Labtech GMBH, Ortenberg, Germany	Microsoft Excel, GraphPad Prism 4, and MATLAB	Secondary Screen	1322	0	micromolar	UNITSONT	UO:0000064	3	OR1027_Odor1322_0	SecondaryScreen.tsv	FigShare	10.6084/m9.figshare.979133	http://dx.doi.org/10.6084/m9.figshare.979133
OR1062	Luciferase assay	Dual-Glo Luciferase Assay System	Promega Corporation, Madison WI, USA	Polarstar Optima plate reader	BMG Labtech GMBH, Ortenberg, Germany	Microsoft Excel, GraphPad Prism 4, and MATLAB	Secondary Screen	1322	0	micromolar	UNITSONT	UO:0000064	3	OR1062_Odor1322_0	SecondaryScreen.tsv	FigShare	10.6084/m9.figshare.979133	http://dx.doi.org/10.6084/m9.figshare.979133
OR1029	Luciferase assay	Dual-Glo Luciferase Assay System	Promega Corporation, Madison WI, USA	Polarstar Optima plate reader	BMG Labtech GMBH, Ortenberg, Germany	Microsoft Excel, GraphPad Prism 4, and MATLAB	Secondary Screen	1322	0	micromolar	UNITSONT	UO:0000064	3	OR1029_Odor1322_0	SecondaryScreen.tsv	FigShare	10.6084/m9.figshare.979133	http://dx.doi.org/10.6084/m9.figshare.979133
OR1516	Luciferase assay	Dual-Glo Luciferase Assay System	Promega Corporation, Madison WI, USA	Polarstar Optima plate reader	BMG Labtech GMBH, Ortenberg, Germany	Microsoft Excel, GraphPad Prism 4, and MATLAB	Secondary Screen	1323	0	micromolar	UNITSONT	UO:0000064	3	OR1516_Odor1323_0	SecondaryScreen.tsv	FigShare	10.6084/m9.figshare.979133	http://dx.doi.org/10.6084/m9.figshare.979133
OR1481	Luciferase assay	Dual-Glo Luciferase Assay System	Promega Corporation, Madison WI, USA	Polarstar Optima plate reader	BMG Labtech GMBH, Ortenberg, Germany	Microsoft Excel, GraphPad Prism 4, and MATLAB	Secondary Screen	1323	0	micromolar	UNITSONT	UO:0000064	3	OR1481_Odor1323_0	SecondaryScreen.tsv	FigShare	10.6084/m9.figshare.979133	http://dx.doi.org/10.6084/m9.figshare.979133
OR1476	Luciferase assay	Dual-Glo Luciferase Assay System	Promega Corporation, Madison WI, USA	Polarstar Optima plate reader	BMG Labtech GMBH, Ortenberg, Germany	Microsoft Excel, GraphPad Prism 4, and MATLAB	Secondary Screen	1323	0	micromolar	UNITSONT	UO:0000064	3	OR1476_Odor1323_0	SecondaryScreen.tsv	FigShare	10.6084/m9.figshare.979133	http://dx.doi.org/10.6084/m9.figshare.979133
OR1466	Luciferase assay	Dual-Glo Luciferase Assay System	Promega Corporation, Madison WI, USA	Polarstar Optima plate reader	BMG Labtech GMBH, Ortenberg, Germany	Microsoft Excel, GraphPad Prism 4, and MATLAB	Secondary Screen	1323	0	micromolar	UNITSONT	UO:0000064	3	OR1466_Odor1323_0	SecondaryScreen.tsv	FigShare	10.6084/m9.figshare.979133	http://dx.doi.org/10.6084/m9.figshare.979133
OR1502	Luciferase assay	Dual-Glo Luciferase Assay System	Promega Corporation, Madison WI, USA	Polarstar Optima plate reader	BMG Labtech GMBH, Ortenberg, Germany	Microsoft Excel, GraphPad Prism 4, and MATLAB	Secondary Screen	1317	0	micromolar	UNITSONT	UO:0000064	3	OR1502_Odor1317_0	SecondaryScreen.tsv	FigShare	10.6084/m9.figshare.979133	http://dx.doi.org/10.6084/m9.figshare.979133
OR1536	Luciferase assay	Dual-Glo Luciferase Assay System	Promega Corporation, Madison WI, USA	Polarstar Optima plate reader	BMG Labtech GMBH, Ortenberg, Germany	Microsoft Excel, GraphPad Prism 4, and MATLAB	Secondary Screen	1317	0	micromolar	UNITSONT	UO:0000064	3	OR1536_Odor1317_0	SecondaryScreen.tsv	FigShare	10.6084/m9.figshare.979133	http://dx.doi.org/10.6084/m9.figshare.979133
OR1376	Luciferase assay	Dual-Glo Luciferase Assay System	Promega Corporation, Madison WI, USA	Polarstar Optima plate reader	BMG Labtech GMBH, Ortenberg, Germany	Microsoft Excel, GraphPad Prism 4, and MATLAB	Secondary Screen	1320	0	micromolar	UNITSONT	UO:0000064	3	OR1376_Odor1320_0	SecondaryScreen.tsv	FigShare	10.6084/m9.figshare.979133	http://dx.doi.org/10.6084/m9.figshare.979133
OR1530	Luciferase assay	Dual-Glo Luciferase Assay System	Promega Corporation, Madison WI, USA	Polarstar Optima plate reader	BMG Labtech GMBH, Ortenberg, Germany	Microsoft Excel, GraphPad Prism 4, and MATLAB	Secondary Screen	1281	0	micromolar	UNITSONT	UO:0000064	3	OR1530_Odor1281_0	SecondaryScreen.tsv	FigShare	10.6084/m9.figshare.979133	http://dx.doi.org/10.6084/m9.figshare.979133
OR1529	Luciferase assay	Dual-Glo Luciferase Assay System	Promega Corporation, Madison WI, USA	Polarstar Optima plate reader	BMG Labtech GMBH, Ortenberg, Germany	Microsoft Excel, GraphPad Prism 4, and MATLAB	Secondary Screen	1281	0	micromolar	UNITSONT	UO:0000064	3	OR1529_Odor1281_0	SecondaryScreen.tsv	FigShare	10.6084/m9.figshare.979133	http://dx.doi.org/10.6084/m9.figshare.979133
OR1489	Luciferase assay	Dual-Glo Luciferase Assay System	Promega Corporation, Madison WI, USA	Polarstar Optima plate reader	BMG Labtech GMBH, Ortenberg, Germany	Microsoft Excel, GraphPad Prism 4, and MATLAB	Secondary Screen	1281	0	micromolar	UNITSONT	UO:0000064	3	OR1489_Odor1281_0	SecondaryScreen.tsv	FigShare	10.6084/m9.figshare.979133	http://dx.doi.org/10.6084/m9.figshare.979133
OR1536	Luciferase assay	Dual-Glo Luciferase Assay System	Promega Corporation, Madison WI, USA	Polarstar Optima plate reader	BMG Labtech GMBH, Ortenberg, Germany	Microsoft Excel, GraphPad Prism 4, and MATLAB	Secondary Screen	1281	0	micromolar	UNITSONT	UO:0000064	3	OR1536_Odor1281_0	SecondaryScreen.tsv	FigShare	10.6084/m9.figshare.979133	http://dx.doi.org/10.6084/m9.figshare.979133
OR1516	Luciferase assay	Dual-Glo Luciferase Assay System	Promega Corporation, Madison WI, USA	Polarstar Optima plate reader	BMG Labtech GMBH, Ortenberg, Germany	Microsoft Excel, GraphPad Prism 4, and MATLAB	Secondary Screen	1281	0	micromolar	UNITSONT	UO:0000064	3	OR1516_Odor1281_0	SecondaryScreen.tsv	FigShare	10.6084/m9.figshare.979133	http://dx.doi.org/10.6084/m9.figshare.979133
OR1465	Luciferase assay	Dual-Glo Luciferase Assay System	Promega Corporation, Madison WI, USA	Polarstar Optima plate reader	BMG Labtech GMBH, Ortenberg, Germany	Microsoft Excel, GraphPad Prism 4, and MATLAB	Secondary Screen	1281	0	micromolar	UNITSONT	UO:0000064	3	OR1465_Odor1281_0	SecondaryScreen.tsv	FigShare	10.6084/m9.figshare.979133	http://dx.doi.org/10.6084/m9.figshare.979133
OR1505	Luciferase assay	Dual-Glo Luciferase Assay System	Promega Corporation, Madison WI, USA	Polarstar Optima plate reader	BMG Labtech GMBH, Ortenberg, Germany	Microsoft Excel, GraphPad Prism 4, and MATLAB	Secondary Screen	1281	0	micromolar	UNITSONT	UO:0000064	3	OR1505_Odor1281_0	SecondaryScreen.tsv	FigShare	10.6084/m9.figshare.979133	http://dx.doi.org/10.6084/m9.figshare.979133
OR11022	Luciferase assay	Dual-Glo Luciferase Assay System	Promega Corporation, Madison WI, USA	Polarstar Optima plate reader	BMG Labtech GMBH, Ortenberg, Germany	Microsoft Excel, GraphPad Prism 4, and MATLAB	Secondary Screen	1023	0	micromolar	UNITSONT	UO:0000064	6	OR11022_Odor1023_0	SecondaryScreen.tsv	FigShare	10.6084/m9.figshare.979133	http://dx.doi.org/10.6084/m9.figshare.979133
OR1530	Luciferase assay	Dual-Glo Luciferase Assay System	Promega Corporation, Madison WI, USA	Polarstar Optima plate reader	BMG Labtech GMBH, Ortenberg, Germany	Microsoft Excel, GraphPad Prism 4, and MATLAB	Secondary Screen	1283	0	micromolar	UNITSONT	UO:0000064	3	OR1530_Odor1283_0	SecondaryScreen.tsv	FigShare	10.6084/m9.figshare.979133	http://dx.doi.org/10.6084/m9.figshare.979133
OR1461	Luciferase assay	Dual-Glo Luciferase Assay System	Promega Corporation, Madison WI, USA	Polarstar Optima plate reader	BMG Labtech GMBH, Ortenberg, Germany	Microsoft Excel, GraphPad Prism 4, and MATLAB	Secondary Screen	1283	0	micromolar	UNITSONT	UO:0000064	3	OR1461_Odor1283_0	SecondaryScreen.tsv	FigShare	10.6084/m9.figshare.979133	http://dx.doi.org/10.6084/m9.figshare.979133
OR1516	Luciferase assay	Dual-Glo Luciferase Assay System	Promega Corporation, Madison WI, USA	Polarstar Optima plate reader	BMG Labtech GMBH, Ortenberg, Germany	Microsoft Excel, GraphPad Prism 4, and MATLAB	Secondary Screen	1283	0	micromolar	UNITSONT	UO:0000064	3	OR1516_Odor1283_0	SecondaryScreen.tsv	FigShare	10.6084/m9.figshare.979133	http://dx.doi.org/10.6084/m9.figshare.979133
OR1501	Luciferase assay	Dual-Glo Luciferase Assay System	Promega Corporation, Madison WI, USA	Polarstar Optima plate reader	BMG Labtech GMBH, Ortenberg, Germany	Microsoft Excel, GraphPad Prism 4, and MATLAB	Secondary Screen	1283	0	micromolar	UNITSONT	UO:0000064	3	OR1501_Odor1283_0	SecondaryScreen.tsv	FigShare	10.6084/m9.figshare.979133	http://dx.doi.org/10.6084/m9.figshare.979133
OR1499	Luciferase assay	Dual-Glo Luciferase Assay System	Promega Corporation, Madison WI, USA	Polarstar Optima plate reader	BMG Labtech GMBH, Ortenberg, Germany	Microsoft Excel, GraphPad Prism 4, and MATLAB	Secondary Screen	1283	0	micromolar	UNITSONT	UO:0000064	3	OR1499_Odor1283_0	SecondaryScreen.tsv	FigShare	10.6084/m9.figshare.979133	http://dx.doi.org/10.6084/m9.figshare.979133
OR1521	Luciferase assay	Dual-Glo Luciferase Assay System	Promega Corporation, Madison WI, USA	Polarstar Optima plate reader	BMG Labtech GMBH, Ortenberg, Germany	Microsoft Excel, GraphPad Prism 4, and MATLAB	Secondary Screen	1283	0	micromolar	UNITSONT	UO:0000064	3	OR1521_Odor1283_0	SecondaryScreen.tsv	FigShare	10.6084/m9.figshare.979133	http://dx.doi.org/10.6084/m9.figshare.979133
OR1535	Luciferase assay	Dual-Glo Luciferase Assay System	Promega Corporation, Madison WI, USA	Polarstar Optima plate reader	BMG Labtech GMBH, Ortenberg, Germany	Microsoft Excel, GraphPad Prism 4, and MATLAB	Secondary Screen	1283	0	micromolar	UNITSONT	UO:0000064	3	OR1535_Odor1283_0	SecondaryScreen.tsv	FigShare	10.6084/m9.figshare.979133	http://dx.doi.org/10.6084/m9.figshare.979133
OR1530	Luciferase assay	Dual-Glo Luciferase Assay System	Promega Corporation, Madison WI, USA	Polarstar Optima plate reader	BMG Labtech GMBH, Ortenberg, Germany	Microsoft Excel, GraphPad Prism 4, and MATLAB	Secondary Screen	1284	0	micromolar	UNITSONT	UO:0000064	3	OR1530_Odor1284_0	SecondaryScreen.tsv	FigShare	10.6084/m9.figshare.979133	http://dx.doi.org/10.6084/m9.figshare.979133
OR1530	Luciferase assay	Dual-Glo Luciferase Assay System	Promega Corporation, Madison WI, USA	Polarstar Optima plate reader	BMG Labtech GMBH, Ortenberg, Germany	Microsoft Excel, GraphPad Prism 4, and MATLAB	Secondary Screen	1291	0	micromolar	UNITSONT	UO:0000064	3	OR1530_Odor1291_0	SecondaryScreen.tsv	FigShare	10.6084/m9.figshare.979133	http://dx.doi.org/10.6084/m9.figshare.979133
OR1529	Luciferase assay	Dual-Glo Luciferase Assay System	Promega Corporation, Madison WI, USA	Polarstar Optima plate reader	BMG Labtech GMBH, Ortenberg, Germany	Microsoft Excel, GraphPad Prism 4, and MATLAB	Secondary Screen	1291	0	micromolar	UNITSONT	UO:0000064	3	OR1529_Odor1291_0	SecondaryScreen.tsv	FigShare	10.6084/m9.figshare.979133	http://dx.doi.org/10.6084/m9.figshare.979133
OR1536	Luciferase assay	Dual-Glo Luciferase Assay System	Promega Corporation, Madison WI, USA	Polarstar Optima plate reader	BMG Labtech GMBH, Ortenberg, Germany	Microsoft Excel, GraphPad Prism 4, and MATLAB	Secondary Screen	1291	0	micromolar	UNITSONT	UO:0000064	3	OR1536_Odor1291_0	SecondaryScreen.tsv	FigShare	10.6084/m9.figshare.979133	http://dx.doi.org/10.6084/m9.figshare.979133
OR1528	Luciferase assay	Dual-Glo Luciferase Assay System	Promega Corporation, Madison WI, USA	Polarstar Optima plate reader	BMG Labtech GMBH, Ortenberg, Germany	Microsoft Excel, GraphPad Prism 4, and MATLAB	Secondary Screen	1291	0	micromolar	UNITSONT	UO:0000064	3	OR1528_Odor1291_0	SecondaryScreen.tsv	FigShare	10.6084/m9.figshare.979133	http://dx.doi.org/10.6084/m9.figshare.979133
OR1531	Luciferase assay	Dual-Glo Luciferase Assay System	Promega Corporation, Madison WI, USA	Polarstar Optima plate reader	BMG Labtech GMBH, Ortenberg, Germany	Microsoft Excel, GraphPad Prism 4, and MATLAB	Secondary Screen	1291	0	micromolar	UNITSONT	UO:0000064	3	OR1531_Odor1291_0	SecondaryScreen.tsv	FigShare	10.6084/m9.figshare.979133	http://dx.doi.org/10.6084/m9.figshare.979133
OR1505	Luciferase assay	Dual-Glo Luciferase Assay System	Promega Corporation, Madison WI, USA	Polarstar Optima plate reader	BMG Labtech GMBH, Ortenberg, Germany	Microsoft Excel, GraphPad Prism 4, and MATLAB	Secondary Screen	1291	0	micromolar	UNITSONT	UO:0000064	3	OR1505_Odor1291_0	SecondaryScreen.tsv	FigShare	10.6084/m9.figshare.979133	http://dx.doi.org/10.6084/m9.figshare.979133
OR1466	Luciferase assay	Dual-Glo Luciferase Assay System	Promega Corporation, Madison WI, USA	Polarstar Optima plate reader	BMG Labtech GMBH, Ortenberg, Germany	Microsoft Excel, GraphPad Prism 4, and MATLAB	Secondary Screen	1291	0	micromolar	UNITSONT	UO:0000064	3	OR1466_Odor1291_0	SecondaryScreen.tsv	FigShare	10.6084/m9.figshare.979133	http://dx.doi.org/10.6084/m9.figshare.979133
OR1530	Luciferase assay	Dual-Glo Luciferase Assay System	Promega Corporation, Madison WI, USA	Polarstar Optima plate reader	BMG Labtech GMBH, Ortenberg, Germany	Microsoft Excel, GraphPad Prism 4, and MATLAB	Secondary Screen	1289	0	micromolar	UNITSONT	UO:0000064	3	OR1530_Odor1289_0	SecondaryScreen.tsv	FigShare	10.6084/m9.figshare.979133	http://dx.doi.org/10.6084/m9.figshare.979133
OR1506	Luciferase assay	Dual-Glo Luciferase Assay System	Promega Corporation, Madison WI, USA	Polarstar Optima plate reader	BMG Labtech GMBH, Ortenberg, Germany	Microsoft Excel, GraphPad Prism 4, and MATLAB	Secondary Screen	1289	0	micromolar	UNITSONT	UO:0000064	3	OR1506_Odor1289_0	SecondaryScreen.tsv	FigShare	10.6084/m9.figshare.979133	http://dx.doi.org/10.6084/m9.figshare.979133
OR1545	Luciferase assay	Dual-Glo Luciferase Assay System	Promega Corporation, Madison WI, USA	Polarstar Optima plate reader	BMG Labtech GMBH, Ortenberg, Germany	Microsoft Excel, GraphPad Prism 4, and MATLAB	Secondary Screen	1289	0	micromolar	UNITSONT	UO:0000064	3	OR1545_Odor1289_0	SecondaryScreen.tsv	FigShare	10.6084/m9.figshare.979133	http://dx.doi.org/10.6084/m9.figshare.979133
OR1539	Luciferase assay	Dual-Glo Luciferase Assay System	Promega Corporation, Madison WI, USA	Polarstar Optima plate reader	BMG Labtech GMBH, Ortenberg, Germany	Microsoft Excel, GraphPad Prism 4, and MATLAB	Secondary Screen	1289	0	micromolar	UNITSONT	UO:0000064	3	OR1539_Odor1289_0	SecondaryScreen.tsv	FigShare	10.6084/m9.figshare.979133	http://dx.doi.org/10.6084/m9.figshare.979133
OR1461	Luciferase assay	Dual-Glo Luciferase Assay System	Promega Corporation, Madison WI, USA	Polarstar Optima plate reader	BMG Labtech GMBH, Ortenberg, Germany	Microsoft Excel, GraphPad Prism 4, and MATLAB	Secondary Screen	1289	0	micromolar	UNITSONT	UO:0000064	3	OR1461_Odor1289_0	SecondaryScreen.tsv	FigShare	10.6084/m9.figshare.979133	http://dx.doi.org/10.6084/m9.figshare.979133
OR1515	Luciferase assay	Dual-Glo Luciferase Assay System	Promega Corporation, Madison WI, USA	Polarstar Optima plate reader	BMG Labtech GMBH, Ortenberg, Germany	Microsoft Excel, GraphPad Prism 4, and MATLAB	Secondary Screen	1289	0	micromolar	UNITSONT	UO:0000064	3	OR1515_Odor1289_0	SecondaryScreen.tsv	FigShare	10.6084/m9.figshare.979133	http://dx.doi.org/10.6084/m9.figshare.979133
OR1530	Luciferase assay	Dual-Glo Luciferase Assay System	Promega Corporation, Madison WI, USA	Polarstar Optima plate reader	BMG Labtech GMBH, Ortenberg, Germany	Microsoft Excel, GraphPad Prism 4, and MATLAB	Secondary Screen	1290	0	micromolar	UNITSONT	UO:0000064	3	OR1530_Odor1290_0	SecondaryScreen.tsv	FigShare	10.6084/m9.figshare.979133	http://dx.doi.org/10.6084/m9.figshare.979133
OR1544	Luciferase assay	Dual-Glo Luciferase Assay System	Promega Corporation, Madison WI, USA	Polarstar Optima plate reader	BMG Labtech GMBH, Ortenberg, Germany	Microsoft Excel, GraphPad Prism 4, and MATLAB	Secondary Screen	1290	0	micromolar	UNITSONT	UO:0000064	3	OR1544_Odor1290_0	SecondaryScreen.tsv	FigShare	10.6084/m9.figshare.979133	http://dx.doi.org/10.6084/m9.figshare.979133
OR1534	Luciferase assay	Dual-Glo Luciferase Assay System	Promega Corporation, Madison WI, USA	Polarstar Optima plate reader	BMG Labtech GMBH, Ortenberg, Germany	Microsoft Excel, GraphPad Prism 4, and MATLAB	Secondary Screen	1288	0	micromolar	UNITSONT	UO:0000064	3	OR1534_Odor1288_0	SecondaryScreen.tsv	FigShare	10.6084/m9.figshare.979133	http://dx.doi.org/10.6084/m9.figshare.979133
OR1535	Luciferase assay	Dual-Glo Luciferase Assay System	Promega Corporation, Madison WI, USA	Polarstar Optima plate reader	BMG Labtech GMBH, Ortenberg, Germany	Microsoft Excel, GraphPad Prism 4, and MATLAB	Secondary Screen	1288	0	micromolar	UNITSONT	UO:0000064	3	OR1535_Odor1288_0	SecondaryScreen.tsv	FigShare	10.6084/m9.figshare.979133	http://dx.doi.org/10.6084/m9.figshare.979133
OR1532	Luciferase assay	Dual-Glo Luciferase Assay System	Promega Corporation, Madison WI, USA	Polarstar Optima plate reader	BMG Labtech GMBH, Ortenberg, Germany	Microsoft Excel, GraphPad Prism 4, and MATLAB	Secondary Screen	1288	0	micromolar	UNITSONT	UO:0000064	3	OR1532_Odor1288_0	SecondaryScreen.tsv	FigShare	10.6084/m9.figshare.979133	http://dx.doi.org/10.6084/m9.figshare.979133
OR1527	Luciferase assay	Dual-Glo Luciferase Assay System	Promega Corporation, Madison WI, USA	Polarstar Optima plate reader	BMG Labtech GMBH, Ortenberg, Germany	Microsoft Excel, GraphPad Prism 4, and MATLAB	Secondary Screen	1288	0	micromolar	UNITSONT	UO:0000064	3	OR1527_Odor1288_0	SecondaryScreen.tsv	FigShare	10.6084/m9.figshare.979133	http://dx.doi.org/10.6084/m9.figshare.979133
OR1533	Luciferase assay	Dual-Glo Luciferase Assay System	Promega Corporation, Madison WI, USA	Polarstar Optima plate reader	BMG Labtech GMBH, Ortenberg, Germany	Microsoft Excel, GraphPad Prism 4, and MATLAB	Secondary Screen	1288	0	micromolar	UNITSONT	UO:0000064	3	OR1533_Odor1288_0	SecondaryScreen.tsv	FigShare	10.6084/m9.figshare.979133	http://dx.doi.org/10.6084/m9.figshare.979133
OR1502	Luciferase assay	Dual-Glo Luciferase Assay System	Promega Corporation, Madison WI, USA	Polarstar Optima plate reader	BMG Labtech GMBH, Ortenberg, Germany	Microsoft Excel, GraphPad Prism 4, and MATLAB	Secondary Screen	1287	0	micromolar	UNITSONT	UO:0000064	3	OR1502_Odor1287_0	SecondaryScreen.tsv	FigShare	10.6084/m9.figshare.979133	http://dx.doi.org/10.6084/m9.figshare.979133
OR1501	Luciferase assay	Dual-Glo Luciferase Assay System	Promega Corporation, Madison WI, USA	Polarstar Optima plate reader	BMG Labtech GMBH, Ortenberg, Germany	Microsoft Excel, GraphPad Prism 4, and MATLAB	Secondary Screen	1287	0	micromolar	UNITSONT	UO:0000064	3	OR1501_Odor1287_0	SecondaryScreen.tsv	FigShare	10.6084/m9.figshare.979133	http://dx.doi.org/10.6084/m9.figshare.979133
OR1530	Luciferase assay	Dual-Glo Luciferase Assay System	Promega Corporation, Madison WI, USA	Polarstar Optima plate reader	BMG Labtech GMBH, Ortenberg, Germany	Microsoft Excel, GraphPad Prism 4, and MATLAB	Secondary Screen	1287	0	micromolar	UNITSONT	UO:0000064	3	OR1530_Odor1287_0	SecondaryScreen.tsv	FigShare	10.6084/m9.figshare.979133	http://dx.doi.org/10.6084/m9.figshare.979133
OR1530	Luciferase assay	Dual-Glo Luciferase Assay System	Promega Corporation, Madison WI, USA	Polarstar Optima plate reader	BMG Labtech GMBH, Ortenberg, Germany	Microsoft Excel, GraphPad Prism 4, and MATLAB	Secondary Screen	1282	0	micromolar	UNITSONT	UO:0000064	3	OR1530_Odor1282_0	SecondaryScreen.tsv	FigShare	10.6084/m9.figshare.979133	http://dx.doi.org/10.6084/m9.figshare.979133
OR1529	Luciferase assay	Dual-Glo Luciferase Assay System	Promega Corporation, Madison WI, USA	Polarstar Optima plate reader	BMG Labtech GMBH, Ortenberg, Germany	Microsoft Excel, GraphPad Prism 4, and MATLAB	Secondary Screen	1282	0	micromolar	UNITSONT	UO:0000064	3	OR1529_Odor1282_0	SecondaryScreen.tsv	FigShare	10.6084/m9.figshare.979133	http://dx.doi.org/10.6084/m9.figshare.979133
OR1536	Luciferase assay	Dual-Glo Luciferase Assay System	Promega Corporation, Madison WI, USA	Polarstar Optima plate reader	BMG Labtech GMBH, Ortenberg, Germany	Microsoft Excel, GraphPad Prism 4, and MATLAB	Secondary Screen	1282	0	micromolar	UNITSONT	UO:0000064	3	OR1536_Odor1282_0	SecondaryScreen.tsv	FigShare	10.6084/m9.figshare.979133	http://dx.doi.org/10.6084/m9.figshare.979133
OR1528	Luciferase assay	Dual-Glo Luciferase Assay System	Promega Corporation, Madison WI, USA	Polarstar Optima plate reader	BMG Labtech GMBH, Ortenberg, Germany	Microsoft Excel, GraphPad Prism 4, and MATLAB	Secondary Screen	1282	0	micromolar	UNITSONT	UO:0000064	3	OR1528_Odor1282_0	SecondaryScreen.tsv	FigShare	10.6084/m9.figshare.979133	http://dx.doi.org/10.6084/m9.figshare.979133
OR1531	Luciferase assay	Dual-Glo Luciferase Assay System	Promega Corporation, Madison WI, USA	Polarstar Optima plate reader	BMG Labtech GMBH, Ortenberg, Germany	Microsoft Excel, GraphPad Prism 4, and MATLAB	Secondary Screen	1282	0	micromolar	UNITSONT	UO:0000064	3	OR1531_Odor1282_0	SecondaryScreen.tsv	FigShare	10.6084/m9.figshare.979133	http://dx.doi.org/10.6084/m9.figshare.979133
OR1489	Luciferase assay	Dual-Glo Luciferase Assay System	Promega Corporation, Madison WI, USA	Polarstar Optima plate reader	BMG Labtech GMBH, Ortenberg, Germany	Microsoft Excel, GraphPad Prism 4, and MATLAB	Secondary Screen	1286	0	micromolar	UNITSONT	UO:0000064	3	OR1489_Odor1286_0	SecondaryScreen.tsv	FigShare	10.6084/m9.figshare.979133	http://dx.doi.org/10.6084/m9.figshare.979133
OR1537	Luciferase assay	Dual-Glo Luciferase Assay System	Promega Corporation, Madison WI, USA	Polarstar Optima plate reader	BMG Labtech GMBH, Ortenberg, Germany	Microsoft Excel, GraphPad Prism 4, and MATLAB	Secondary Screen	1286	0	micromolar	UNITSONT	UO:0000064	3	OR1537_Odor1286_0	SecondaryScreen.tsv	FigShare	10.6084/m9.figshare.979133	http://dx.doi.org/10.6084/m9.figshare.979133
OR1052	Luciferase assay	Dual-Glo Luciferase Assay System	Promega Corporation, Madison WI, USA	Polarstar Optima plate reader	BMG Labtech GMBH, Ortenberg, Germany	Microsoft Excel, GraphPad Prism 4, and MATLAB	Secondary Screen	1295	0	micromolar	UNITSONT	UO:0000064	3	OR1052_Odor1295_0	SecondaryScreen.tsv	FigShare	10.6084/m9.figshare.979133	http://dx.doi.org/10.6084/m9.figshare.979133
OR1046	Luciferase assay	Dual-Glo Luciferase Assay System	Promega Corporation, Madison WI, USA	Polarstar Optima plate reader	BMG Labtech GMBH, Ortenberg, Germany	Microsoft Excel, GraphPad Prism 4, and MATLAB	Secondary Screen	1295	0	micromolar	UNITSONT	UO:0000064	3	OR1046_Odor1295_0	SecondaryScreen.tsv	FigShare	10.6084/m9.figshare.979133	http://dx.doi.org/10.6084/m9.figshare.979133
OR1069	Luciferase assay	Dual-Glo Luciferase Assay System	Promega Corporation, Madison WI, USA	Polarstar Optima plate reader	BMG Labtech GMBH, Ortenberg, Germany	Microsoft Excel, GraphPad Prism 4, and MATLAB	Secondary Screen	1295	0	micromolar	UNITSONT	UO:0000064	3	OR1069_Odor1295_0	SecondaryScreen.tsv	FigShare	10.6084/m9.figshare.979133	http://dx.doi.org/10.6084/m9.figshare.979133
OR1034	Luciferase assay	Dual-Glo Luciferase Assay System	Promega Corporation, Madison WI, USA	Polarstar Optima plate reader	BMG Labtech GMBH, Ortenberg, Germany	Microsoft Excel, GraphPad Prism 4, and MATLAB	Secondary Screen	1295	0	micromolar	UNITSONT	UO:0000064	3	OR1034_Odor1295_0	SecondaryScreen.tsv	FigShare	10.6084/m9.figshare.979133	http://dx.doi.org/10.6084/m9.figshare.979133
OR1063	Luciferase assay	Dual-Glo Luciferase Assay System	Promega Corporation, Madison WI, USA	Polarstar Optima plate reader	BMG Labtech GMBH, Ortenberg, Germany	Microsoft Excel, GraphPad Prism 4, and MATLAB	Secondary Screen	1295	0	micromolar	UNITSONT	UO:0000064	3	OR1063_Odor1295_0	SecondaryScreen.tsv	FigShare	10.6084/m9.figshare.979133	http://dx.doi.org/10.6084/m9.figshare.979133
OR1031	Luciferase assay	Dual-Glo Luciferase Assay System	Promega Corporation, Madison WI, USA	Polarstar Optima plate reader	BMG Labtech GMBH, Ortenberg, Germany	Microsoft Excel, GraphPad Prism 4, and MATLAB	Secondary Screen	1295	0	micromolar	UNITSONT	UO:0000064	3	OR1031_Odor1295_0	SecondaryScreen.tsv	FigShare	10.6084/m9.figshare.979133	http://dx.doi.org/10.6084/m9.figshare.979133
OR1088	Luciferase assay	Dual-Glo Luciferase Assay System	Promega Corporation, Madison WI, USA	Polarstar Optima plate reader	BMG Labtech GMBH, Ortenberg, Germany	Microsoft Excel, GraphPad Prism 4, and MATLAB	Secondary Screen	1295	0	micromolar	UNITSONT	UO:0000064	3	OR1088_Odor1295_0	SecondaryScreen.tsv	FigShare	10.6084/m9.figshare.979133	http://dx.doi.org/10.6084/m9.figshare.979133
OR1055	Luciferase assay	Dual-Glo Luciferase Assay System	Promega Corporation, Madison WI, USA	Polarstar Optima plate reader	BMG Labtech GMBH, Ortenberg, Germany	Microsoft Excel, GraphPad Prism 4, and MATLAB	Secondary Screen	1295	0	micromolar	UNITSONT	UO:0000064	3	OR1055_Odor1295_0	SecondaryScreen.tsv	FigShare	10.6084/m9.figshare.979133	http://dx.doi.org/10.6084/m9.figshare.979133
OR1062	Luciferase assay	Dual-Glo Luciferase Assay System	Promega Corporation, Madison WI, USA	Polarstar Optima plate reader	BMG Labtech GMBH, Ortenberg, Germany	Microsoft Excel, GraphPad Prism 4, and MATLAB	Secondary Screen	1297	0	micromolar	UNITSONT	UO:0000064	3	OR1062_Odor1297_0	SecondaryScreen.tsv	FigShare	10.6084/m9.figshare.979133	http://dx.doi.org/10.6084/m9.figshare.979133
OR1085	Luciferase assay	Dual-Glo Luciferase Assay System	Promega Corporation, Madison WI, USA	Polarstar Optima plate reader	BMG Labtech GMBH, Ortenberg, Germany	Microsoft Excel, GraphPad Prism 4, and MATLAB	Secondary Screen	1297	0	micromolar	UNITSONT	UO:0000064	3	OR1085_Odor1297_0	SecondaryScreen.tsv	FigShare	10.6084/m9.figshare.979133	http://dx.doi.org/10.6084/m9.figshare.979133
OR1065	Luciferase assay	Dual-Glo Luciferase Assay System	Promega Corporation, Madison WI, USA	Polarstar Optima plate reader	BMG Labtech GMBH, Ortenberg, Germany	Microsoft Excel, GraphPad Prism 4, and MATLAB	Secondary Screen	1297	0	micromolar	UNITSONT	UO:0000064	3	OR1065_Odor1297_0	SecondaryScreen.tsv	FigShare	10.6084/m9.figshare.979133	http://dx.doi.org/10.6084/m9.figshare.979133
OR1046	Luciferase assay	Dual-Glo Luciferase Assay System	Promega Corporation, Madison WI, USA	Polarstar Optima plate reader	BMG Labtech GMBH, Ortenberg, Germany	Microsoft Excel, GraphPad Prism 4, and MATLAB	Secondary Screen	1297	0	micromolar	UNITSONT	UO:0000064	3	OR1046_Odor1297_0	SecondaryScreen.tsv	FigShare	10.6084/m9.figshare.979133	http://dx.doi.org/10.6084/m9.figshare.979133
OR1088	Luciferase assay	Dual-Glo Luciferase Assay System	Promega Corporation, Madison WI, USA	Polarstar Optima plate reader	BMG Labtech GMBH, Ortenberg, Germany	Microsoft Excel, GraphPad Prism 4, and MATLAB	Secondary Screen	1297	0	micromolar	UNITSONT	UO:0000064	3	OR1088_Odor1297_0	SecondaryScreen.tsv	FigShare	10.6084/m9.figshare.979133	http://dx.doi.org/10.6084/m9.figshare.979133
OR1108	Luciferase assay	Dual-Glo Luciferase Assay System	Promega Corporation, Madison WI, USA	Polarstar Optima plate reader	BMG Labtech GMBH, Ortenberg, Germany	Microsoft Excel, GraphPad Prism 4, and MATLAB	Secondary Screen	1297	0	micromolar	UNITSONT	UO:0000064	3	OR1108_Odor1297_0	SecondaryScreen.tsv	FigShare	10.6084/m9.figshare.979133	http://dx.doi.org/10.6084/m9.figshare.979133
OR1089	Luciferase assay	Dual-Glo Luciferase Assay System	Promega Corporation, Madison WI, USA	Polarstar Optima plate reader	BMG Labtech GMBH, Ortenberg, Germany	Microsoft Excel, GraphPad Prism 4, and MATLAB	Secondary Screen	1297	0	micromolar	UNITSONT	UO:0000064	3	OR1089_Odor1297_0	SecondaryScreen.tsv	FigShare	10.6084/m9.figshare.979133	http://dx.doi.org/10.6084/m9.figshare.979133
OR1057	Luciferase assay	Dual-Glo Luciferase Assay System	Promega Corporation, Madison WI, USA	Polarstar Optima plate reader	BMG Labtech GMBH, Ortenberg, Germany	Microsoft Excel, GraphPad Prism 4, and MATLAB	Secondary Screen	1297	0	micromolar	UNITSONT	UO:0000064	3	OR1057_Odor1297_0	SecondaryScreen.tsv	FigShare	10.6084/m9.figshare.979133	http://dx.doi.org/10.6084/m9.figshare.979133
OR1073	Luciferase assay	Dual-Glo Luciferase Assay System	Promega Corporation, Madison WI, USA	Polarstar Optima plate reader	BMG Labtech GMBH, Ortenberg, Germany	Microsoft Excel, GraphPad Prism 4, and MATLAB	Secondary Screen	1299	0	micromolar	UNITSONT	UO:0000064	3	OR1073_Odor1299_0	SecondaryScreen.tsv	FigShare	10.6084/m9.figshare.979133	http://dx.doi.org/10.6084/m9.figshare.979133
OR1067	Luciferase assay	Dual-Glo Luciferase Assay System	Promega Corporation, Madison WI, USA	Polarstar Optima plate reader	BMG Labtech GMBH, Ortenberg, Germany	Microsoft Excel, GraphPad Prism 4, and MATLAB	Secondary Screen	1299	0	micromolar	UNITSONT	UO:0000064	3	OR1067_Odor1299_0	SecondaryScreen.tsv	FigShare	10.6084/m9.figshare.979133	http://dx.doi.org/10.6084/m9.figshare.979133
OR1069	Luciferase assay	Dual-Glo Luciferase Assay System	Promega Corporation, Madison WI, USA	Polarstar Optima plate reader	BMG Labtech GMBH, Ortenberg, Germany	Microsoft Excel, GraphPad Prism 4, and MATLAB	Secondary Screen	1299	0	micromolar	UNITSONT	UO:0000064	3	OR1069_Odor1299_0	SecondaryScreen.tsv	FigShare	10.6084/m9.figshare.979133	http://dx.doi.org/10.6084/m9.figshare.979133
OR1115	Luciferase assay	Dual-Glo Luciferase Assay System	Promega Corporation, Madison WI, USA	Polarstar Optima plate reader	BMG Labtech GMBH, Ortenberg, Germany	Microsoft Excel, GraphPad Prism 4, and MATLAB	Secondary Screen	1299	0	micromolar	UNITSONT	UO:0000064	3	OR1115_Odor1299_0	SecondaryScreen.tsv	FigShare	10.6084/m9.figshare.979133	http://dx.doi.org/10.6084/m9.figshare.979133
OR1034	Luciferase assay	Dual-Glo Luciferase Assay System	Promega Corporation, Madison WI, USA	Polarstar Optima plate reader	BMG Labtech GMBH, Ortenberg, Germany	Microsoft Excel, GraphPad Prism 4, and MATLAB	Secondary Screen	1299	0	micromolar	UNITSONT	UO:0000064	3	OR1034_Odor1299_0	SecondaryScreen.tsv	FigShare	10.6084/m9.figshare.979133	http://dx.doi.org/10.6084/m9.figshare.979133
OR1038	Luciferase assay	Dual-Glo Luciferase Assay System	Promega Corporation, Madison WI, USA	Polarstar Optima plate reader	BMG Labtech GMBH, Ortenberg, Germany	Microsoft Excel, GraphPad Prism 4, and MATLAB	Secondary Screen	1299	0	micromolar	UNITSONT	UO:0000064	3	OR1038_Odor1299_0	SecondaryScreen.tsv	FigShare	10.6084/m9.figshare.979133	http://dx.doi.org/10.6084/m9.figshare.979133
OR1039	Luciferase assay	Dual-Glo Luciferase Assay System	Promega Corporation, Madison WI, USA	Polarstar Optima plate reader	BMG Labtech GMBH, Ortenberg, Germany	Microsoft Excel, GraphPad Prism 4, and MATLAB	Secondary Screen	1299	0	micromolar	UNITSONT	UO:0000064	3	OR1039_Odor1299_0	SecondaryScreen.tsv	FigShare	10.6084/m9.figshare.979133	http://dx.doi.org/10.6084/m9.figshare.979133
OR1108	Luciferase assay	Dual-Glo Luciferase Assay System	Promega Corporation, Madison WI, USA	Polarstar Optima plate reader	BMG Labtech GMBH, Ortenberg, Germany	Microsoft Excel, GraphPad Prism 4, and MATLAB	Secondary Screen	1299	0	micromolar	UNITSONT	UO:0000064	3	OR1108_Odor1299_0	SecondaryScreen.tsv	FigShare	10.6084/m9.figshare.979133	http://dx.doi.org/10.6084/m9.figshare.979133
OR1037	Luciferase assay	Dual-Glo Luciferase Assay System	Promega Corporation, Madison WI, USA	Polarstar Optima plate reader	BMG Labtech GMBH, Ortenberg, Germany	Microsoft Excel, GraphPad Prism 4, and MATLAB	Secondary Screen	1293	0	micromolar	UNITSONT	UO:0000064	3	OR1037_Odor1293_0	SecondaryScreen.tsv	FigShare	10.6084/m9.figshare.979133	http://dx.doi.org/10.6084/m9.figshare.979133
OR1067	Luciferase assay	Dual-Glo Luciferase Assay System	Promega Corporation, Madison WI, USA	Polarstar Optima plate reader	BMG Labtech GMBH, Ortenberg, Germany	Microsoft Excel, GraphPad Prism 4, and MATLAB	Secondary Screen	1300	0	micromolar	UNITSONT	UO:0000064	3	OR1067_Odor1300_0	SecondaryScreen.tsv	FigShare	10.6084/m9.figshare.979133	http://dx.doi.org/10.6084/m9.figshare.979133
OR1024	Luciferase assay	Dual-Glo Luciferase Assay System	Promega Corporation, Madison WI, USA	Polarstar Optima plate reader	BMG Labtech GMBH, Ortenberg, Germany	Microsoft Excel, GraphPad Prism 4, and MATLAB	Secondary Screen	1300	0	micromolar	UNITSONT	UO:0000064	3	OR1024_Odor1300_0	SecondaryScreen.tsv	FigShare	10.6084/m9.figshare.979133	http://dx.doi.org/10.6084/m9.figshare.979133
OR1115	Luciferase assay	Dual-Glo Luciferase Assay System	Promega Corporation, Madison WI, USA	Polarstar Optima plate reader	BMG Labtech GMBH, Ortenberg, Germany	Microsoft Excel, GraphPad Prism 4, and MATLAB	Secondary Screen	1300	0	micromolar	UNITSONT	UO:0000064	3	OR1115_Odor1300_0	SecondaryScreen.tsv	FigShare	10.6084/m9.figshare.979133	http://dx.doi.org/10.6084/m9.figshare.979133
OR1069	Luciferase assay	Dual-Glo Luciferase Assay System	Promega Corporation, Madison WI, USA	Polarstar Optima plate reader	BMG Labtech GMBH, Ortenberg, Germany	Microsoft Excel, GraphPad Prism 4, and MATLAB	Secondary Screen	1296	0	micromolar	UNITSONT	UO:0000064	3	OR1069_Odor1296_0	SecondaryScreen.tsv	FigShare	10.6084/m9.figshare.979133	http://dx.doi.org/10.6084/m9.figshare.979133
OR1101	Luciferase assay	Dual-Glo Luciferase Assay System	Promega Corporation, Madison WI, USA	Polarstar Optima plate reader	BMG Labtech GMBH, Ortenberg, Germany	Microsoft Excel, GraphPad Prism 4, and MATLAB	Secondary Screen	1296	0	micromolar	UNITSONT	UO:0000064	3	OR1101_Odor1296_0	SecondaryScreen.tsv	FigShare	10.6084/m9.figshare.979133	http://dx.doi.org/10.6084/m9.figshare.979133
OR1085	Luciferase assay	Dual-Glo Luciferase Assay System	Promega Corporation, Madison WI, USA	Polarstar Optima plate reader	BMG Labtech GMBH, Ortenberg, Germany	Microsoft Excel, GraphPad Prism 4, and MATLAB	Secondary Screen	1296	0	micromolar	UNITSONT	UO:0000064	3	OR1085_Odor1296_0	SecondaryScreen.tsv	FigShare	10.6084/m9.figshare.979133	http://dx.doi.org/10.6084/m9.figshare.979133
OR1046	Luciferase assay	Dual-Glo Luciferase Assay System	Promega Corporation, Madison WI, USA	Polarstar Optima plate reader	BMG Labtech GMBH, Ortenberg, Germany	Microsoft Excel, GraphPad Prism 4, and MATLAB	Secondary Screen	1296	0	micromolar	UNITSONT	UO:0000064	3	OR1046_Odor1296_0	SecondaryScreen.tsv	FigShare	10.6084/m9.figshare.979133	http://dx.doi.org/10.6084/m9.figshare.979133
OR1054	Luciferase assay	Dual-Glo Luciferase Assay System	Promega Corporation, Madison WI, USA	Polarstar Optima plate reader	BMG Labtech GMBH, Ortenberg, Germany	Microsoft Excel, GraphPad Prism 4, and MATLAB	Secondary Screen	1298	0	micromolar	UNITSONT	UO:0000064	3	OR1054_Odor1298_0	SecondaryScreen.tsv	FigShare	10.6084/m9.figshare.979133	http://dx.doi.org/10.6084/m9.figshare.979133
OR1073	Luciferase assay	Dual-Glo Luciferase Assay System	Promega Corporation, Madison WI, USA	Polarstar Optima plate reader	BMG Labtech GMBH, Ortenberg, Germany	Microsoft Excel, GraphPad Prism 4, and MATLAB	Secondary Screen	1301	0	micromolar	UNITSONT	UO:0000064	3	OR1073_Odor1301_0	SecondaryScreen.tsv	FigShare	10.6084/m9.figshare.979133	http://dx.doi.org/10.6084/m9.figshare.979133
OR1067	Luciferase assay	Dual-Glo Luciferase Assay System	Promega Corporation, Madison WI, USA	Polarstar Optima plate reader	BMG Labtech GMBH, Ortenberg, Germany	Microsoft Excel, GraphPad Prism 4, and MATLAB	Secondary Screen	1301	0	micromolar	UNITSONT	UO:0000064	3	OR1067_Odor1301_0	SecondaryScreen.tsv	FigShare	10.6084/m9.figshare.979133	http://dx.doi.org/10.6084/m9.figshare.979133
OR1024	Luciferase assay	Dual-Glo Luciferase Assay System	Promega Corporation, Madison WI, USA	Polarstar Optima plate reader	BMG Labtech GMBH, Ortenberg, Germany	Microsoft Excel, GraphPad Prism 4, and MATLAB	Secondary Screen	1301	0	micromolar	UNITSONT	UO:0000064	3	OR1024_Odor1301_0	SecondaryScreen.tsv	FigShare	10.6084/m9.figshare.979133	http://dx.doi.org/10.6084/m9.figshare.979133
OR1046	Luciferase assay	Dual-Glo Luciferase Assay System	Promega Corporation, Madison WI, USA	Polarstar Optima plate reader	BMG Labtech GMBH, Ortenberg, Germany	Microsoft Excel, GraphPad Prism 4, and MATLAB	Secondary Screen	1301	0	micromolar	UNITSONT	UO:0000064	3	OR1046_Odor1301_0	SecondaryScreen.tsv	FigShare	10.6084/m9.figshare.979133	http://dx.doi.org/10.6084/m9.figshare.979133
OR1067	Luciferase assay	Dual-Glo Luciferase Assay System	Promega Corporation, Madison WI, USA	Polarstar Optima plate reader	BMG Labtech GMBH, Ortenberg, Germany	Microsoft Excel, GraphPad Prism 4, and MATLAB	Secondary Screen	1302	0	micromolar	UNITSONT	UO:0000064	3	OR1067_Odor1302_0	SecondaryScreen.tsv	FigShare	10.6084/m9.figshare.979133	http://dx.doi.org/10.6084/m9.figshare.979133
OR1073	Luciferase assay	Dual-Glo Luciferase Assay System	Promega Corporation, Madison WI, USA	Polarstar Optima plate reader	BMG Labtech GMBH, Ortenberg, Germany	Microsoft Excel, GraphPad Prism 4, and MATLAB	Secondary Screen	1302	0	micromolar	UNITSONT	UO:0000064	3	OR1073_Odor1302_0	SecondaryScreen.tsv	FigShare	10.6084/m9.figshare.979133	http://dx.doi.org/10.6084/m9.figshare.979133
OR1115	Luciferase assay	Dual-Glo Luciferase Assay System	Promega Corporation, Madison WI, USA	Polarstar Optima plate reader	BMG Labtech GMBH, Ortenberg, Germany	Microsoft Excel, GraphPad Prism 4, and MATLAB	Secondary Screen	1292	0	micromolar	UNITSONT	UO:0000064	3	OR1115_Odor1292_0	SecondaryScreen.tsv	FigShare	10.6084/m9.figshare.979133	http://dx.doi.org/10.6084/m9.figshare.979133
OR1067	Luciferase assay	Dual-Glo Luciferase Assay System	Promega Corporation, Madison WI, USA	Polarstar Optima plate reader	BMG Labtech GMBH, Ortenberg, Germany	Microsoft Excel, GraphPad Prism 4, and MATLAB	Secondary Screen	1292	0	micromolar	UNITSONT	UO:0000064	3	OR1067_Odor1292_0	SecondaryScreen.tsv	FigShare	10.6084/m9.figshare.979133	http://dx.doi.org/10.6084/m9.figshare.979133
OR1073	Luciferase assay	Dual-Glo Luciferase Assay System	Promega Corporation, Madison WI, USA	Polarstar Optima plate reader	BMG Labtech GMBH, Ortenberg, Germany	Microsoft Excel, GraphPad Prism 4, and MATLAB	Secondary Screen	1292	0	micromolar	UNITSONT	UO:0000064	3	OR1073_Odor1292_0	SecondaryScreen.tsv	FigShare	10.6084/m9.figshare.979133	http://dx.doi.org/10.6084/m9.figshare.979133
OR1046	Luciferase assay	Dual-Glo Luciferase Assay System	Promega Corporation, Madison WI, USA	Polarstar Optima plate reader	BMG Labtech GMBH, Ortenberg, Germany	Microsoft Excel, GraphPad Prism 4, and MATLAB	Secondary Screen	1292	0	micromolar	UNITSONT	UO:0000064	3	OR1046_Odor1292_0	SecondaryScreen.tsv	FigShare	10.6084/m9.figshare.979133	http://dx.doi.org/10.6084/m9.figshare.979133
OR1054	Luciferase assay	Dual-Glo Luciferase Assay System	Promega Corporation, Madison WI, USA	Polarstar Optima plate reader	BMG Labtech GMBH, Ortenberg, Germany	Microsoft Excel, GraphPad Prism 4, and MATLAB	Secondary Screen	1292	0	micromolar	UNITSONT	UO:0000064	3	OR1054_Odor1292_0	SecondaryScreen.tsv	FigShare	10.6084/m9.figshare.979133	http://dx.doi.org/10.6084/m9.figshare.979133
OR1055	Luciferase assay	Dual-Glo Luciferase Assay System	Promega Corporation, Madison WI, USA	Polarstar Optima plate reader	BMG Labtech GMBH, Ortenberg, Germany	Microsoft Excel, GraphPad Prism 4, and MATLAB	Secondary Screen	1292	0	micromolar	UNITSONT	UO:0000064	3	OR1055_Odor1292_0	SecondaryScreen.tsv	FigShare	10.6084/m9.figshare.979133	http://dx.doi.org/10.6084/m9.figshare.979133
OR1031	Luciferase assay	Dual-Glo Luciferase Assay System	Promega Corporation, Madison WI, USA	Polarstar Optima plate reader	BMG Labtech GMBH, Ortenberg, Germany	Microsoft Excel, GraphPad Prism 4, and MATLAB	Secondary Screen	1292	0	micromolar	UNITSONT	UO:0000064	3	OR1031_Odor1292_0	SecondaryScreen.tsv	FigShare	10.6084/m9.figshare.979133	http://dx.doi.org/10.6084/m9.figshare.979133
OR1063	Luciferase assay	Dual-Glo Luciferase Assay System	Promega Corporation, Madison WI, USA	Polarstar Optima plate reader	BMG Labtech GMBH, Ortenberg, Germany	Microsoft Excel, GraphPad Prism 4, and MATLAB	Secondary Screen	1292	0	micromolar	UNITSONT	UO:0000064	3	OR1063_Odor1292_0	SecondaryScreen.tsv	FigShare	10.6084/m9.figshare.979133	http://dx.doi.org/10.6084/m9.figshare.979133
OR1067	Luciferase assay	Dual-Glo Luciferase Assay System	Promega Corporation, Madison WI, USA	Polarstar Optima plate reader	BMG Labtech GMBH, Ortenberg, Germany	Microsoft Excel, GraphPad Prism 4, and MATLAB	Secondary Screen	1294	0	micromolar	UNITSONT	UO:0000064	3	OR1067_Odor1294_0	SecondaryScreen.tsv	FigShare	10.6084/m9.figshare.979133	http://dx.doi.org/10.6084/m9.figshare.979133
OR1100	Luciferase assay	Dual-Glo Luciferase Assay System	Promega Corporation, Madison WI, USA	Polarstar Optima plate reader	BMG Labtech GMBH, Ortenberg, Germany	Microsoft Excel, GraphPad Prism 4, and MATLAB	Secondary Screen	1294	0	micromolar	UNITSONT	UO:0000064	3	OR1100_Odor1294_0	SecondaryScreen.tsv	FigShare	10.6084/m9.figshare.979133	http://dx.doi.org/10.6084/m9.figshare.979133
OR1037	Luciferase assay	Dual-Glo Luciferase Assay System	Promega Corporation, Madison WI, USA	Polarstar Optima plate reader	BMG Labtech GMBH, Ortenberg, Germany	Microsoft Excel, GraphPad Prism 4, and MATLAB	Secondary Screen	1294	0	micromolar	UNITSONT	UO:0000064	3	OR1037_Odor1294_0	SecondaryScreen.tsv	FigShare	10.6084/m9.figshare.979133	http://dx.doi.org/10.6084/m9.figshare.979133
OR1089	Luciferase assay	Dual-Glo Luciferase Assay System	Promega Corporation, Madison WI, USA	Polarstar Optima plate reader	BMG Labtech GMBH, Ortenberg, Germany	Microsoft Excel, GraphPad Prism 4, and MATLAB	Secondary Screen	1294	0	micromolar	UNITSONT	UO:0000064	3	OR1089_Odor1294_0	SecondaryScreen.tsv	FigShare	10.6084/m9.figshare.979133	http://dx.doi.org/10.6084/m9.figshare.979133
OR1080	Luciferase assay	Dual-Glo Luciferase Assay System	Promega Corporation, Madison WI, USA	Polarstar Optima plate reader	BMG Labtech GMBH, Ortenberg, Germany	Microsoft Excel, GraphPad Prism 4, and MATLAB	Secondary Screen	1294	0	micromolar	UNITSONT	UO:0000064	3	OR1080_Odor1294_0	SecondaryScreen.tsv	FigShare	10.6084/m9.figshare.979133	http://dx.doi.org/10.6084/m9.figshare.979133
OR1085	Luciferase assay	Dual-Glo Luciferase Assay System	Promega Corporation, Madison WI, USA	Polarstar Optima plate reader	BMG Labtech GMBH, Ortenberg, Germany	Microsoft Excel, GraphPad Prism 4, and MATLAB	Secondary Screen	1294	0	micromolar	UNITSONT	UO:0000064	3	OR1085_Odor1294_0	SecondaryScreen.tsv	FigShare	10.6084/m9.figshare.979133	http://dx.doi.org/10.6084/m9.figshare.979133
OR1069	Luciferase assay	Dual-Glo Luciferase Assay System	Promega Corporation, Madison WI, USA	Polarstar Optima plate reader	BMG Labtech GMBH, Ortenberg, Germany	Microsoft Excel, GraphPad Prism 4, and MATLAB	Secondary Screen	1294	0	micromolar	UNITSONT	UO:0000064	3	OR1069_Odor1294_0	SecondaryScreen.tsv	FigShare	10.6084/m9.figshare.979133	http://dx.doi.org/10.6084/m9.figshare.979133
OR1055	Luciferase assay	Dual-Glo Luciferase Assay System	Promega Corporation, Madison WI, USA	Polarstar Optima plate reader	BMG Labtech GMBH, Ortenberg, Germany	Microsoft Excel, GraphPad Prism 4, and MATLAB	Secondary Screen	1294	0	micromolar	UNITSONT	UO:0000064	3	OR1055_Odor1294_0	SecondaryScreen.tsv	FigShare	10.6084/m9.figshare.979133	http://dx.doi.org/10.6084/m9.figshare.979133
OR1222	Luciferase assay	Dual-Glo Luciferase Assay System	Promega Corporation, Madison WI, USA	Polarstar Optima plate reader	BMG Labtech GMBH, Ortenberg, Germany	Microsoft Excel, GraphPad Prism 4, and MATLAB	Secondary Screen	1295	0	micromolar	UNITSONT	UO:0000064	3	OR1222_Odor1295_0	SecondaryScreen.tsv	FigShare	10.6084/m9.figshare.979133	http://dx.doi.org/10.6084/m9.figshare.979133
OR1205	Luciferase assay	Dual-Glo Luciferase Assay System	Promega Corporation, Madison WI, USA	Polarstar Optima plate reader	BMG Labtech GMBH, Ortenberg, Germany	Microsoft Excel, GraphPad Prism 4, and MATLAB	Secondary Screen	1295	0	micromolar	UNITSONT	UO:0000064	3	OR1205_Odor1295_0	SecondaryScreen.tsv	FigShare	10.6084/m9.figshare.979133	http://dx.doi.org/10.6084/m9.figshare.979133
OR1185	Luciferase assay	Dual-Glo Luciferase Assay System	Promega Corporation, Madison WI, USA	Polarstar Optima plate reader	BMG Labtech GMBH, Ortenberg, Germany	Microsoft Excel, GraphPad Prism 4, and MATLAB	Secondary Screen	1295	0	micromolar	UNITSONT	UO:0000064	3	OR1185_Odor1295_0	SecondaryScreen.tsv	FigShare	10.6084/m9.figshare.979133	http://dx.doi.org/10.6084/m9.figshare.979133
OR1230	Luciferase assay	Dual-Glo Luciferase Assay System	Promega Corporation, Madison WI, USA	Polarstar Optima plate reader	BMG Labtech GMBH, Ortenberg, Germany	Microsoft Excel, GraphPad Prism 4, and MATLAB	Secondary Screen	1295	0	micromolar	UNITSONT	UO:0000064	3	OR1230_Odor1295_0	SecondaryScreen.tsv	FigShare	10.6084/m9.figshare.979133	http://dx.doi.org/10.6084/m9.figshare.979133
OR1219	Luciferase assay	Dual-Glo Luciferase Assay System	Promega Corporation, Madison WI, USA	Polarstar Optima plate reader	BMG Labtech GMBH, Ortenberg, Germany	Microsoft Excel, GraphPad Prism 4, and MATLAB	Secondary Screen	1295	0	micromolar	UNITSONT	UO:0000064	3	OR1219_Odor1295_0	SecondaryScreen.tsv	FigShare	10.6084/m9.figshare.979133	http://dx.doi.org/10.6084/m9.figshare.979133
OR1206	Luciferase assay	Dual-Glo Luciferase Assay System	Promega Corporation, Madison WI, USA	Polarstar Optima plate reader	BMG Labtech GMBH, Ortenberg, Germany	Microsoft Excel, GraphPad Prism 4, and MATLAB	Secondary Screen	1295	0	micromolar	UNITSONT	UO:0000064	3	OR1206_Odor1295_0	SecondaryScreen.tsv	FigShare	10.6084/m9.figshare.979133	http://dx.doi.org/10.6084/m9.figshare.979133
OR1135	Luciferase assay	Dual-Glo Luciferase Assay System	Promega Corporation, Madison WI, USA	Polarstar Optima plate reader	BMG Labtech GMBH, Ortenberg, Germany	Microsoft Excel, GraphPad Prism 4, and MATLAB	Secondary Screen	1295	0	micromolar	UNITSONT	UO:0000064	3	OR1135_Odor1295_0	SecondaryScreen.tsv	FigShare	10.6084/m9.figshare.979133	http://dx.doi.org/10.6084/m9.figshare.979133
OR11022	Luciferase assay	Dual-Glo Luciferase Assay System	Promega Corporation, Madison WI, USA	Polarstar Optima plate reader	BMG Labtech GMBH, Ortenberg, Germany	Microsoft Excel, GraphPad Prism 4, and MATLAB	Secondary Screen	1295	0	micromolar	UNITSONT	UO:0000064	3	OR11022_Odor1295_0	SecondaryScreen.tsv	FigShare	10.6084/m9.figshare.979133	http://dx.doi.org/10.6084/m9.figshare.979133
OR1183	Luciferase assay	Dual-Glo Luciferase Assay System	Promega Corporation, Madison WI, USA	Polarstar Optima plate reader	BMG Labtech GMBH, Ortenberg, Germany	Microsoft Excel, GraphPad Prism 4, and MATLAB	Secondary Screen	1296	0	micromolar	UNITSONT	UO:0000064	3	OR1183_Odor1296_0	SecondaryScreen.tsv	FigShare	10.6084/m9.figshare.979133	http://dx.doi.org/10.6084/m9.figshare.979133
OR1228	Luciferase assay	Dual-Glo Luciferase Assay System	Promega Corporation, Madison WI, USA	Polarstar Optima plate reader	BMG Labtech GMBH, Ortenberg, Germany	Microsoft Excel, GraphPad Prism 4, and MATLAB	Secondary Screen	1296	0	micromolar	UNITSONT	UO:0000064	3	OR1228_Odor1296_0	SecondaryScreen.tsv	FigShare	10.6084/m9.figshare.979133	http://dx.doi.org/10.6084/m9.figshare.979133
OR1208	Luciferase assay	Dual-Glo Luciferase Assay System	Promega Corporation, Madison WI, USA	Polarstar Optima plate reader	BMG Labtech GMBH, Ortenberg, Germany	Microsoft Excel, GraphPad Prism 4, and MATLAB	Secondary Screen	1296	0	micromolar	UNITSONT	UO:0000064	3	OR1208_Odor1296_0	SecondaryScreen.tsv	FigShare	10.6084/m9.figshare.979133	http://dx.doi.org/10.6084/m9.figshare.979133
OR1229	Luciferase assay	Dual-Glo Luciferase Assay System	Promega Corporation, Madison WI, USA	Polarstar Optima plate reader	BMG Labtech GMBH, Ortenberg, Germany	Microsoft Excel, GraphPad Prism 4, and MATLAB	Secondary Screen	1296	0	micromolar	UNITSONT	UO:0000064	3	OR1229_Odor1296_0	SecondaryScreen.tsv	FigShare	10.6084/m9.figshare.979133	http://dx.doi.org/10.6084/m9.figshare.979133
OR1224	Luciferase assay	Dual-Glo Luciferase Assay System	Promega Corporation, Madison WI, USA	Polarstar Optima plate reader	BMG Labtech GMBH, Ortenberg, Germany	Microsoft Excel, GraphPad Prism 4, and MATLAB	Secondary Screen	1296	0	micromolar	UNITSONT	UO:0000064	3	OR1224_Odor1296_0	SecondaryScreen.tsv	FigShare	10.6084/m9.figshare.979133	http://dx.doi.org/10.6084/m9.figshare.979133
OR1230	Luciferase assay	Dual-Glo Luciferase Assay System	Promega Corporation, Madison WI, USA	Polarstar Optima plate reader	BMG Labtech GMBH, Ortenberg, Germany	Microsoft Excel, GraphPad Prism 4, and MATLAB	Secondary Screen	1296	0	micromolar	UNITSONT	UO:0000064	3	OR1230_Odor1296_0	SecondaryScreen.tsv	FigShare	10.6084/m9.figshare.979133	http://dx.doi.org/10.6084/m9.figshare.979133
OR1194	Luciferase assay	Dual-Glo Luciferase Assay System	Promega Corporation, Madison WI, USA	Polarstar Optima plate reader	BMG Labtech GMBH, Ortenberg, Germany	Microsoft Excel, GraphPad Prism 4, and MATLAB	Secondary Screen	1296	0	micromolar	UNITSONT	UO:0000064	3	OR1194_Odor1296_0	SecondaryScreen.tsv	FigShare	10.6084/m9.figshare.979133	http://dx.doi.org/10.6084/m9.figshare.979133
OR1185	Luciferase assay	Dual-Glo Luciferase Assay System	Promega Corporation, Madison WI, USA	Polarstar Optima plate reader	BMG Labtech GMBH, Ortenberg, Germany	Microsoft Excel, GraphPad Prism 4, and MATLAB	Secondary Screen	1296	0	micromolar	UNITSONT	UO:0000064	3	OR1185_Odor1296_0	SecondaryScreen.tsv	FigShare	10.6084/m9.figshare.979133	http://dx.doi.org/10.6084/m9.figshare.979133
OR1156	Luciferase assay	Dual-Glo Luciferase Assay System	Promega Corporation, Madison WI, USA	Polarstar Optima plate reader	BMG Labtech GMBH, Ortenberg, Germany	Microsoft Excel, GraphPad Prism 4, and MATLAB	Secondary Screen	1297	0	micromolar	UNITSONT	UO:0000064	3	OR1156_Odor1297_0	SecondaryScreen.tsv	FigShare	10.6084/m9.figshare.979133	http://dx.doi.org/10.6084/m9.figshare.979133
OR1155	Luciferase assay	Dual-Glo Luciferase Assay System	Promega Corporation, Madison WI, USA	Polarstar Optima plate reader	BMG Labtech GMBH, Ortenberg, Germany	Microsoft Excel, GraphPad Prism 4, and MATLAB	Secondary Screen	1297	0	micromolar	UNITSONT	UO:0000064	3	OR1155_Odor1297_0	SecondaryScreen.tsv	FigShare	10.6084/m9.figshare.979133	http://dx.doi.org/10.6084/m9.figshare.979133
OR1154	Luciferase assay	Dual-Glo Luciferase Assay System	Promega Corporation, Madison WI, USA	Polarstar Optima plate reader	BMG Labtech GMBH, Ortenberg, Germany	Microsoft Excel, GraphPad Prism 4, and MATLAB	Secondary Screen	1297	0	micromolar	UNITSONT	UO:0000064	3	OR1154_Odor1297_0	SecondaryScreen.tsv	FigShare	10.6084/m9.figshare.979133	http://dx.doi.org/10.6084/m9.figshare.979133
OR1157	Luciferase assay	Dual-Glo Luciferase Assay System	Promega Corporation, Madison WI, USA	Polarstar Optima plate reader	BMG Labtech GMBH, Ortenberg, Germany	Microsoft Excel, GraphPad Prism 4, and MATLAB	Secondary Screen	1297	0	micromolar	UNITSONT	UO:0000064	3	OR1157_Odor1297_0	SecondaryScreen.tsv	FigShare	10.6084/m9.figshare.979133	http://dx.doi.org/10.6084/m9.figshare.979133
OR1149	Luciferase assay	Dual-Glo Luciferase Assay System	Promega Corporation, Madison WI, USA	Polarstar Optima plate reader	BMG Labtech GMBH, Ortenberg, Germany	Microsoft Excel, GraphPad Prism 4, and MATLAB	Secondary Screen	1297	0	micromolar	UNITSONT	UO:0000064	3	OR1149_Odor1297_0	SecondaryScreen.tsv	FigShare	10.6084/m9.figshare.979133	http://dx.doi.org/10.6084/m9.figshare.979133
OR1150	Luciferase assay	Dual-Glo Luciferase Assay System	Promega Corporation, Madison WI, USA	Polarstar Optima plate reader	BMG Labtech GMBH, Ortenberg, Germany	Microsoft Excel, GraphPad Prism 4, and MATLAB	Secondary Screen	1297	0	micromolar	UNITSONT	UO:0000064	3	OR1150_Odor1297_0	SecondaryScreen.tsv	FigShare	10.6084/m9.figshare.979133	http://dx.doi.org/10.6084/m9.figshare.979133
OR1220	Luciferase assay	Dual-Glo Luciferase Assay System	Promega Corporation, Madison WI, USA	Polarstar Optima plate reader	BMG Labtech GMBH, Ortenberg, Germany	Microsoft Excel, GraphPad Prism 4, and MATLAB	Secondary Screen	1297	0	micromolar	UNITSONT	UO:0000064	3	OR1220_Odor1297_0	SecondaryScreen.tsv	FigShare	10.6084/m9.figshare.979133	http://dx.doi.org/10.6084/m9.figshare.979133
OR1151	Luciferase assay	Dual-Glo Luciferase Assay System	Promega Corporation, Madison WI, USA	Polarstar Optima plate reader	BMG Labtech GMBH, Ortenberg, Germany	Microsoft Excel, GraphPad Prism 4, and MATLAB	Secondary Screen	1297	0	micromolar	UNITSONT	UO:0000064	3	OR1151_Odor1297_0	SecondaryScreen.tsv	FigShare	10.6084/m9.figshare.979133	http://dx.doi.org/10.6084/m9.figshare.979133
OR1205	Luciferase assay	Dual-Glo Luciferase Assay System	Promega Corporation, Madison WI, USA	Polarstar Optima plate reader	BMG Labtech GMBH, Ortenberg, Germany	Microsoft Excel, GraphPad Prism 4, and MATLAB	Secondary Screen	1298	0	micromolar	UNITSONT	UO:0000064	3	OR1205_Odor1298_0	SecondaryScreen.tsv	FigShare	10.6084/m9.figshare.979133	http://dx.doi.org/10.6084/m9.figshare.979133
OR1166	Luciferase assay	Dual-Glo Luciferase Assay System	Promega Corporation, Madison WI, USA	Polarstar Optima plate reader	BMG Labtech GMBH, Ortenberg, Germany	Microsoft Excel, GraphPad Prism 4, and MATLAB	Secondary Screen	1298	0	micromolar	UNITSONT	UO:0000064	3	OR1166_Odor1298_0	SecondaryScreen.tsv	FigShare	10.6084/m9.figshare.979133	http://dx.doi.org/10.6084/m9.figshare.979133
OR1193	Luciferase assay	Dual-Glo Luciferase Assay System	Promega Corporation, Madison WI, USA	Polarstar Optima plate reader	BMG Labtech GMBH, Ortenberg, Germany	Microsoft Excel, GraphPad Prism 4, and MATLAB	Secondary Screen	1298	0	micromolar	UNITSONT	UO:0000064	3	OR1193_Odor1298_0	SecondaryScreen.tsv	FigShare	10.6084/m9.figshare.979133	http://dx.doi.org/10.6084/m9.figshare.979133
OR1174	Luciferase assay	Dual-Glo Luciferase Assay System	Promega Corporation, Madison WI, USA	Polarstar Optima plate reader	BMG Labtech GMBH, Ortenberg, Germany	Microsoft Excel, GraphPad Prism 4, and MATLAB	Secondary Screen	1298	0	micromolar	UNITSONT	UO:0000064	3	OR1174_Odor1298_0	SecondaryScreen.tsv	FigShare	10.6084/m9.figshare.979133	http://dx.doi.org/10.6084/m9.figshare.979133
OR1141	Luciferase assay	Dual-Glo Luciferase Assay System	Promega Corporation, Madison WI, USA	Polarstar Optima plate reader	BMG Labtech GMBH, Ortenberg, Germany	Microsoft Excel, GraphPad Prism 4, and MATLAB	Secondary Screen	1298	0	micromolar	UNITSONT	UO:0000064	3	OR1141_Odor1298_0	SecondaryScreen.tsv	FigShare	10.6084/m9.figshare.979133	http://dx.doi.org/10.6084/m9.figshare.979133
OR1224	Luciferase assay	Dual-Glo Luciferase Assay System	Promega Corporation, Madison WI, USA	Polarstar Optima plate reader	BMG Labtech GMBH, Ortenberg, Germany	Microsoft Excel, GraphPad Prism 4, and MATLAB	Secondary Screen	1294	0	micromolar	UNITSONT	UO:0000064	3	OR1224_Odor1294_0	SecondaryScreen.tsv	FigShare	10.6084/m9.figshare.979133	http://dx.doi.org/10.6084/m9.figshare.979133
OR1230	Luciferase assay	Dual-Glo Luciferase Assay System	Promega Corporation, Madison WI, USA	Polarstar Optima plate reader	BMG Labtech GMBH, Ortenberg, Germany	Microsoft Excel, GraphPad Prism 4, and MATLAB	Secondary Screen	1294	0	micromolar	UNITSONT	UO:0000064	3	OR1230_Odor1294_0	SecondaryScreen.tsv	FigShare	10.6084/m9.figshare.979133	http://dx.doi.org/10.6084/m9.figshare.979133
OR1205	Luciferase assay	Dual-Glo Luciferase Assay System	Promega Corporation, Madison WI, USA	Polarstar Optima plate reader	BMG Labtech GMBH, Ortenberg, Germany	Microsoft Excel, GraphPad Prism 4, and MATLAB	Secondary Screen	1294	0	micromolar	UNITSONT	UO:0000064	3	OR1205_Odor1294_0	SecondaryScreen.tsv	FigShare	10.6084/m9.figshare.979133	http://dx.doi.org/10.6084/m9.figshare.979133
OR1174	Luciferase assay	Dual-Glo Luciferase Assay System	Promega Corporation, Madison WI, USA	Polarstar Optima plate reader	BMG Labtech GMBH, Ortenberg, Germany	Microsoft Excel, GraphPad Prism 4, and MATLAB	Secondary Screen	1299	0	micromolar	UNITSONT	UO:0000064	3	OR1174_Odor1299_0	SecondaryScreen.tsv	FigShare	10.6084/m9.figshare.979133	http://dx.doi.org/10.6084/m9.figshare.979133
OR1133	Luciferase assay	Dual-Glo Luciferase Assay System	Promega Corporation, Madison WI, USA	Polarstar Optima plate reader	BMG Labtech GMBH, Ortenberg, Germany	Microsoft Excel, GraphPad Prism 4, and MATLAB	Secondary Screen	1299	0	micromolar	UNITSONT	UO:0000064	3	OR1133_Odor1299_0	SecondaryScreen.tsv	FigShare	10.6084/m9.figshare.979133	http://dx.doi.org/10.6084/m9.figshare.979133
OR1227	Luciferase assay	Dual-Glo Luciferase Assay System	Promega Corporation, Madison WI, USA	Polarstar Optima plate reader	BMG Labtech GMBH, Ortenberg, Germany	Microsoft Excel, GraphPad Prism 4, and MATLAB	Secondary Screen	1299	0	micromolar	UNITSONT	UO:0000064	3	OR1227_Odor1299_0	SecondaryScreen.tsv	FigShare	10.6084/m9.figshare.979133	http://dx.doi.org/10.6084/m9.figshare.979133
OR1202	Luciferase assay	Dual-Glo Luciferase Assay System	Promega Corporation, Madison WI, USA	Polarstar Optima plate reader	BMG Labtech GMBH, Ortenberg, Germany	Microsoft Excel, GraphPad Prism 4, and MATLAB	Secondary Screen	1299	0	micromolar	UNITSONT	UO:0000064	3	OR1202_Odor1299_0	SecondaryScreen.tsv	FigShare	10.6084/m9.figshare.979133	http://dx.doi.org/10.6084/m9.figshare.979133
OR1141	Luciferase assay	Dual-Glo Luciferase Assay System	Promega Corporation, Madison WI, USA	Polarstar Optima plate reader	BMG Labtech GMBH, Ortenberg, Germany	Microsoft Excel, GraphPad Prism 4, and MATLAB	Secondary Screen	1299	0	micromolar	UNITSONT	UO:0000064	3	OR1141_Odor1299_0	SecondaryScreen.tsv	FigShare	10.6084/m9.figshare.979133	http://dx.doi.org/10.6084/m9.figshare.979133
OR1192	Luciferase assay	Dual-Glo Luciferase Assay System	Promega Corporation, Madison WI, USA	Polarstar Optima plate reader	BMG Labtech GMBH, Ortenberg, Germany	Microsoft Excel, GraphPad Prism 4, and MATLAB	Secondary Screen	1302	0	micromolar	UNITSONT	UO:0000064	3	OR1192_Odor1302_0	SecondaryScreen.tsv	FigShare	10.6084/m9.figshare.979133	http://dx.doi.org/10.6084/m9.figshare.979133
OR1205	Luciferase assay	Dual-Glo Luciferase Assay System	Promega Corporation, Madison WI, USA	Polarstar Optima plate reader	BMG Labtech GMBH, Ortenberg, Germany	Microsoft Excel, GraphPad Prism 4, and MATLAB	Secondary Screen	1302	0	micromolar	UNITSONT	UO:0000064	3	OR1205_Odor1302_0	SecondaryScreen.tsv	FigShare	10.6084/m9.figshare.979133	http://dx.doi.org/10.6084/m9.figshare.979133
OR1224	Luciferase assay	Dual-Glo Luciferase Assay System	Promega Corporation, Madison WI, USA	Polarstar Optima plate reader	BMG Labtech GMBH, Ortenberg, Germany	Microsoft Excel, GraphPad Prism 4, and MATLAB	Secondary Screen	1302	0	micromolar	UNITSONT	UO:0000064	3	OR1224_Odor1302_0	SecondaryScreen.tsv	FigShare	10.6084/m9.figshare.979133	http://dx.doi.org/10.6084/m9.figshare.979133
OR1230	Luciferase assay	Dual-Glo Luciferase Assay System	Promega Corporation, Madison WI, USA	Polarstar Optima plate reader	BMG Labtech GMBH, Ortenberg, Germany	Microsoft Excel, GraphPad Prism 4, and MATLAB	Secondary Screen	1292	0	micromolar	UNITSONT	UO:0000064	3	OR1230_Odor1292_0	SecondaryScreen.tsv	FigShare	10.6084/m9.figshare.979133	http://dx.doi.org/10.6084/m9.figshare.979133
OR1227	Luciferase assay	Dual-Glo Luciferase Assay System	Promega Corporation, Madison WI, USA	Polarstar Optima plate reader	BMG Labtech GMBH, Ortenberg, Germany	Microsoft Excel, GraphPad Prism 4, and MATLAB	Secondary Screen	1292	0	micromolar	UNITSONT	UO:0000064	3	OR1227_Odor1292_0	SecondaryScreen.tsv	FigShare	10.6084/m9.figshare.979133	http://dx.doi.org/10.6084/m9.figshare.979133
OR1202	Luciferase assay	Dual-Glo Luciferase Assay System	Promega Corporation, Madison WI, USA	Polarstar Optima plate reader	BMG Labtech GMBH, Ortenberg, Germany	Microsoft Excel, GraphPad Prism 4, and MATLAB	Secondary Screen	1292	0	micromolar	UNITSONT	UO:0000064	3	OR1202_Odor1292_0	SecondaryScreen.tsv	FigShare	10.6084/m9.figshare.979133	http://dx.doi.org/10.6084/m9.figshare.979133
OR1215	Luciferase assay	Dual-Glo Luciferase Assay System	Promega Corporation, Madison WI, USA	Polarstar Optima plate reader	BMG Labtech GMBH, Ortenberg, Germany	Microsoft Excel, GraphPad Prism 4, and MATLAB	Secondary Screen	1292	0	micromolar	UNITSONT	UO:0000064	3	OR1215_Odor1292_0	SecondaryScreen.tsv	FigShare	10.6084/m9.figshare.979133	http://dx.doi.org/10.6084/m9.figshare.979133
OR1220	Luciferase assay	Dual-Glo Luciferase Assay System	Promega Corporation, Madison WI, USA	Polarstar Optima plate reader	BMG Labtech GMBH, Ortenberg, Germany	Microsoft Excel, GraphPad Prism 4, and MATLAB	Secondary Screen	1292	0	micromolar	UNITSONT	UO:0000064	3	OR1220_Odor1292_0	SecondaryScreen.tsv	FigShare	10.6084/m9.figshare.979133	http://dx.doi.org/10.6084/m9.figshare.979133
OR1231	Luciferase assay	Dual-Glo Luciferase Assay System	Promega Corporation, Madison WI, USA	Polarstar Optima plate reader	BMG Labtech GMBH, Ortenberg, Germany	Microsoft Excel, GraphPad Prism 4, and MATLAB	Secondary Screen	1292	0	micromolar	UNITSONT	UO:0000064	3	OR1231_Odor1292_0	SecondaryScreen.tsv	FigShare	10.6084/m9.figshare.979133	http://dx.doi.org/10.6084/m9.figshare.979133
OR1156	Luciferase assay	Dual-Glo Luciferase Assay System	Promega Corporation, Madison WI, USA	Polarstar Optima plate reader	BMG Labtech GMBH, Ortenberg, Germany	Microsoft Excel, GraphPad Prism 4, and MATLAB	Secondary Screen	1301	0	micromolar	UNITSONT	UO:0000064	3	OR1156_Odor1301_0	SecondaryScreen.tsv	FigShare	10.6084/m9.figshare.979133	http://dx.doi.org/10.6084/m9.figshare.979133
OR1287	Luciferase assay	Dual-Glo Luciferase Assay System	Promega Corporation, Madison WI, USA	Polarstar Optima plate reader	BMG Labtech GMBH, Ortenberg, Germany	Microsoft Excel, GraphPad Prism 4, and MATLAB	Secondary Screen	1299	0	micromolar	UNITSONT	UO:0000064	3	OR1287_Odor1299_0	SecondaryScreen.tsv	FigShare	10.6084/m9.figshare.979133	http://dx.doi.org/10.6084/m9.figshare.979133
OR1288	Luciferase assay	Dual-Glo Luciferase Assay System	Promega Corporation, Madison WI, USA	Polarstar Optima plate reader	BMG Labtech GMBH, Ortenberg, Germany	Microsoft Excel, GraphPad Prism 4, and MATLAB	Secondary Screen	1299	0	micromolar	UNITSONT	UO:0000064	3	OR1288_Odor1299_0	SecondaryScreen.tsv	FigShare	10.6084/m9.figshare.979133	http://dx.doi.org/10.6084/m9.figshare.979133
OR1269	Luciferase assay	Dual-Glo Luciferase Assay System	Promega Corporation, Madison WI, USA	Polarstar Optima plate reader	BMG Labtech GMBH, Ortenberg, Germany	Microsoft Excel, GraphPad Prism 4, and MATLAB	Secondary Screen	1299	0	micromolar	UNITSONT	UO:0000064	3	OR1269_Odor1299_0	SecondaryScreen.tsv	FigShare	10.6084/m9.figshare.979133	http://dx.doi.org/10.6084/m9.figshare.979133
OR1281	Luciferase assay	Dual-Glo Luciferase Assay System	Promega Corporation, Madison WI, USA	Polarstar Optima plate reader	BMG Labtech GMBH, Ortenberg, Germany	Microsoft Excel, GraphPad Prism 4, and MATLAB	Secondary Screen	1299	0	micromolar	UNITSONT	UO:0000064	3	OR1281_Odor1299_0	SecondaryScreen.tsv	FigShare	10.6084/m9.figshare.979133	http://dx.doi.org/10.6084/m9.figshare.979133
OR1329	Luciferase assay	Dual-Glo Luciferase Assay System	Promega Corporation, Madison WI, USA	Polarstar Optima plate reader	BMG Labtech GMBH, Ortenberg, Germany	Microsoft Excel, GraphPad Prism 4, and MATLAB	Secondary Screen	1299	0	micromolar	UNITSONT	UO:0000064	3	OR1329_Odor1299_0	SecondaryScreen.tsv	FigShare	10.6084/m9.figshare.979133	http://dx.doi.org/10.6084/m9.figshare.979133
OR1251	Luciferase assay	Dual-Glo Luciferase Assay System	Promega Corporation, Madison WI, USA	Polarstar Optima plate reader	BMG Labtech GMBH, Ortenberg, Germany	Microsoft Excel, GraphPad Prism 4, and MATLAB	Secondary Screen	1299	0	micromolar	UNITSONT	UO:0000064	3	OR1251_Odor1299_0	SecondaryScreen.tsv	FigShare	10.6084/m9.figshare.979133	http://dx.doi.org/10.6084/m9.figshare.979133
OR1291	Luciferase assay	Dual-Glo Luciferase Assay System	Promega Corporation, Madison WI, USA	Polarstar Optima plate reader	BMG Labtech GMBH, Ortenberg, Germany	Microsoft Excel, GraphPad Prism 4, and MATLAB	Secondary Screen	1299	0	micromolar	UNITSONT	UO:0000064	3	OR1291_Odor1299_0	SecondaryScreen.tsv	FigShare	10.6084/m9.figshare.979133	http://dx.doi.org/10.6084/m9.figshare.979133
OR1285	Luciferase assay	Dual-Glo Luciferase Assay System	Promega Corporation, Madison WI, USA	Polarstar Optima plate reader	BMG Labtech GMBH, Ortenberg, Germany	Microsoft Excel, GraphPad Prism 4, and MATLAB	Secondary Screen	1299	0	micromolar	UNITSONT	UO:0000064	3	OR1285_Odor1299_0	SecondaryScreen.tsv	FigShare	10.6084/m9.figshare.979133	http://dx.doi.org/10.6084/m9.figshare.979133
OR1287	Luciferase assay	Dual-Glo Luciferase Assay System	Promega Corporation, Madison WI, USA	Polarstar Optima plate reader	BMG Labtech GMBH, Ortenberg, Germany	Microsoft Excel, GraphPad Prism 4, and MATLAB	Secondary Screen	1302	0	micromolar	UNITSONT	UO:0000064	3	OR1287_Odor1302_0	SecondaryScreen.tsv	FigShare	10.6084/m9.figshare.979133	http://dx.doi.org/10.6084/m9.figshare.979133
OR1291	Luciferase assay	Dual-Glo Luciferase Assay System	Promega Corporation, Madison WI, USA	Polarstar Optima plate reader	BMG Labtech GMBH, Ortenberg, Germany	Microsoft Excel, GraphPad Prism 4, and MATLAB	Secondary Screen	1302	0	micromolar	UNITSONT	UO:0000064	3	OR1291_Odor1302_0	SecondaryScreen.tsv	FigShare	10.6084/m9.figshare.979133	http://dx.doi.org/10.6084/m9.figshare.979133
OR1329	Luciferase assay	Dual-Glo Luciferase Assay System	Promega Corporation, Madison WI, USA	Polarstar Optima plate reader	BMG Labtech GMBH, Ortenberg, Germany	Microsoft Excel, GraphPad Prism 4, and MATLAB	Secondary Screen	1302	0	micromolar	UNITSONT	UO:0000064	3	OR1329_Odor1302_0	SecondaryScreen.tsv	FigShare	10.6084/m9.figshare.979133	http://dx.doi.org/10.6084/m9.figshare.979133
OR1281	Luciferase assay	Dual-Glo Luciferase Assay System	Promega Corporation, Madison WI, USA	Polarstar Optima plate reader	BMG Labtech GMBH, Ortenberg, Germany	Microsoft Excel, GraphPad Prism 4, and MATLAB	Secondary Screen	1302	0	micromolar	UNITSONT	UO:0000064	3	OR1281_Odor1302_0	SecondaryScreen.tsv	FigShare	10.6084/m9.figshare.979133	http://dx.doi.org/10.6084/m9.figshare.979133
OR1246	Luciferase assay	Dual-Glo Luciferase Assay System	Promega Corporation, Madison WI, USA	Polarstar Optima plate reader	BMG Labtech GMBH, Ortenberg, Germany	Microsoft Excel, GraphPad Prism 4, and MATLAB	Secondary Screen	1302	0	micromolar	UNITSONT	UO:0000064	3	OR1246_Odor1302_0	SecondaryScreen.tsv	FigShare	10.6084/m9.figshare.979133	http://dx.doi.org/10.6084/m9.figshare.979133
OR1242	Luciferase assay	Dual-Glo Luciferase Assay System	Promega Corporation, Madison WI, USA	Polarstar Optima plate reader	BMG Labtech GMBH, Ortenberg, Germany	Microsoft Excel, GraphPad Prism 4, and MATLAB	Secondary Screen	1302	0	micromolar	UNITSONT	UO:0000064	3	OR1242_Odor1302_0	SecondaryScreen.tsv	FigShare	10.6084/m9.figshare.979133	http://dx.doi.org/10.6084/m9.figshare.979133
OR1291	Luciferase assay	Dual-Glo Luciferase Assay System	Promega Corporation, Madison WI, USA	Polarstar Optima plate reader	BMG Labtech GMBH, Ortenberg, Germany	Microsoft Excel, GraphPad Prism 4, and MATLAB	Secondary Screen	1301	0	micromolar	UNITSONT	UO:0000064	3	OR1291_Odor1301_0	SecondaryScreen.tsv	FigShare	10.6084/m9.figshare.979133	http://dx.doi.org/10.6084/m9.figshare.979133
OR1251	Luciferase assay	Dual-Glo Luciferase Assay System	Promega Corporation, Madison WI, USA	Polarstar Optima plate reader	BMG Labtech GMBH, Ortenberg, Germany	Microsoft Excel, GraphPad Prism 4, and MATLAB	Secondary Screen	1301	0	micromolar	UNITSONT	UO:0000064	3	OR1251_Odor1301_0	SecondaryScreen.tsv	FigShare	10.6084/m9.figshare.979133	http://dx.doi.org/10.6084/m9.figshare.979133
OR1287	Luciferase assay	Dual-Glo Luciferase Assay System	Promega Corporation, Madison WI, USA	Polarstar Optima plate reader	BMG Labtech GMBH, Ortenberg, Germany	Microsoft Excel, GraphPad Prism 4, and MATLAB	Secondary Screen	1301	0	micromolar	UNITSONT	UO:0000064	3	OR1287_Odor1301_0	SecondaryScreen.tsv	FigShare	10.6084/m9.figshare.979133	http://dx.doi.org/10.6084/m9.figshare.979133
OR1309	Luciferase assay	Dual-Glo Luciferase Assay System	Promega Corporation, Madison WI, USA	Polarstar Optima plate reader	BMG Labtech GMBH, Ortenberg, Germany	Microsoft Excel, GraphPad Prism 4, and MATLAB	Secondary Screen	1301	0	micromolar	UNITSONT	UO:0000064	3	OR1309_Odor1301_0	SecondaryScreen.tsv	FigShare	10.6084/m9.figshare.979133	http://dx.doi.org/10.6084/m9.figshare.979133
OR1281	Luciferase assay	Dual-Glo Luciferase Assay System	Promega Corporation, Madison WI, USA	Polarstar Optima plate reader	BMG Labtech GMBH, Ortenberg, Germany	Microsoft Excel, GraphPad Prism 4, and MATLAB	Secondary Screen	1301	0	micromolar	UNITSONT	UO:0000064	3	OR1281_Odor1301_0	SecondaryScreen.tsv	FigShare	10.6084/m9.figshare.979133	http://dx.doi.org/10.6084/m9.figshare.979133
OR1269	Luciferase assay	Dual-Glo Luciferase Assay System	Promega Corporation, Madison WI, USA	Polarstar Optima plate reader	BMG Labtech GMBH, Ortenberg, Germany	Microsoft Excel, GraphPad Prism 4, and MATLAB	Secondary Screen	1301	0	micromolar	UNITSONT	UO:0000064	3	OR1269_Odor1301_0	SecondaryScreen.tsv	FigShare	10.6084/m9.figshare.979133	http://dx.doi.org/10.6084/m9.figshare.979133
OR1329	Luciferase assay	Dual-Glo Luciferase Assay System	Promega Corporation, Madison WI, USA	Polarstar Optima plate reader	BMG Labtech GMBH, Ortenberg, Germany	Microsoft Excel, GraphPad Prism 4, and MATLAB	Secondary Screen	1300	0	micromolar	UNITSONT	UO:0000064	3	OR1329_Odor1300_0	SecondaryScreen.tsv	FigShare	10.6084/m9.figshare.979133	http://dx.doi.org/10.6084/m9.figshare.979133
OR1269	Luciferase assay	Dual-Glo Luciferase Assay System	Promega Corporation, Madison WI, USA	Polarstar Optima plate reader	BMG Labtech GMBH, Ortenberg, Germany	Microsoft Excel, GraphPad Prism 4, and MATLAB	Secondary Screen	1300	0	micromolar	UNITSONT	UO:0000064	3	OR1269_Odor1300_0	SecondaryScreen.tsv	FigShare	10.6084/m9.figshare.979133	http://dx.doi.org/10.6084/m9.figshare.979133
OR1249	Luciferase assay	Dual-Glo Luciferase Assay System	Promega Corporation, Madison WI, USA	Polarstar Optima plate reader	BMG Labtech GMBH, Ortenberg, Germany	Microsoft Excel, GraphPad Prism 4, and MATLAB	Secondary Screen	1300	0	micromolar	UNITSONT	UO:0000064	3	OR1249_Odor1300_0	SecondaryScreen.tsv	FigShare	10.6084/m9.figshare.979133	http://dx.doi.org/10.6084/m9.figshare.979133
OR1251	Luciferase assay	Dual-Glo Luciferase Assay System	Promega Corporation, Madison WI, USA	Polarstar Optima plate reader	BMG Labtech GMBH, Ortenberg, Germany	Microsoft Excel, GraphPad Prism 4, and MATLAB	Secondary Screen	1300	0	micromolar	UNITSONT	UO:0000064	3	OR1251_Odor1300_0	SecondaryScreen.tsv	FigShare	10.6084/m9.figshare.979133	http://dx.doi.org/10.6084/m9.figshare.979133
OR1336	Luciferase assay	Dual-Glo Luciferase Assay System	Promega Corporation, Madison WI, USA	Polarstar Optima plate reader	BMG Labtech GMBH, Ortenberg, Germany	Microsoft Excel, GraphPad Prism 4, and MATLAB	Secondary Screen	1292	0	micromolar	UNITSONT	UO:0000064	3	OR1336_Odor1292_0	SecondaryScreen.tsv	FigShare	10.6084/m9.figshare.979133	http://dx.doi.org/10.6084/m9.figshare.979133
OR1287	Luciferase assay	Dual-Glo Luciferase Assay System	Promega Corporation, Madison WI, USA	Polarstar Optima plate reader	BMG Labtech GMBH, Ortenberg, Germany	Microsoft Excel, GraphPad Prism 4, and MATLAB	Secondary Screen	1292	0	micromolar	UNITSONT	UO:0000064	3	OR1287_Odor1292_0	SecondaryScreen.tsv	FigShare	10.6084/m9.figshare.979133	http://dx.doi.org/10.6084/m9.figshare.979133
OR1299	Luciferase assay	Dual-Glo Luciferase Assay System	Promega Corporation, Madison WI, USA	Polarstar Optima plate reader	BMG Labtech GMBH, Ortenberg, Germany	Microsoft Excel, GraphPad Prism 4, and MATLAB	Secondary Screen	1292	0	micromolar	UNITSONT	UO:0000064	3	OR1299_Odor1292_0	SecondaryScreen.tsv	FigShare	10.6084/m9.figshare.979133	http://dx.doi.org/10.6084/m9.figshare.979133
OR1340	Luciferase assay	Dual-Glo Luciferase Assay System	Promega Corporation, Madison WI, USA	Polarstar Optima plate reader	BMG Labtech GMBH, Ortenberg, Germany	Microsoft Excel, GraphPad Prism 4, and MATLAB	Secondary Screen	1292	0	micromolar	UNITSONT	UO:0000064	3	OR1340_Odor1292_0	SecondaryScreen.tsv	FigShare	10.6084/m9.figshare.979133	http://dx.doi.org/10.6084/m9.figshare.979133
OR1329	Luciferase assay	Dual-Glo Luciferase Assay System	Promega Corporation, Madison WI, USA	Polarstar Optima plate reader	BMG Labtech GMBH, Ortenberg, Germany	Microsoft Excel, GraphPad Prism 4, and MATLAB	Secondary Screen	1298	0	micromolar	UNITSONT	UO:0000064	3	OR1329_Odor1298_0	SecondaryScreen.tsv	FigShare	10.6084/m9.figshare.979133	http://dx.doi.org/10.6084/m9.figshare.979133
OR1269	Luciferase assay	Dual-Glo Luciferase Assay System	Promega Corporation, Madison WI, USA	Polarstar Optima plate reader	BMG Labtech GMBH, Ortenberg, Germany	Microsoft Excel, GraphPad Prism 4, and MATLAB	Secondary Screen	1298	0	micromolar	UNITSONT	UO:0000064	3	OR1269_Odor1298_0	SecondaryScreen.tsv	FigShare	10.6084/m9.figshare.979133	http://dx.doi.org/10.6084/m9.figshare.979133
OR1299	Luciferase assay	Dual-Glo Luciferase Assay System	Promega Corporation, Madison WI, USA	Polarstar Optima plate reader	BMG Labtech GMBH, Ortenberg, Germany	Microsoft Excel, GraphPad Prism 4, and MATLAB	Secondary Screen	1298	0	micromolar	UNITSONT	UO:0000064	3	OR1299_Odor1298_0	SecondaryScreen.tsv	FigShare	10.6084/m9.figshare.979133	http://dx.doi.org/10.6084/m9.figshare.979133
OR1257	Luciferase assay	Dual-Glo Luciferase Assay System	Promega Corporation, Madison WI, USA	Polarstar Optima plate reader	BMG Labtech GMBH, Ortenberg, Germany	Microsoft Excel, GraphPad Prism 4, and MATLAB	Secondary Screen	1298	0	micromolar	UNITSONT	UO:0000064	3	OR1257_Odor1298_0	SecondaryScreen.tsv	FigShare	10.6084/m9.figshare.979133	http://dx.doi.org/10.6084/m9.figshare.979133
OR1251	Luciferase assay	Dual-Glo Luciferase Assay System	Promega Corporation, Madison WI, USA	Polarstar Optima plate reader	BMG Labtech GMBH, Ortenberg, Germany	Microsoft Excel, GraphPad Prism 4, and MATLAB	Secondary Screen	1294	0	micromolar	UNITSONT	UO:0000064	3	OR1251_Odor1294_0	SecondaryScreen.tsv	FigShare	10.6084/m9.figshare.979133	http://dx.doi.org/10.6084/m9.figshare.979133
OR1281	Luciferase assay	Dual-Glo Luciferase Assay System	Promega Corporation, Madison WI, USA	Polarstar Optima plate reader	BMG Labtech GMBH, Ortenberg, Germany	Microsoft Excel, GraphPad Prism 4, and MATLAB	Secondary Screen	1294	0	micromolar	UNITSONT	UO:0000064	3	OR1281_Odor1294_0	SecondaryScreen.tsv	FigShare	10.6084/m9.figshare.979133	http://dx.doi.org/10.6084/m9.figshare.979133
OR1309	Luciferase assay	Dual-Glo Luciferase Assay System	Promega Corporation, Madison WI, USA	Polarstar Optima plate reader	BMG Labtech GMBH, Ortenberg, Germany	Microsoft Excel, GraphPad Prism 4, and MATLAB	Secondary Screen	1294	0	micromolar	UNITSONT	UO:0000064	3	OR1309_Odor1294_0	SecondaryScreen.tsv	FigShare	10.6084/m9.figshare.979133	http://dx.doi.org/10.6084/m9.figshare.979133
OR1242	Luciferase assay	Dual-Glo Luciferase Assay System	Promega Corporation, Madison WI, USA	Polarstar Optima plate reader	BMG Labtech GMBH, Ortenberg, Germany	Microsoft Excel, GraphPad Prism 4, and MATLAB	Secondary Screen	1294	0	micromolar	UNITSONT	UO:0000064	3	OR1242_Odor1294_0	SecondaryScreen.tsv	FigShare	10.6084/m9.figshare.979133	http://dx.doi.org/10.6084/m9.figshare.979133
OR1299	Luciferase assay	Dual-Glo Luciferase Assay System	Promega Corporation, Madison WI, USA	Polarstar Optima plate reader	BMG Labtech GMBH, Ortenberg, Germany	Microsoft Excel, GraphPad Prism 4, and MATLAB	Secondary Screen	1297	0	micromolar	UNITSONT	UO:0000064	3	OR1299_Odor1297_0	SecondaryScreen.tsv	FigShare	10.6084/m9.figshare.979133	http://dx.doi.org/10.6084/m9.figshare.979133
OR1287	Luciferase assay	Dual-Glo Luciferase Assay System	Promega Corporation, Madison WI, USA	Polarstar Optima plate reader	BMG Labtech GMBH, Ortenberg, Germany	Microsoft Excel, GraphPad Prism 4, and MATLAB	Secondary Screen	1297	0	micromolar	UNITSONT	UO:0000064	3	OR1287_Odor1297_0	SecondaryScreen.tsv	FigShare	10.6084/m9.figshare.979133	http://dx.doi.org/10.6084/m9.figshare.979133
OR1274	Luciferase assay	Dual-Glo Luciferase Assay System	Promega Corporation, Madison WI, USA	Polarstar Optima plate reader	BMG Labtech GMBH, Ortenberg, Germany	Microsoft Excel, GraphPad Prism 4, and MATLAB	Secondary Screen	1297	0	micromolar	UNITSONT	UO:0000064	3	OR1274_Odor1297_0	SecondaryScreen.tsv	FigShare	10.6084/m9.figshare.979133	http://dx.doi.org/10.6084/m9.figshare.979133
OR1251	Luciferase assay	Dual-Glo Luciferase Assay System	Promega Corporation, Madison WI, USA	Polarstar Optima plate reader	BMG Labtech GMBH, Ortenberg, Germany	Microsoft Excel, GraphPad Prism 4, and MATLAB	Secondary Screen	1297	0	micromolar	UNITSONT	UO:0000064	3	OR1251_Odor1297_0	SecondaryScreen.tsv	FigShare	10.6084/m9.figshare.979133	http://dx.doi.org/10.6084/m9.figshare.979133
OR1339	Luciferase assay	Dual-Glo Luciferase Assay System	Promega Corporation, Madison WI, USA	Polarstar Optima plate reader	BMG Labtech GMBH, Ortenberg, Germany	Microsoft Excel, GraphPad Prism 4, and MATLAB	Secondary Screen	1296	0	micromolar	UNITSONT	UO:0000064	3	OR1339_Odor1296_0	SecondaryScreen.tsv	FigShare	10.6084/m9.figshare.979133	http://dx.doi.org/10.6084/m9.figshare.979133
OR1336	Luciferase assay	Dual-Glo Luciferase Assay System	Promega Corporation, Madison WI, USA	Polarstar Optima plate reader	BMG Labtech GMBH, Ortenberg, Germany	Microsoft Excel, GraphPad Prism 4, and MATLAB	Secondary Screen	1296	0	micromolar	UNITSONT	UO:0000064	3	OR1336_Odor1296_0	SecondaryScreen.tsv	FigShare	10.6084/m9.figshare.979133	http://dx.doi.org/10.6084/m9.figshare.979133
OR1313	Luciferase assay	Dual-Glo Luciferase Assay System	Promega Corporation, Madison WI, USA	Polarstar Optima plate reader	BMG Labtech GMBH, Ortenberg, Germany	Microsoft Excel, GraphPad Prism 4, and MATLAB	Secondary Screen	1296	0	micromolar	UNITSONT	UO:0000064	3	OR1313_Odor1296_0	SecondaryScreen.tsv	FigShare	10.6084/m9.figshare.979133	http://dx.doi.org/10.6084/m9.figshare.979133
OR1329	Luciferase assay	Dual-Glo Luciferase Assay System	Promega Corporation, Madison WI, USA	Polarstar Optima plate reader	BMG Labtech GMBH, Ortenberg, Germany	Microsoft Excel, GraphPad Prism 4, and MATLAB	Secondary Screen	1296	0	micromolar	UNITSONT	UO:0000064	3	OR1329_Odor1296_0	SecondaryScreen.tsv	FigShare	10.6084/m9.figshare.979133	http://dx.doi.org/10.6084/m9.figshare.979133
OR1274	Luciferase assay	Dual-Glo Luciferase Assay System	Promega Corporation, Madison WI, USA	Polarstar Optima plate reader	BMG Labtech GMBH, Ortenberg, Germany	Microsoft Excel, GraphPad Prism 4, and MATLAB	Secondary Screen	1296	0	micromolar	UNITSONT	UO:0000064	3	OR1274_Odor1296_0	SecondaryScreen.tsv	FigShare	10.6084/m9.figshare.979133	http://dx.doi.org/10.6084/m9.figshare.979133
OR1291	Luciferase assay	Dual-Glo Luciferase Assay System	Promega Corporation, Madison WI, USA	Polarstar Optima plate reader	BMG Labtech GMBH, Ortenberg, Germany	Microsoft Excel, GraphPad Prism 4, and MATLAB	Secondary Screen	1293	0	micromolar	UNITSONT	UO:0000064	3	OR1291_Odor1293_0	SecondaryScreen.tsv	FigShare	10.6084/m9.figshare.979133	http://dx.doi.org/10.6084/m9.figshare.979133
OR1287	Luciferase assay	Dual-Glo Luciferase Assay System	Promega Corporation, Madison WI, USA	Polarstar Optima plate reader	BMG Labtech GMBH, Ortenberg, Germany	Microsoft Excel, GraphPad Prism 4, and MATLAB	Secondary Screen	1293	0	micromolar	UNITSONT	UO:0000064	3	OR1287_Odor1293_0	SecondaryScreen.tsv	FigShare	10.6084/m9.figshare.979133	http://dx.doi.org/10.6084/m9.figshare.979133
OR1448	Luciferase assay	Dual-Glo Luciferase Assay System	Promega Corporation, Madison WI, USA	Polarstar Optima plate reader	BMG Labtech GMBH, Ortenberg, Germany	Microsoft Excel, GraphPad Prism 4, and MATLAB	Secondary Screen	1292	0	micromolar	UNITSONT	UO:0000064	6	OR1448_Odor1292_0	SecondaryScreen.tsv	FigShare	10.6084/m9.figshare.979133	http://dx.doi.org/10.6084/m9.figshare.979133
OR1444	Luciferase assay	Dual-Glo Luciferase Assay System	Promega Corporation, Madison WI, USA	Polarstar Optima plate reader	BMG Labtech GMBH, Ortenberg, Germany	Microsoft Excel, GraphPad Prism 4, and MATLAB	Secondary Screen	1292	0	micromolar	UNITSONT	UO:0000064	3	OR1444_Odor1292_0	SecondaryScreen.tsv	FigShare	10.6084/m9.figshare.979133	http://dx.doi.org/10.6084/m9.figshare.979133
OR1430	Luciferase assay	Dual-Glo Luciferase Assay System	Promega Corporation, Madison WI, USA	Polarstar Optima plate reader	BMG Labtech GMBH, Ortenberg, Germany	Microsoft Excel, GraphPad Prism 4, and MATLAB	Secondary Screen	1292	0	micromolar	UNITSONT	UO:0000064	3	OR1430_Odor1292_0	SecondaryScreen.tsv	FigShare	10.6084/m9.figshare.979133	http://dx.doi.org/10.6084/m9.figshare.979133
OR1450	Luciferase assay	Dual-Glo Luciferase Assay System	Promega Corporation, Madison WI, USA	Polarstar Optima plate reader	BMG Labtech GMBH, Ortenberg, Germany	Microsoft Excel, GraphPad Prism 4, and MATLAB	Secondary Screen	1292	0	micromolar	UNITSONT	UO:0000064	3	OR1450_Odor1292_0	SecondaryScreen.tsv	FigShare	10.6084/m9.figshare.979133	http://dx.doi.org/10.6084/m9.figshare.979133
OR1437	Luciferase assay	Dual-Glo Luciferase Assay System	Promega Corporation, Madison WI, USA	Polarstar Optima plate reader	BMG Labtech GMBH, Ortenberg, Germany	Microsoft Excel, GraphPad Prism 4, and MATLAB	Secondary Screen	1292	0	micromolar	UNITSONT	UO:0000064	6	OR1437_Odor1292_0	SecondaryScreen.tsv	FigShare	10.6084/m9.figshare.979133	http://dx.doi.org/10.6084/m9.figshare.979133
OR1406	Luciferase assay	Dual-Glo Luciferase Assay System	Promega Corporation, Madison WI, USA	Polarstar Optima plate reader	BMG Labtech GMBH, Ortenberg, Germany	Microsoft Excel, GraphPad Prism 4, and MATLAB	Secondary Screen	1292	0	micromolar	UNITSONT	UO:0000064	3	OR1406_Odor1292_0	SecondaryScreen.tsv	FigShare	10.6084/m9.figshare.979133	http://dx.doi.org/10.6084/m9.figshare.979133
OR1436	Luciferase assay	Dual-Glo Luciferase Assay System	Promega Corporation, Madison WI, USA	Polarstar Optima plate reader	BMG Labtech GMBH, Ortenberg, Germany	Microsoft Excel, GraphPad Prism 4, and MATLAB	Secondary Screen	1292	0	micromolar	UNITSONT	UO:0000064	3	OR1436_Odor1292_0	SecondaryScreen.tsv	FigShare	10.6084/m9.figshare.979133	http://dx.doi.org/10.6084/m9.figshare.979133
OR1446	Luciferase assay	Dual-Glo Luciferase Assay System	Promega Corporation, Madison WI, USA	Polarstar Optima plate reader	BMG Labtech GMBH, Ortenberg, Germany	Microsoft Excel, GraphPad Prism 4, and MATLAB	Secondary Screen	1292	0	micromolar	UNITSONT	UO:0000064	3	OR1446_Odor1292_0	SecondaryScreen.tsv	FigShare	10.6084/m9.figshare.979133	http://dx.doi.org/10.6084/m9.figshare.979133
OR1448	Luciferase assay	Dual-Glo Luciferase Assay System	Promega Corporation, Madison WI, USA	Polarstar Optima plate reader	BMG Labtech GMBH, Ortenberg, Germany	Microsoft Excel, GraphPad Prism 4, and MATLAB	Secondary Screen	1295	0	micromolar	UNITSONT	UO:0000064	6	OR1448_Odor1295_0	SecondaryScreen.tsv	FigShare	10.6084/m9.figshare.979133	http://dx.doi.org/10.6084/m9.figshare.979133
OR1446	Luciferase assay	Dual-Glo Luciferase Assay System	Promega Corporation, Madison WI, USA	Polarstar Optima plate reader	BMG Labtech GMBH, Ortenberg, Germany	Microsoft Excel, GraphPad Prism 4, and MATLAB	Secondary Screen	1295	0	micromolar	UNITSONT	UO:0000064	3	OR1446_Odor1295_0	SecondaryScreen.tsv	FigShare	10.6084/m9.figshare.979133	http://dx.doi.org/10.6084/m9.figshare.979133
OR1433	Luciferase assay	Dual-Glo Luciferase Assay System	Promega Corporation, Madison WI, USA	Polarstar Optima plate reader	BMG Labtech GMBH, Ortenberg, Germany	Microsoft Excel, GraphPad Prism 4, and MATLAB	Secondary Screen	1295	0	micromolar	UNITSONT	UO:0000064	3	OR1433_Odor1295_0	SecondaryScreen.tsv	FigShare	10.6084/m9.figshare.979133	http://dx.doi.org/10.6084/m9.figshare.979133
OR1430	Luciferase assay	Dual-Glo Luciferase Assay System	Promega Corporation, Madison WI, USA	Polarstar Optima plate reader	BMG Labtech GMBH, Ortenberg, Germany	Microsoft Excel, GraphPad Prism 4, and MATLAB	Secondary Screen	1295	0	micromolar	UNITSONT	UO:0000064	3	OR1430_Odor1295_0	SecondaryScreen.tsv	FigShare	10.6084/m9.figshare.979133	http://dx.doi.org/10.6084/m9.figshare.979133
OR1435	Luciferase assay	Dual-Glo Luciferase Assay System	Promega Corporation, Madison WI, USA	Polarstar Optima plate reader	BMG Labtech GMBH, Ortenberg, Germany	Microsoft Excel, GraphPad Prism 4, and MATLAB	Secondary Screen	1295	0	micromolar	UNITSONT	UO:0000064	3	OR1435_Odor1295_0	SecondaryScreen.tsv	FigShare	10.6084/m9.figshare.979133	http://dx.doi.org/10.6084/m9.figshare.979133
OR1388	Luciferase assay	Dual-Glo Luciferase Assay System	Promega Corporation, Madison WI, USA	Polarstar Optima plate reader	BMG Labtech GMBH, Ortenberg, Germany	Microsoft Excel, GraphPad Prism 4, and MATLAB	Secondary Screen	1295	0	micromolar	UNITSONT	UO:0000064	3	OR1388_Odor1295_0	SecondaryScreen.tsv	FigShare	10.6084/m9.figshare.979133	http://dx.doi.org/10.6084/m9.figshare.979133
OR1362	Luciferase assay	Dual-Glo Luciferase Assay System	Promega Corporation, Madison WI, USA	Polarstar Optima plate reader	BMG Labtech GMBH, Ortenberg, Germany	Microsoft Excel, GraphPad Prism 4, and MATLAB	Secondary Screen	1295	0	micromolar	UNITSONT	UO:0000064	3	OR1362_Odor1295_0	SecondaryScreen.tsv	FigShare	10.6084/m9.figshare.979133	http://dx.doi.org/10.6084/m9.figshare.979133
OR1438	Luciferase assay	Dual-Glo Luciferase Assay System	Promega Corporation, Madison WI, USA	Polarstar Optima plate reader	BMG Labtech GMBH, Ortenberg, Germany	Microsoft Excel, GraphPad Prism 4, and MATLAB	Secondary Screen	1295	0	micromolar	UNITSONT	UO:0000064	6	OR1438_Odor1295_0	SecondaryScreen.tsv	FigShare	10.6084/m9.figshare.979133	http://dx.doi.org/10.6084/m9.figshare.979133
OR1309	Luciferase assay	Dual-Glo Luciferase Assay System	Promega Corporation, Madison WI, USA	Polarstar Optima plate reader	BMG Labtech GMBH, Ortenberg, Germany	Microsoft Excel, GraphPad Prism 4, and MATLAB	Secondary Screen	1295	0	micromolar	UNITSONT	UO:0000064	3	OR1309_Odor1295_0	SecondaryScreen.tsv	FigShare	10.6084/m9.figshare.979133	http://dx.doi.org/10.6084/m9.figshare.979133
OR1299	Luciferase assay	Dual-Glo Luciferase Assay System	Promega Corporation, Madison WI, USA	Polarstar Optima plate reader	BMG Labtech GMBH, Ortenberg, Germany	Microsoft Excel, GraphPad Prism 4, and MATLAB	Secondary Screen	1295	0	micromolar	UNITSONT	UO:0000064	3	OR1299_Odor1295_0	SecondaryScreen.tsv	FigShare	10.6084/m9.figshare.979133	http://dx.doi.org/10.6084/m9.figshare.979133
OR1282	Luciferase assay	Dual-Glo Luciferase Assay System	Promega Corporation, Madison WI, USA	Polarstar Optima plate reader	BMG Labtech GMBH, Ortenberg, Germany	Microsoft Excel, GraphPad Prism 4, and MATLAB	Secondary Screen	1295	0	micromolar	UNITSONT	UO:0000064	3	OR1282_Odor1295_0	SecondaryScreen.tsv	FigShare	10.6084/m9.figshare.979133	http://dx.doi.org/10.6084/m9.figshare.979133
OR1246	Luciferase assay	Dual-Glo Luciferase Assay System	Promega Corporation, Madison WI, USA	Polarstar Optima plate reader	BMG Labtech GMBH, Ortenberg, Germany	Microsoft Excel, GraphPad Prism 4, and MATLAB	Secondary Screen	1295	0	micromolar	UNITSONT	UO:0000064	3	OR1246_Odor1295_0	SecondaryScreen.tsv	FigShare	10.6084/m9.figshare.979133	http://dx.doi.org/10.6084/m9.figshare.979133
OR1251	Luciferase assay	Dual-Glo Luciferase Assay System	Promega Corporation, Madison WI, USA	Polarstar Optima plate reader	BMG Labtech GMBH, Ortenberg, Germany	Microsoft Excel, GraphPad Prism 4, and MATLAB	Secondary Screen	1295	0	micromolar	UNITSONT	UO:0000064	3	OR1251_Odor1295_0	SecondaryScreen.tsv	FigShare	10.6084/m9.figshare.979133	http://dx.doi.org/10.6084/m9.figshare.979133
OR1307	Luciferase assay	Dual-Glo Luciferase Assay System	Promega Corporation, Madison WI, USA	Polarstar Optima plate reader	BMG Labtech GMBH, Ortenberg, Germany	Microsoft Excel, GraphPad Prism 4, and MATLAB	Secondary Screen	1295	0	micromolar	UNITSONT	UO:0000064	3	OR1307_Odor1295_0	SecondaryScreen.tsv	FigShare	10.6084/m9.figshare.979133	http://dx.doi.org/10.6084/m9.figshare.979133
OR1249	Luciferase assay	Dual-Glo Luciferase Assay System	Promega Corporation, Madison WI, USA	Polarstar Optima plate reader	BMG Labtech GMBH, Ortenberg, Germany	Microsoft Excel, GraphPad Prism 4, and MATLAB	Secondary Screen	1295	0	micromolar	UNITSONT	UO:0000064	3	OR1249_Odor1295_0	SecondaryScreen.tsv	FigShare	10.6084/m9.figshare.979133	http://dx.doi.org/10.6084/m9.figshare.979133
OR1242	Luciferase assay	Dual-Glo Luciferase Assay System	Promega Corporation, Madison WI, USA	Polarstar Optima plate reader	BMG Labtech GMBH, Ortenberg, Germany	Microsoft Excel, GraphPad Prism 4, and MATLAB	Secondary Screen	1295	0	micromolar	UNITSONT	UO:0000064	3	OR1242_Odor1295_0	SecondaryScreen.tsv	FigShare	10.6084/m9.figshare.979133	http://dx.doi.org/10.6084/m9.figshare.979133
OR1448	Luciferase assay	Dual-Glo Luciferase Assay System	Promega Corporation, Madison WI, USA	Polarstar Optima plate reader	BMG Labtech GMBH, Ortenberg, Germany	Microsoft Excel, GraphPad Prism 4, and MATLAB	Secondary Screen	1299	0	micromolar	UNITSONT	UO:0000064	6	OR1448_Odor1299_0	SecondaryScreen.tsv	FigShare	10.6084/m9.figshare.979133	http://dx.doi.org/10.6084/m9.figshare.979133
OR1440	Luciferase assay	Dual-Glo Luciferase Assay System	Promega Corporation, Madison WI, USA	Polarstar Optima plate reader	BMG Labtech GMBH, Ortenberg, Germany	Microsoft Excel, GraphPad Prism 4, and MATLAB	Secondary Screen	1299	0	micromolar	UNITSONT	UO:0000064	3	OR1440_Odor1299_0	SecondaryScreen.tsv	FigShare	10.6084/m9.figshare.979133	http://dx.doi.org/10.6084/m9.figshare.979133
OR1442	Luciferase assay	Dual-Glo Luciferase Assay System	Promega Corporation, Madison WI, USA	Polarstar Optima plate reader	BMG Labtech GMBH, Ortenberg, Germany	Microsoft Excel, GraphPad Prism 4, and MATLAB	Secondary Screen	1299	0	micromolar	UNITSONT	UO:0000064	6	OR1442_Odor1299_0	SecondaryScreen.tsv	FigShare	10.6084/m9.figshare.979133	http://dx.doi.org/10.6084/m9.figshare.979133
OR1404	Luciferase assay	Dual-Glo Luciferase Assay System	Promega Corporation, Madison WI, USA	Polarstar Optima plate reader	BMG Labtech GMBH, Ortenberg, Germany	Microsoft Excel, GraphPad Prism 4, and MATLAB	Secondary Screen	1299	0	micromolar	UNITSONT	UO:0000064	6	OR1404_Odor1299_0	SecondaryScreen.tsv	FigShare	10.6084/m9.figshare.979133	http://dx.doi.org/10.6084/m9.figshare.979133
OR1447	Luciferase assay	Dual-Glo Luciferase Assay System	Promega Corporation, Madison WI, USA	Polarstar Optima plate reader	BMG Labtech GMBH, Ortenberg, Germany	Microsoft Excel, GraphPad Prism 4, and MATLAB	Secondary Screen	1299	0	micromolar	UNITSONT	UO:0000064	3	OR1447_Odor1299_0	SecondaryScreen.tsv	FigShare	10.6084/m9.figshare.979133	http://dx.doi.org/10.6084/m9.figshare.979133
OR1433	Luciferase assay	Dual-Glo Luciferase Assay System	Promega Corporation, Madison WI, USA	Polarstar Optima plate reader	BMG Labtech GMBH, Ortenberg, Germany	Microsoft Excel, GraphPad Prism 4, and MATLAB	Secondary Screen	1299	0	micromolar	UNITSONT	UO:0000064	3	OR1433_Odor1299_0	SecondaryScreen.tsv	FigShare	10.6084/m9.figshare.979133	http://dx.doi.org/10.6084/m9.figshare.979133
OR1418	Luciferase assay	Dual-Glo Luciferase Assay System	Promega Corporation, Madison WI, USA	Polarstar Optima plate reader	BMG Labtech GMBH, Ortenberg, Germany	Microsoft Excel, GraphPad Prism 4, and MATLAB	Secondary Screen	1299	0	micromolar	UNITSONT	UO:0000064	6	OR1418_Odor1299_0	SecondaryScreen.tsv	FigShare	10.6084/m9.figshare.979133	http://dx.doi.org/10.6084/m9.figshare.979133
OR1407	Luciferase assay	Dual-Glo Luciferase Assay System	Promega Corporation, Madison WI, USA	Polarstar Optima plate reader	BMG Labtech GMBH, Ortenberg, Germany	Microsoft Excel, GraphPad Prism 4, and MATLAB	Secondary Screen	1299	0	micromolar	UNITSONT	UO:0000064	6	OR1407_Odor1299_0	SecondaryScreen.tsv	FigShare	10.6084/m9.figshare.979133	http://dx.doi.org/10.6084/m9.figshare.979133
OR1391	Luciferase assay	Dual-Glo Luciferase Assay System	Promega Corporation, Madison WI, USA	Polarstar Optima plate reader	BMG Labtech GMBH, Ortenberg, Germany	Microsoft Excel, GraphPad Prism 4, and MATLAB	Secondary Screen	1300	0	micromolar	UNITSONT	UO:0000064	3	OR1391_Odor1300_0	SecondaryScreen.tsv	FigShare	10.6084/m9.figshare.979133	http://dx.doi.org/10.6084/m9.figshare.979133
OR1364	Luciferase assay	Dual-Glo Luciferase Assay System	Promega Corporation, Madison WI, USA	Polarstar Optima plate reader	BMG Labtech GMBH, Ortenberg, Germany	Microsoft Excel, GraphPad Prism 4, and MATLAB	Secondary Screen	1300	0	micromolar	UNITSONT	UO:0000064	3	OR1364_Odor1300_0	SecondaryScreen.tsv	FigShare	10.6084/m9.figshare.979133	http://dx.doi.org/10.6084/m9.figshare.979133
OR1395	Luciferase assay	Dual-Glo Luciferase Assay System	Promega Corporation, Madison WI, USA	Polarstar Optima plate reader	BMG Labtech GMBH, Ortenberg, Germany	Microsoft Excel, GraphPad Prism 4, and MATLAB	Secondary Screen	1300	0	micromolar	UNITSONT	UO:0000064	3	OR1395_Odor1300_0	SecondaryScreen.tsv	FigShare	10.6084/m9.figshare.979133	http://dx.doi.org/10.6084/m9.figshare.979133
OR1388	Luciferase assay	Dual-Glo Luciferase Assay System	Promega Corporation, Madison WI, USA	Polarstar Optima plate reader	BMG Labtech GMBH, Ortenberg, Germany	Microsoft Excel, GraphPad Prism 4, and MATLAB	Secondary Screen	1300	0	micromolar	UNITSONT	UO:0000064	3	OR1388_Odor1300_0	SecondaryScreen.tsv	FigShare	10.6084/m9.figshare.979133	http://dx.doi.org/10.6084/m9.figshare.979133
OR1446	Luciferase assay	Dual-Glo Luciferase Assay System	Promega Corporation, Madison WI, USA	Polarstar Optima plate reader	BMG Labtech GMBH, Ortenberg, Germany	Microsoft Excel, GraphPad Prism 4, and MATLAB	Secondary Screen	1300	0	micromolar	UNITSONT	UO:0000064	3	OR1446_Odor1300_0	SecondaryScreen.tsv	FigShare	10.6084/m9.figshare.979133	http://dx.doi.org/10.6084/m9.figshare.979133
OR1362	Luciferase assay	Dual-Glo Luciferase Assay System	Promega Corporation, Madison WI, USA	Polarstar Optima plate reader	BMG Labtech GMBH, Ortenberg, Germany	Microsoft Excel, GraphPad Prism 4, and MATLAB	Secondary Screen	1300	0	micromolar	UNITSONT	UO:0000064	3	OR1362_Odor1300_0	SecondaryScreen.tsv	FigShare	10.6084/m9.figshare.979133	http://dx.doi.org/10.6084/m9.figshare.979133
OR1373	Luciferase assay	Dual-Glo Luciferase Assay System	Promega Corporation, Madison WI, USA	Polarstar Optima plate reader	BMG Labtech GMBH, Ortenberg, Germany	Microsoft Excel, GraphPad Prism 4, and MATLAB	Secondary Screen	1300	0	micromolar	UNITSONT	UO:0000064	3	OR1373_Odor1300_0	SecondaryScreen.tsv	FigShare	10.6084/m9.figshare.979133	http://dx.doi.org/10.6084/m9.figshare.979133
OR1432	Luciferase assay	Dual-Glo Luciferase Assay System	Promega Corporation, Madison WI, USA	Polarstar Optima plate reader	BMG Labtech GMBH, Ortenberg, Germany	Microsoft Excel, GraphPad Prism 4, and MATLAB	Secondary Screen	1300	0	micromolar	UNITSONT	UO:0000064	3	OR1432_Odor1300_0	SecondaryScreen.tsv	FigShare	10.6084/m9.figshare.979133	http://dx.doi.org/10.6084/m9.figshare.979133
OR1422	Luciferase assay	Dual-Glo Luciferase Assay System	Promega Corporation, Madison WI, USA	Polarstar Optima plate reader	BMG Labtech GMBH, Ortenberg, Germany	Microsoft Excel, GraphPad Prism 4, and MATLAB	Secondary Screen	1294	0	micromolar	UNITSONT	UO:0000064	3	OR1422_Odor1294_0	SecondaryScreen.tsv	FigShare	10.6084/m9.figshare.979133	http://dx.doi.org/10.6084/m9.figshare.979133
OR1443	Luciferase assay	Dual-Glo Luciferase Assay System	Promega Corporation, Madison WI, USA	Polarstar Optima plate reader	BMG Labtech GMBH, Ortenberg, Germany	Microsoft Excel, GraphPad Prism 4, and MATLAB	Secondary Screen	1294	0	micromolar	UNITSONT	UO:0000064	6	OR1443_Odor1294_0	SecondaryScreen.tsv	FigShare	10.6084/m9.figshare.979133	http://dx.doi.org/10.6084/m9.figshare.979133
OR1391	Luciferase assay	Dual-Glo Luciferase Assay System	Promega Corporation, Madison WI, USA	Polarstar Optima plate reader	BMG Labtech GMBH, Ortenberg, Germany	Microsoft Excel, GraphPad Prism 4, and MATLAB	Secondary Screen	1295	0	micromolar	UNITSONT	UO:0000064	3	OR1391_Odor1295_0	SecondaryScreen.tsv	FigShare	10.6084/m9.figshare.979133	http://dx.doi.org/10.6084/m9.figshare.979133
OR1448	Luciferase assay	Dual-Glo Luciferase Assay System	Promega Corporation, Madison WI, USA	Polarstar Optima plate reader	BMG Labtech GMBH, Ortenberg, Germany	Microsoft Excel, GraphPad Prism 4, and MATLAB	Secondary Screen	1298	0	micromolar	UNITSONT	UO:0000064	6	OR1448_Odor1298_0	SecondaryScreen.tsv	FigShare	10.6084/m9.figshare.979133	http://dx.doi.org/10.6084/m9.figshare.979133
OR1363	Luciferase assay	Dual-Glo Luciferase Assay System	Promega Corporation, Madison WI, USA	Polarstar Optima plate reader	BMG Labtech GMBH, Ortenberg, Germany	Microsoft Excel, GraphPad Prism 4, and MATLAB	Secondary Screen	1298	0	micromolar	UNITSONT	UO:0000064	6	OR1363_Odor1298_0	SecondaryScreen.tsv	FigShare	10.6084/m9.figshare.979133	http://dx.doi.org/10.6084/m9.figshare.979133
OR1404	Luciferase assay	Dual-Glo Luciferase Assay System	Promega Corporation, Madison WI, USA	Polarstar Optima plate reader	BMG Labtech GMBH, Ortenberg, Germany	Microsoft Excel, GraphPad Prism 4, and MATLAB	Secondary Screen	1302	0	micromolar	UNITSONT	UO:0000064	3	OR1404_Odor1302_0	SecondaryScreen.tsv	FigShare	10.6084/m9.figshare.979133	http://dx.doi.org/10.6084/m9.figshare.979133
OR1281	Luciferase assay	Dual-Glo Luciferase Assay System	Promega Corporation, Madison WI, USA	Polarstar Optima plate reader	BMG Labtech GMBH, Ortenberg, Germany	Microsoft Excel, GraphPad Prism 4, and MATLAB	Secondary Screen	1297	0	micromolar	UNITSONT	UO:0000064	3	OR1281_Odor1297_0	SecondaryScreen.tsv	FigShare	10.6084/m9.figshare.979133	http://dx.doi.org/10.6084/m9.figshare.979133
OR1532	Luciferase assay	Dual-Glo Luciferase Assay System	Promega Corporation, Madison WI, USA	Polarstar Optima plate reader	BMG Labtech GMBH, Ortenberg, Germany	Microsoft Excel, GraphPad Prism 4, and MATLAB	Secondary Screen	1295	0	micromolar	UNITSONT	UO:0000064	3	OR1532_Odor1295_0	SecondaryScreen.tsv	FigShare	10.6084/m9.figshare.979133	http://dx.doi.org/10.6084/m9.figshare.979133
OR1459	Luciferase assay	Dual-Glo Luciferase Assay System	Promega Corporation, Madison WI, USA	Polarstar Optima plate reader	BMG Labtech GMBH, Ortenberg, Germany	Microsoft Excel, GraphPad Prism 4, and MATLAB	Secondary Screen	1295	0	micromolar	UNITSONT	UO:0000064	3	OR1459_Odor1295_0	SecondaryScreen.tsv	FigShare	10.6084/m9.figshare.979133	http://dx.doi.org/10.6084/m9.figshare.979133
OR1515	Luciferase assay	Dual-Glo Luciferase Assay System	Promega Corporation, Madison WI, USA	Polarstar Optima plate reader	BMG Labtech GMBH, Ortenberg, Germany	Microsoft Excel, GraphPad Prism 4, and MATLAB	Secondary Screen	1295	0	micromolar	UNITSONT	UO:0000064	3	OR1515_Odor1295_0	SecondaryScreen.tsv	FigShare	10.6084/m9.figshare.979133	http://dx.doi.org/10.6084/m9.figshare.979133
OR1467	Luciferase assay	Dual-Glo Luciferase Assay System	Promega Corporation, Madison WI, USA	Polarstar Optima plate reader	BMG Labtech GMBH, Ortenberg, Germany	Microsoft Excel, GraphPad Prism 4, and MATLAB	Secondary Screen	1295	0	micromolar	UNITSONT	UO:0000064	3	OR1467_Odor1295_0	SecondaryScreen.tsv	FigShare	10.6084/m9.figshare.979133	http://dx.doi.org/10.6084/m9.figshare.979133
OR1474	Luciferase assay	Dual-Glo Luciferase Assay System	Promega Corporation, Madison WI, USA	Polarstar Optima plate reader	BMG Labtech GMBH, Ortenberg, Germany	Microsoft Excel, GraphPad Prism 4, and MATLAB	Secondary Screen	1295	0	micromolar	UNITSONT	UO:0000064	3	OR1474_Odor1295_0	SecondaryScreen.tsv	FigShare	10.6084/m9.figshare.979133	http://dx.doi.org/10.6084/m9.figshare.979133
OR1465	Luciferase assay	Dual-Glo Luciferase Assay System	Promega Corporation, Madison WI, USA	Polarstar Optima plate reader	BMG Labtech GMBH, Ortenberg, Germany	Microsoft Excel, GraphPad Prism 4, and MATLAB	Secondary Screen	1295	0	micromolar	UNITSONT	UO:0000064	3	OR1465_Odor1295_0	SecondaryScreen.tsv	FigShare	10.6084/m9.figshare.979133	http://dx.doi.org/10.6084/m9.figshare.979133
OR1500	Luciferase assay	Dual-Glo Luciferase Assay System	Promega Corporation, Madison WI, USA	Polarstar Optima plate reader	BMG Labtech GMBH, Ortenberg, Germany	Microsoft Excel, GraphPad Prism 4, and MATLAB	Secondary Screen	1295	0	micromolar	UNITSONT	UO:0000064	3	OR1500_Odor1295_0	SecondaryScreen.tsv	FigShare	10.6084/m9.figshare.979133	http://dx.doi.org/10.6084/m9.figshare.979133
OR1475	Luciferase assay	Dual-Glo Luciferase Assay System	Promega Corporation, Madison WI, USA	Polarstar Optima plate reader	BMG Labtech GMBH, Ortenberg, Germany	Microsoft Excel, GraphPad Prism 4, and MATLAB	Secondary Screen	1295	0	micromolar	UNITSONT	UO:0000064	3	OR1475_Odor1295_0	SecondaryScreen.tsv	FigShare	10.6084/m9.figshare.979133	http://dx.doi.org/10.6084/m9.figshare.979133
OR1536	Luciferase assay	Dual-Glo Luciferase Assay System	Promega Corporation, Madison WI, USA	Polarstar Optima plate reader	BMG Labtech GMBH, Ortenberg, Germany	Microsoft Excel, GraphPad Prism 4, and MATLAB	Secondary Screen	1299	0	micromolar	UNITSONT	UO:0000064	3	OR1536_Odor1299_0	SecondaryScreen.tsv	FigShare	10.6084/m9.figshare.979133	http://dx.doi.org/10.6084/m9.figshare.979133
OR1530	Luciferase assay	Dual-Glo Luciferase Assay System	Promega Corporation, Madison WI, USA	Polarstar Optima plate reader	BMG Labtech GMBH, Ortenberg, Germany	Microsoft Excel, GraphPad Prism 4, and MATLAB	Secondary Screen	1299	0	micromolar	UNITSONT	UO:0000064	3	OR1530_Odor1299_0	SecondaryScreen.tsv	FigShare	10.6084/m9.figshare.979133	http://dx.doi.org/10.6084/m9.figshare.979133
OR1529	Luciferase assay	Dual-Glo Luciferase Assay System	Promega Corporation, Madison WI, USA	Polarstar Optima plate reader	BMG Labtech GMBH, Ortenberg, Germany	Microsoft Excel, GraphPad Prism 4, and MATLAB	Secondary Screen	1299	0	micromolar	UNITSONT	UO:0000064	3	OR1529_Odor1299_0	SecondaryScreen.tsv	FigShare	10.6084/m9.figshare.979133	http://dx.doi.org/10.6084/m9.figshare.979133
OR1515	Luciferase assay	Dual-Glo Luciferase Assay System	Promega Corporation, Madison WI, USA	Polarstar Optima plate reader	BMG Labtech GMBH, Ortenberg, Germany	Microsoft Excel, GraphPad Prism 4, and MATLAB	Secondary Screen	1299	0	micromolar	UNITSONT	UO:0000064	3	OR1515_Odor1299_0	SecondaryScreen.tsv	FigShare	10.6084/m9.figshare.979133	http://dx.doi.org/10.6084/m9.figshare.979133
OR1531	Luciferase assay	Dual-Glo Luciferase Assay System	Promega Corporation, Madison WI, USA	Polarstar Optima plate reader	BMG Labtech GMBH, Ortenberg, Germany	Microsoft Excel, GraphPad Prism 4, and MATLAB	Secondary Screen	1299	0	micromolar	UNITSONT	UO:0000064	3	OR1531_Odor1299_0	SecondaryScreen.tsv	FigShare	10.6084/m9.figshare.979133	http://dx.doi.org/10.6084/m9.figshare.979133
OR1516	Luciferase assay	Dual-Glo Luciferase Assay System	Promega Corporation, Madison WI, USA	Polarstar Optima plate reader	BMG Labtech GMBH, Ortenberg, Germany	Microsoft Excel, GraphPad Prism 4, and MATLAB	Secondary Screen	1299	0	micromolar	UNITSONT	UO:0000064	3	OR1516_Odor1299_0	SecondaryScreen.tsv	FigShare	10.6084/m9.figshare.979133	http://dx.doi.org/10.6084/m9.figshare.979133
OR1476	Luciferase assay	Dual-Glo Luciferase Assay System	Promega Corporation, Madison WI, USA	Polarstar Optima plate reader	BMG Labtech GMBH, Ortenberg, Germany	Microsoft Excel, GraphPad Prism 4, and MATLAB	Secondary Screen	1299	0	micromolar	UNITSONT	UO:0000064	3	OR1476_Odor1299_0	SecondaryScreen.tsv	FigShare	10.6084/m9.figshare.979133	http://dx.doi.org/10.6084/m9.figshare.979133
OR1463	Luciferase assay	Dual-Glo Luciferase Assay System	Promega Corporation, Madison WI, USA	Polarstar Optima plate reader	BMG Labtech GMBH, Ortenberg, Germany	Microsoft Excel, GraphPad Prism 4, and MATLAB	Secondary Screen	1299	0	micromolar	UNITSONT	UO:0000064	3	OR1463_Odor1299_0	SecondaryScreen.tsv	FigShare	10.6084/m9.figshare.979133	http://dx.doi.org/10.6084/m9.figshare.979133
OR1536	Luciferase assay	Dual-Glo Luciferase Assay System	Promega Corporation, Madison WI, USA	Polarstar Optima plate reader	BMG Labtech GMBH, Ortenberg, Germany	Microsoft Excel, GraphPad Prism 4, and MATLAB	Secondary Screen	1294	0	micromolar	UNITSONT	UO:0000064	3	OR1536_Odor1294_0	SecondaryScreen.tsv	FigShare	10.6084/m9.figshare.979133	http://dx.doi.org/10.6084/m9.figshare.979133
OR1515	Luciferase assay	Dual-Glo Luciferase Assay System	Promega Corporation, Madison WI, USA	Polarstar Optima plate reader	BMG Labtech GMBH, Ortenberg, Germany	Microsoft Excel, GraphPad Prism 4, and MATLAB	Secondary Screen	1294	0	micromolar	UNITSONT	UO:0000064	3	OR1515_Odor1294_0	SecondaryScreen.tsv	FigShare	10.6084/m9.figshare.979133	http://dx.doi.org/10.6084/m9.figshare.979133
OR1526	Luciferase assay	Dual-Glo Luciferase Assay System	Promega Corporation, Madison WI, USA	Polarstar Optima plate reader	BMG Labtech GMBH, Ortenberg, Germany	Microsoft Excel, GraphPad Prism 4, and MATLAB	Secondary Screen	1294	0	micromolar	UNITSONT	UO:0000064	3	OR1526_Odor1294_0	SecondaryScreen.tsv	FigShare	10.6084/m9.figshare.979133	http://dx.doi.org/10.6084/m9.figshare.979133
OR1475	Luciferase assay	Dual-Glo Luciferase Assay System	Promega Corporation, Madison WI, USA	Polarstar Optima plate reader	BMG Labtech GMBH, Ortenberg, Germany	Microsoft Excel, GraphPad Prism 4, and MATLAB	Secondary Screen	1294	0	micromolar	UNITSONT	UO:0000064	3	OR1475_Odor1294_0	SecondaryScreen.tsv	FigShare	10.6084/m9.figshare.979133	http://dx.doi.org/10.6084/m9.figshare.979133
OR1536	Luciferase assay	Dual-Glo Luciferase Assay System	Promega Corporation, Madison WI, USA	Polarstar Optima plate reader	BMG Labtech GMBH, Ortenberg, Germany	Microsoft Excel, GraphPad Prism 4, and MATLAB	Secondary Screen	1302	0	micromolar	UNITSONT	UO:0000064	3	OR1536_Odor1302_0	SecondaryScreen.tsv	FigShare	10.6084/m9.figshare.979133	http://dx.doi.org/10.6084/m9.figshare.979133
OR1529	Luciferase assay	Dual-Glo Luciferase Assay System	Promega Corporation, Madison WI, USA	Polarstar Optima plate reader	BMG Labtech GMBH, Ortenberg, Germany	Microsoft Excel, GraphPad Prism 4, and MATLAB	Secondary Screen	1302	0	micromolar	UNITSONT	UO:0000064	3	OR1529_Odor1302_0	SecondaryScreen.tsv	FigShare	10.6084/m9.figshare.979133	http://dx.doi.org/10.6084/m9.figshare.979133
OR1530	Luciferase assay	Dual-Glo Luciferase Assay System	Promega Corporation, Madison WI, USA	Polarstar Optima plate reader	BMG Labtech GMBH, Ortenberg, Germany	Microsoft Excel, GraphPad Prism 4, and MATLAB	Secondary Screen	1302	0	micromolar	UNITSONT	UO:0000064	3	OR1530_Odor1302_0	SecondaryScreen.tsv	FigShare	10.6084/m9.figshare.979133	http://dx.doi.org/10.6084/m9.figshare.979133
OR1531	Luciferase assay	Dual-Glo Luciferase Assay System	Promega Corporation, Madison WI, USA	Polarstar Optima plate reader	BMG Labtech GMBH, Ortenberg, Germany	Microsoft Excel, GraphPad Prism 4, and MATLAB	Secondary Screen	1302	0	micromolar	UNITSONT	UO:0000064	3	OR1531_Odor1302_0	SecondaryScreen.tsv	FigShare	10.6084/m9.figshare.979133	http://dx.doi.org/10.6084/m9.figshare.979133
OR1534	Luciferase assay	Dual-Glo Luciferase Assay System	Promega Corporation, Madison WI, USA	Polarstar Optima plate reader	BMG Labtech GMBH, Ortenberg, Germany	Microsoft Excel, GraphPad Prism 4, and MATLAB	Secondary Screen	1296	0	micromolar	UNITSONT	UO:0000064	3	OR1534_Odor1296_0	SecondaryScreen.tsv	FigShare	10.6084/m9.figshare.979133	http://dx.doi.org/10.6084/m9.figshare.979133
OR1533	Luciferase assay	Dual-Glo Luciferase Assay System	Promega Corporation, Madison WI, USA	Polarstar Optima plate reader	BMG Labtech GMBH, Ortenberg, Germany	Microsoft Excel, GraphPad Prism 4, and MATLAB	Secondary Screen	1296	0	micromolar	UNITSONT	UO:0000064	3	OR1533_Odor1296_0	SecondaryScreen.tsv	FigShare	10.6084/m9.figshare.979133	http://dx.doi.org/10.6084/m9.figshare.979133
OR1535	Luciferase assay	Dual-Glo Luciferase Assay System	Promega Corporation, Madison WI, USA	Polarstar Optima plate reader	BMG Labtech GMBH, Ortenberg, Germany	Microsoft Excel, GraphPad Prism 4, and MATLAB	Secondary Screen	1296	0	micromolar	UNITSONT	UO:0000064	3	OR1535_Odor1296_0	SecondaryScreen.tsv	FigShare	10.6084/m9.figshare.979133	http://dx.doi.org/10.6084/m9.figshare.979133
OR1532	Luciferase assay	Dual-Glo Luciferase Assay System	Promega Corporation, Madison WI, USA	Polarstar Optima plate reader	BMG Labtech GMBH, Ortenberg, Germany	Microsoft Excel, GraphPad Prism 4, and MATLAB	Secondary Screen	1296	0	micromolar	UNITSONT	UO:0000064	3	OR1532_Odor1296_0	SecondaryScreen.tsv	FigShare	10.6084/m9.figshare.979133	http://dx.doi.org/10.6084/m9.figshare.979133
OR1506	Luciferase assay	Dual-Glo Luciferase Assay System	Promega Corporation, Madison WI, USA	Polarstar Optima plate reader	BMG Labtech GMBH, Ortenberg, Germany	Microsoft Excel, GraphPad Prism 4, and MATLAB	Secondary Screen	1296	0	micromolar	UNITSONT	UO:0000064	3	OR1506_Odor1296_0	SecondaryScreen.tsv	FigShare	10.6084/m9.figshare.979133	http://dx.doi.org/10.6084/m9.figshare.979133
OR1536	Luciferase assay	Dual-Glo Luciferase Assay System	Promega Corporation, Madison WI, USA	Polarstar Optima plate reader	BMG Labtech GMBH, Ortenberg, Germany	Microsoft Excel, GraphPad Prism 4, and MATLAB	Secondary Screen	1296	0	micromolar	UNITSONT	UO:0000064	3	OR1536_Odor1296_0	SecondaryScreen.tsv	FigShare	10.6084/m9.figshare.979133	http://dx.doi.org/10.6084/m9.figshare.979133
OR1461	Luciferase assay	Dual-Glo Luciferase Assay System	Promega Corporation, Madison WI, USA	Polarstar Optima plate reader	BMG Labtech GMBH, Ortenberg, Germany	Microsoft Excel, GraphPad Prism 4, and MATLAB	Secondary Screen	1298	0	micromolar	UNITSONT	UO:0000064	3	OR1461_Odor1298_0	SecondaryScreen.tsv	FigShare	10.6084/m9.figshare.979133	http://dx.doi.org/10.6084/m9.figshare.979133
OR1515	Luciferase assay	Dual-Glo Luciferase Assay System	Promega Corporation, Madison WI, USA	Polarstar Optima plate reader	BMG Labtech GMBH, Ortenberg, Germany	Microsoft Excel, GraphPad Prism 4, and MATLAB	Secondary Screen	1298	0	micromolar	UNITSONT	UO:0000064	3	OR1515_Odor1298_0	SecondaryScreen.tsv	FigShare	10.6084/m9.figshare.979133	http://dx.doi.org/10.6084/m9.figshare.979133
OR1536	Luciferase assay	Dual-Glo Luciferase Assay System	Promega Corporation, Madison WI, USA	Polarstar Optima plate reader	BMG Labtech GMBH, Ortenberg, Germany	Microsoft Excel, GraphPad Prism 4, and MATLAB	Secondary Screen	1301	0	micromolar	UNITSONT	UO:0000064	3	OR1536_Odor1301_0	SecondaryScreen.tsv	FigShare	10.6084/m9.figshare.979133	http://dx.doi.org/10.6084/m9.figshare.979133
OR1530	Luciferase assay	Dual-Glo Luciferase Assay System	Promega Corporation, Madison WI, USA	Polarstar Optima plate reader	BMG Labtech GMBH, Ortenberg, Germany	Microsoft Excel, GraphPad Prism 4, and MATLAB	Secondary Screen	1301	0	micromolar	UNITSONT	UO:0000064	3	OR1530_Odor1301_0	SecondaryScreen.tsv	FigShare	10.6084/m9.figshare.979133	http://dx.doi.org/10.6084/m9.figshare.979133
OR1529	Luciferase assay	Dual-Glo Luciferase Assay System	Promega Corporation, Madison WI, USA	Polarstar Optima plate reader	BMG Labtech GMBH, Ortenberg, Germany	Microsoft Excel, GraphPad Prism 4, and MATLAB	Secondary Screen	1301	0	micromolar	UNITSONT	UO:0000064	3	OR1529_Odor1301_0	SecondaryScreen.tsv	FigShare	10.6084/m9.figshare.979133	http://dx.doi.org/10.6084/m9.figshare.979133
OR1531	Luciferase assay	Dual-Glo Luciferase Assay System	Promega Corporation, Madison WI, USA	Polarstar Optima plate reader	BMG Labtech GMBH, Ortenberg, Germany	Microsoft Excel, GraphPad Prism 4, and MATLAB	Secondary Screen	1301	0	micromolar	UNITSONT	UO:0000064	3	OR1531_Odor1301_0	SecondaryScreen.tsv	FigShare	10.6084/m9.figshare.979133	http://dx.doi.org/10.6084/m9.figshare.979133
OR1528	Luciferase assay	Dual-Glo Luciferase Assay System	Promega Corporation, Madison WI, USA	Polarstar Optima plate reader	BMG Labtech GMBH, Ortenberg, Germany	Microsoft Excel, GraphPad Prism 4, and MATLAB	Secondary Screen	1301	0	micromolar	UNITSONT	UO:0000064	3	OR1528_Odor1301_0	SecondaryScreen.tsv	FigShare	10.6084/m9.figshare.979133	http://dx.doi.org/10.6084/m9.figshare.979133
OR1515	Luciferase assay	Dual-Glo Luciferase Assay System	Promega Corporation, Madison WI, USA	Polarstar Optima plate reader	BMG Labtech GMBH, Ortenberg, Germany	Microsoft Excel, GraphPad Prism 4, and MATLAB	Secondary Screen	1300	0	micromolar	UNITSONT	UO:0000064	3	OR1515_Odor1300_0	SecondaryScreen.tsv	FigShare	10.6084/m9.figshare.979133	http://dx.doi.org/10.6084/m9.figshare.979133
OR1516	Luciferase assay	Dual-Glo Luciferase Assay System	Promega Corporation, Madison WI, USA	Polarstar Optima plate reader	BMG Labtech GMBH, Ortenberg, Germany	Microsoft Excel, GraphPad Prism 4, and MATLAB	Secondary Screen	1300	0	micromolar	UNITSONT	UO:0000064	3	OR1516_Odor1300_0	SecondaryScreen.tsv	FigShare	10.6084/m9.figshare.979133	http://dx.doi.org/10.6084/m9.figshare.979133
OR1536	Luciferase assay	Dual-Glo Luciferase Assay System	Promega Corporation, Madison WI, USA	Polarstar Optima plate reader	BMG Labtech GMBH, Ortenberg, Germany	Microsoft Excel, GraphPad Prism 4, and MATLAB	Secondary Screen	1300	0	micromolar	UNITSONT	UO:0000064	3	OR1536_Odor1300_0	SecondaryScreen.tsv	FigShare	10.6084/m9.figshare.979133	http://dx.doi.org/10.6084/m9.figshare.979133
OR1536	Luciferase assay	Dual-Glo Luciferase Assay System	Promega Corporation, Madison WI, USA	Polarstar Optima plate reader	BMG Labtech GMBH, Ortenberg, Germany	Microsoft Excel, GraphPad Prism 4, and MATLAB	Secondary Screen	1292	0	micromolar	UNITSONT	UO:0000064	6	OR1536_Odor1292_0	SecondaryScreen.tsv	FigShare	10.6084/m9.figshare.979133	http://dx.doi.org/10.6084/m9.figshare.979133
OR1532	Luciferase assay	Dual-Glo Luciferase Assay System	Promega Corporation, Madison WI, USA	Polarstar Optima plate reader	BMG Labtech GMBH, Ortenberg, Germany	Microsoft Excel, GraphPad Prism 4, and MATLAB	Secondary Screen	1292	0	micromolar	UNITSONT	UO:0000064	6	OR1532_Odor1292_0	SecondaryScreen.tsv	FigShare	10.6084/m9.figshare.979133	http://dx.doi.org/10.6084/m9.figshare.979133
OR1529	Luciferase assay	Dual-Glo Luciferase Assay System	Promega Corporation, Madison WI, USA	Polarstar Optima plate reader	BMG Labtech GMBH, Ortenberg, Germany	Microsoft Excel, GraphPad Prism 4, and MATLAB	Secondary Screen	1292	0	micromolar	UNITSONT	UO:0000064	6	OR1529_Odor1292_0	SecondaryScreen.tsv	FigShare	10.6084/m9.figshare.979133	http://dx.doi.org/10.6084/m9.figshare.979133
OR1530	Luciferase assay	Dual-Glo Luciferase Assay System	Promega Corporation, Madison WI, USA	Polarstar Optima plate reader	BMG Labtech GMBH, Ortenberg, Germany	Microsoft Excel, GraphPad Prism 4, and MATLAB	Secondary Screen	1292	0	micromolar	UNITSONT	UO:0000064	6	OR1530_Odor1292_0	SecondaryScreen.tsv	FigShare	10.6084/m9.figshare.979133	http://dx.doi.org/10.6084/m9.figshare.979133
OR1529	Luciferase assay	Dual-Glo Luciferase Assay System	Promega Corporation, Madison WI, USA	Polarstar Optima plate reader	BMG Labtech GMBH, Ortenberg, Germany	Microsoft Excel, GraphPad Prism 4, and MATLAB	Secondary Screen	1293	0	micromolar	UNITSONT	UO:0000064	6	OR1529_Odor1293_0	SecondaryScreen.tsv	FigShare	10.6084/m9.figshare.979133	http://dx.doi.org/10.6084/m9.figshare.979133
OR1530	Luciferase assay	Dual-Glo Luciferase Assay System	Promega Corporation, Madison WI, USA	Polarstar Optima plate reader	BMG Labtech GMBH, Ortenberg, Germany	Microsoft Excel, GraphPad Prism 4, and MATLAB	Secondary Screen	1293	0	micromolar	UNITSONT	UO:0000064	6	OR1530_Odor1293_0	SecondaryScreen.tsv	FigShare	10.6084/m9.figshare.979133	http://dx.doi.org/10.6084/m9.figshare.979133
OR1516	Luciferase assay	Dual-Glo Luciferase Assay System	Promega Corporation, Madison WI, USA	Polarstar Optima plate reader	BMG Labtech GMBH, Ortenberg, Germany	Microsoft Excel, GraphPad Prism 4, and MATLAB	Secondary Screen	1293	0	micromolar	UNITSONT	UO:0000064	6	OR1516_Odor1293_0	SecondaryScreen.tsv	FigShare	10.6084/m9.figshare.979133	http://dx.doi.org/10.6084/m9.figshare.979133
OR1117	Luciferase assay	Dual-Glo Luciferase Assay System	Promega Corporation, Madison WI, USA	Polarstar Optima plate reader	BMG Labtech GMBH, Ortenberg, Germany	Microsoft Excel, GraphPad Prism 4, and MATLAB	Secondary Screen	1308	0	micromolar	UNITSONT	UO:0000064	3	OR1117_Odor1308_0	SecondaryScreen.tsv	FigShare	10.6084/m9.figshare.979133	http://dx.doi.org/10.6084/m9.figshare.979133
OR1045	Luciferase assay	Dual-Glo Luciferase Assay System	Promega Corporation, Madison WI, USA	Polarstar Optima plate reader	BMG Labtech GMBH, Ortenberg, Germany	Microsoft Excel, GraphPad Prism 4, and MATLAB	Secondary Screen	1308	0	micromolar	UNITSONT	UO:0000064	3	OR1045_Odor1308_0	SecondaryScreen.tsv	FigShare	10.6084/m9.figshare.979133	http://dx.doi.org/10.6084/m9.figshare.979133
OR1039	Luciferase assay	Dual-Glo Luciferase Assay System	Promega Corporation, Madison WI, USA	Polarstar Optima plate reader	BMG Labtech GMBH, Ortenberg, Germany	Microsoft Excel, GraphPad Prism 4, and MATLAB	Secondary Screen	1308	0	micromolar	UNITSONT	UO:0000064	3	OR1039_Odor1308_0	SecondaryScreen.tsv	FigShare	10.6084/m9.figshare.979133	http://dx.doi.org/10.6084/m9.figshare.979133
OR1062	Luciferase assay	Dual-Glo Luciferase Assay System	Promega Corporation, Madison WI, USA	Polarstar Optima plate reader	BMG Labtech GMBH, Ortenberg, Germany	Microsoft Excel, GraphPad Prism 4, and MATLAB	Secondary Screen	1308	0	micromolar	UNITSONT	UO:0000064	3	OR1062_Odor1308_0	SecondaryScreen.tsv	FigShare	10.6084/m9.figshare.979133	http://dx.doi.org/10.6084/m9.figshare.979133
OR1029	Luciferase assay	Dual-Glo Luciferase Assay System	Promega Corporation, Madison WI, USA	Polarstar Optima plate reader	BMG Labtech GMBH, Ortenberg, Germany	Microsoft Excel, GraphPad Prism 4, and MATLAB	Secondary Screen	1308	0	micromolar	UNITSONT	UO:0000064	3	OR1029_Odor1308_0	SecondaryScreen.tsv	FigShare	10.6084/m9.figshare.979133	http://dx.doi.org/10.6084/m9.figshare.979133
OR1028	Luciferase assay	Dual-Glo Luciferase Assay System	Promega Corporation, Madison WI, USA	Polarstar Optima plate reader	BMG Labtech GMBH, Ortenberg, Germany	Microsoft Excel, GraphPad Prism 4, and MATLAB	Secondary Screen	1308	0	micromolar	UNITSONT	UO:0000064	3	OR1028_Odor1308_0	SecondaryScreen.tsv	FigShare	10.6084/m9.figshare.979133	http://dx.doi.org/10.6084/m9.figshare.979133
OR1079	Luciferase assay	Dual-Glo Luciferase Assay System	Promega Corporation, Madison WI, USA	Polarstar Optima plate reader	BMG Labtech GMBH, Ortenberg, Germany	Microsoft Excel, GraphPad Prism 4, and MATLAB	Secondary Screen	1308	0	micromolar	UNITSONT	UO:0000064	3	OR1079_Odor1308_0	SecondaryScreen.tsv	FigShare	10.6084/m9.figshare.979133	http://dx.doi.org/10.6084/m9.figshare.979133
OR1061	Luciferase assay	Dual-Glo Luciferase Assay System	Promega Corporation, Madison WI, USA	Polarstar Optima plate reader	BMG Labtech GMBH, Ortenberg, Germany	Microsoft Excel, GraphPad Prism 4, and MATLAB	Secondary Screen	1308	0	micromolar	UNITSONT	UO:0000064	3	OR1061_Odor1308_0	SecondaryScreen.tsv	FigShare	10.6084/m9.figshare.979133	http://dx.doi.org/10.6084/m9.figshare.979133
OR1073	Luciferase assay	Dual-Glo Luciferase Assay System	Promega Corporation, Madison WI, USA	Polarstar Optima plate reader	BMG Labtech GMBH, Ortenberg, Germany	Microsoft Excel, GraphPad Prism 4, and MATLAB	Secondary Screen	1311	0	micromolar	UNITSONT	UO:0000064	3	OR1073_Odor1311_0	SecondaryScreen.tsv	FigShare	10.6084/m9.figshare.979133	http://dx.doi.org/10.6084/m9.figshare.979133
OR1115	Luciferase assay	Dual-Glo Luciferase Assay System	Promega Corporation, Madison WI, USA	Polarstar Optima plate reader	BMG Labtech GMBH, Ortenberg, Germany	Microsoft Excel, GraphPad Prism 4, and MATLAB	Secondary Screen	1311	0	micromolar	UNITSONT	UO:0000064	3	OR1115_Odor1311_0	SecondaryScreen.tsv	FigShare	10.6084/m9.figshare.979133	http://dx.doi.org/10.6084/m9.figshare.979133
OR1031	Luciferase assay	Dual-Glo Luciferase Assay System	Promega Corporation, Madison WI, USA	Polarstar Optima plate reader	BMG Labtech GMBH, Ortenberg, Germany	Microsoft Excel, GraphPad Prism 4, and MATLAB	Secondary Screen	1311	0	micromolar	UNITSONT	UO:0000064	3	OR1031_Odor1311_0	SecondaryScreen.tsv	FigShare	10.6084/m9.figshare.979133	http://dx.doi.org/10.6084/m9.figshare.979133
OR1072	Luciferase assay	Dual-Glo Luciferase Assay System	Promega Corporation, Madison WI, USA	Polarstar Optima plate reader	BMG Labtech GMBH, Ortenberg, Germany	Microsoft Excel, GraphPad Prism 4, and MATLAB	Secondary Screen	1311	0	micromolar	UNITSONT	UO:0000064	3	OR1072_Odor1311_0	SecondaryScreen.tsv	FigShare	10.6084/m9.figshare.979133	http://dx.doi.org/10.6084/m9.figshare.979133
OR1107	Luciferase assay	Dual-Glo Luciferase Assay System	Promega Corporation, Madison WI, USA	Polarstar Optima plate reader	BMG Labtech GMBH, Ortenberg, Germany	Microsoft Excel, GraphPad Prism 4, and MATLAB	Secondary Screen	1311	0	micromolar	UNITSONT	UO:0000064	3	OR1107_Odor1311_0	SecondaryScreen.tsv	FigShare	10.6084/m9.figshare.979133	http://dx.doi.org/10.6084/m9.figshare.979133
OR1052	Luciferase assay	Dual-Glo Luciferase Assay System	Promega Corporation, Madison WI, USA	Polarstar Optima plate reader	BMG Labtech GMBH, Ortenberg, Germany	Microsoft Excel, GraphPad Prism 4, and MATLAB	Secondary Screen	1311	0	micromolar	UNITSONT	UO:0000064	3	OR1052_Odor1311_0	SecondaryScreen.tsv	FigShare	10.6084/m9.figshare.979133	http://dx.doi.org/10.6084/m9.figshare.979133
OR1047	Luciferase assay	Dual-Glo Luciferase Assay System	Promega Corporation, Madison WI, USA	Polarstar Optima plate reader	BMG Labtech GMBH, Ortenberg, Germany	Microsoft Excel, GraphPad Prism 4, and MATLAB	Secondary Screen	1311	0	micromolar	UNITSONT	UO:0000064	3	OR1047_Odor1311_0	SecondaryScreen.tsv	FigShare	10.6084/m9.figshare.979133	http://dx.doi.org/10.6084/m9.figshare.979133
OR1039	Luciferase assay	Dual-Glo Luciferase Assay System	Promega Corporation, Madison WI, USA	Polarstar Optima plate reader	BMG Labtech GMBH, Ortenberg, Germany	Microsoft Excel, GraphPad Prism 4, and MATLAB	Secondary Screen	1311	0	micromolar	UNITSONT	UO:0000064	3	OR1039_Odor1311_0	SecondaryScreen.tsv	FigShare	10.6084/m9.figshare.979133	http://dx.doi.org/10.6084/m9.figshare.979133
OR1029	Luciferase assay	Dual-Glo Luciferase Assay System	Promega Corporation, Madison WI, USA	Polarstar Optima plate reader	BMG Labtech GMBH, Ortenberg, Germany	Microsoft Excel, GraphPad Prism 4, and MATLAB	Secondary Screen	1309	0	micromolar	UNITSONT	UO:0000064	3	OR1029_Odor1309_0	SecondaryScreen.tsv	FigShare	10.6084/m9.figshare.979133	http://dx.doi.org/10.6084/m9.figshare.979133
OR1046	Luciferase assay	Dual-Glo Luciferase Assay System	Promega Corporation, Madison WI, USA	Polarstar Optima plate reader	BMG Labtech GMBH, Ortenberg, Germany	Microsoft Excel, GraphPad Prism 4, and MATLAB	Secondary Screen	1309	0	micromolar	UNITSONT	UO:0000064	3	OR1046_Odor1309_0	SecondaryScreen.tsv	FigShare	10.6084/m9.figshare.979133	http://dx.doi.org/10.6084/m9.figshare.979133
OR1036	Luciferase assay	Dual-Glo Luciferase Assay System	Promega Corporation, Madison WI, USA	Polarstar Optima plate reader	BMG Labtech GMBH, Ortenberg, Germany	Microsoft Excel, GraphPad Prism 4, and MATLAB	Secondary Screen	1309	0	micromolar	UNITSONT	UO:0000064	3	OR1036_Odor1309_0	SecondaryScreen.tsv	FigShare	10.6084/m9.figshare.979133	http://dx.doi.org/10.6084/m9.figshare.979133
OR1033	Luciferase assay	Dual-Glo Luciferase Assay System	Promega Corporation, Madison WI, USA	Polarstar Optima plate reader	BMG Labtech GMBH, Ortenberg, Germany	Microsoft Excel, GraphPad Prism 4, and MATLAB	Secondary Screen	1309	0	micromolar	UNITSONT	UO:0000064	3	OR1033_Odor1309_0	SecondaryScreen.tsv	FigShare	10.6084/m9.figshare.979133	http://dx.doi.org/10.6084/m9.figshare.979133
OR1041	Luciferase assay	Dual-Glo Luciferase Assay System	Promega Corporation, Madison WI, USA	Polarstar Optima plate reader	BMG Labtech GMBH, Ortenberg, Germany	Microsoft Excel, GraphPad Prism 4, and MATLAB	Secondary Screen	1309	0	micromolar	UNITSONT	UO:0000064	3	OR1041_Odor1309_0	SecondaryScreen.tsv	FigShare	10.6084/m9.figshare.979133	http://dx.doi.org/10.6084/m9.figshare.979133
OR1039	Luciferase assay	Dual-Glo Luciferase Assay System	Promega Corporation, Madison WI, USA	Polarstar Optima plate reader	BMG Labtech GMBH, Ortenberg, Germany	Microsoft Excel, GraphPad Prism 4, and MATLAB	Secondary Screen	1309	0	micromolar	UNITSONT	UO:0000064	3	OR1039_Odor1309_0	SecondaryScreen.tsv	FigShare	10.6084/m9.figshare.979133	http://dx.doi.org/10.6084/m9.figshare.979133
OR1098	Luciferase assay	Dual-Glo Luciferase Assay System	Promega Corporation, Madison WI, USA	Polarstar Optima plate reader	BMG Labtech GMBH, Ortenberg, Germany	Microsoft Excel, GraphPad Prism 4, and MATLAB	Secondary Screen	1309	0	micromolar	UNITSONT	UO:0000064	3	OR1098_Odor1309_0	SecondaryScreen.tsv	FigShare	10.6084/m9.figshare.979133	http://dx.doi.org/10.6084/m9.figshare.979133
OR1062	Luciferase assay	Dual-Glo Luciferase Assay System	Promega Corporation, Madison WI, USA	Polarstar Optima plate reader	BMG Labtech GMBH, Ortenberg, Germany	Microsoft Excel, GraphPad Prism 4, and MATLAB	Secondary Screen	1309	0	micromolar	UNITSONT	UO:0000064	3	OR1062_Odor1309_0	SecondaryScreen.tsv	FigShare	10.6084/m9.figshare.979133	http://dx.doi.org/10.6084/m9.figshare.979133
OR1046	Luciferase assay	Dual-Glo Luciferase Assay System	Promega Corporation, Madison WI, USA	Polarstar Optima plate reader	BMG Labtech GMBH, Ortenberg, Germany	Microsoft Excel, GraphPad Prism 4, and MATLAB	Secondary Screen	1310	0	micromolar	UNITSONT	UO:0000064	3	OR1046_Odor1310_0	SecondaryScreen.tsv	FigShare	10.6084/m9.figshare.979133	http://dx.doi.org/10.6084/m9.figshare.979133
OR1117	Luciferase assay	Dual-Glo Luciferase Assay System	Promega Corporation, Madison WI, USA	Polarstar Optima plate reader	BMG Labtech GMBH, Ortenberg, Germany	Microsoft Excel, GraphPad Prism 4, and MATLAB	Secondary Screen	1310	0	micromolar	UNITSONT	UO:0000064	3	OR1117_Odor1310_0	SecondaryScreen.tsv	FigShare	10.6084/m9.figshare.979133	http://dx.doi.org/10.6084/m9.figshare.979133
OR1055	Luciferase assay	Dual-Glo Luciferase Assay System	Promega Corporation, Madison WI, USA	Polarstar Optima plate reader	BMG Labtech GMBH, Ortenberg, Germany	Microsoft Excel, GraphPad Prism 4, and MATLAB	Secondary Screen	1310	0	micromolar	UNITSONT	UO:0000064	3	OR1055_Odor1310_0	SecondaryScreen.tsv	FigShare	10.6084/m9.figshare.979133	http://dx.doi.org/10.6084/m9.figshare.979133
OR1041	Luciferase assay	Dual-Glo Luciferase Assay System	Promega Corporation, Madison WI, USA	Polarstar Optima plate reader	BMG Labtech GMBH, Ortenberg, Germany	Microsoft Excel, GraphPad Prism 4, and MATLAB	Secondary Screen	1310	0	micromolar	UNITSONT	UO:0000064	3	OR1041_Odor1310_0	SecondaryScreen.tsv	FigShare	10.6084/m9.figshare.979133	http://dx.doi.org/10.6084/m9.figshare.979133
OR1064	Luciferase assay	Dual-Glo Luciferase Assay System	Promega Corporation, Madison WI, USA	Polarstar Optima plate reader	BMG Labtech GMBH, Ortenberg, Germany	Microsoft Excel, GraphPad Prism 4, and MATLAB	Secondary Screen	1310	0	micromolar	UNITSONT	UO:0000064	3	OR1064_Odor1310_0	SecondaryScreen.tsv	FigShare	10.6084/m9.figshare.979133	http://dx.doi.org/10.6084/m9.figshare.979133
OR1031	Luciferase assay	Dual-Glo Luciferase Assay System	Promega Corporation, Madison WI, USA	Polarstar Optima plate reader	BMG Labtech GMBH, Ortenberg, Germany	Microsoft Excel, GraphPad Prism 4, and MATLAB	Secondary Screen	1310	0	micromolar	UNITSONT	UO:0000064	3	OR1031_Odor1310_0	SecondaryScreen.tsv	FigShare	10.6084/m9.figshare.979133	http://dx.doi.org/10.6084/m9.figshare.979133
OR1107	Luciferase assay	Dual-Glo Luciferase Assay System	Promega Corporation, Madison WI, USA	Polarstar Optima plate reader	BMG Labtech GMBH, Ortenberg, Germany	Microsoft Excel, GraphPad Prism 4, and MATLAB	Secondary Screen	1310	0	micromolar	UNITSONT	UO:0000064	3	OR1107_Odor1310_0	SecondaryScreen.tsv	FigShare	10.6084/m9.figshare.979133	http://dx.doi.org/10.6084/m9.figshare.979133
OR1072	Luciferase assay	Dual-Glo Luciferase Assay System	Promega Corporation, Madison WI, USA	Polarstar Optima plate reader	BMG Labtech GMBH, Ortenberg, Germany	Microsoft Excel, GraphPad Prism 4, and MATLAB	Secondary Screen	1310	0	micromolar	UNITSONT	UO:0000064	3	OR1072_Odor1310_0	SecondaryScreen.tsv	FigShare	10.6084/m9.figshare.979133	http://dx.doi.org/10.6084/m9.figshare.979133
OR1116	Luciferase assay	Dual-Glo Luciferase Assay System	Promega Corporation, Madison WI, USA	Polarstar Optima plate reader	BMG Labtech GMBH, Ortenberg, Germany	Microsoft Excel, GraphPad Prism 4, and MATLAB	Secondary Screen	1310	0	micromolar	UNITSONT	UO:0000064	3	OR1116_Odor1310_0	SecondaryScreen.tsv	FigShare	10.6084/m9.figshare.979133	http://dx.doi.org/10.6084/m9.figshare.979133
OR1028	Luciferase assay	Dual-Glo Luciferase Assay System	Promega Corporation, Madison WI, USA	Polarstar Optima plate reader	BMG Labtech GMBH, Ortenberg, Germany	Microsoft Excel, GraphPad Prism 4, and MATLAB	Secondary Screen	1310	0	micromolar	UNITSONT	UO:0000064	3	OR1028_Odor1310_0	SecondaryScreen.tsv	FigShare	10.6084/m9.figshare.979133	http://dx.doi.org/10.6084/m9.figshare.979133
OR1067	Luciferase assay	Dual-Glo Luciferase Assay System	Promega Corporation, Madison WI, USA	Polarstar Optima plate reader	BMG Labtech GMBH, Ortenberg, Germany	Microsoft Excel, GraphPad Prism 4, and MATLAB	Secondary Screen	1313	0	micromolar	UNITSONT	UO:0000064	3	OR1067_Odor1313_0	SecondaryScreen.tsv	FigShare	10.6084/m9.figshare.979133	http://dx.doi.org/10.6084/m9.figshare.979133
OR1062	Luciferase assay	Dual-Glo Luciferase Assay System	Promega Corporation, Madison WI, USA	Polarstar Optima plate reader	BMG Labtech GMBH, Ortenberg, Germany	Microsoft Excel, GraphPad Prism 4, and MATLAB	Secondary Screen	1313	0	micromolar	UNITSONT	UO:0000064	3	OR1062_Odor1313_0	SecondaryScreen.tsv	FigShare	10.6084/m9.figshare.979133	http://dx.doi.org/10.6084/m9.figshare.979133
OR1073	Luciferase assay	Dual-Glo Luciferase Assay System	Promega Corporation, Madison WI, USA	Polarstar Optima plate reader	BMG Labtech GMBH, Ortenberg, Germany	Microsoft Excel, GraphPad Prism 4, and MATLAB	Secondary Screen	1307	0	micromolar	UNITSONT	UO:0000064	3	OR1073_Odor1307_0	SecondaryScreen.tsv	FigShare	10.6084/m9.figshare.979133	http://dx.doi.org/10.6084/m9.figshare.979133
OR1029	Luciferase assay	Dual-Glo Luciferase Assay System	Promega Corporation, Madison WI, USA	Polarstar Optima plate reader	BMG Labtech GMBH, Ortenberg, Germany	Microsoft Excel, GraphPad Prism 4, and MATLAB	Secondary Screen	1307	0	micromolar	UNITSONT	UO:0000064	3	OR1029_Odor1307_0	SecondaryScreen.tsv	FigShare	10.6084/m9.figshare.979133	http://dx.doi.org/10.6084/m9.figshare.979133
OR1062	Luciferase assay	Dual-Glo Luciferase Assay System	Promega Corporation, Madison WI, USA	Polarstar Optima plate reader	BMG Labtech GMBH, Ortenberg, Germany	Microsoft Excel, GraphPad Prism 4, and MATLAB	Secondary Screen	1312	0	micromolar	UNITSONT	UO:0000064	3	OR1062_Odor1312_0	SecondaryScreen.tsv	FigShare	10.6084/m9.figshare.979133	http://dx.doi.org/10.6084/m9.figshare.979133
OR1041	Luciferase assay	Dual-Glo Luciferase Assay System	Promega Corporation, Madison WI, USA	Polarstar Optima plate reader	BMG Labtech GMBH, Ortenberg, Germany	Microsoft Excel, GraphPad Prism 4, and MATLAB	Secondary Screen	1312	0	micromolar	UNITSONT	UO:0000064	3	OR1041_Odor1312_0	SecondaryScreen.tsv	FigShare	10.6084/m9.figshare.979133	http://dx.doi.org/10.6084/m9.figshare.979133
OR1041	Luciferase assay	Dual-Glo Luciferase Assay System	Promega Corporation, Madison WI, USA	Polarstar Optima plate reader	BMG Labtech GMBH, Ortenberg, Germany	Microsoft Excel, GraphPad Prism 4, and MATLAB	Secondary Screen	1303	0	micromolar	UNITSONT	UO:0000064	3	OR1041_Odor1303_0	SecondaryScreen.tsv	FigShare	10.6084/m9.figshare.979133	http://dx.doi.org/10.6084/m9.figshare.979133
OR1067	Luciferase assay	Dual-Glo Luciferase Assay System	Promega Corporation, Madison WI, USA	Polarstar Optima plate reader	BMG Labtech GMBH, Ortenberg, Germany	Microsoft Excel, GraphPad Prism 4, and MATLAB	Secondary Screen	1303	0	micromolar	UNITSONT	UO:0000064	3	OR1067_Odor1303_0	SecondaryScreen.tsv	FigShare	10.6084/m9.figshare.979133	http://dx.doi.org/10.6084/m9.figshare.979133
OR1079	Luciferase assay	Dual-Glo Luciferase Assay System	Promega Corporation, Madison WI, USA	Polarstar Optima plate reader	BMG Labtech GMBH, Ortenberg, Germany	Microsoft Excel, GraphPad Prism 4, and MATLAB	Secondary Screen	1303	0	micromolar	UNITSONT	UO:0000064	3	OR1079_Odor1303_0	SecondaryScreen.tsv	FigShare	10.6084/m9.figshare.979133	http://dx.doi.org/10.6084/m9.figshare.979133
OR1056	Luciferase assay	Dual-Glo Luciferase Assay System	Promega Corporation, Madison WI, USA	Polarstar Optima plate reader	BMG Labtech GMBH, Ortenberg, Germany	Microsoft Excel, GraphPad Prism 4, and MATLAB	Secondary Screen	1304	0	micromolar	UNITSONT	UO:0000064	3	OR1056_Odor1304_0	SecondaryScreen.tsv	FigShare	10.6084/m9.figshare.979133	http://dx.doi.org/10.6084/m9.figshare.979133
OR1041	Luciferase assay	Dual-Glo Luciferase Assay System	Promega Corporation, Madison WI, USA	Polarstar Optima plate reader	BMG Labtech GMBH, Ortenberg, Germany	Microsoft Excel, GraphPad Prism 4, and MATLAB	Secondary Screen	1304	0	micromolar	UNITSONT	UO:0000064	3	OR1041_Odor1304_0	SecondaryScreen.tsv	FigShare	10.6084/m9.figshare.979133	http://dx.doi.org/10.6084/m9.figshare.979133
OR1025	Luciferase assay	Dual-Glo Luciferase Assay System	Promega Corporation, Madison WI, USA	Polarstar Optima plate reader	BMG Labtech GMBH, Ortenberg, Germany	Microsoft Excel, GraphPad Prism 4, and MATLAB	Secondary Screen	1305	0	micromolar	UNITSONT	UO:0000064	3	OR1025_Odor1305_0	SecondaryScreen.tsv	FigShare	10.6084/m9.figshare.979133	http://dx.doi.org/10.6084/m9.figshare.979133
OR1067	Luciferase assay	Dual-Glo Luciferase Assay System	Promega Corporation, Madison WI, USA	Polarstar Optima plate reader	BMG Labtech GMBH, Ortenberg, Germany	Microsoft Excel, GraphPad Prism 4, and MATLAB	Secondary Screen	1306	0	micromolar	UNITSONT	UO:0000064	3	OR1067_Odor1306_0	SecondaryScreen.tsv	FigShare	10.6084/m9.figshare.979133	http://dx.doi.org/10.6084/m9.figshare.979133
OR1287	Luciferase assay	Dual-Glo Luciferase Assay System	Promega Corporation, Madison WI, USA	Polarstar Optima plate reader	BMG Labtech GMBH, Ortenberg, Germany	Microsoft Excel, GraphPad Prism 4, and MATLAB	Secondary Screen	1309	0	micromolar	UNITSONT	UO:0000064	6	OR1287_Odor1309_0	SecondaryScreen.tsv	FigShare	10.6084/m9.figshare.979133	http://dx.doi.org/10.6084/m9.figshare.979133
OR1258	Luciferase assay	Dual-Glo Luciferase Assay System	Promega Corporation, Madison WI, USA	Polarstar Optima plate reader	BMG Labtech GMBH, Ortenberg, Germany	Microsoft Excel, GraphPad Prism 4, and MATLAB	Secondary Screen	1309	0	micromolar	UNITSONT	UO:0000064	6	OR1258_Odor1309_0	SecondaryScreen.tsv	FigShare	10.6084/m9.figshare.979133	http://dx.doi.org/10.6084/m9.figshare.979133
OR1288	Luciferase assay	Dual-Glo Luciferase Assay System	Promega Corporation, Madison WI, USA	Polarstar Optima plate reader	BMG Labtech GMBH, Ortenberg, Germany	Microsoft Excel, GraphPad Prism 4, and MATLAB	Secondary Screen	1309	0	micromolar	UNITSONT	UO:0000064	6	OR1288_Odor1309_0	SecondaryScreen.tsv	FigShare	10.6084/m9.figshare.979133	http://dx.doi.org/10.6084/m9.figshare.979133
OR1306	Luciferase assay	Dual-Glo Luciferase Assay System	Promega Corporation, Madison WI, USA	Polarstar Optima plate reader	BMG Labtech GMBH, Ortenberg, Germany	Microsoft Excel, GraphPad Prism 4, and MATLAB	Secondary Screen	1309	0	micromolar	UNITSONT	UO:0000064	6	OR1306_Odor1309_0	SecondaryScreen.tsv	FigShare	10.6084/m9.figshare.979133	http://dx.doi.org/10.6084/m9.figshare.979133
OR1307	Luciferase assay	Dual-Glo Luciferase Assay System	Promega Corporation, Madison WI, USA	Polarstar Optima plate reader	BMG Labtech GMBH, Ortenberg, Germany	Microsoft Excel, GraphPad Prism 4, and MATLAB	Secondary Screen	1309	0	micromolar	UNITSONT	UO:0000064	6	OR1307_Odor1309_0	SecondaryScreen.tsv	FigShare	10.6084/m9.figshare.979133	http://dx.doi.org/10.6084/m9.figshare.979133
OR1294	Luciferase assay	Dual-Glo Luciferase Assay System	Promega Corporation, Madison WI, USA	Polarstar Optima plate reader	BMG Labtech GMBH, Ortenberg, Germany	Microsoft Excel, GraphPad Prism 4, and MATLAB	Secondary Screen	1309	0	micromolar	UNITSONT	UO:0000064	6	OR1294_Odor1309_0	SecondaryScreen.tsv	FigShare	10.6084/m9.figshare.979133	http://dx.doi.org/10.6084/m9.figshare.979133
OR1272	Luciferase assay	Dual-Glo Luciferase Assay System	Promega Corporation, Madison WI, USA	Polarstar Optima plate reader	BMG Labtech GMBH, Ortenberg, Germany	Microsoft Excel, GraphPad Prism 4, and MATLAB	Secondary Screen	1309	0	micromolar	UNITSONT	UO:0000064	6	OR1272_Odor1309_0	SecondaryScreen.tsv	FigShare	10.6084/m9.figshare.979133	http://dx.doi.org/10.6084/m9.figshare.979133
OR1298	Luciferase assay	Dual-Glo Luciferase Assay System	Promega Corporation, Madison WI, USA	Polarstar Optima plate reader	BMG Labtech GMBH, Ortenberg, Germany	Microsoft Excel, GraphPad Prism 4, and MATLAB	Secondary Screen	1309	0	micromolar	UNITSONT	UO:0000064	6	OR1298_Odor1309_0	SecondaryScreen.tsv	FigShare	10.6084/m9.figshare.979133	http://dx.doi.org/10.6084/m9.figshare.979133
OR1324	Luciferase assay	Dual-Glo Luciferase Assay System	Promega Corporation, Madison WI, USA	Polarstar Optima plate reader	BMG Labtech GMBH, Ortenberg, Germany	Microsoft Excel, GraphPad Prism 4, and MATLAB	Secondary Screen	1303	0	micromolar	UNITSONT	UO:0000064	6	OR1324_Odor1303_0	SecondaryScreen.tsv	FigShare	10.6084/m9.figshare.979133	http://dx.doi.org/10.6084/m9.figshare.979133
OR1262	Luciferase assay	Dual-Glo Luciferase Assay System	Promega Corporation, Madison WI, USA	Polarstar Optima plate reader	BMG Labtech GMBH, Ortenberg, Germany	Microsoft Excel, GraphPad Prism 4, and MATLAB	Secondary Screen	1303	0	micromolar	UNITSONT	UO:0000064	6	OR1262_Odor1303_0	SecondaryScreen.tsv	FigShare	10.6084/m9.figshare.979133	http://dx.doi.org/10.6084/m9.figshare.979133
OR1244	Luciferase assay	Dual-Glo Luciferase Assay System	Promega Corporation, Madison WI, USA	Polarstar Optima plate reader	BMG Labtech GMBH, Ortenberg, Germany	Microsoft Excel, GraphPad Prism 4, and MATLAB	Secondary Screen	1303	0	micromolar	UNITSONT	UO:0000064	3	OR1244_Odor1303_0	SecondaryScreen.tsv	FigShare	10.6084/m9.figshare.979133	http://dx.doi.org/10.6084/m9.figshare.979133
OR1295	Luciferase assay	Dual-Glo Luciferase Assay System	Promega Corporation, Madison WI, USA	Polarstar Optima plate reader	BMG Labtech GMBH, Ortenberg, Germany	Microsoft Excel, GraphPad Prism 4, and MATLAB	Secondary Screen	1303	0	micromolar	UNITSONT	UO:0000064	3	OR1295_Odor1303_0	SecondaryScreen.tsv	FigShare	10.6084/m9.figshare.979133	http://dx.doi.org/10.6084/m9.figshare.979133
OR1348	Luciferase assay	Dual-Glo Luciferase Assay System	Promega Corporation, Madison WI, USA	Polarstar Optima plate reader	BMG Labtech GMBH, Ortenberg, Germany	Microsoft Excel, GraphPad Prism 4, and MATLAB	Secondary Screen	1303	0	micromolar	UNITSONT	UO:0000064	3	OR1348_Odor1303_0	SecondaryScreen.tsv	FigShare	10.6084/m9.figshare.979133	http://dx.doi.org/10.6084/m9.figshare.979133
OR1284	Luciferase assay	Dual-Glo Luciferase Assay System	Promega Corporation, Madison WI, USA	Polarstar Optima plate reader	BMG Labtech GMBH, Ortenberg, Germany	Microsoft Excel, GraphPad Prism 4, and MATLAB	Secondary Screen	1304	0	micromolar	UNITSONT	UO:0000064	3	OR1284_Odor1304_0	SecondaryScreen.tsv	FigShare	10.6084/m9.figshare.979133	http://dx.doi.org/10.6084/m9.figshare.979133
OR1272	Luciferase assay	Dual-Glo Luciferase Assay System	Promega Corporation, Madison WI, USA	Polarstar Optima plate reader	BMG Labtech GMBH, Ortenberg, Germany	Microsoft Excel, GraphPad Prism 4, and MATLAB	Secondary Screen	1304	0	micromolar	UNITSONT	UO:0000064	3	OR1272_Odor1304_0	SecondaryScreen.tsv	FigShare	10.6084/m9.figshare.979133	http://dx.doi.org/10.6084/m9.figshare.979133
OR1282	Luciferase assay	Dual-Glo Luciferase Assay System	Promega Corporation, Madison WI, USA	Polarstar Optima plate reader	BMG Labtech GMBH, Ortenberg, Germany	Microsoft Excel, GraphPad Prism 4, and MATLAB	Secondary Screen	1304	0	micromolar	UNITSONT	UO:0000064	3	OR1282_Odor1304_0	SecondaryScreen.tsv	FigShare	10.6084/m9.figshare.979133	http://dx.doi.org/10.6084/m9.figshare.979133
OR1287	Luciferase assay	Dual-Glo Luciferase Assay System	Promega Corporation, Madison WI, USA	Polarstar Optima plate reader	BMG Labtech GMBH, Ortenberg, Germany	Microsoft Excel, GraphPad Prism 4, and MATLAB	Secondary Screen	1310	0	micromolar	UNITSONT	UO:0000064	6	OR1287_Odor1310_0	SecondaryScreen.tsv	FigShare	10.6084/m9.figshare.979133	http://dx.doi.org/10.6084/m9.figshare.979133
OR1289	Luciferase assay	Dual-Glo Luciferase Assay System	Promega Corporation, Madison WI, USA	Polarstar Optima plate reader	BMG Labtech GMBH, Ortenberg, Germany	Microsoft Excel, GraphPad Prism 4, and MATLAB	Secondary Screen	1310	0	micromolar	UNITSONT	UO:0000064	6	OR1289_Odor1310_0	SecondaryScreen.tsv	FigShare	10.6084/m9.figshare.979133	http://dx.doi.org/10.6084/m9.figshare.979133
OR1248	Luciferase assay	Dual-Glo Luciferase Assay System	Promega Corporation, Madison WI, USA	Polarstar Optima plate reader	BMG Labtech GMBH, Ortenberg, Germany	Microsoft Excel, GraphPad Prism 4, and MATLAB	Secondary Screen	1310	0	micromolar	UNITSONT	UO:0000064	6	OR1248_Odor1310_0	SecondaryScreen.tsv	FigShare	10.6084/m9.figshare.979133	http://dx.doi.org/10.6084/m9.figshare.979133
OR1272	Luciferase assay	Dual-Glo Luciferase Assay System	Promega Corporation, Madison WI, USA	Polarstar Optima plate reader	BMG Labtech GMBH, Ortenberg, Germany	Microsoft Excel, GraphPad Prism 4, and MATLAB	Secondary Screen	1310	0	micromolar	UNITSONT	UO:0000064	6	OR1272_Odor1310_0	SecondaryScreen.tsv	FigShare	10.6084/m9.figshare.979133	http://dx.doi.org/10.6084/m9.figshare.979133
OR1258	Luciferase assay	Dual-Glo Luciferase Assay System	Promega Corporation, Madison WI, USA	Polarstar Optima plate reader	BMG Labtech GMBH, Ortenberg, Germany	Microsoft Excel, GraphPad Prism 4, and MATLAB	Secondary Screen	1310	0	micromolar	UNITSONT	UO:0000064	6	OR1258_Odor1310_0	SecondaryScreen.tsv	FigShare	10.6084/m9.figshare.979133	http://dx.doi.org/10.6084/m9.figshare.979133
OR1329	Luciferase assay	Dual-Glo Luciferase Assay System	Promega Corporation, Madison WI, USA	Polarstar Optima plate reader	BMG Labtech GMBH, Ortenberg, Germany	Microsoft Excel, GraphPad Prism 4, and MATLAB	Secondary Screen	1310	0	micromolar	UNITSONT	UO:0000064	6	OR1329_Odor1310_0	SecondaryScreen.tsv	FigShare	10.6084/m9.figshare.979133	http://dx.doi.org/10.6084/m9.figshare.979133
OR1284	Luciferase assay	Dual-Glo Luciferase Assay System	Promega Corporation, Madison WI, USA	Polarstar Optima plate reader	BMG Labtech GMBH, Ortenberg, Germany	Microsoft Excel, GraphPad Prism 4, and MATLAB	Secondary Screen	1310	0	micromolar	UNITSONT	UO:0000064	6	OR1284_Odor1310_0	SecondaryScreen.tsv	FigShare	10.6084/m9.figshare.979133	http://dx.doi.org/10.6084/m9.figshare.979133
OR1326	Luciferase assay	Dual-Glo Luciferase Assay System	Promega Corporation, Madison WI, USA	Polarstar Optima plate reader	BMG Labtech GMBH, Ortenberg, Germany	Microsoft Excel, GraphPad Prism 4, and MATLAB	Secondary Screen	1310	0	micromolar	UNITSONT	UO:0000064	6	OR1326_Odor1310_0	SecondaryScreen.tsv	FigShare	10.6084/m9.figshare.979133	http://dx.doi.org/10.6084/m9.figshare.979133
OR1335	Luciferase assay	Dual-Glo Luciferase Assay System	Promega Corporation, Madison WI, USA	Polarstar Optima plate reader	BMG Labtech GMBH, Ortenberg, Germany	Microsoft Excel, GraphPad Prism 4, and MATLAB	Secondary Screen	1310	0	micromolar	UNITSONT	UO:0000064	3	OR1335_Odor1310_0	SecondaryScreen.tsv	FigShare	10.6084/m9.figshare.979133	http://dx.doi.org/10.6084/m9.figshare.979133
OR1350	Luciferase assay	Dual-Glo Luciferase Assay System	Promega Corporation, Madison WI, USA	Polarstar Optima plate reader	BMG Labtech GMBH, Ortenberg, Germany	Microsoft Excel, GraphPad Prism 4, and MATLAB	Secondary Screen	1310	0	micromolar	UNITSONT	UO:0000064	3	OR1350_Odor1310_0	SecondaryScreen.tsv	FigShare	10.6084/m9.figshare.979133	http://dx.doi.org/10.6084/m9.figshare.979133
OR1270	Luciferase assay	Dual-Glo Luciferase Assay System	Promega Corporation, Madison WI, USA	Polarstar Optima plate reader	BMG Labtech GMBH, Ortenberg, Germany	Microsoft Excel, GraphPad Prism 4, and MATLAB	Secondary Screen	1310	0	micromolar	UNITSONT	UO:0000064	3	OR1270_Odor1310_0	SecondaryScreen.tsv	FigShare	10.6084/m9.figshare.979133	http://dx.doi.org/10.6084/m9.figshare.979133
OR1295	Luciferase assay	Dual-Glo Luciferase Assay System	Promega Corporation, Madison WI, USA	Polarstar Optima plate reader	BMG Labtech GMBH, Ortenberg, Germany	Microsoft Excel, GraphPad Prism 4, and MATLAB	Secondary Screen	1310	0	micromolar	UNITSONT	UO:0000064	3	OR1295_Odor1310_0	SecondaryScreen.tsv	FigShare	10.6084/m9.figshare.979133	http://dx.doi.org/10.6084/m9.figshare.979133
OR1288	Luciferase assay	Dual-Glo Luciferase Assay System	Promega Corporation, Madison WI, USA	Polarstar Optima plate reader	BMG Labtech GMBH, Ortenberg, Germany	Microsoft Excel, GraphPad Prism 4, and MATLAB	Secondary Screen	1310	0	micromolar	UNITSONT	UO:0000064	3	OR1288_Odor1310_0	SecondaryScreen.tsv	FigShare	10.6084/m9.figshare.979133	http://dx.doi.org/10.6084/m9.figshare.979133
OR1339	Luciferase assay	Dual-Glo Luciferase Assay System	Promega Corporation, Madison WI, USA	Polarstar Optima plate reader	BMG Labtech GMBH, Ortenberg, Germany	Microsoft Excel, GraphPad Prism 4, and MATLAB	Secondary Screen	1310	0	micromolar	UNITSONT	UO:0000064	3	OR1339_Odor1310_0	SecondaryScreen.tsv	FigShare	10.6084/m9.figshare.979133	http://dx.doi.org/10.6084/m9.figshare.979133
OR1266	Luciferase assay	Dual-Glo Luciferase Assay System	Promega Corporation, Madison WI, USA	Polarstar Optima plate reader	BMG Labtech GMBH, Ortenberg, Germany	Microsoft Excel, GraphPad Prism 4, and MATLAB	Secondary Screen	1310	0	micromolar	UNITSONT	UO:0000064	3	OR1266_Odor1310_0	SecondaryScreen.tsv	FigShare	10.6084/m9.figshare.979133	http://dx.doi.org/10.6084/m9.figshare.979133
OR1283	Luciferase assay	Dual-Glo Luciferase Assay System	Promega Corporation, Madison WI, USA	Polarstar Optima plate reader	BMG Labtech GMBH, Ortenberg, Germany	Microsoft Excel, GraphPad Prism 4, and MATLAB	Secondary Screen	1310	0	micromolar	UNITSONT	UO:0000064	3	OR1283_Odor1310_0	SecondaryScreen.tsv	FigShare	10.6084/m9.figshare.979133	http://dx.doi.org/10.6084/m9.figshare.979133
OR1287	Luciferase assay	Dual-Glo Luciferase Assay System	Promega Corporation, Madison WI, USA	Polarstar Optima plate reader	BMG Labtech GMBH, Ortenberg, Germany	Microsoft Excel, GraphPad Prism 4, and MATLAB	Secondary Screen	1311	0	micromolar	UNITSONT	UO:0000064	6	OR1287_Odor1311_0	SecondaryScreen.tsv	FigShare	10.6084/m9.figshare.979133	http://dx.doi.org/10.6084/m9.figshare.979133
OR1270	Luciferase assay	Dual-Glo Luciferase Assay System	Promega Corporation, Madison WI, USA	Polarstar Optima plate reader	BMG Labtech GMBH, Ortenberg, Germany	Microsoft Excel, GraphPad Prism 4, and MATLAB	Secondary Screen	1311	0	micromolar	UNITSONT	UO:0000064	6	OR1270_Odor1311_0	SecondaryScreen.tsv	FigShare	10.6084/m9.figshare.979133	http://dx.doi.org/10.6084/m9.figshare.979133
OR1279	Luciferase assay	Dual-Glo Luciferase Assay System	Promega Corporation, Madison WI, USA	Polarstar Optima plate reader	BMG Labtech GMBH, Ortenberg, Germany	Microsoft Excel, GraphPad Prism 4, and MATLAB	Secondary Screen	1311	0	micromolar	UNITSONT	UO:0000064	6	OR1279_Odor1311_0	SecondaryScreen.tsv	FigShare	10.6084/m9.figshare.979133	http://dx.doi.org/10.6084/m9.figshare.979133
OR1318	Luciferase assay	Dual-Glo Luciferase Assay System	Promega Corporation, Madison WI, USA	Polarstar Optima plate reader	BMG Labtech GMBH, Ortenberg, Germany	Microsoft Excel, GraphPad Prism 4, and MATLAB	Secondary Screen	1311	0	micromolar	UNITSONT	UO:0000064	6	OR1318_Odor1311_0	SecondaryScreen.tsv	FigShare	10.6084/m9.figshare.979133	http://dx.doi.org/10.6084/m9.figshare.979133
OR1289	Luciferase assay	Dual-Glo Luciferase Assay System	Promega Corporation, Madison WI, USA	Polarstar Optima plate reader	BMG Labtech GMBH, Ortenberg, Germany	Microsoft Excel, GraphPad Prism 4, and MATLAB	Secondary Screen	1311	0	micromolar	UNITSONT	UO:0000064	6	OR1289_Odor1311_0	SecondaryScreen.tsv	FigShare	10.6084/m9.figshare.979133	http://dx.doi.org/10.6084/m9.figshare.979133
OR1309	Luciferase assay	Dual-Glo Luciferase Assay System	Promega Corporation, Madison WI, USA	Polarstar Optima plate reader	BMG Labtech GMBH, Ortenberg, Germany	Microsoft Excel, GraphPad Prism 4, and MATLAB	Secondary Screen	1311	0	micromolar	UNITSONT	UO:0000064	6	OR1309_Odor1311_0	SecondaryScreen.tsv	FigShare	10.6084/m9.figshare.979133	http://dx.doi.org/10.6084/m9.figshare.979133
OR1244	Luciferase assay	Dual-Glo Luciferase Assay System	Promega Corporation, Madison WI, USA	Polarstar Optima plate reader	BMG Labtech GMBH, Ortenberg, Germany	Microsoft Excel, GraphPad Prism 4, and MATLAB	Secondary Screen	1311	0	micromolar	UNITSONT	UO:0000064	6	OR1244_Odor1311_0	SecondaryScreen.tsv	FigShare	10.6084/m9.figshare.979133	http://dx.doi.org/10.6084/m9.figshare.979133
OR1274	Luciferase assay	Dual-Glo Luciferase Assay System	Promega Corporation, Madison WI, USA	Polarstar Optima plate reader	BMG Labtech GMBH, Ortenberg, Germany	Microsoft Excel, GraphPad Prism 4, and MATLAB	Secondary Screen	1311	0	micromolar	UNITSONT	UO:0000064	6	OR1274_Odor1311_0	SecondaryScreen.tsv	FigShare	10.6084/m9.figshare.979133	http://dx.doi.org/10.6084/m9.figshare.979133
OR1283	Luciferase assay	Dual-Glo Luciferase Assay System	Promega Corporation, Madison WI, USA	Polarstar Optima plate reader	BMG Labtech GMBH, Ortenberg, Germany	Microsoft Excel, GraphPad Prism 4, and MATLAB	Secondary Screen	1311	0	micromolar	UNITSONT	UO:0000064	3	OR1283_Odor1311_0	SecondaryScreen.tsv	FigShare	10.6084/m9.figshare.979133	http://dx.doi.org/10.6084/m9.figshare.979133
OR1284	Luciferase assay	Dual-Glo Luciferase Assay System	Promega Corporation, Madison WI, USA	Polarstar Optima plate reader	BMG Labtech GMBH, Ortenberg, Germany	Microsoft Excel, GraphPad Prism 4, and MATLAB	Secondary Screen	1311	0	micromolar	UNITSONT	UO:0000064	3	OR1284_Odor1311_0	SecondaryScreen.tsv	FigShare	10.6084/m9.figshare.979133	http://dx.doi.org/10.6084/m9.figshare.979133
OR1287	Luciferase assay	Dual-Glo Luciferase Assay System	Promega Corporation, Madison WI, USA	Polarstar Optima plate reader	BMG Labtech GMBH, Ortenberg, Germany	Microsoft Excel, GraphPad Prism 4, and MATLAB	Secondary Screen	1306	0	micromolar	UNITSONT	UO:0000064	6	OR1287_Odor1306_0	SecondaryScreen.tsv	FigShare	10.6084/m9.figshare.979133	http://dx.doi.org/10.6084/m9.figshare.979133
OR1284	Luciferase assay	Dual-Glo Luciferase Assay System	Promega Corporation, Madison WI, USA	Polarstar Optima plate reader	BMG Labtech GMBH, Ortenberg, Germany	Microsoft Excel, GraphPad Prism 4, and MATLAB	Secondary Screen	1306	0	micromolar	UNITSONT	UO:0000064	3	OR1284_Odor1306_0	SecondaryScreen.tsv	FigShare	10.6084/m9.figshare.979133	http://dx.doi.org/10.6084/m9.figshare.979133
OR1287	Luciferase assay	Dual-Glo Luciferase Assay System	Promega Corporation, Madison WI, USA	Polarstar Optima plate reader	BMG Labtech GMBH, Ortenberg, Germany	Microsoft Excel, GraphPad Prism 4, and MATLAB	Secondary Screen	1313	0	micromolar	UNITSONT	UO:0000064	6	OR1287_Odor1313_0	SecondaryScreen.tsv	FigShare	10.6084/m9.figshare.979133	http://dx.doi.org/10.6084/m9.figshare.979133
OR1287	Luciferase assay	Dual-Glo Luciferase Assay System	Promega Corporation, Madison WI, USA	Polarstar Optima plate reader	BMG Labtech GMBH, Ortenberg, Germany	Microsoft Excel, GraphPad Prism 4, and MATLAB	Secondary Screen	1312	0	micromolar	UNITSONT	UO:0000064	6	OR1287_Odor1312_0	SecondaryScreen.tsv	FigShare	10.6084/m9.figshare.979133	http://dx.doi.org/10.6084/m9.figshare.979133
OR1272	Luciferase assay	Dual-Glo Luciferase Assay System	Promega Corporation, Madison WI, USA	Polarstar Optima plate reader	BMG Labtech GMBH, Ortenberg, Germany	Microsoft Excel, GraphPad Prism 4, and MATLAB	Secondary Screen	1307	0	micromolar	UNITSONT	UO:0000064	6	OR1272_Odor1307_0	SecondaryScreen.tsv	FigShare	10.6084/m9.figshare.979133	http://dx.doi.org/10.6084/m9.figshare.979133
OR1190	Luciferase assay	Dual-Glo Luciferase Assay System	Promega Corporation, Madison WI, USA	Polarstar Optima plate reader	BMG Labtech GMBH, Ortenberg, Germany	Microsoft Excel, GraphPad Prism 4, and MATLAB	Secondary Screen	1308	0	micromolar	UNITSONT	UO:0000064	3	OR1190_Odor1308_0	SecondaryScreen.tsv	FigShare	10.6084/m9.figshare.979133	http://dx.doi.org/10.6084/m9.figshare.979133
OR1198	Luciferase assay	Dual-Glo Luciferase Assay System	Promega Corporation, Madison WI, USA	Polarstar Optima plate reader	BMG Labtech GMBH, Ortenberg, Germany	Microsoft Excel, GraphPad Prism 4, and MATLAB	Secondary Screen	1308	0	micromolar	UNITSONT	UO:0000064	3	OR1198_Odor1308_0	SecondaryScreen.tsv	FigShare	10.6084/m9.figshare.979133	http://dx.doi.org/10.6084/m9.figshare.979133
OR1188	Luciferase assay	Dual-Glo Luciferase Assay System	Promega Corporation, Madison WI, USA	Polarstar Optima plate reader	BMG Labtech GMBH, Ortenberg, Germany	Microsoft Excel, GraphPad Prism 4, and MATLAB	Secondary Screen	1308	0	micromolar	UNITSONT	UO:0000064	3	OR1188_Odor1308_0	SecondaryScreen.tsv	FigShare	10.6084/m9.figshare.979133	http://dx.doi.org/10.6084/m9.figshare.979133
OR1185	Luciferase assay	Dual-Glo Luciferase Assay System	Promega Corporation, Madison WI, USA	Polarstar Optima plate reader	BMG Labtech GMBH, Ortenberg, Germany	Microsoft Excel, GraphPad Prism 4, and MATLAB	Secondary Screen	1308	0	micromolar	UNITSONT	UO:0000064	3	OR1185_Odor1308_0	SecondaryScreen.tsv	FigShare	10.6084/m9.figshare.979133	http://dx.doi.org/10.6084/m9.figshare.979133
OR1170	Luciferase assay	Dual-Glo Luciferase Assay System	Promega Corporation, Madison WI, USA	Polarstar Optima plate reader	BMG Labtech GMBH, Ortenberg, Germany	Microsoft Excel, GraphPad Prism 4, and MATLAB	Secondary Screen	1308	0	micromolar	UNITSONT	UO:0000064	3	OR1170_Odor1308_0	SecondaryScreen.tsv	FigShare	10.6084/m9.figshare.979133	http://dx.doi.org/10.6084/m9.figshare.979133
OR1192	Luciferase assay	Dual-Glo Luciferase Assay System	Promega Corporation, Madison WI, USA	Polarstar Optima plate reader	BMG Labtech GMBH, Ortenberg, Germany	Microsoft Excel, GraphPad Prism 4, and MATLAB	Secondary Screen	1308	0	micromolar	UNITSONT	UO:0000064	3	OR1192_Odor1308_0	SecondaryScreen.tsv	FigShare	10.6084/m9.figshare.979133	http://dx.doi.org/10.6084/m9.figshare.979133
OR1177	Luciferase assay	Dual-Glo Luciferase Assay System	Promega Corporation, Madison WI, USA	Polarstar Optima plate reader	BMG Labtech GMBH, Ortenberg, Germany	Microsoft Excel, GraphPad Prism 4, and MATLAB	Secondary Screen	1308	0	micromolar	UNITSONT	UO:0000064	3	OR1177_Odor1308_0	SecondaryScreen.tsv	FigShare	10.6084/m9.figshare.979133	http://dx.doi.org/10.6084/m9.figshare.979133
OR1218	Luciferase assay	Dual-Glo Luciferase Assay System	Promega Corporation, Madison WI, USA	Polarstar Optima plate reader	BMG Labtech GMBH, Ortenberg, Germany	Microsoft Excel, GraphPad Prism 4, and MATLAB	Secondary Screen	1308	0	micromolar	UNITSONT	UO:0000064	3	OR1218_Odor1308_0	SecondaryScreen.tsv	FigShare	10.6084/m9.figshare.979133	http://dx.doi.org/10.6084/m9.figshare.979133
OR1139	Luciferase assay	Dual-Glo Luciferase Assay System	Promega Corporation, Madison WI, USA	Polarstar Optima plate reader	BMG Labtech GMBH, Ortenberg, Germany	Microsoft Excel, GraphPad Prism 4, and MATLAB	Secondary Screen	1310	0	micromolar	UNITSONT	UO:0000064	3	OR1139_Odor1310_0	SecondaryScreen.tsv	FigShare	10.6084/m9.figshare.979133	http://dx.doi.org/10.6084/m9.figshare.979133
OR1134	Luciferase assay	Dual-Glo Luciferase Assay System	Promega Corporation, Madison WI, USA	Polarstar Optima plate reader	BMG Labtech GMBH, Ortenberg, Germany	Microsoft Excel, GraphPad Prism 4, and MATLAB	Secondary Screen	1310	0	micromolar	UNITSONT	UO:0000064	3	OR1134_Odor1310_0	SecondaryScreen.tsv	FigShare	10.6084/m9.figshare.979133	http://dx.doi.org/10.6084/m9.figshare.979133
OR1142	Luciferase assay	Dual-Glo Luciferase Assay System	Promega Corporation, Madison WI, USA	Polarstar Optima plate reader	BMG Labtech GMBH, Ortenberg, Germany	Microsoft Excel, GraphPad Prism 4, and MATLAB	Secondary Screen	1310	0	micromolar	UNITSONT	UO:0000064	3	OR1142_Odor1310_0	SecondaryScreen.tsv	FigShare	10.6084/m9.figshare.979133	http://dx.doi.org/10.6084/m9.figshare.979133
OR1183	Luciferase assay	Dual-Glo Luciferase Assay System	Promega Corporation, Madison WI, USA	Polarstar Optima plate reader	BMG Labtech GMBH, Ortenberg, Germany	Microsoft Excel, GraphPad Prism 4, and MATLAB	Secondary Screen	1310	0	micromolar	UNITSONT	UO:0000064	3	OR1183_Odor1310_0	SecondaryScreen.tsv	FigShare	10.6084/m9.figshare.979133	http://dx.doi.org/10.6084/m9.figshare.979133
OR1135	Luciferase assay	Dual-Glo Luciferase Assay System	Promega Corporation, Madison WI, USA	Polarstar Optima plate reader	BMG Labtech GMBH, Ortenberg, Germany	Microsoft Excel, GraphPad Prism 4, and MATLAB	Secondary Screen	1310	0	micromolar	UNITSONT	UO:0000064	3	OR1135_Odor1310_0	SecondaryScreen.tsv	FigShare	10.6084/m9.figshare.979133	http://dx.doi.org/10.6084/m9.figshare.979133
OR1181	Luciferase assay	Dual-Glo Luciferase Assay System	Promega Corporation, Madison WI, USA	Polarstar Optima plate reader	BMG Labtech GMBH, Ortenberg, Germany	Microsoft Excel, GraphPad Prism 4, and MATLAB	Secondary Screen	1310	0	micromolar	UNITSONT	UO:0000064	3	OR1181_Odor1310_0	SecondaryScreen.tsv	FigShare	10.6084/m9.figshare.979133	http://dx.doi.org/10.6084/m9.figshare.979133
OR1143	Luciferase assay	Dual-Glo Luciferase Assay System	Promega Corporation, Madison WI, USA	Polarstar Optima plate reader	BMG Labtech GMBH, Ortenberg, Germany	Microsoft Excel, GraphPad Prism 4, and MATLAB	Secondary Screen	1310	0	micromolar	UNITSONT	UO:0000064	3	OR1143_Odor1310_0	SecondaryScreen.tsv	FigShare	10.6084/m9.figshare.979133	http://dx.doi.org/10.6084/m9.figshare.979133
OR1188	Luciferase assay	Dual-Glo Luciferase Assay System	Promega Corporation, Madison WI, USA	Polarstar Optima plate reader	BMG Labtech GMBH, Ortenberg, Germany	Microsoft Excel, GraphPad Prism 4, and MATLAB	Secondary Screen	1310	0	micromolar	UNITSONT	UO:0000064	3	OR1188_Odor1310_0	SecondaryScreen.tsv	FigShare	10.6084/m9.figshare.979133	http://dx.doi.org/10.6084/m9.figshare.979133
OR1198	Luciferase assay	Dual-Glo Luciferase Assay System	Promega Corporation, Madison WI, USA	Polarstar Optima plate reader	BMG Labtech GMBH, Ortenberg, Germany	Microsoft Excel, GraphPad Prism 4, and MATLAB	Secondary Screen	1311	0	micromolar	UNITSONT	UO:0000064	3	OR1198_Odor1311_0	SecondaryScreen.tsv	FigShare	10.6084/m9.figshare.979133	http://dx.doi.org/10.6084/m9.figshare.979133
OR1129	Luciferase assay	Dual-Glo Luciferase Assay System	Promega Corporation, Madison WI, USA	Polarstar Optima plate reader	BMG Labtech GMBH, Ortenberg, Germany	Microsoft Excel, GraphPad Prism 4, and MATLAB	Secondary Screen	1311	0	micromolar	UNITSONT	UO:0000064	3	OR1129_Odor1311_0	SecondaryScreen.tsv	FigShare	10.6084/m9.figshare.979133	http://dx.doi.org/10.6084/m9.figshare.979133
OR1132	Luciferase assay	Dual-Glo Luciferase Assay System	Promega Corporation, Madison WI, USA	Polarstar Optima plate reader	BMG Labtech GMBH, Ortenberg, Germany	Microsoft Excel, GraphPad Prism 4, and MATLAB	Secondary Screen	1311	0	micromolar	UNITSONT	UO:0000064	3	OR1132_Odor1311_0	SecondaryScreen.tsv	FigShare	10.6084/m9.figshare.979133	http://dx.doi.org/10.6084/m9.figshare.979133
OR1162	Luciferase assay	Dual-Glo Luciferase Assay System	Promega Corporation, Madison WI, USA	Polarstar Optima plate reader	BMG Labtech GMBH, Ortenberg, Germany	Microsoft Excel, GraphPad Prism 4, and MATLAB	Secondary Screen	1311	0	micromolar	UNITSONT	UO:0000064	3	OR1162_Odor1311_0	SecondaryScreen.tsv	FigShare	10.6084/m9.figshare.979133	http://dx.doi.org/10.6084/m9.figshare.979133
OR1155	Luciferase assay	Dual-Glo Luciferase Assay System	Promega Corporation, Madison WI, USA	Polarstar Optima plate reader	BMG Labtech GMBH, Ortenberg, Germany	Microsoft Excel, GraphPad Prism 4, and MATLAB	Secondary Screen	1311	0	micromolar	UNITSONT	UO:0000064	3	OR1155_Odor1311_0	SecondaryScreen.tsv	FigShare	10.6084/m9.figshare.979133	http://dx.doi.org/10.6084/m9.figshare.979133
OR1202	Luciferase assay	Dual-Glo Luciferase Assay System	Promega Corporation, Madison WI, USA	Polarstar Optima plate reader	BMG Labtech GMBH, Ortenberg, Germany	Microsoft Excel, GraphPad Prism 4, and MATLAB	Secondary Screen	1311	0	micromolar	UNITSONT	UO:0000064	3	OR1202_Odor1311_0	SecondaryScreen.tsv	FigShare	10.6084/m9.figshare.979133	http://dx.doi.org/10.6084/m9.figshare.979133
OR1185	Luciferase assay	Dual-Glo Luciferase Assay System	Promega Corporation, Madison WI, USA	Polarstar Optima plate reader	BMG Labtech GMBH, Ortenberg, Germany	Microsoft Excel, GraphPad Prism 4, and MATLAB	Secondary Screen	1311	0	micromolar	UNITSONT	UO:0000064	3	OR1185_Odor1311_0	SecondaryScreen.tsv	FigShare	10.6084/m9.figshare.979133	http://dx.doi.org/10.6084/m9.figshare.979133
OR1165	Luciferase assay	Dual-Glo Luciferase Assay System	Promega Corporation, Madison WI, USA	Polarstar Optima plate reader	BMG Labtech GMBH, Ortenberg, Germany	Microsoft Excel, GraphPad Prism 4, and MATLAB	Secondary Screen	1311	0	micromolar	UNITSONT	UO:0000064	3	OR1165_Odor1311_0	SecondaryScreen.tsv	FigShare	10.6084/m9.figshare.979133	http://dx.doi.org/10.6084/m9.figshare.979133
OR1198	Luciferase assay	Dual-Glo Luciferase Assay System	Promega Corporation, Madison WI, USA	Polarstar Optima plate reader	BMG Labtech GMBH, Ortenberg, Germany	Microsoft Excel, GraphPad Prism 4, and MATLAB	Secondary Screen	1309	0	micromolar	UNITSONT	UO:0000064	3	OR1198_Odor1309_0	SecondaryScreen.tsv	FigShare	10.6084/m9.figshare.979133	http://dx.doi.org/10.6084/m9.figshare.979133
OR1129	Luciferase assay	Dual-Glo Luciferase Assay System	Promega Corporation, Madison WI, USA	Polarstar Optima plate reader	BMG Labtech GMBH, Ortenberg, Germany	Microsoft Excel, GraphPad Prism 4, and MATLAB	Secondary Screen	1309	0	micromolar	UNITSONT	UO:0000064	3	OR1129_Odor1309_0	SecondaryScreen.tsv	FigShare	10.6084/m9.figshare.979133	http://dx.doi.org/10.6084/m9.figshare.979133
OR1219	Luciferase assay	Dual-Glo Luciferase Assay System	Promega Corporation, Madison WI, USA	Polarstar Optima plate reader	BMG Labtech GMBH, Ortenberg, Germany	Microsoft Excel, GraphPad Prism 4, and MATLAB	Secondary Screen	1309	0	micromolar	UNITSONT	UO:0000064	3	OR1219_Odor1309_0	SecondaryScreen.tsv	FigShare	10.6084/m9.figshare.979133	http://dx.doi.org/10.6084/m9.figshare.979133
OR1190	Luciferase assay	Dual-Glo Luciferase Assay System	Promega Corporation, Madison WI, USA	Polarstar Optima plate reader	BMG Labtech GMBH, Ortenberg, Germany	Microsoft Excel, GraphPad Prism 4, and MATLAB	Secondary Screen	1309	0	micromolar	UNITSONT	UO:0000064	3	OR1190_Odor1309_0	SecondaryScreen.tsv	FigShare	10.6084/m9.figshare.979133	http://dx.doi.org/10.6084/m9.figshare.979133
OR1146	Luciferase assay	Dual-Glo Luciferase Assay System	Promega Corporation, Madison WI, USA	Polarstar Optima plate reader	BMG Labtech GMBH, Ortenberg, Germany	Microsoft Excel, GraphPad Prism 4, and MATLAB	Secondary Screen	1309	0	micromolar	UNITSONT	UO:0000064	3	OR1146_Odor1309_0	SecondaryScreen.tsv	FigShare	10.6084/m9.figshare.979133	http://dx.doi.org/10.6084/m9.figshare.979133
OR1134	Luciferase assay	Dual-Glo Luciferase Assay System	Promega Corporation, Madison WI, USA	Polarstar Optima plate reader	BMG Labtech GMBH, Ortenberg, Germany	Microsoft Excel, GraphPad Prism 4, and MATLAB	Secondary Screen	1309	0	micromolar	UNITSONT	UO:0000064	3	OR1134_Odor1309_0	SecondaryScreen.tsv	FigShare	10.6084/m9.figshare.979133	http://dx.doi.org/10.6084/m9.figshare.979133
OR1165	Luciferase assay	Dual-Glo Luciferase Assay System	Promega Corporation, Madison WI, USA	Polarstar Optima plate reader	BMG Labtech GMBH, Ortenberg, Germany	Microsoft Excel, GraphPad Prism 4, and MATLAB	Secondary Screen	1309	0	micromolar	UNITSONT	UO:0000064	3	OR1165_Odor1309_0	SecondaryScreen.tsv	FigShare	10.6084/m9.figshare.979133	http://dx.doi.org/10.6084/m9.figshare.979133
OR1216	Luciferase assay	Dual-Glo Luciferase Assay System	Promega Corporation, Madison WI, USA	Polarstar Optima plate reader	BMG Labtech GMBH, Ortenberg, Germany	Microsoft Excel, GraphPad Prism 4, and MATLAB	Secondary Screen	1309	0	micromolar	UNITSONT	UO:0000064	3	OR1216_Odor1309_0	SecondaryScreen.tsv	FigShare	10.6084/m9.figshare.979133	http://dx.doi.org/10.6084/m9.figshare.979133
OR1195	Luciferase assay	Dual-Glo Luciferase Assay System	Promega Corporation, Madison WI, USA	Polarstar Optima plate reader	BMG Labtech GMBH, Ortenberg, Germany	Microsoft Excel, GraphPad Prism 4, and MATLAB	Secondary Screen	1308	0	micromolar	UNITSONT	UO:0000064	3	OR1195_Odor1308_0	SecondaryScreen.tsv	FigShare	10.6084/m9.figshare.979133	http://dx.doi.org/10.6084/m9.figshare.979133
OR1203	Luciferase assay	Dual-Glo Luciferase Assay System	Promega Corporation, Madison WI, USA	Polarstar Optima plate reader	BMG Labtech GMBH, Ortenberg, Germany	Microsoft Excel, GraphPad Prism 4, and MATLAB	Secondary Screen	1308	0	micromolar	UNITSONT	UO:0000064	3	OR1203_Odor1308_0	SecondaryScreen.tsv	FigShare	10.6084/m9.figshare.979133	http://dx.doi.org/10.6084/m9.figshare.979133
OR1230	Luciferase assay	Dual-Glo Luciferase Assay System	Promega Corporation, Madison WI, USA	Polarstar Optima plate reader	BMG Labtech GMBH, Ortenberg, Germany	Microsoft Excel, GraphPad Prism 4, and MATLAB	Secondary Screen	1308	0	micromolar	UNITSONT	UO:0000064	3	OR1230_Odor1308_0	SecondaryScreen.tsv	FigShare	10.6084/m9.figshare.979133	http://dx.doi.org/10.6084/m9.figshare.979133
OR1210	Luciferase assay	Dual-Glo Luciferase Assay System	Promega Corporation, Madison WI, USA	Polarstar Optima plate reader	BMG Labtech GMBH, Ortenberg, Germany	Microsoft Excel, GraphPad Prism 4, and MATLAB	Secondary Screen	1308	0	micromolar	UNITSONT	UO:0000064	3	OR1210_Odor1308_0	SecondaryScreen.tsv	FigShare	10.6084/m9.figshare.979133	http://dx.doi.org/10.6084/m9.figshare.979133
OR1189	Luciferase assay	Dual-Glo Luciferase Assay System	Promega Corporation, Madison WI, USA	Polarstar Optima plate reader	BMG Labtech GMBH, Ortenberg, Germany	Microsoft Excel, GraphPad Prism 4, and MATLAB	Secondary Screen	1308	0	micromolar	UNITSONT	UO:0000064	3	OR1189_Odor1308_0	SecondaryScreen.tsv	FigShare	10.6084/m9.figshare.979133	http://dx.doi.org/10.6084/m9.figshare.979133
OR1222	Luciferase assay	Dual-Glo Luciferase Assay System	Promega Corporation, Madison WI, USA	Polarstar Optima plate reader	BMG Labtech GMBH, Ortenberg, Germany	Microsoft Excel, GraphPad Prism 4, and MATLAB	Secondary Screen	1308	0	micromolar	UNITSONT	UO:0000064	3	OR1222_Odor1308_0	SecondaryScreen.tsv	FigShare	10.6084/m9.figshare.979133	http://dx.doi.org/10.6084/m9.figshare.979133
OR1231	Luciferase assay	Dual-Glo Luciferase Assay System	Promega Corporation, Madison WI, USA	Polarstar Optima plate reader	BMG Labtech GMBH, Ortenberg, Germany	Microsoft Excel, GraphPad Prism 4, and MATLAB	Secondary Screen	1308	0	micromolar	UNITSONT	UO:0000064	3	OR1231_Odor1308_0	SecondaryScreen.tsv	FigShare	10.6084/m9.figshare.979133	http://dx.doi.org/10.6084/m9.figshare.979133
OR1163	Luciferase assay	Dual-Glo Luciferase Assay System	Promega Corporation, Madison WI, USA	Polarstar Optima plate reader	BMG Labtech GMBH, Ortenberg, Germany	Microsoft Excel, GraphPad Prism 4, and MATLAB	Secondary Screen	1308	0	micromolar	UNITSONT	UO:0000064	3	OR1163_Odor1308_0	SecondaryScreen.tsv	FigShare	10.6084/m9.figshare.979133	http://dx.doi.org/10.6084/m9.figshare.979133
OR1181	Luciferase assay	Dual-Glo Luciferase Assay System	Promega Corporation, Madison WI, USA	Polarstar Optima plate reader	BMG Labtech GMBH, Ortenberg, Germany	Microsoft Excel, GraphPad Prism 4, and MATLAB	Secondary Screen	1307	0	micromolar	UNITSONT	UO:0000064	3	OR1181_Odor1307_0	SecondaryScreen.tsv	FigShare	10.6084/m9.figshare.979133	http://dx.doi.org/10.6084/m9.figshare.979133
OR1192	Luciferase assay	Dual-Glo Luciferase Assay System	Promega Corporation, Madison WI, USA	Polarstar Optima plate reader	BMG Labtech GMBH, Ortenberg, Germany	Microsoft Excel, GraphPad Prism 4, and MATLAB	Secondary Screen	1307	0	micromolar	UNITSONT	UO:0000064	3	OR1192_Odor1307_0	SecondaryScreen.tsv	FigShare	10.6084/m9.figshare.979133	http://dx.doi.org/10.6084/m9.figshare.979133
OR1165	Luciferase assay	Dual-Glo Luciferase Assay System	Promega Corporation, Madison WI, USA	Polarstar Optima plate reader	BMG Labtech GMBH, Ortenberg, Germany	Microsoft Excel, GraphPad Prism 4, and MATLAB	Secondary Screen	1310	0	micromolar	UNITSONT	UO:0000064	3	OR1165_Odor1310_0	SecondaryScreen.tsv	FigShare	10.6084/m9.figshare.979133	http://dx.doi.org/10.6084/m9.figshare.979133
OR1162	Luciferase assay	Dual-Glo Luciferase Assay System	Promega Corporation, Madison WI, USA	Polarstar Optima plate reader	BMG Labtech GMBH, Ortenberg, Germany	Microsoft Excel, GraphPad Prism 4, and MATLAB	Secondary Screen	1310	0	micromolar	UNITSONT	UO:0000064	3	OR1162_Odor1310_0	SecondaryScreen.tsv	FigShare	10.6084/m9.figshare.979133	http://dx.doi.org/10.6084/m9.figshare.979133
OR1190	Luciferase assay	Dual-Glo Luciferase Assay System	Promega Corporation, Madison WI, USA	Polarstar Optima plate reader	BMG Labtech GMBH, Ortenberg, Germany	Microsoft Excel, GraphPad Prism 4, and MATLAB	Secondary Screen	1310	0	micromolar	UNITSONT	UO:0000064	3	OR1190_Odor1310_0	SecondaryScreen.tsv	FigShare	10.6084/m9.figshare.979133	http://dx.doi.org/10.6084/m9.figshare.979133
OR1151	Luciferase assay	Dual-Glo Luciferase Assay System	Promega Corporation, Madison WI, USA	Polarstar Optima plate reader	BMG Labtech GMBH, Ortenberg, Germany	Microsoft Excel, GraphPad Prism 4, and MATLAB	Secondary Screen	1310	0	micromolar	UNITSONT	UO:0000064	3	OR1151_Odor1310_0	SecondaryScreen.tsv	FigShare	10.6084/m9.figshare.979133	http://dx.doi.org/10.6084/m9.figshare.979133
OR1136	Luciferase assay	Dual-Glo Luciferase Assay System	Promega Corporation, Madison WI, USA	Polarstar Optima plate reader	BMG Labtech GMBH, Ortenberg, Germany	Microsoft Excel, GraphPad Prism 4, and MATLAB	Secondary Screen	1310	0	micromolar	UNITSONT	UO:0000064	3	OR1136_Odor1310_0	SecondaryScreen.tsv	FigShare	10.6084/m9.figshare.979133	http://dx.doi.org/10.6084/m9.figshare.979133
OR1245	Luciferase assay	Dual-Glo Luciferase Assay System	Promega Corporation, Madison WI, USA	Polarstar Optima plate reader	BMG Labtech GMBH, Ortenberg, Germany	Microsoft Excel, GraphPad Prism 4, and MATLAB	Secondary Screen	1308	0	micromolar	UNITSONT	UO:0000064	3	OR1245_Odor1308_0	SecondaryScreen.tsv	FigShare	10.6084/m9.figshare.979133	http://dx.doi.org/10.6084/m9.figshare.979133
OR1270	Luciferase assay	Dual-Glo Luciferase Assay System	Promega Corporation, Madison WI, USA	Polarstar Optima plate reader	BMG Labtech GMBH, Ortenberg, Germany	Microsoft Excel, GraphPad Prism 4, and MATLAB	Secondary Screen	1308	0	micromolar	UNITSONT	UO:0000064	3	OR1270_Odor1308_0	SecondaryScreen.tsv	FigShare	10.6084/m9.figshare.979133	http://dx.doi.org/10.6084/m9.figshare.979133
OR1287	Luciferase assay	Dual-Glo Luciferase Assay System	Promega Corporation, Madison WI, USA	Polarstar Optima plate reader	BMG Labtech GMBH, Ortenberg, Germany	Microsoft Excel, GraphPad Prism 4, and MATLAB	Secondary Screen	1308	0	micromolar	UNITSONT	UO:0000064	3	OR1287_Odor1308_0	SecondaryScreen.tsv	FigShare	10.6084/m9.figshare.979133	http://dx.doi.org/10.6084/m9.figshare.979133
OR1350	Luciferase assay	Dual-Glo Luciferase Assay System	Promega Corporation, Madison WI, USA	Polarstar Optima plate reader	BMG Labtech GMBH, Ortenberg, Germany	Microsoft Excel, GraphPad Prism 4, and MATLAB	Secondary Screen	1308	0	micromolar	UNITSONT	UO:0000064	3	OR1350_Odor1308_0	SecondaryScreen.tsv	FigShare	10.6084/m9.figshare.979133	http://dx.doi.org/10.6084/m9.figshare.979133
OR1254	Luciferase assay	Dual-Glo Luciferase Assay System	Promega Corporation, Madison WI, USA	Polarstar Optima plate reader	BMG Labtech GMBH, Ortenberg, Germany	Microsoft Excel, GraphPad Prism 4, and MATLAB	Secondary Screen	1308	0	micromolar	UNITSONT	UO:0000064	3	OR1254_Odor1308_0	SecondaryScreen.tsv	FigShare	10.6084/m9.figshare.979133	http://dx.doi.org/10.6084/m9.figshare.979133
OR1277	Luciferase assay	Dual-Glo Luciferase Assay System	Promega Corporation, Madison WI, USA	Polarstar Optima plate reader	BMG Labtech GMBH, Ortenberg, Germany	Microsoft Excel, GraphPad Prism 4, and MATLAB	Secondary Screen	1308	0	micromolar	UNITSONT	UO:0000064	3	OR1277_Odor1308_0	SecondaryScreen.tsv	FigShare	10.6084/m9.figshare.979133	http://dx.doi.org/10.6084/m9.figshare.979133
OR1248	Luciferase assay	Dual-Glo Luciferase Assay System	Promega Corporation, Madison WI, USA	Polarstar Optima plate reader	BMG Labtech GMBH, Ortenberg, Germany	Microsoft Excel, GraphPad Prism 4, and MATLAB	Secondary Screen	1308	0	micromolar	UNITSONT	UO:0000064	3	OR1248_Odor1308_0	SecondaryScreen.tsv	FigShare	10.6084/m9.figshare.979133	http://dx.doi.org/10.6084/m9.figshare.979133
OR1347	Luciferase assay	Dual-Glo Luciferase Assay System	Promega Corporation, Madison WI, USA	Polarstar Optima plate reader	BMG Labtech GMBH, Ortenberg, Germany	Microsoft Excel, GraphPad Prism 4, and MATLAB	Secondary Screen	1308	0	micromolar	UNITSONT	UO:0000064	3	OR1347_Odor1308_0	SecondaryScreen.tsv	FigShare	10.6084/m9.figshare.979133	http://dx.doi.org/10.6084/m9.figshare.979133
OR1484	Luciferase assay	Dual-Glo Luciferase Assay System	Promega Corporation, Madison WI, USA	Polarstar Optima plate reader	BMG Labtech GMBH, Ortenberg, Germany	Microsoft Excel, GraphPad Prism 4, and MATLAB	Secondary Screen	1309	0	micromolar	UNITSONT	UO:0000064	3	OR1484_Odor1309_0	SecondaryScreen.tsv	FigShare	10.6084/m9.figshare.979133	http://dx.doi.org/10.6084/m9.figshare.979133
OR1536	Luciferase assay	Dual-Glo Luciferase Assay System	Promega Corporation, Madison WI, USA	Polarstar Optima plate reader	BMG Labtech GMBH, Ortenberg, Germany	Microsoft Excel, GraphPad Prism 4, and MATLAB	Secondary Screen	1309	0	micromolar	UNITSONT	UO:0000064	3	OR1536_Odor1309_0	SecondaryScreen.tsv	FigShare	10.6084/m9.figshare.979133	http://dx.doi.org/10.6084/m9.figshare.979133
OR1530	Luciferase assay	Dual-Glo Luciferase Assay System	Promega Corporation, Madison WI, USA	Polarstar Optima plate reader	BMG Labtech GMBH, Ortenberg, Germany	Microsoft Excel, GraphPad Prism 4, and MATLAB	Secondary Screen	1309	0	micromolar	UNITSONT	UO:0000064	3	OR1530_Odor1309_0	SecondaryScreen.tsv	FigShare	10.6084/m9.figshare.979133	http://dx.doi.org/10.6084/m9.figshare.979133
OR1533	Luciferase assay	Dual-Glo Luciferase Assay System	Promega Corporation, Madison WI, USA	Polarstar Optima plate reader	BMG Labtech GMBH, Ortenberg, Germany	Microsoft Excel, GraphPad Prism 4, and MATLAB	Secondary Screen	1309	0	micromolar	UNITSONT	UO:0000064	3	OR1533_Odor1309_0	SecondaryScreen.tsv	FigShare	10.6084/m9.figshare.979133	http://dx.doi.org/10.6084/m9.figshare.979133
OR1529	Luciferase assay	Dual-Glo Luciferase Assay System	Promega Corporation, Madison WI, USA	Polarstar Optima plate reader	BMG Labtech GMBH, Ortenberg, Germany	Microsoft Excel, GraphPad Prism 4, and MATLAB	Secondary Screen	1309	0	micromolar	UNITSONT	UO:0000064	3	OR1529_Odor1309_0	SecondaryScreen.tsv	FigShare	10.6084/m9.figshare.979133	http://dx.doi.org/10.6084/m9.figshare.979133
OR1521	Luciferase assay	Dual-Glo Luciferase Assay System	Promega Corporation, Madison WI, USA	Polarstar Optima plate reader	BMG Labtech GMBH, Ortenberg, Germany	Microsoft Excel, GraphPad Prism 4, and MATLAB	Secondary Screen	1309	0	micromolar	UNITSONT	UO:0000064	3	OR1521_Odor1309_0	SecondaryScreen.tsv	FigShare	10.6084/m9.figshare.979133	http://dx.doi.org/10.6084/m9.figshare.979133
OR1492	Luciferase assay	Dual-Glo Luciferase Assay System	Promega Corporation, Madison WI, USA	Polarstar Optima plate reader	BMG Labtech GMBH, Ortenberg, Germany	Microsoft Excel, GraphPad Prism 4, and MATLAB	Secondary Screen	1309	0	micromolar	UNITSONT	UO:0000064	3	OR1492_Odor1309_0	SecondaryScreen.tsv	FigShare	10.6084/m9.figshare.979133	http://dx.doi.org/10.6084/m9.figshare.979133
OR1522	Luciferase assay	Dual-Glo Luciferase Assay System	Promega Corporation, Madison WI, USA	Polarstar Optima plate reader	BMG Labtech GMBH, Ortenberg, Germany	Microsoft Excel, GraphPad Prism 4, and MATLAB	Secondary Screen	1309	0	micromolar	UNITSONT	UO:0000064	3	OR1522_Odor1309_0	SecondaryScreen.tsv	FigShare	10.6084/m9.figshare.979133	http://dx.doi.org/10.6084/m9.figshare.979133
OR1337	Luciferase assay	Dual-Glo Luciferase Assay System	Promega Corporation, Madison WI, USA	Polarstar Optima plate reader	BMG Labtech GMBH, Ortenberg, Germany	Microsoft Excel, GraphPad Prism 4, and MATLAB	Secondary Screen	1312	0	micromolar	UNITSONT	UO:0000064	3	OR1337_Odor1312_0	SecondaryScreen.tsv	FigShare	10.6084/m9.figshare.979133	http://dx.doi.org/10.6084/m9.figshare.979133
OR1287	Luciferase assay	Dual-Glo Luciferase Assay System	Promega Corporation, Madison WI, USA	Polarstar Optima plate reader	BMG Labtech GMBH, Ortenberg, Germany	Microsoft Excel, GraphPad Prism 4, and MATLAB	Secondary Screen	1326	0	micromolar	UNITSONT	UO:0000064	3	OR1287_Odor1326_0	SecondaryScreen.tsv	FigShare	10.6084/m9.figshare.979133	http://dx.doi.org/10.6084/m9.figshare.979133
OR1291	Luciferase assay	Dual-Glo Luciferase Assay System	Promega Corporation, Madison WI, USA	Polarstar Optima plate reader	BMG Labtech GMBH, Ortenberg, Germany	Microsoft Excel, GraphPad Prism 4, and MATLAB	Secondary Screen	1326	0	micromolar	UNITSONT	UO:0000064	3	OR1291_Odor1326_0	SecondaryScreen.tsv	FigShare	10.6084/m9.figshare.979133	http://dx.doi.org/10.6084/m9.figshare.979133
OR1273	Luciferase assay	Dual-Glo Luciferase Assay System	Promega Corporation, Madison WI, USA	Polarstar Optima plate reader	BMG Labtech GMBH, Ortenberg, Germany	Microsoft Excel, GraphPad Prism 4, and MATLAB	Secondary Screen	1326	0	micromolar	UNITSONT	UO:0000064	3	OR1273_Odor1326_0	SecondaryScreen.tsv	FigShare	10.6084/m9.figshare.979133	http://dx.doi.org/10.6084/m9.figshare.979133
OR1277	Luciferase assay	Dual-Glo Luciferase Assay System	Promega Corporation, Madison WI, USA	Polarstar Optima plate reader	BMG Labtech GMBH, Ortenberg, Germany	Microsoft Excel, GraphPad Prism 4, and MATLAB	Secondary Screen	1326	0	micromolar	UNITSONT	UO:0000064	3	OR1277_Odor1326_0	SecondaryScreen.tsv	FigShare	10.6084/m9.figshare.979133	http://dx.doi.org/10.6084/m9.figshare.979133
OR1320	Luciferase assay	Dual-Glo Luciferase Assay System	Promega Corporation, Madison WI, USA	Polarstar Optima plate reader	BMG Labtech GMBH, Ortenberg, Germany	Microsoft Excel, GraphPad Prism 4, and MATLAB	Secondary Screen	1326	0	micromolar	UNITSONT	UO:0000064	3	OR1320_Odor1326_0	SecondaryScreen.tsv	FigShare	10.6084/m9.figshare.979133	http://dx.doi.org/10.6084/m9.figshare.979133
OR1282	Luciferase assay	Dual-Glo Luciferase Assay System	Promega Corporation, Madison WI, USA	Polarstar Optima plate reader	BMG Labtech GMBH, Ortenberg, Germany	Microsoft Excel, GraphPad Prism 4, and MATLAB	Secondary Screen	1326	0	micromolar	UNITSONT	UO:0000064	3	OR1282_Odor1326_0	SecondaryScreen.tsv	FigShare	10.6084/m9.figshare.979133	http://dx.doi.org/10.6084/m9.figshare.979133
OR1252	Luciferase assay	Dual-Glo Luciferase Assay System	Promega Corporation, Madison WI, USA	Polarstar Optima plate reader	BMG Labtech GMBH, Ortenberg, Germany	Microsoft Excel, GraphPad Prism 4, and MATLAB	Secondary Screen	1326	0	micromolar	UNITSONT	UO:0000064	3	OR1252_Odor1326_0	SecondaryScreen.tsv	FigShare	10.6084/m9.figshare.979133	http://dx.doi.org/10.6084/m9.figshare.979133
OR1289	Luciferase assay	Dual-Glo Luciferase Assay System	Promega Corporation, Madison WI, USA	Polarstar Optima plate reader	BMG Labtech GMBH, Ortenberg, Germany	Microsoft Excel, GraphPad Prism 4, and MATLAB	Secondary Screen	1326	0	micromolar	UNITSONT	UO:0000064	3	OR1289_Odor1326_0	SecondaryScreen.tsv	FigShare	10.6084/m9.figshare.979133	http://dx.doi.org/10.6084/m9.figshare.979133
OR1287	Luciferase assay	Dual-Glo Luciferase Assay System	Promega Corporation, Madison WI, USA	Polarstar Optima plate reader	BMG Labtech GMBH, Ortenberg, Germany	Microsoft Excel, GraphPad Prism 4, and MATLAB	Secondary Screen	1330	0	micromolar	UNITSONT	UO:0000064	3	OR1287_Odor1330_0	SecondaryScreen.tsv	FigShare	10.6084/m9.figshare.979133	http://dx.doi.org/10.6084/m9.figshare.979133
OR1272	Luciferase assay	Dual-Glo Luciferase Assay System	Promega Corporation, Madison WI, USA	Polarstar Optima plate reader	BMG Labtech GMBH, Ortenberg, Germany	Microsoft Excel, GraphPad Prism 4, and MATLAB	Secondary Screen	1330	0	micromolar	UNITSONT	UO:0000064	3	OR1272_Odor1330_0	SecondaryScreen.tsv	FigShare	10.6084/m9.figshare.979133	http://dx.doi.org/10.6084/m9.figshare.979133
OR1320	Luciferase assay	Dual-Glo Luciferase Assay System	Promega Corporation, Madison WI, USA	Polarstar Optima plate reader	BMG Labtech GMBH, Ortenberg, Germany	Microsoft Excel, GraphPad Prism 4, and MATLAB	Secondary Screen	1330	0	micromolar	UNITSONT	UO:0000064	3	OR1320_Odor1330_0	SecondaryScreen.tsv	FigShare	10.6084/m9.figshare.979133	http://dx.doi.org/10.6084/m9.figshare.979133
OR1307	Luciferase assay	Dual-Glo Luciferase Assay System	Promega Corporation, Madison WI, USA	Polarstar Optima plate reader	BMG Labtech GMBH, Ortenberg, Germany	Microsoft Excel, GraphPad Prism 4, and MATLAB	Secondary Screen	1330	0	micromolar	UNITSONT	UO:0000064	3	OR1307_Odor1330_0	SecondaryScreen.tsv	FigShare	10.6084/m9.figshare.979133	http://dx.doi.org/10.6084/m9.figshare.979133
OR1338	Luciferase assay	Dual-Glo Luciferase Assay System	Promega Corporation, Madison WI, USA	Polarstar Optima plate reader	BMG Labtech GMBH, Ortenberg, Germany	Microsoft Excel, GraphPad Prism 4, and MATLAB	Secondary Screen	1330	0	micromolar	UNITSONT	UO:0000064	3	OR1338_Odor1330_0	SecondaryScreen.tsv	FigShare	10.6084/m9.figshare.979133	http://dx.doi.org/10.6084/m9.figshare.979133
OR1279	Luciferase assay	Dual-Glo Luciferase Assay System	Promega Corporation, Madison WI, USA	Polarstar Optima plate reader	BMG Labtech GMBH, Ortenberg, Germany	Microsoft Excel, GraphPad Prism 4, and MATLAB	Secondary Screen	1330	0	micromolar	UNITSONT	UO:0000064	3	OR1279_Odor1330_0	SecondaryScreen.tsv	FigShare	10.6084/m9.figshare.979133	http://dx.doi.org/10.6084/m9.figshare.979133
OR1337	Luciferase assay	Dual-Glo Luciferase Assay System	Promega Corporation, Madison WI, USA	Polarstar Optima plate reader	BMG Labtech GMBH, Ortenberg, Germany	Microsoft Excel, GraphPad Prism 4, and MATLAB	Secondary Screen	1330	0	micromolar	UNITSONT	UO:0000064	3	OR1337_Odor1330_0	SecondaryScreen.tsv	FigShare	10.6084/m9.figshare.979133	http://dx.doi.org/10.6084/m9.figshare.979133
OR1282	Luciferase assay	Dual-Glo Luciferase Assay System	Promega Corporation, Madison WI, USA	Polarstar Optima plate reader	BMG Labtech GMBH, Ortenberg, Germany	Microsoft Excel, GraphPad Prism 4, and MATLAB	Secondary Screen	1330	0	micromolar	UNITSONT	UO:0000064	3	OR1282_Odor1330_0	SecondaryScreen.tsv	FigShare	10.6084/m9.figshare.979133	http://dx.doi.org/10.6084/m9.figshare.979133
OR1286	Luciferase assay	Dual-Glo Luciferase Assay System	Promega Corporation, Madison WI, USA	Polarstar Optima plate reader	BMG Labtech GMBH, Ortenberg, Germany	Microsoft Excel, GraphPad Prism 4, and MATLAB	Secondary Screen	1331	0	micromolar	UNITSONT	UO:0000064	3	OR1286_Odor1331_0	SecondaryScreen.tsv	FigShare	10.6084/m9.figshare.979133	http://dx.doi.org/10.6084/m9.figshare.979133
OR1266	Luciferase assay	Dual-Glo Luciferase Assay System	Promega Corporation, Madison WI, USA	Polarstar Optima plate reader	BMG Labtech GMBH, Ortenberg, Germany	Microsoft Excel, GraphPad Prism 4, and MATLAB	Secondary Screen	1331	0	micromolar	UNITSONT	UO:0000064	3	OR1266_Odor1331_0	SecondaryScreen.tsv	FigShare	10.6084/m9.figshare.979133	http://dx.doi.org/10.6084/m9.figshare.979133
OR1278	Luciferase assay	Dual-Glo Luciferase Assay System	Promega Corporation, Madison WI, USA	Polarstar Optima plate reader	BMG Labtech GMBH, Ortenberg, Germany	Microsoft Excel, GraphPad Prism 4, and MATLAB	Secondary Screen	1331	0	micromolar	UNITSONT	UO:0000064	3	OR1278_Odor1331_0	SecondaryScreen.tsv	FigShare	10.6084/m9.figshare.979133	http://dx.doi.org/10.6084/m9.figshare.979133
OR1258	Luciferase assay	Dual-Glo Luciferase Assay System	Promega Corporation, Madison WI, USA	Polarstar Optima plate reader	BMG Labtech GMBH, Ortenberg, Germany	Microsoft Excel, GraphPad Prism 4, and MATLAB	Secondary Screen	1331	0	micromolar	UNITSONT	UO:0000064	3	OR1258_Odor1331_0	SecondaryScreen.tsv	FigShare	10.6084/m9.figshare.979133	http://dx.doi.org/10.6084/m9.figshare.979133
OR1276	Luciferase assay	Dual-Glo Luciferase Assay System	Promega Corporation, Madison WI, USA	Polarstar Optima plate reader	BMG Labtech GMBH, Ortenberg, Germany	Microsoft Excel, GraphPad Prism 4, and MATLAB	Secondary Screen	1331	0	micromolar	UNITSONT	UO:0000064	3	OR1276_Odor1331_0	SecondaryScreen.tsv	FigShare	10.6084/m9.figshare.979133	http://dx.doi.org/10.6084/m9.figshare.979133
OR1277	Luciferase assay	Dual-Glo Luciferase Assay System	Promega Corporation, Madison WI, USA	Polarstar Optima plate reader	BMG Labtech GMBH, Ortenberg, Germany	Microsoft Excel, GraphPad Prism 4, and MATLAB	Secondary Screen	1331	0	micromolar	UNITSONT	UO:0000064	3	OR1277_Odor1331_0	SecondaryScreen.tsv	FigShare	10.6084/m9.figshare.979133	http://dx.doi.org/10.6084/m9.figshare.979133
OR1307	Luciferase assay	Dual-Glo Luciferase Assay System	Promega Corporation, Madison WI, USA	Polarstar Optima plate reader	BMG Labtech GMBH, Ortenberg, Germany	Microsoft Excel, GraphPad Prism 4, and MATLAB	Secondary Screen	1331	0	micromolar	UNITSONT	UO:0000064	3	OR1307_Odor1331_0	SecondaryScreen.tsv	FigShare	10.6084/m9.figshare.979133	http://dx.doi.org/10.6084/m9.figshare.979133
OR1261	Luciferase assay	Dual-Glo Luciferase Assay System	Promega Corporation, Madison WI, USA	Polarstar Optima plate reader	BMG Labtech GMBH, Ortenberg, Germany	Microsoft Excel, GraphPad Prism 4, and MATLAB	Secondary Screen	1331	0	micromolar	UNITSONT	UO:0000064	3	OR1261_Odor1331_0	SecondaryScreen.tsv	FigShare	10.6084/m9.figshare.979133	http://dx.doi.org/10.6084/m9.figshare.979133
OR1287	Luciferase assay	Dual-Glo Luciferase Assay System	Promega Corporation, Madison WI, USA	Polarstar Optima plate reader	BMG Labtech GMBH, Ortenberg, Germany	Microsoft Excel, GraphPad Prism 4, and MATLAB	Secondary Screen	1332	0	micromolar	UNITSONT	UO:0000064	3	OR1287_Odor1332_0	SecondaryScreen.tsv	FigShare	10.6084/m9.figshare.979133	http://dx.doi.org/10.6084/m9.figshare.979133
OR1350	Luciferase assay	Dual-Glo Luciferase Assay System	Promega Corporation, Madison WI, USA	Polarstar Optima plate reader	BMG Labtech GMBH, Ortenberg, Germany	Microsoft Excel, GraphPad Prism 4, and MATLAB	Secondary Screen	1332	0	micromolar	UNITSONT	UO:0000064	3	OR1350_Odor1332_0	SecondaryScreen.tsv	FigShare	10.6084/m9.figshare.979133	http://dx.doi.org/10.6084/m9.figshare.979133
OR1273	Luciferase assay	Dual-Glo Luciferase Assay System	Promega Corporation, Madison WI, USA	Polarstar Optima plate reader	BMG Labtech GMBH, Ortenberg, Germany	Microsoft Excel, GraphPad Prism 4, and MATLAB	Secondary Screen	1332	0	micromolar	UNITSONT	UO:0000064	3	OR1273_Odor1332_0	SecondaryScreen.tsv	FigShare	10.6084/m9.figshare.979133	http://dx.doi.org/10.6084/m9.figshare.979133
OR1305	Luciferase assay	Dual-Glo Luciferase Assay System	Promega Corporation, Madison WI, USA	Polarstar Optima plate reader	BMG Labtech GMBH, Ortenberg, Germany	Microsoft Excel, GraphPad Prism 4, and MATLAB	Secondary Screen	1332	0	micromolar	UNITSONT	UO:0000064	3	OR1305_Odor1332_0	SecondaryScreen.tsv	FigShare	10.6084/m9.figshare.979133	http://dx.doi.org/10.6084/m9.figshare.979133
OR1278	Luciferase assay	Dual-Glo Luciferase Assay System	Promega Corporation, Madison WI, USA	Polarstar Optima plate reader	BMG Labtech GMBH, Ortenberg, Germany	Microsoft Excel, GraphPad Prism 4, and MATLAB	Secondary Screen	1332	0	micromolar	UNITSONT	UO:0000064	3	OR1278_Odor1332_0	SecondaryScreen.tsv	FigShare	10.6084/m9.figshare.979133	http://dx.doi.org/10.6084/m9.figshare.979133
OR1261	Luciferase assay	Dual-Glo Luciferase Assay System	Promega Corporation, Madison WI, USA	Polarstar Optima plate reader	BMG Labtech GMBH, Ortenberg, Germany	Microsoft Excel, GraphPad Prism 4, and MATLAB	Secondary Screen	1332	0	micromolar	UNITSONT	UO:0000064	3	OR1261_Odor1332_0	SecondaryScreen.tsv	FigShare	10.6084/m9.figshare.979133	http://dx.doi.org/10.6084/m9.figshare.979133
OR1242	Luciferase assay	Dual-Glo Luciferase Assay System	Promega Corporation, Madison WI, USA	Polarstar Optima plate reader	BMG Labtech GMBH, Ortenberg, Germany	Microsoft Excel, GraphPad Prism 4, and MATLAB	Secondary Screen	1332	0	micromolar	UNITSONT	UO:0000064	3	OR1242_Odor1332_0	SecondaryScreen.tsv	FigShare	10.6084/m9.figshare.979133	http://dx.doi.org/10.6084/m9.figshare.979133
OR1275	Luciferase assay	Dual-Glo Luciferase Assay System	Promega Corporation, Madison WI, USA	Polarstar Optima plate reader	BMG Labtech GMBH, Ortenberg, Germany	Microsoft Excel, GraphPad Prism 4, and MATLAB	Secondary Screen	1332	0	micromolar	UNITSONT	UO:0000064	3	OR1275_Odor1332_0	SecondaryScreen.tsv	FigShare	10.6084/m9.figshare.979133	http://dx.doi.org/10.6084/m9.figshare.979133
OR1287	Luciferase assay	Dual-Glo Luciferase Assay System	Promega Corporation, Madison WI, USA	Polarstar Optima plate reader	BMG Labtech GMBH, Ortenberg, Germany	Microsoft Excel, GraphPad Prism 4, and MATLAB	Secondary Screen	1327	0	micromolar	UNITSONT	UO:0000064	3	OR1287_Odor1327_0	SecondaryScreen.tsv	FigShare	10.6084/m9.figshare.979133	http://dx.doi.org/10.6084/m9.figshare.979133
OR1299	Luciferase assay	Dual-Glo Luciferase Assay System	Promega Corporation, Madison WI, USA	Polarstar Optima plate reader	BMG Labtech GMBH, Ortenberg, Germany	Microsoft Excel, GraphPad Prism 4, and MATLAB	Secondary Screen	1327	0	micromolar	UNITSONT	UO:0000064	3	OR1299_Odor1327_0	SecondaryScreen.tsv	FigShare	10.6084/m9.figshare.979133	http://dx.doi.org/10.6084/m9.figshare.979133
OR1319	Luciferase assay	Dual-Glo Luciferase Assay System	Promega Corporation, Madison WI, USA	Polarstar Optima plate reader	BMG Labtech GMBH, Ortenberg, Germany	Microsoft Excel, GraphPad Prism 4, and MATLAB	Secondary Screen	1327	0	micromolar	UNITSONT	UO:0000064	3	OR1319_Odor1327_0	SecondaryScreen.tsv	FigShare	10.6084/m9.figshare.979133	http://dx.doi.org/10.6084/m9.figshare.979133
OR1302	Luciferase assay	Dual-Glo Luciferase Assay System	Promega Corporation, Madison WI, USA	Polarstar Optima plate reader	BMG Labtech GMBH, Ortenberg, Germany	Microsoft Excel, GraphPad Prism 4, and MATLAB	Secondary Screen	1327	0	micromolar	UNITSONT	UO:0000064	3	OR1302_Odor1327_0	SecondaryScreen.tsv	FigShare	10.6084/m9.figshare.979133	http://dx.doi.org/10.6084/m9.figshare.979133
OR1289	Luciferase assay	Dual-Glo Luciferase Assay System	Promega Corporation, Madison WI, USA	Polarstar Optima plate reader	BMG Labtech GMBH, Ortenberg, Germany	Microsoft Excel, GraphPad Prism 4, and MATLAB	Secondary Screen	1331	0	micromolar	UNITSONT	UO:0000064	3	OR1289_Odor1331_0	SecondaryScreen.tsv	FigShare	10.6084/m9.figshare.979133	http://dx.doi.org/10.6084/m9.figshare.979133
OR1320	Luciferase assay	Dual-Glo Luciferase Assay System	Promega Corporation, Madison WI, USA	Polarstar Optima plate reader	BMG Labtech GMBH, Ortenberg, Germany	Microsoft Excel, GraphPad Prism 4, and MATLAB	Secondary Screen	1331	0	micromolar	UNITSONT	UO:0000064	3	OR1320_Odor1331_0	SecondaryScreen.tsv	FigShare	10.6084/m9.figshare.979133	http://dx.doi.org/10.6084/m9.figshare.979133
OR1272	Luciferase assay	Dual-Glo Luciferase Assay System	Promega Corporation, Madison WI, USA	Polarstar Optima plate reader	BMG Labtech GMBH, Ortenberg, Germany	Microsoft Excel, GraphPad Prism 4, and MATLAB	Secondary Screen	1331	0	micromolar	UNITSONT	UO:0000064	3	OR1272_Odor1331_0	SecondaryScreen.tsv	FigShare	10.6084/m9.figshare.979133	http://dx.doi.org/10.6084/m9.figshare.979133
OR1337	Luciferase assay	Dual-Glo Luciferase Assay System	Promega Corporation, Madison WI, USA	Polarstar Optima plate reader	BMG Labtech GMBH, Ortenberg, Germany	Microsoft Excel, GraphPad Prism 4, and MATLAB	Secondary Screen	1331	0	micromolar	UNITSONT	UO:0000064	3	OR1337_Odor1331_0	SecondaryScreen.tsv	FigShare	10.6084/m9.figshare.979133	http://dx.doi.org/10.6084/m9.figshare.979133
OR1287	Luciferase assay	Dual-Glo Luciferase Assay System	Promega Corporation, Madison WI, USA	Polarstar Optima plate reader	BMG Labtech GMBH, Ortenberg, Germany	Microsoft Excel, GraphPad Prism 4, and MATLAB	Secondary Screen	1333	0	micromolar	UNITSONT	UO:0000064	3	OR1287_Odor1333_0	SecondaryScreen.tsv	FigShare	10.6084/m9.figshare.979133	http://dx.doi.org/10.6084/m9.figshare.979133
OR1273	Luciferase assay	Dual-Glo Luciferase Assay System	Promega Corporation, Madison WI, USA	Polarstar Optima plate reader	BMG Labtech GMBH, Ortenberg, Germany	Microsoft Excel, GraphPad Prism 4, and MATLAB	Secondary Screen	1333	0	micromolar	UNITSONT	UO:0000064	3	OR1273_Odor1333_0	SecondaryScreen.tsv	FigShare	10.6084/m9.figshare.979133	http://dx.doi.org/10.6084/m9.figshare.979133
OR1272	Luciferase assay	Dual-Glo Luciferase Assay System	Promega Corporation, Madison WI, USA	Polarstar Optima plate reader	BMG Labtech GMBH, Ortenberg, Germany	Microsoft Excel, GraphPad Prism 4, and MATLAB	Secondary Screen	1333	0	micromolar	UNITSONT	UO:0000064	3	OR1272_Odor1333_0	SecondaryScreen.tsv	FigShare	10.6084/m9.figshare.979133	http://dx.doi.org/10.6084/m9.figshare.979133
OR1319	Luciferase assay	Dual-Glo Luciferase Assay System	Promega Corporation, Madison WI, USA	Polarstar Optima plate reader	BMG Labtech GMBH, Ortenberg, Germany	Microsoft Excel, GraphPad Prism 4, and MATLAB	Secondary Screen	1333	0	micromolar	UNITSONT	UO:0000064	3	OR1319_Odor1333_0	SecondaryScreen.tsv	FigShare	10.6084/m9.figshare.979133	http://dx.doi.org/10.6084/m9.figshare.979133
OR1287	Luciferase assay	Dual-Glo Luciferase Assay System	Promega Corporation, Madison WI, USA	Polarstar Optima plate reader	BMG Labtech GMBH, Ortenberg, Germany	Microsoft Excel, GraphPad Prism 4, and MATLAB	Secondary Screen	1335	0	micromolar	UNITSONT	UO:0000064	3	OR1287_Odor1335_0	SecondaryScreen.tsv	FigShare	10.6084/m9.figshare.979133	http://dx.doi.org/10.6084/m9.figshare.979133
OR1273	Luciferase assay	Dual-Glo Luciferase Assay System	Promega Corporation, Madison WI, USA	Polarstar Optima plate reader	BMG Labtech GMBH, Ortenberg, Germany	Microsoft Excel, GraphPad Prism 4, and MATLAB	Secondary Screen	1335	0	micromolar	UNITSONT	UO:0000064	3	OR1273_Odor1335_0	SecondaryScreen.tsv	FigShare	10.6084/m9.figshare.979133	http://dx.doi.org/10.6084/m9.figshare.979133
OR1289	Luciferase assay	Dual-Glo Luciferase Assay System	Promega Corporation, Madison WI, USA	Polarstar Optima plate reader	BMG Labtech GMBH, Ortenberg, Germany	Microsoft Excel, GraphPad Prism 4, and MATLAB	Secondary Screen	1335	0	micromolar	UNITSONT	UO:0000064	3	OR1289_Odor1335_0	SecondaryScreen.tsv	FigShare	10.6084/m9.figshare.979133	http://dx.doi.org/10.6084/m9.figshare.979133
OR1310	Luciferase assay	Dual-Glo Luciferase Assay System	Promega Corporation, Madison WI, USA	Polarstar Optima plate reader	BMG Labtech GMBH, Ortenberg, Germany	Microsoft Excel, GraphPad Prism 4, and MATLAB	Secondary Screen	1335	0	micromolar	UNITSONT	UO:0000064	3	OR1310_Odor1335_0	SecondaryScreen.tsv	FigShare	10.6084/m9.figshare.979133	http://dx.doi.org/10.6084/m9.figshare.979133
OR1320	Luciferase assay	Dual-Glo Luciferase Assay System	Promega Corporation, Madison WI, USA	Polarstar Optima plate reader	BMG Labtech GMBH, Ortenberg, Germany	Microsoft Excel, GraphPad Prism 4, and MATLAB	Secondary Screen	1325	0	micromolar	UNITSONT	UO:0000064	3	OR1320_Odor1325_0	SecondaryScreen.tsv	FigShare	10.6084/m9.figshare.979133	http://dx.doi.org/10.6084/m9.figshare.979133
OR1282	Luciferase assay	Dual-Glo Luciferase Assay System	Promega Corporation, Madison WI, USA	Polarstar Optima plate reader	BMG Labtech GMBH, Ortenberg, Germany	Microsoft Excel, GraphPad Prism 4, and MATLAB	Secondary Screen	1325	0	micromolar	UNITSONT	UO:0000064	3	OR1282_Odor1325_0	SecondaryScreen.tsv	FigShare	10.6084/m9.figshare.979133	http://dx.doi.org/10.6084/m9.figshare.979133
OR1242	Luciferase assay	Dual-Glo Luciferase Assay System	Promega Corporation, Madison WI, USA	Polarstar Optima plate reader	BMG Labtech GMBH, Ortenberg, Germany	Microsoft Excel, GraphPad Prism 4, and MATLAB	Secondary Screen	1325	0	micromolar	UNITSONT	UO:0000064	3	OR1242_Odor1325_0	SecondaryScreen.tsv	FigShare	10.6084/m9.figshare.979133	http://dx.doi.org/10.6084/m9.figshare.979133
OR1273	Luciferase assay	Dual-Glo Luciferase Assay System	Promega Corporation, Madison WI, USA	Polarstar Optima plate reader	BMG Labtech GMBH, Ortenberg, Germany	Microsoft Excel, GraphPad Prism 4, and MATLAB	Secondary Screen	1325	0	micromolar	UNITSONT	UO:0000064	3	OR1273_Odor1325_0	SecondaryScreen.tsv	FigShare	10.6084/m9.figshare.979133	http://dx.doi.org/10.6084/m9.figshare.979133
OR1302	Luciferase assay	Dual-Glo Luciferase Assay System	Promega Corporation, Madison WI, USA	Polarstar Optima plate reader	BMG Labtech GMBH, Ortenberg, Germany	Microsoft Excel, GraphPad Prism 4, and MATLAB	Secondary Screen	1325	0	micromolar	UNITSONT	UO:0000064	3	OR1302_Odor1325_0	SecondaryScreen.tsv	FigShare	10.6084/m9.figshare.979133	http://dx.doi.org/10.6084/m9.figshare.979133
OR1341	Luciferase assay	Dual-Glo Luciferase Assay System	Promega Corporation, Madison WI, USA	Polarstar Optima plate reader	BMG Labtech GMBH, Ortenberg, Germany	Microsoft Excel, GraphPad Prism 4, and MATLAB	Secondary Screen	1325	0	micromolar	UNITSONT	UO:0000064	3	OR1341_Odor1325_0	SecondaryScreen.tsv	FigShare	10.6084/m9.figshare.979133	http://dx.doi.org/10.6084/m9.figshare.979133
OR1261	Luciferase assay	Dual-Glo Luciferase Assay System	Promega Corporation, Madison WI, USA	Polarstar Optima plate reader	BMG Labtech GMBH, Ortenberg, Germany	Microsoft Excel, GraphPad Prism 4, and MATLAB	Secondary Screen	1325	0	micromolar	UNITSONT	UO:0000064	3	OR1261_Odor1325_0	SecondaryScreen.tsv	FigShare	10.6084/m9.figshare.979133	http://dx.doi.org/10.6084/m9.figshare.979133
OR1257	Luciferase assay	Dual-Glo Luciferase Assay System	Promega Corporation, Madison WI, USA	Polarstar Optima plate reader	BMG Labtech GMBH, Ortenberg, Germany	Microsoft Excel, GraphPad Prism 4, and MATLAB	Secondary Screen	1325	0	micromolar	UNITSONT	UO:0000064	3	OR1257_Odor1325_0	SecondaryScreen.tsv	FigShare	10.6084/m9.figshare.979133	http://dx.doi.org/10.6084/m9.figshare.979133
OR1299	Luciferase assay	Dual-Glo Luciferase Assay System	Promega Corporation, Madison WI, USA	Polarstar Optima plate reader	BMG Labtech GMBH, Ortenberg, Germany	Microsoft Excel, GraphPad Prism 4, and MATLAB	Secondary Screen	1329	0	micromolar	UNITSONT	UO:0000064	3	OR1299_Odor1329_0	SecondaryScreen.tsv	FigShare	10.6084/m9.figshare.979133	http://dx.doi.org/10.6084/m9.figshare.979133
OR1320	Luciferase assay	Dual-Glo Luciferase Assay System	Promega Corporation, Madison WI, USA	Polarstar Optima plate reader	BMG Labtech GMBH, Ortenberg, Germany	Microsoft Excel, GraphPad Prism 4, and MATLAB	Secondary Screen	1329	0	micromolar	UNITSONT	UO:0000064	3	OR1320_Odor1329_0	SecondaryScreen.tsv	FigShare	10.6084/m9.figshare.979133	http://dx.doi.org/10.6084/m9.figshare.979133
OR1288	Luciferase assay	Dual-Glo Luciferase Assay System	Promega Corporation, Madison WI, USA	Polarstar Optima plate reader	BMG Labtech GMBH, Ortenberg, Germany	Microsoft Excel, GraphPad Prism 4, and MATLAB	Secondary Screen	1329	0	micromolar	UNITSONT	UO:0000064	3	OR1288_Odor1329_0	SecondaryScreen.tsv	FigShare	10.6084/m9.figshare.979133	http://dx.doi.org/10.6084/m9.figshare.979133
OR1282	Luciferase assay	Dual-Glo Luciferase Assay System	Promega Corporation, Madison WI, USA	Polarstar Optima plate reader	BMG Labtech GMBH, Ortenberg, Germany	Microsoft Excel, GraphPad Prism 4, and MATLAB	Secondary Screen	1334	0	micromolar	UNITSONT	UO:0000064	3	OR1282_Odor1334_0	SecondaryScreen.tsv	FigShare	10.6084/m9.figshare.979133	http://dx.doi.org/10.6084/m9.figshare.979133
OR1307	Luciferase assay	Dual-Glo Luciferase Assay System	Promega Corporation, Madison WI, USA	Polarstar Optima plate reader	BMG Labtech GMBH, Ortenberg, Germany	Microsoft Excel, GraphPad Prism 4, and MATLAB	Secondary Screen	1334	0	micromolar	UNITSONT	UO:0000064	3	OR1307_Odor1334_0	SecondaryScreen.tsv	FigShare	10.6084/m9.figshare.979133	http://dx.doi.org/10.6084/m9.figshare.979133
OR1287	Luciferase assay	Dual-Glo Luciferase Assay System	Promega Corporation, Madison WI, USA	Polarstar Optima plate reader	BMG Labtech GMBH, Ortenberg, Germany	Microsoft Excel, GraphPad Prism 4, and MATLAB	Secondary Screen	1328	0	micromolar	UNITSONT	UO:0000064	3	OR1287_Odor1328_0	SecondaryScreen.tsv	FigShare	10.6084/m9.figshare.979133	http://dx.doi.org/10.6084/m9.figshare.979133
OR1302	Luciferase assay	Dual-Glo Luciferase Assay System	Promega Corporation, Madison WI, USA	Polarstar Optima plate reader	BMG Labtech GMBH, Ortenberg, Germany	Microsoft Excel, GraphPad Prism 4, and MATLAB	Secondary Screen	1328	0	micromolar	UNITSONT	UO:0000064	3	OR1302_Odor1328_0	SecondaryScreen.tsv	FigShare	10.6084/m9.figshare.979133	http://dx.doi.org/10.6084/m9.figshare.979133
OR1137	Luciferase assay	Dual-Glo Luciferase Assay System	Promega Corporation, Madison WI, USA	Polarstar Optima plate reader	BMG Labtech GMBH, Ortenberg, Germany	Microsoft Excel, GraphPad Prism 4, and MATLAB	Secondary Screen	1325	0	micromolar	UNITSONT	UO:0000064	3	OR1137_Odor1325_0	SecondaryScreen.tsv	FigShare	10.6084/m9.figshare.979133	http://dx.doi.org/10.6084/m9.figshare.979133
OR1193	Luciferase assay	Dual-Glo Luciferase Assay System	Promega Corporation, Madison WI, USA	Polarstar Optima plate reader	BMG Labtech GMBH, Ortenberg, Germany	Microsoft Excel, GraphPad Prism 4, and MATLAB	Secondary Screen	1325	0	micromolar	UNITSONT	UO:0000064	3	OR1193_Odor1325_0	SecondaryScreen.tsv	FigShare	10.6084/m9.figshare.979133	http://dx.doi.org/10.6084/m9.figshare.979133
OR1226	Luciferase assay	Dual-Glo Luciferase Assay System	Promega Corporation, Madison WI, USA	Polarstar Optima plate reader	BMG Labtech GMBH, Ortenberg, Germany	Microsoft Excel, GraphPad Prism 4, and MATLAB	Secondary Screen	1325	0	micromolar	UNITSONT	UO:0000064	3	OR1226_Odor1325_0	SecondaryScreen.tsv	FigShare	10.6084/m9.figshare.979133	http://dx.doi.org/10.6084/m9.figshare.979133
OR1155	Luciferase assay	Dual-Glo Luciferase Assay System	Promega Corporation, Madison WI, USA	Polarstar Optima plate reader	BMG Labtech GMBH, Ortenberg, Germany	Microsoft Excel, GraphPad Prism 4, and MATLAB	Secondary Screen	1325	0	micromolar	UNITSONT	UO:0000064	3	OR1155_Odor1325_0	SecondaryScreen.tsv	FigShare	10.6084/m9.figshare.979133	http://dx.doi.org/10.6084/m9.figshare.979133
OR1215	Luciferase assay	Dual-Glo Luciferase Assay System	Promega Corporation, Madison WI, USA	Polarstar Optima plate reader	BMG Labtech GMBH, Ortenberg, Germany	Microsoft Excel, GraphPad Prism 4, and MATLAB	Secondary Screen	1325	0	micromolar	UNITSONT	UO:0000064	3	OR1215_Odor1325_0	SecondaryScreen.tsv	FigShare	10.6084/m9.figshare.979133	http://dx.doi.org/10.6084/m9.figshare.979133
OR1130	Luciferase assay	Dual-Glo Luciferase Assay System	Promega Corporation, Madison WI, USA	Polarstar Optima plate reader	BMG Labtech GMBH, Ortenberg, Germany	Microsoft Excel, GraphPad Prism 4, and MATLAB	Secondary Screen	1325	0	micromolar	UNITSONT	UO:0000064	3	OR1130_Odor1325_0	SecondaryScreen.tsv	FigShare	10.6084/m9.figshare.979133	http://dx.doi.org/10.6084/m9.figshare.979133
OR1205	Luciferase assay	Dual-Glo Luciferase Assay System	Promega Corporation, Madison WI, USA	Polarstar Optima plate reader	BMG Labtech GMBH, Ortenberg, Germany	Microsoft Excel, GraphPad Prism 4, and MATLAB	Secondary Screen	1325	0	micromolar	UNITSONT	UO:0000064	3	OR1205_Odor1325_0	SecondaryScreen.tsv	FigShare	10.6084/m9.figshare.979133	http://dx.doi.org/10.6084/m9.figshare.979133
OR1141	Luciferase assay	Dual-Glo Luciferase Assay System	Promega Corporation, Madison WI, USA	Polarstar Optima plate reader	BMG Labtech GMBH, Ortenberg, Germany	Microsoft Excel, GraphPad Prism 4, and MATLAB	Secondary Screen	1325	0	micromolar	UNITSONT	UO:0000064	3	OR1141_Odor1325_0	SecondaryScreen.tsv	FigShare	10.6084/m9.figshare.979133	http://dx.doi.org/10.6084/m9.figshare.979133
OR1141	Luciferase assay	Dual-Glo Luciferase Assay System	Promega Corporation, Madison WI, USA	Polarstar Optima plate reader	BMG Labtech GMBH, Ortenberg, Germany	Microsoft Excel, GraphPad Prism 4, and MATLAB	Secondary Screen	1329	0	micromolar	UNITSONT	UO:0000064	3	OR1141_Odor1329_0	SecondaryScreen.tsv	FigShare	10.6084/m9.figshare.979133	http://dx.doi.org/10.6084/m9.figshare.979133
OR1183	Luciferase assay	Dual-Glo Luciferase Assay System	Promega Corporation, Madison WI, USA	Polarstar Optima plate reader	BMG Labtech GMBH, Ortenberg, Germany	Microsoft Excel, GraphPad Prism 4, and MATLAB	Secondary Screen	1329	0	micromolar	UNITSONT	UO:0000064	3	OR1183_Odor1329_0	SecondaryScreen.tsv	FigShare	10.6084/m9.figshare.979133	http://dx.doi.org/10.6084/m9.figshare.979133
OR1129	Luciferase assay	Dual-Glo Luciferase Assay System	Promega Corporation, Madison WI, USA	Polarstar Optima plate reader	BMG Labtech GMBH, Ortenberg, Germany	Microsoft Excel, GraphPad Prism 4, and MATLAB	Secondary Screen	1329	0	micromolar	UNITSONT	UO:0000064	3	OR1129_Odor1329_0	SecondaryScreen.tsv	FigShare	10.6084/m9.figshare.979133	http://dx.doi.org/10.6084/m9.figshare.979133
OR1191	Luciferase assay	Dual-Glo Luciferase Assay System	Promega Corporation, Madison WI, USA	Polarstar Optima plate reader	BMG Labtech GMBH, Ortenberg, Germany	Microsoft Excel, GraphPad Prism 4, and MATLAB	Secondary Screen	1329	0	micromolar	UNITSONT	UO:0000064	3	OR1191_Odor1329_0	SecondaryScreen.tsv	FigShare	10.6084/m9.figshare.979133	http://dx.doi.org/10.6084/m9.figshare.979133
OR1128	Luciferase assay	Dual-Glo Luciferase Assay System	Promega Corporation, Madison WI, USA	Polarstar Optima plate reader	BMG Labtech GMBH, Ortenberg, Germany	Microsoft Excel, GraphPad Prism 4, and MATLAB	Secondary Screen	1329	0	micromolar	UNITSONT	UO:0000064	3	OR1128_Odor1329_0	SecondaryScreen.tsv	FigShare	10.6084/m9.figshare.979133	http://dx.doi.org/10.6084/m9.figshare.979133
OR1205	Luciferase assay	Dual-Glo Luciferase Assay System	Promega Corporation, Madison WI, USA	Polarstar Optima plate reader	BMG Labtech GMBH, Ortenberg, Germany	Microsoft Excel, GraphPad Prism 4, and MATLAB	Secondary Screen	1329	0	micromolar	UNITSONT	UO:0000064	3	OR1205_Odor1329_0	SecondaryScreen.tsv	FigShare	10.6084/m9.figshare.979133	http://dx.doi.org/10.6084/m9.figshare.979133
OR1151	Luciferase assay	Dual-Glo Luciferase Assay System	Promega Corporation, Madison WI, USA	Polarstar Optima plate reader	BMG Labtech GMBH, Ortenberg, Germany	Microsoft Excel, GraphPad Prism 4, and MATLAB	Secondary Screen	1329	0	micromolar	UNITSONT	UO:0000064	3	OR1151_Odor1329_0	SecondaryScreen.tsv	FigShare	10.6084/m9.figshare.979133	http://dx.doi.org/10.6084/m9.figshare.979133
OR1193	Luciferase assay	Dual-Glo Luciferase Assay System	Promega Corporation, Madison WI, USA	Polarstar Optima plate reader	BMG Labtech GMBH, Ortenberg, Germany	Microsoft Excel, GraphPad Prism 4, and MATLAB	Secondary Screen	1329	0	micromolar	UNITSONT	UO:0000064	3	OR1193_Odor1329_0	SecondaryScreen.tsv	FigShare	10.6084/m9.figshare.979133	http://dx.doi.org/10.6084/m9.figshare.979133
OR1205	Luciferase assay	Dual-Glo Luciferase Assay System	Promega Corporation, Madison WI, USA	Polarstar Optima plate reader	BMG Labtech GMBH, Ortenberg, Germany	Microsoft Excel, GraphPad Prism 4, and MATLAB	Secondary Screen	1331	0	micromolar	UNITSONT	UO:0000064	3	OR1205_Odor1331_0	SecondaryScreen.tsv	FigShare	10.6084/m9.figshare.979133	http://dx.doi.org/10.6084/m9.figshare.979133
OR1137	Luciferase assay	Dual-Glo Luciferase Assay System	Promega Corporation, Madison WI, USA	Polarstar Optima plate reader	BMG Labtech GMBH, Ortenberg, Germany	Microsoft Excel, GraphPad Prism 4, and MATLAB	Secondary Screen	1331	0	micromolar	UNITSONT	UO:0000064	3	OR1137_Odor1331_0	SecondaryScreen.tsv	FigShare	10.6084/m9.figshare.979133	http://dx.doi.org/10.6084/m9.figshare.979133
OR1227	Luciferase assay	Dual-Glo Luciferase Assay System	Promega Corporation, Madison WI, USA	Polarstar Optima plate reader	BMG Labtech GMBH, Ortenberg, Germany	Microsoft Excel, GraphPad Prism 4, and MATLAB	Secondary Screen	1331	0	micromolar	UNITSONT	UO:0000064	3	OR1227_Odor1331_0	SecondaryScreen.tsv	FigShare	10.6084/m9.figshare.979133	http://dx.doi.org/10.6084/m9.figshare.979133
OR1129	Luciferase assay	Dual-Glo Luciferase Assay System	Promega Corporation, Madison WI, USA	Polarstar Optima plate reader	BMG Labtech GMBH, Ortenberg, Germany	Microsoft Excel, GraphPad Prism 4, and MATLAB	Secondary Screen	1331	0	micromolar	UNITSONT	UO:0000064	3	OR1129_Odor1331_0	SecondaryScreen.tsv	FigShare	10.6084/m9.figshare.979133	http://dx.doi.org/10.6084/m9.figshare.979133
OR1136	Luciferase assay	Dual-Glo Luciferase Assay System	Promega Corporation, Madison WI, USA	Polarstar Optima plate reader	BMG Labtech GMBH, Ortenberg, Germany	Microsoft Excel, GraphPad Prism 4, and MATLAB	Secondary Screen	1331	0	micromolar	UNITSONT	UO:0000064	3	OR1136_Odor1331_0	SecondaryScreen.tsv	FigShare	10.6084/m9.figshare.979133	http://dx.doi.org/10.6084/m9.figshare.979133
OR1133	Luciferase assay	Dual-Glo Luciferase Assay System	Promega Corporation, Madison WI, USA	Polarstar Optima plate reader	BMG Labtech GMBH, Ortenberg, Germany	Microsoft Excel, GraphPad Prism 4, and MATLAB	Secondary Screen	1331	0	micromolar	UNITSONT	UO:0000064	3	OR1133_Odor1331_0	SecondaryScreen.tsv	FigShare	10.6084/m9.figshare.979133	http://dx.doi.org/10.6084/m9.figshare.979133
OR1139	Luciferase assay	Dual-Glo Luciferase Assay System	Promega Corporation, Madison WI, USA	Polarstar Optima plate reader	BMG Labtech GMBH, Ortenberg, Germany	Microsoft Excel, GraphPad Prism 4, and MATLAB	Secondary Screen	1331	0	micromolar	UNITSONT	UO:0000064	3	OR1139_Odor1331_0	SecondaryScreen.tsv	FigShare	10.6084/m9.figshare.979133	http://dx.doi.org/10.6084/m9.figshare.979133
OR1182	Luciferase assay	Dual-Glo Luciferase Assay System	Promega Corporation, Madison WI, USA	Polarstar Optima plate reader	BMG Labtech GMBH, Ortenberg, Germany	Microsoft Excel, GraphPad Prism 4, and MATLAB	Secondary Screen	1331	0	micromolar	UNITSONT	UO:0000064	3	OR1182_Odor1331_0	SecondaryScreen.tsv	FigShare	10.6084/m9.figshare.979133	http://dx.doi.org/10.6084/m9.figshare.979133
OR1205	Luciferase assay	Dual-Glo Luciferase Assay System	Promega Corporation, Madison WI, USA	Polarstar Optima plate reader	BMG Labtech GMBH, Ortenberg, Germany	Microsoft Excel, GraphPad Prism 4, and MATLAB	Secondary Screen	1335	0	micromolar	UNITSONT	UO:0000064	3	OR1205_Odor1335_0	SecondaryScreen.tsv	FigShare	10.6084/m9.figshare.979133	http://dx.doi.org/10.6084/m9.figshare.979133
OR1141	Luciferase assay	Dual-Glo Luciferase Assay System	Promega Corporation, Madison WI, USA	Polarstar Optima plate reader	BMG Labtech GMBH, Ortenberg, Germany	Microsoft Excel, GraphPad Prism 4, and MATLAB	Secondary Screen	1335	0	micromolar	UNITSONT	UO:0000064	3	OR1141_Odor1335_0	SecondaryScreen.tsv	FigShare	10.6084/m9.figshare.979133	http://dx.doi.org/10.6084/m9.figshare.979133
OR1137	Luciferase assay	Dual-Glo Luciferase Assay System	Promega Corporation, Madison WI, USA	Polarstar Optima plate reader	BMG Labtech GMBH, Ortenberg, Germany	Microsoft Excel, GraphPad Prism 4, and MATLAB	Secondary Screen	1335	0	micromolar	UNITSONT	UO:0000064	3	OR1137_Odor1335_0	SecondaryScreen.tsv	FigShare	10.6084/m9.figshare.979133	http://dx.doi.org/10.6084/m9.figshare.979133
OR1182	Luciferase assay	Dual-Glo Luciferase Assay System	Promega Corporation, Madison WI, USA	Polarstar Optima plate reader	BMG Labtech GMBH, Ortenberg, Germany	Microsoft Excel, GraphPad Prism 4, and MATLAB	Secondary Screen	1335	0	micromolar	UNITSONT	UO:0000064	3	OR1182_Odor1335_0	SecondaryScreen.tsv	FigShare	10.6084/m9.figshare.979133	http://dx.doi.org/10.6084/m9.figshare.979133
OR1139	Luciferase assay	Dual-Glo Luciferase Assay System	Promega Corporation, Madison WI, USA	Polarstar Optima plate reader	BMG Labtech GMBH, Ortenberg, Germany	Microsoft Excel, GraphPad Prism 4, and MATLAB	Secondary Screen	1335	0	micromolar	UNITSONT	UO:0000064	3	OR1139_Odor1335_0	SecondaryScreen.tsv	FigShare	10.6084/m9.figshare.979133	http://dx.doi.org/10.6084/m9.figshare.979133
OR1191	Luciferase assay	Dual-Glo Luciferase Assay System	Promega Corporation, Madison WI, USA	Polarstar Optima plate reader	BMG Labtech GMBH, Ortenberg, Germany	Microsoft Excel, GraphPad Prism 4, and MATLAB	Secondary Screen	1335	0	micromolar	UNITSONT	UO:0000064	3	OR1191_Odor1335_0	SecondaryScreen.tsv	FigShare	10.6084/m9.figshare.979133	http://dx.doi.org/10.6084/m9.figshare.979133
OR1213	Luciferase assay	Dual-Glo Luciferase Assay System	Promega Corporation, Madison WI, USA	Polarstar Optima plate reader	BMG Labtech GMBH, Ortenberg, Germany	Microsoft Excel, GraphPad Prism 4, and MATLAB	Secondary Screen	1335	0	micromolar	UNITSONT	UO:0000064	3	OR1213_Odor1335_0	SecondaryScreen.tsv	FigShare	10.6084/m9.figshare.979133	http://dx.doi.org/10.6084/m9.figshare.979133
OR1209	Luciferase assay	Dual-Glo Luciferase Assay System	Promega Corporation, Madison WI, USA	Polarstar Optima plate reader	BMG Labtech GMBH, Ortenberg, Germany	Microsoft Excel, GraphPad Prism 4, and MATLAB	Secondary Screen	1335	0	micromolar	UNITSONT	UO:0000064	3	OR1209_Odor1335_0	SecondaryScreen.tsv	FigShare	10.6084/m9.figshare.979133	http://dx.doi.org/10.6084/m9.figshare.979133
OR1129	Luciferase assay	Dual-Glo Luciferase Assay System	Promega Corporation, Madison WI, USA	Polarstar Optima plate reader	BMG Labtech GMBH, Ortenberg, Germany	Microsoft Excel, GraphPad Prism 4, and MATLAB	Secondary Screen	1326	0	micromolar	UNITSONT	UO:0000064	3	OR1129_Odor1326_0	SecondaryScreen.tsv	FigShare	10.6084/m9.figshare.979133	http://dx.doi.org/10.6084/m9.figshare.979133
OR1137	Luciferase assay	Dual-Glo Luciferase Assay System	Promega Corporation, Madison WI, USA	Polarstar Optima plate reader	BMG Labtech GMBH, Ortenberg, Germany	Microsoft Excel, GraphPad Prism 4, and MATLAB	Secondary Screen	1326	0	micromolar	UNITSONT	UO:0000064	3	OR1137_Odor1326_0	SecondaryScreen.tsv	FigShare	10.6084/m9.figshare.979133	http://dx.doi.org/10.6084/m9.figshare.979133
OR1136	Luciferase assay	Dual-Glo Luciferase Assay System	Promega Corporation, Madison WI, USA	Polarstar Optima plate reader	BMG Labtech GMBH, Ortenberg, Germany	Microsoft Excel, GraphPad Prism 4, and MATLAB	Secondary Screen	1326	0	micromolar	UNITSONT	UO:0000064	3	OR1136_Odor1326_0	SecondaryScreen.tsv	FigShare	10.6084/m9.figshare.979133	http://dx.doi.org/10.6084/m9.figshare.979133
OR1170	Luciferase assay	Dual-Glo Luciferase Assay System	Promega Corporation, Madison WI, USA	Polarstar Optima plate reader	BMG Labtech GMBH, Ortenberg, Germany	Microsoft Excel, GraphPad Prism 4, and MATLAB	Secondary Screen	1326	0	micromolar	UNITSONT	UO:0000064	3	OR1170_Odor1326_0	SecondaryScreen.tsv	FigShare	10.6084/m9.figshare.979133	http://dx.doi.org/10.6084/m9.figshare.979133
OR1193	Luciferase assay	Dual-Glo Luciferase Assay System	Promega Corporation, Madison WI, USA	Polarstar Optima plate reader	BMG Labtech GMBH, Ortenberg, Germany	Microsoft Excel, GraphPad Prism 4, and MATLAB	Secondary Screen	1326	0	micromolar	UNITSONT	UO:0000064	3	OR1193_Odor1326_0	SecondaryScreen.tsv	FigShare	10.6084/m9.figshare.979133	http://dx.doi.org/10.6084/m9.figshare.979133
OR1139	Luciferase assay	Dual-Glo Luciferase Assay System	Promega Corporation, Madison WI, USA	Polarstar Optima plate reader	BMG Labtech GMBH, Ortenberg, Germany	Microsoft Excel, GraphPad Prism 4, and MATLAB	Secondary Screen	1326	0	micromolar	UNITSONT	UO:0000064	3	OR1139_Odor1326_0	SecondaryScreen.tsv	FigShare	10.6084/m9.figshare.979133	http://dx.doi.org/10.6084/m9.figshare.979133
OR1166	Luciferase assay	Dual-Glo Luciferase Assay System	Promega Corporation, Madison WI, USA	Polarstar Optima plate reader	BMG Labtech GMBH, Ortenberg, Germany	Microsoft Excel, GraphPad Prism 4, and MATLAB	Secondary Screen	1326	0	micromolar	UNITSONT	UO:0000064	3	OR1166_Odor1326_0	SecondaryScreen.tsv	FigShare	10.6084/m9.figshare.979133	http://dx.doi.org/10.6084/m9.figshare.979133
OR1205	Luciferase assay	Dual-Glo Luciferase Assay System	Promega Corporation, Madison WI, USA	Polarstar Optima plate reader	BMG Labtech GMBH, Ortenberg, Germany	Microsoft Excel, GraphPad Prism 4, and MATLAB	Secondary Screen	1326	0	micromolar	UNITSONT	UO:0000064	3	OR1205_Odor1326_0	SecondaryScreen.tsv	FigShare	10.6084/m9.figshare.979133	http://dx.doi.org/10.6084/m9.figshare.979133
OR1136	Luciferase assay	Dual-Glo Luciferase Assay System	Promega Corporation, Madison WI, USA	Polarstar Optima plate reader	BMG Labtech GMBH, Ortenberg, Germany	Microsoft Excel, GraphPad Prism 4, and MATLAB	Secondary Screen	1328	0	micromolar	UNITSONT	UO:0000064	3	OR1136_Odor1328_0	SecondaryScreen.tsv	FigShare	10.6084/m9.figshare.979133	http://dx.doi.org/10.6084/m9.figshare.979133
OR1137	Luciferase assay	Dual-Glo Luciferase Assay System	Promega Corporation, Madison WI, USA	Polarstar Optima plate reader	BMG Labtech GMBH, Ortenberg, Germany	Microsoft Excel, GraphPad Prism 4, and MATLAB	Secondary Screen	1328	0	micromolar	UNITSONT	UO:0000064	3	OR1137_Odor1328_0	SecondaryScreen.tsv	FigShare	10.6084/m9.figshare.979133	http://dx.doi.org/10.6084/m9.figshare.979133
OR1155	Luciferase assay	Dual-Glo Luciferase Assay System	Promega Corporation, Madison WI, USA	Polarstar Optima plate reader	BMG Labtech GMBH, Ortenberg, Germany	Microsoft Excel, GraphPad Prism 4, and MATLAB	Secondary Screen	1328	0	micromolar	UNITSONT	UO:0000064	3	OR1155_Odor1328_0	SecondaryScreen.tsv	FigShare	10.6084/m9.figshare.979133	http://dx.doi.org/10.6084/m9.figshare.979133
OR1129	Luciferase assay	Dual-Glo Luciferase Assay System	Promega Corporation, Madison WI, USA	Polarstar Optima plate reader	BMG Labtech GMBH, Ortenberg, Germany	Microsoft Excel, GraphPad Prism 4, and MATLAB	Secondary Screen	1328	0	micromolar	UNITSONT	UO:0000064	3	OR1129_Odor1328_0	SecondaryScreen.tsv	FigShare	10.6084/m9.figshare.979133	http://dx.doi.org/10.6084/m9.figshare.979133
OR1214	Luciferase assay	Dual-Glo Luciferase Assay System	Promega Corporation, Madison WI, USA	Polarstar Optima plate reader	BMG Labtech GMBH, Ortenberg, Germany	Microsoft Excel, GraphPad Prism 4, and MATLAB	Secondary Screen	1328	0	micromolar	UNITSONT	UO:0000064	3	OR1214_Odor1328_0	SecondaryScreen.tsv	FigShare	10.6084/m9.figshare.979133	http://dx.doi.org/10.6084/m9.figshare.979133
OR1141	Luciferase assay	Dual-Glo Luciferase Assay System	Promega Corporation, Madison WI, USA	Polarstar Optima plate reader	BMG Labtech GMBH, Ortenberg, Germany	Microsoft Excel, GraphPad Prism 4, and MATLAB	Secondary Screen	1328	0	micromolar	UNITSONT	UO:0000064	3	OR1141_Odor1328_0	SecondaryScreen.tsv	FigShare	10.6084/m9.figshare.979133	http://dx.doi.org/10.6084/m9.figshare.979133
OR1157	Luciferase assay	Dual-Glo Luciferase Assay System	Promega Corporation, Madison WI, USA	Polarstar Optima plate reader	BMG Labtech GMBH, Ortenberg, Germany	Microsoft Excel, GraphPad Prism 4, and MATLAB	Secondary Screen	1328	0	micromolar	UNITSONT	UO:0000064	3	OR1157_Odor1328_0	SecondaryScreen.tsv	FigShare	10.6084/m9.figshare.979133	http://dx.doi.org/10.6084/m9.figshare.979133
OR1205	Luciferase assay	Dual-Glo Luciferase Assay System	Promega Corporation, Madison WI, USA	Polarstar Optima plate reader	BMG Labtech GMBH, Ortenberg, Germany	Microsoft Excel, GraphPad Prism 4, and MATLAB	Secondary Screen	1328	0	micromolar	UNITSONT	UO:0000064	3	OR1205_Odor1328_0	SecondaryScreen.tsv	FigShare	10.6084/m9.figshare.979133	http://dx.doi.org/10.6084/m9.figshare.979133
OR1129	Luciferase assay	Dual-Glo Luciferase Assay System	Promega Corporation, Madison WI, USA	Polarstar Optima plate reader	BMG Labtech GMBH, Ortenberg, Germany	Microsoft Excel, GraphPad Prism 4, and MATLAB	Secondary Screen	1330	0	micromolar	UNITSONT	UO:0000064	3	OR1129_Odor1330_0	SecondaryScreen.tsv	FigShare	10.6084/m9.figshare.979133	http://dx.doi.org/10.6084/m9.figshare.979133
OR1209	Luciferase assay	Dual-Glo Luciferase Assay System	Promega Corporation, Madison WI, USA	Polarstar Optima plate reader	BMG Labtech GMBH, Ortenberg, Germany	Microsoft Excel, GraphPad Prism 4, and MATLAB	Secondary Screen	1330	0	micromolar	UNITSONT	UO:0000064	3	OR1209_Odor1330_0	SecondaryScreen.tsv	FigShare	10.6084/m9.figshare.979133	http://dx.doi.org/10.6084/m9.figshare.979133
OR1213	Luciferase assay	Dual-Glo Luciferase Assay System	Promega Corporation, Madison WI, USA	Polarstar Optima plate reader	BMG Labtech GMBH, Ortenberg, Germany	Microsoft Excel, GraphPad Prism 4, and MATLAB	Secondary Screen	1330	0	micromolar	UNITSONT	UO:0000064	3	OR1213_Odor1330_0	SecondaryScreen.tsv	FigShare	10.6084/m9.figshare.979133	http://dx.doi.org/10.6084/m9.figshare.979133
OR1141	Luciferase assay	Dual-Glo Luciferase Assay System	Promega Corporation, Madison WI, USA	Polarstar Optima plate reader	BMG Labtech GMBH, Ortenberg, Germany	Microsoft Excel, GraphPad Prism 4, and MATLAB	Secondary Screen	1330	0	micromolar	UNITSONT	UO:0000064	3	OR1141_Odor1330_0	SecondaryScreen.tsv	FigShare	10.6084/m9.figshare.979133	http://dx.doi.org/10.6084/m9.figshare.979133
OR1192	Luciferase assay	Dual-Glo Luciferase Assay System	Promega Corporation, Madison WI, USA	Polarstar Optima plate reader	BMG Labtech GMBH, Ortenberg, Germany	Microsoft Excel, GraphPad Prism 4, and MATLAB	Secondary Screen	1330	0	micromolar	UNITSONT	UO:0000064	3	OR1192_Odor1330_0	SecondaryScreen.tsv	FigShare	10.6084/m9.figshare.979133	http://dx.doi.org/10.6084/m9.figshare.979133
OR1135	Luciferase assay	Dual-Glo Luciferase Assay System	Promega Corporation, Madison WI, USA	Polarstar Optima plate reader	BMG Labtech GMBH, Ortenberg, Germany	Microsoft Excel, GraphPad Prism 4, and MATLAB	Secondary Screen	1330	0	micromolar	UNITSONT	UO:0000064	3	OR1135_Odor1330_0	SecondaryScreen.tsv	FigShare	10.6084/m9.figshare.979133	http://dx.doi.org/10.6084/m9.figshare.979133
OR1137	Luciferase assay	Dual-Glo Luciferase Assay System	Promega Corporation, Madison WI, USA	Polarstar Optima plate reader	BMG Labtech GMBH, Ortenberg, Germany	Microsoft Excel, GraphPad Prism 4, and MATLAB	Secondary Screen	1330	0	micromolar	UNITSONT	UO:0000064	3	OR1137_Odor1330_0	SecondaryScreen.tsv	FigShare	10.6084/m9.figshare.979133	http://dx.doi.org/10.6084/m9.figshare.979133
OR1142	Luciferase assay	Dual-Glo Luciferase Assay System	Promega Corporation, Madison WI, USA	Polarstar Optima plate reader	BMG Labtech GMBH, Ortenberg, Germany	Microsoft Excel, GraphPad Prism 4, and MATLAB	Secondary Screen	1330	0	micromolar	UNITSONT	UO:0000064	3	OR1142_Odor1330_0	SecondaryScreen.tsv	FigShare	10.6084/m9.figshare.979133	http://dx.doi.org/10.6084/m9.figshare.979133
OR1205	Luciferase assay	Dual-Glo Luciferase Assay System	Promega Corporation, Madison WI, USA	Polarstar Optima plate reader	BMG Labtech GMBH, Ortenberg, Germany	Microsoft Excel, GraphPad Prism 4, and MATLAB	Secondary Screen	1332	0	micromolar	UNITSONT	UO:0000064	3	OR1205_Odor1332_0	SecondaryScreen.tsv	FigShare	10.6084/m9.figshare.979133	http://dx.doi.org/10.6084/m9.figshare.979133
OR1177	Luciferase assay	Dual-Glo Luciferase Assay System	Promega Corporation, Madison WI, USA	Polarstar Optima plate reader	BMG Labtech GMBH, Ortenberg, Germany	Microsoft Excel, GraphPad Prism 4, and MATLAB	Secondary Screen	1332	0	micromolar	UNITSONT	UO:0000064	3	OR1177_Odor1332_0	SecondaryScreen.tsv	FigShare	10.6084/m9.figshare.979133	http://dx.doi.org/10.6084/m9.figshare.979133
OR1192	Luciferase assay	Dual-Glo Luciferase Assay System	Promega Corporation, Madison WI, USA	Polarstar Optima plate reader	BMG Labtech GMBH, Ortenberg, Germany	Microsoft Excel, GraphPad Prism 4, and MATLAB	Secondary Screen	1332	0	micromolar	UNITSONT	UO:0000064	3	OR1192_Odor1332_0	SecondaryScreen.tsv	FigShare	10.6084/m9.figshare.979133	http://dx.doi.org/10.6084/m9.figshare.979133
OR1137	Luciferase assay	Dual-Glo Luciferase Assay System	Promega Corporation, Madison WI, USA	Polarstar Optima plate reader	BMG Labtech GMBH, Ortenberg, Germany	Microsoft Excel, GraphPad Prism 4, and MATLAB	Secondary Screen	1332	0	micromolar	UNITSONT	UO:0000064	3	OR1137_Odor1332_0	SecondaryScreen.tsv	FigShare	10.6084/m9.figshare.979133	http://dx.doi.org/10.6084/m9.figshare.979133
OR1139	Luciferase assay	Dual-Glo Luciferase Assay System	Promega Corporation, Madison WI, USA	Polarstar Optima plate reader	BMG Labtech GMBH, Ortenberg, Germany	Microsoft Excel, GraphPad Prism 4, and MATLAB	Secondary Screen	1332	0	micromolar	UNITSONT	UO:0000064	3	OR1139_Odor1332_0	SecondaryScreen.tsv	FigShare	10.6084/m9.figshare.979133	http://dx.doi.org/10.6084/m9.figshare.979133
OR1130	Luciferase assay	Dual-Glo Luciferase Assay System	Promega Corporation, Madison WI, USA	Polarstar Optima plate reader	BMG Labtech GMBH, Ortenberg, Germany	Microsoft Excel, GraphPad Prism 4, and MATLAB	Secondary Screen	1332	0	micromolar	UNITSONT	UO:0000064	3	OR1130_Odor1332_0	SecondaryScreen.tsv	FigShare	10.6084/m9.figshare.979133	http://dx.doi.org/10.6084/m9.figshare.979133
OR1136	Luciferase assay	Dual-Glo Luciferase Assay System	Promega Corporation, Madison WI, USA	Polarstar Optima plate reader	BMG Labtech GMBH, Ortenberg, Germany	Microsoft Excel, GraphPad Prism 4, and MATLAB	Secondary Screen	1332	0	micromolar	UNITSONT	UO:0000064	3	OR1136_Odor1332_0	SecondaryScreen.tsv	FigShare	10.6084/m9.figshare.979133	http://dx.doi.org/10.6084/m9.figshare.979133
OR1129	Luciferase assay	Dual-Glo Luciferase Assay System	Promega Corporation, Madison WI, USA	Polarstar Optima plate reader	BMG Labtech GMBH, Ortenberg, Germany	Microsoft Excel, GraphPad Prism 4, and MATLAB	Secondary Screen	1332	0	micromolar	UNITSONT	UO:0000064	3	OR1129_Odor1332_0	SecondaryScreen.tsv	FigShare	10.6084/m9.figshare.979133	http://dx.doi.org/10.6084/m9.figshare.979133
OR1141	Luciferase assay	Dual-Glo Luciferase Assay System	Promega Corporation, Madison WI, USA	Polarstar Optima plate reader	BMG Labtech GMBH, Ortenberg, Germany	Microsoft Excel, GraphPad Prism 4, and MATLAB	Secondary Screen	1334	0	micromolar	UNITSONT	UO:0000064	3	OR1141_Odor1334_0	SecondaryScreen.tsv	FigShare	10.6084/m9.figshare.979133	http://dx.doi.org/10.6084/m9.figshare.979133
OR1129	Luciferase assay	Dual-Glo Luciferase Assay System	Promega Corporation, Madison WI, USA	Polarstar Optima plate reader	BMG Labtech GMBH, Ortenberg, Germany	Microsoft Excel, GraphPad Prism 4, and MATLAB	Secondary Screen	1334	0	micromolar	UNITSONT	UO:0000064	3	OR1129_Odor1334_0	SecondaryScreen.tsv	FigShare	10.6084/m9.figshare.979133	http://dx.doi.org/10.6084/m9.figshare.979133
OR1209	Luciferase assay	Dual-Glo Luciferase Assay System	Promega Corporation, Madison WI, USA	Polarstar Optima plate reader	BMG Labtech GMBH, Ortenberg, Germany	Microsoft Excel, GraphPad Prism 4, and MATLAB	Secondary Screen	1334	0	micromolar	UNITSONT	UO:0000064	3	OR1209_Odor1334_0	SecondaryScreen.tsv	FigShare	10.6084/m9.figshare.979133	http://dx.doi.org/10.6084/m9.figshare.979133
OR1195	Luciferase assay	Dual-Glo Luciferase Assay System	Promega Corporation, Madison WI, USA	Polarstar Optima plate reader	BMG Labtech GMBH, Ortenberg, Germany	Microsoft Excel, GraphPad Prism 4, and MATLAB	Secondary Screen	1334	0	micromolar	UNITSONT	UO:0000064	3	OR1195_Odor1334_0	SecondaryScreen.tsv	FigShare	10.6084/m9.figshare.979133	http://dx.doi.org/10.6084/m9.figshare.979133
OR1193	Luciferase assay	Dual-Glo Luciferase Assay System	Promega Corporation, Madison WI, USA	Polarstar Optima plate reader	BMG Labtech GMBH, Ortenberg, Germany	Microsoft Excel, GraphPad Prism 4, and MATLAB	Secondary Screen	1334	0	micromolar	UNITSONT	UO:0000064	3	OR1193_Odor1334_0	SecondaryScreen.tsv	FigShare	10.6084/m9.figshare.979133	http://dx.doi.org/10.6084/m9.figshare.979133
OR1177	Luciferase assay	Dual-Glo Luciferase Assay System	Promega Corporation, Madison WI, USA	Polarstar Optima plate reader	BMG Labtech GMBH, Ortenberg, Germany	Microsoft Excel, GraphPad Prism 4, and MATLAB	Secondary Screen	1326	0	micromolar	UNITSONT	UO:0000064	3	OR1177_Odor1326_0	SecondaryScreen.tsv	FigShare	10.6084/m9.figshare.979133	http://dx.doi.org/10.6084/m9.figshare.979133
OR1128	Luciferase assay	Dual-Glo Luciferase Assay System	Promega Corporation, Madison WI, USA	Polarstar Optima plate reader	BMG Labtech GMBH, Ortenberg, Germany	Microsoft Excel, GraphPad Prism 4, and MATLAB	Secondary Screen	1326	0	micromolar	UNITSONT	UO:0000064	3	OR1128_Odor1326_0	SecondaryScreen.tsv	FigShare	10.6084/m9.figshare.979133	http://dx.doi.org/10.6084/m9.figshare.979133
OR1134	Luciferase assay	Dual-Glo Luciferase Assay System	Promega Corporation, Madison WI, USA	Polarstar Optima plate reader	BMG Labtech GMBH, Ortenberg, Germany	Microsoft Excel, GraphPad Prism 4, and MATLAB	Secondary Screen	1326	0	micromolar	UNITSONT	UO:0000064	3	OR1134_Odor1326_0	SecondaryScreen.tsv	FigShare	10.6084/m9.figshare.979133	http://dx.doi.org/10.6084/m9.figshare.979133
OR1141	Luciferase assay	Dual-Glo Luciferase Assay System	Promega Corporation, Madison WI, USA	Polarstar Optima plate reader	BMG Labtech GMBH, Ortenberg, Germany	Microsoft Excel, GraphPad Prism 4, and MATLAB	Secondary Screen	1327	0	micromolar	UNITSONT	UO:0000064	3	OR1141_Odor1327_0	SecondaryScreen.tsv	FigShare	10.6084/m9.figshare.979133	http://dx.doi.org/10.6084/m9.figshare.979133
OR1177	Luciferase assay	Dual-Glo Luciferase Assay System	Promega Corporation, Madison WI, USA	Polarstar Optima plate reader	BMG Labtech GMBH, Ortenberg, Germany	Microsoft Excel, GraphPad Prism 4, and MATLAB	Secondary Screen	1327	0	micromolar	UNITSONT	UO:0000064	3	OR1177_Odor1327_0	SecondaryScreen.tsv	FigShare	10.6084/m9.figshare.979133	http://dx.doi.org/10.6084/m9.figshare.979133
OR1195	Luciferase assay	Dual-Glo Luciferase Assay System	Promega Corporation, Madison WI, USA	Polarstar Optima plate reader	BMG Labtech GMBH, Ortenberg, Germany	Microsoft Excel, GraphPad Prism 4, and MATLAB	Secondary Screen	1327	0	micromolar	UNITSONT	UO:0000064	3	OR1195_Odor1327_0	SecondaryScreen.tsv	FigShare	10.6084/m9.figshare.979133	http://dx.doi.org/10.6084/m9.figshare.979133
OR1136	Luciferase assay	Dual-Glo Luciferase Assay System	Promega Corporation, Madison WI, USA	Polarstar Optima plate reader	BMG Labtech GMBH, Ortenberg, Germany	Microsoft Excel, GraphPad Prism 4, and MATLAB	Secondary Screen	1327	0	micromolar	UNITSONT	UO:0000064	3	OR1136_Odor1327_0	SecondaryScreen.tsv	FigShare	10.6084/m9.figshare.979133	http://dx.doi.org/10.6084/m9.figshare.979133
OR1128	Luciferase assay	Dual-Glo Luciferase Assay System	Promega Corporation, Madison WI, USA	Polarstar Optima plate reader	BMG Labtech GMBH, Ortenberg, Germany	Microsoft Excel, GraphPad Prism 4, and MATLAB	Secondary Screen	1327	0	micromolar	UNITSONT	UO:0000064	3	OR1128_Odor1327_0	SecondaryScreen.tsv	FigShare	10.6084/m9.figshare.979133	http://dx.doi.org/10.6084/m9.figshare.979133
OR1218	Luciferase assay	Dual-Glo Luciferase Assay System	Promega Corporation, Madison WI, USA	Polarstar Optima plate reader	BMG Labtech GMBH, Ortenberg, Germany	Microsoft Excel, GraphPad Prism 4, and MATLAB	Secondary Screen	1327	0	micromolar	UNITSONT	UO:0000064	3	OR1218_Odor1327_0	SecondaryScreen.tsv	FigShare	10.6084/m9.figshare.979133	http://dx.doi.org/10.6084/m9.figshare.979133
OR1137	Luciferase assay	Dual-Glo Luciferase Assay System	Promega Corporation, Madison WI, USA	Polarstar Optima plate reader	BMG Labtech GMBH, Ortenberg, Germany	Microsoft Excel, GraphPad Prism 4, and MATLAB	Secondary Screen	1333	0	micromolar	UNITSONT	UO:0000064	3	OR1137_Odor1333_0	SecondaryScreen.tsv	FigShare	10.6084/m9.figshare.979133	http://dx.doi.org/10.6084/m9.figshare.979133
OR1067	Luciferase assay	Dual-Glo Luciferase Assay System	Promega Corporation, Madison WI, USA	Polarstar Optima plate reader	BMG Labtech GMBH, Ortenberg, Germany	Microsoft Excel, GraphPad Prism 4, and MATLAB	Secondary Screen	1326	0	micromolar	UNITSONT	UO:0000064	3	OR1067_Odor1326_0	SecondaryScreen.tsv	FigShare	10.6084/m9.figshare.979133	http://dx.doi.org/10.6084/m9.figshare.979133
OR1105	Luciferase assay	Dual-Glo Luciferase Assay System	Promega Corporation, Madison WI, USA	Polarstar Optima plate reader	BMG Labtech GMBH, Ortenberg, Germany	Microsoft Excel, GraphPad Prism 4, and MATLAB	Secondary Screen	1326	0	micromolar	UNITSONT	UO:0000064	3	OR1105_Odor1326_0	SecondaryScreen.tsv	FigShare	10.6084/m9.figshare.979133	http://dx.doi.org/10.6084/m9.figshare.979133
OR1072	Luciferase assay	Dual-Glo Luciferase Assay System	Promega Corporation, Madison WI, USA	Polarstar Optima plate reader	BMG Labtech GMBH, Ortenberg, Germany	Microsoft Excel, GraphPad Prism 4, and MATLAB	Secondary Screen	1326	0	micromolar	UNITSONT	UO:0000064	3	OR1072_Odor1326_0	SecondaryScreen.tsv	FigShare	10.6084/m9.figshare.979133	http://dx.doi.org/10.6084/m9.figshare.979133
OR1044	Luciferase assay	Dual-Glo Luciferase Assay System	Promega Corporation, Madison WI, USA	Polarstar Optima plate reader	BMG Labtech GMBH, Ortenberg, Germany	Microsoft Excel, GraphPad Prism 4, and MATLAB	Secondary Screen	1326	0	micromolar	UNITSONT	UO:0000064	3	OR1044_Odor1326_0	SecondaryScreen.tsv	FigShare	10.6084/m9.figshare.979133	http://dx.doi.org/10.6084/m9.figshare.979133
OR1047	Luciferase assay	Dual-Glo Luciferase Assay System	Promega Corporation, Madison WI, USA	Polarstar Optima plate reader	BMG Labtech GMBH, Ortenberg, Germany	Microsoft Excel, GraphPad Prism 4, and MATLAB	Secondary Screen	1326	0	micromolar	UNITSONT	UO:0000064	3	OR1047_Odor1326_0	SecondaryScreen.tsv	FigShare	10.6084/m9.figshare.979133	http://dx.doi.org/10.6084/m9.figshare.979133
OR1046	Luciferase assay	Dual-Glo Luciferase Assay System	Promega Corporation, Madison WI, USA	Polarstar Optima plate reader	BMG Labtech GMBH, Ortenberg, Germany	Microsoft Excel, GraphPad Prism 4, and MATLAB	Secondary Screen	1326	0	micromolar	UNITSONT	UO:0000064	3	OR1046_Odor1326_0	SecondaryScreen.tsv	FigShare	10.6084/m9.figshare.979133	http://dx.doi.org/10.6084/m9.figshare.979133
OR1062	Luciferase assay	Dual-Glo Luciferase Assay System	Promega Corporation, Madison WI, USA	Polarstar Optima plate reader	BMG Labtech GMBH, Ortenberg, Germany	Microsoft Excel, GraphPad Prism 4, and MATLAB	Secondary Screen	1326	0	micromolar	UNITSONT	UO:0000064	3	OR1062_Odor1326_0	SecondaryScreen.tsv	FigShare	10.6084/m9.figshare.979133	http://dx.doi.org/10.6084/m9.figshare.979133
OR1029	Luciferase assay	Dual-Glo Luciferase Assay System	Promega Corporation, Madison WI, USA	Polarstar Optima plate reader	BMG Labtech GMBH, Ortenberg, Germany	Microsoft Excel, GraphPad Prism 4, and MATLAB	Secondary Screen	1326	0	micromolar	UNITSONT	UO:0000064	3	OR1029_Odor1326_0	SecondaryScreen.tsv	FigShare	10.6084/m9.figshare.979133	http://dx.doi.org/10.6084/m9.figshare.979133
OR1067	Luciferase assay	Dual-Glo Luciferase Assay System	Promega Corporation, Madison WI, USA	Polarstar Optima plate reader	BMG Labtech GMBH, Ortenberg, Germany	Microsoft Excel, GraphPad Prism 4, and MATLAB	Secondary Screen	1327	0	micromolar	UNITSONT	UO:0000064	3	OR1067_Odor1327_0	SecondaryScreen.tsv	FigShare	10.6084/m9.figshare.979133	http://dx.doi.org/10.6084/m9.figshare.979133
OR1115	Luciferase assay	Dual-Glo Luciferase Assay System	Promega Corporation, Madison WI, USA	Polarstar Optima plate reader	BMG Labtech GMBH, Ortenberg, Germany	Microsoft Excel, GraphPad Prism 4, and MATLAB	Secondary Screen	1327	0	micromolar	UNITSONT	UO:0000064	3	OR1115_Odor1327_0	SecondaryScreen.tsv	FigShare	10.6084/m9.figshare.979133	http://dx.doi.org/10.6084/m9.figshare.979133
OR1105	Luciferase assay	Dual-Glo Luciferase Assay System	Promega Corporation, Madison WI, USA	Polarstar Optima plate reader	BMG Labtech GMBH, Ortenberg, Germany	Microsoft Excel, GraphPad Prism 4, and MATLAB	Secondary Screen	1327	0	micromolar	UNITSONT	UO:0000064	3	OR1105_Odor1327_0	SecondaryScreen.tsv	FigShare	10.6084/m9.figshare.979133	http://dx.doi.org/10.6084/m9.figshare.979133
OR1062	Luciferase assay	Dual-Glo Luciferase Assay System	Promega Corporation, Madison WI, USA	Polarstar Optima plate reader	BMG Labtech GMBH, Ortenberg, Germany	Microsoft Excel, GraphPad Prism 4, and MATLAB	Secondary Screen	1327	0	micromolar	UNITSONT	UO:0000064	3	OR1062_Odor1327_0	SecondaryScreen.tsv	FigShare	10.6084/m9.figshare.979133	http://dx.doi.org/10.6084/m9.figshare.979133
OR1109	Luciferase assay	Dual-Glo Luciferase Assay System	Promega Corporation, Madison WI, USA	Polarstar Optima plate reader	BMG Labtech GMBH, Ortenberg, Germany	Microsoft Excel, GraphPad Prism 4, and MATLAB	Secondary Screen	1327	0	micromolar	UNITSONT	UO:0000064	3	OR1109_Odor1327_0	SecondaryScreen.tsv	FigShare	10.6084/m9.figshare.979133	http://dx.doi.org/10.6084/m9.figshare.979133
OR1104	Luciferase assay	Dual-Glo Luciferase Assay System	Promega Corporation, Madison WI, USA	Polarstar Optima plate reader	BMG Labtech GMBH, Ortenberg, Germany	Microsoft Excel, GraphPad Prism 4, and MATLAB	Secondary Screen	1327	0	micromolar	UNITSONT	UO:0000064	3	OR1104_Odor1327_0	SecondaryScreen.tsv	FigShare	10.6084/m9.figshare.979133	http://dx.doi.org/10.6084/m9.figshare.979133
OR1097	Luciferase assay	Dual-Glo Luciferase Assay System	Promega Corporation, Madison WI, USA	Polarstar Optima plate reader	BMG Labtech GMBH, Ortenberg, Germany	Microsoft Excel, GraphPad Prism 4, and MATLAB	Secondary Screen	1327	0	micromolar	UNITSONT	UO:0000064	3	OR1097_Odor1327_0	SecondaryScreen.tsv	FigShare	10.6084/m9.figshare.979133	http://dx.doi.org/10.6084/m9.figshare.979133
OR1080	Luciferase assay	Dual-Glo Luciferase Assay System	Promega Corporation, Madison WI, USA	Polarstar Optima plate reader	BMG Labtech GMBH, Ortenberg, Germany	Microsoft Excel, GraphPad Prism 4, and MATLAB	Secondary Screen	1327	0	micromolar	UNITSONT	UO:0000064	3	OR1080_Odor1327_0	SecondaryScreen.tsv	FigShare	10.6084/m9.figshare.979133	http://dx.doi.org/10.6084/m9.figshare.979133
OR1105	Luciferase assay	Dual-Glo Luciferase Assay System	Promega Corporation, Madison WI, USA	Polarstar Optima plate reader	BMG Labtech GMBH, Ortenberg, Germany	Microsoft Excel, GraphPad Prism 4, and MATLAB	Secondary Screen	1329	0	micromolar	UNITSONT	UO:0000064	3	OR1105_Odor1329_0	SecondaryScreen.tsv	FigShare	10.6084/m9.figshare.979133	http://dx.doi.org/10.6084/m9.figshare.979133
OR1066	Luciferase assay	Dual-Glo Luciferase Assay System	Promega Corporation, Madison WI, USA	Polarstar Optima plate reader	BMG Labtech GMBH, Ortenberg, Germany	Microsoft Excel, GraphPad Prism 4, and MATLAB	Secondary Screen	1329	0	micromolar	UNITSONT	UO:0000064	3	OR1066_Odor1329_0	SecondaryScreen.tsv	FigShare	10.6084/m9.figshare.979133	http://dx.doi.org/10.6084/m9.figshare.979133
OR1053	Luciferase assay	Dual-Glo Luciferase Assay System	Promega Corporation, Madison WI, USA	Polarstar Optima plate reader	BMG Labtech GMBH, Ortenberg, Germany	Microsoft Excel, GraphPad Prism 4, and MATLAB	Secondary Screen	1329	0	micromolar	UNITSONT	UO:0000064	3	OR1053_Odor1329_0	SecondaryScreen.tsv	FigShare	10.6084/m9.figshare.979133	http://dx.doi.org/10.6084/m9.figshare.979133
OR1107	Luciferase assay	Dual-Glo Luciferase Assay System	Promega Corporation, Madison WI, USA	Polarstar Optima plate reader	BMG Labtech GMBH, Ortenberg, Germany	Microsoft Excel, GraphPad Prism 4, and MATLAB	Secondary Screen	1329	0	micromolar	UNITSONT	UO:0000064	3	OR1107_Odor1329_0	SecondaryScreen.tsv	FigShare	10.6084/m9.figshare.979133	http://dx.doi.org/10.6084/m9.figshare.979133
OR1095	Luciferase assay	Dual-Glo Luciferase Assay System	Promega Corporation, Madison WI, USA	Polarstar Optima plate reader	BMG Labtech GMBH, Ortenberg, Germany	Microsoft Excel, GraphPad Prism 4, and MATLAB	Secondary Screen	1329	0	micromolar	UNITSONT	UO:0000064	3	OR1095_Odor1329_0	SecondaryScreen.tsv	FigShare	10.6084/m9.figshare.979133	http://dx.doi.org/10.6084/m9.figshare.979133
OR1067	Luciferase assay	Dual-Glo Luciferase Assay System	Promega Corporation, Madison WI, USA	Polarstar Optima plate reader	BMG Labtech GMBH, Ortenberg, Germany	Microsoft Excel, GraphPad Prism 4, and MATLAB	Secondary Screen	1333	0	micromolar	UNITSONT	UO:0000064	3	OR1067_Odor1333_0	SecondaryScreen.tsv	FigShare	10.6084/m9.figshare.979133	http://dx.doi.org/10.6084/m9.figshare.979133
OR1086	Luciferase assay	Dual-Glo Luciferase Assay System	Promega Corporation, Madison WI, USA	Polarstar Optima plate reader	BMG Labtech GMBH, Ortenberg, Germany	Microsoft Excel, GraphPad Prism 4, and MATLAB	Secondary Screen	1333	0	micromolar	UNITSONT	UO:0000064	3	OR1086_Odor1333_0	SecondaryScreen.tsv	FigShare	10.6084/m9.figshare.979133	http://dx.doi.org/10.6084/m9.figshare.979133
OR1053	Luciferase assay	Dual-Glo Luciferase Assay System	Promega Corporation, Madison WI, USA	Polarstar Optima plate reader	BMG Labtech GMBH, Ortenberg, Germany	Microsoft Excel, GraphPad Prism 4, and MATLAB	Secondary Screen	1333	0	micromolar	UNITSONT	UO:0000064	3	OR1053_Odor1333_0	SecondaryScreen.tsv	FigShare	10.6084/m9.figshare.979133	http://dx.doi.org/10.6084/m9.figshare.979133
OR1055	Luciferase assay	Dual-Glo Luciferase Assay System	Promega Corporation, Madison WI, USA	Polarstar Optima plate reader	BMG Labtech GMBH, Ortenberg, Germany	Microsoft Excel, GraphPad Prism 4, and MATLAB	Secondary Screen	1325	0	micromolar	UNITSONT	UO:0000064	3	OR1055_Odor1325_0	SecondaryScreen.tsv	FigShare	10.6084/m9.figshare.979133	http://dx.doi.org/10.6084/m9.figshare.979133
OR1070	Luciferase assay	Dual-Glo Luciferase Assay System	Promega Corporation, Madison WI, USA	Polarstar Optima plate reader	BMG Labtech GMBH, Ortenberg, Germany	Microsoft Excel, GraphPad Prism 4, and MATLAB	Secondary Screen	1325	0	micromolar	UNITSONT	UO:0000064	3	OR1070_Odor1325_0	SecondaryScreen.tsv	FigShare	10.6084/m9.figshare.979133	http://dx.doi.org/10.6084/m9.figshare.979133
OR1107	Luciferase assay	Dual-Glo Luciferase Assay System	Promega Corporation, Madison WI, USA	Polarstar Optima plate reader	BMG Labtech GMBH, Ortenberg, Germany	Microsoft Excel, GraphPad Prism 4, and MATLAB	Secondary Screen	1325	0	micromolar	UNITSONT	UO:0000064	3	OR1107_Odor1325_0	SecondaryScreen.tsv	FigShare	10.6084/m9.figshare.979133	http://dx.doi.org/10.6084/m9.figshare.979133
[truncated: 5,376 more rows]
