# Supplementary material for: Human olfactory receptor responses to odorants
Source: Sci Data. 2015 Feb 3;2:150002. doi: 10.1038/sdata.2015.2 (PMC4412152; doi:10.1038/sdata.2015.2)
Supplement: Supplementary file 1 [file sdata20152-isa1.zip › a_assay3_Mainland.txt]

Sample Name	Protocol REF	Parameter Value[luciferase assay]	Parameter Value[luciferase assay manufacturer]	Parameter Value[luminescence measuring instrument]	Parameter Value[luminescence measuring instrument manufacturer]	Comment[software used to analyse luminescence data]	Protocol REF	Parameter value[odor number]	Comment[total measurements in DR curve]	Assay Name	Raw Data File	Comment [Data Repository]	Comment [Data Record Accession]	Comment [Data Record URI]
OR1030	Luciferase assay	Dual-Glo Luciferase Assay System	Promega Corporation, Madison WI, USA	Polarstar Optima plate reader	BMG Labtech GMBH, Ortenberg, Germany	Microsoft Excel, GraphPad Prism 4, and MATLAB	Dose-Response	1341	24	OR1030_Odor1341_DR	DR.tsv	FigShare	10.6084/m9.figshare.979133	http://dx.doi.org/10.6084/m9.figshare.979133
OR1030	Luciferase assay	Dual-Glo Luciferase Assay System	Promega Corporation, Madison WI, USA	Polarstar Optima plate reader	BMG Labtech GMBH, Ortenberg, Germany	Microsoft Excel, GraphPad Prism 4, and MATLAB	Dose-Response	1316	24	OR1030_Odor1316_DR	DR.tsv	FigShare	10.6084/m9.figshare.979133	http://dx.doi.org/10.6084/m9.figshare.979133
OR1034	Luciferase assay	Dual-Glo Luciferase Assay System	Promega Corporation, Madison WI, USA	Polarstar Optima plate reader	BMG Labtech GMBH, Ortenberg, Germany	Microsoft Excel, GraphPad Prism 4, and MATLAB	Dose-Response	1101	24	OR1034_Odor1101_DR	DR.tsv	FigShare	10.6084/m9.figshare.979133	http://dx.doi.org/10.6084/m9.figshare.979133
OR1034	Luciferase assay	Dual-Glo Luciferase Assay System	Promega Corporation, Madison WI, USA	Polarstar Optima plate reader	BMG Labtech GMBH, Ortenberg, Germany	Microsoft Excel, GraphPad Prism 4, and MATLAB	Dose-Response	1337	24	OR1034_Odor1337_DR	DR.tsv	FigShare	10.6084/m9.figshare.979133	http://dx.doi.org/10.6084/m9.figshare.979133
OR1034	Luciferase assay	Dual-Glo Luciferase Assay System	Promega Corporation, Madison WI, USA	Polarstar Optima plate reader	BMG Labtech GMBH, Ortenberg, Germany	Microsoft Excel, GraphPad Prism 4, and MATLAB	Dose-Response	1379	24	OR1034_Odor1379_DR	DR.tsv	FigShare	10.6084/m9.figshare.979133	http://dx.doi.org/10.6084/m9.figshare.979133
OR1037	Luciferase assay	Dual-Glo Luciferase Assay System	Promega Corporation, Madison WI, USA	Polarstar Optima plate reader	BMG Labtech GMBH, Ortenberg, Germany	Microsoft Excel, GraphPad Prism 4, and MATLAB	Dose-Response	1379	48	OR1037_Odor1379_DR	DR.tsv	FigShare	10.6084/m9.figshare.979133	http://dx.doi.org/10.6084/m9.figshare.979133
OR1039	Luciferase assay	Dual-Glo Luciferase Assay System	Promega Corporation, Madison WI, USA	Polarstar Optima plate reader	BMG Labtech GMBH, Ortenberg, Germany	Microsoft Excel, GraphPad Prism 4, and MATLAB	Dose-Response	1311	24	OR1039_Odor1311_DR	DR.tsv	FigShare	10.6084/m9.figshare.979133	http://dx.doi.org/10.6084/m9.figshare.979133
OR1039	Luciferase assay	Dual-Glo Luciferase Assay System	Promega Corporation, Madison WI, USA	Polarstar Optima plate reader	BMG Labtech GMBH, Ortenberg, Germany	Microsoft Excel, GraphPad Prism 4, and MATLAB	Dose-Response	1343	24	OR1039_Odor1343_DR	DR.tsv	FigShare	10.6084/m9.figshare.979133	http://dx.doi.org/10.6084/m9.figshare.979133
OR1042	Luciferase assay	Dual-Glo Luciferase Assay System	Promega Corporation, Madison WI, USA	Polarstar Optima plate reader	BMG Labtech GMBH, Ortenberg, Germany	Microsoft Excel, GraphPad Prism 4, and MATLAB	Dose-Response	1285	24	OR1042_Odor1285_DR	DR.tsv	FigShare	10.6084/m9.figshare.979133	http://dx.doi.org/10.6084/m9.figshare.979133
OR1042	Luciferase assay	Dual-Glo Luciferase Assay System	Promega Corporation, Madison WI, USA	Polarstar Optima plate reader	BMG Labtech GMBH, Ortenberg, Germany	Microsoft Excel, GraphPad Prism 4, and MATLAB	Dose-Response	1376	24	OR1042_Odor1376_DR	DR.tsv	FigShare	10.6084/m9.figshare.979133	http://dx.doi.org/10.6084/m9.figshare.979133
OR1042	Luciferase assay	Dual-Glo Luciferase Assay System	Promega Corporation, Madison WI, USA	Polarstar Optima plate reader	BMG Labtech GMBH, Ortenberg, Germany	Microsoft Excel, GraphPad Prism 4, and MATLAB	Dose-Response	1309	24	OR1042_Odor1309_DR	DR.tsv	FigShare	10.6084/m9.figshare.979133	http://dx.doi.org/10.6084/m9.figshare.979133
OR1042	Luciferase assay	Dual-Glo Luciferase Assay System	Promega Corporation, Madison WI, USA	Polarstar Optima plate reader	BMG Labtech GMBH, Ortenberg, Germany	Microsoft Excel, GraphPad Prism 4, and MATLAB	Dose-Response	1078	24	OR1042_Odor1078_DR	DR.tsv	FigShare	10.6084/m9.figshare.979133	http://dx.doi.org/10.6084/m9.figshare.979133
OR1044	Luciferase assay	Dual-Glo Luciferase Assay System	Promega Corporation, Madison WI, USA	Polarstar Optima plate reader	BMG Labtech GMBH, Ortenberg, Germany	Microsoft Excel, GraphPad Prism 4, and MATLAB	Dose-Response	1115	24	OR1044_Odor1115_DR	DR.tsv	FigShare	10.6084/m9.figshare.979133	http://dx.doi.org/10.6084/m9.figshare.979133
OR1044	Luciferase assay	Dual-Glo Luciferase Assay System	Promega Corporation, Madison WI, USA	Polarstar Optima plate reader	BMG Labtech GMBH, Ortenberg, Germany	Microsoft Excel, GraphPad Prism 4, and MATLAB	Dose-Response	1328	48	OR1044_Odor1328_DR	DR.tsv	FigShare	10.6084/m9.figshare.979133	http://dx.doi.org/10.6084/m9.figshare.979133
OR1047	Luciferase assay	Dual-Glo Luciferase Assay System	Promega Corporation, Madison WI, USA	Polarstar Optima plate reader	BMG Labtech GMBH, Ortenberg, Germany	Microsoft Excel, GraphPad Prism 4, and MATLAB	Dose-Response	1337	24	OR1047_Odor1337_DR	DR.tsv	FigShare	10.6084/m9.figshare.979133	http://dx.doi.org/10.6084/m9.figshare.979133
OR1058	Luciferase assay	Dual-Glo Luciferase Assay System	Promega Corporation, Madison WI, USA	Polarstar Optima plate reader	BMG Labtech GMBH, Ortenberg, Germany	Microsoft Excel, GraphPad Prism 4, and MATLAB	Dose-Response	1309	24	OR1058_Odor1309_DR	DR.tsv	FigShare	10.6084/m9.figshare.979133	http://dx.doi.org/10.6084/m9.figshare.979133
OR1061	Luciferase assay	Dual-Glo Luciferase Assay System	Promega Corporation, Madison WI, USA	Polarstar Optima plate reader	BMG Labtech GMBH, Ortenberg, Germany	Microsoft Excel, GraphPad Prism 4, and MATLAB	Dose-Response	1300	24	OR1061_Odor1300_DR	DR.tsv	FigShare	10.6084/m9.figshare.979133	http://dx.doi.org/10.6084/m9.figshare.979133
OR1061	Luciferase assay	Dual-Glo Luciferase Assay System	Promega Corporation, Madison WI, USA	Polarstar Optima plate reader	BMG Labtech GMBH, Ortenberg, Germany	Microsoft Excel, GraphPad Prism 4, and MATLAB	Dose-Response	1326	24	OR1061_Odor1326_DR	DR.tsv	FigShare	10.6084/m9.figshare.979133	http://dx.doi.org/10.6084/m9.figshare.979133
OR1062	Luciferase assay	Dual-Glo Luciferase Assay System	Promega Corporation, Madison WI, USA	Polarstar Optima plate reader	BMG Labtech GMBH, Ortenberg, Germany	Microsoft Excel, GraphPad Prism 4, and MATLAB	Dose-Response	1286	48	OR1062_Odor1286_DR	DR.tsv	FigShare	10.6084/m9.figshare.979133	http://dx.doi.org/10.6084/m9.figshare.979133
OR1062	Luciferase assay	Dual-Glo Luciferase Assay System	Promega Corporation, Madison WI, USA	Polarstar Optima plate reader	BMG Labtech GMBH, Ortenberg, Germany	Microsoft Excel, GraphPad Prism 4, and MATLAB	Dose-Response	1300	24	OR1062_Odor1300_DR	DR.tsv	FigShare	10.6084/m9.figshare.979133	http://dx.doi.org/10.6084/m9.figshare.979133
OR1063	Luciferase assay	Dual-Glo Luciferase Assay System	Promega Corporation, Madison WI, USA	Polarstar Optima plate reader	BMG Labtech GMBH, Ortenberg, Germany	Microsoft Excel, GraphPad Prism 4, and MATLAB	Dose-Response	1300	24	OR1063_Odor1300_DR	DR.tsv	FigShare	10.6084/m9.figshare.979133	http://dx.doi.org/10.6084/m9.figshare.979133
OR1063	Luciferase assay	Dual-Glo Luciferase Assay System	Promega Corporation, Madison WI, USA	Polarstar Optima plate reader	BMG Labtech GMBH, Ortenberg, Germany	Microsoft Excel, GraphPad Prism 4, and MATLAB	Dose-Response	1338	24	OR1063_Odor1338_DR	DR.tsv	FigShare	10.6084/m9.figshare.979133	http://dx.doi.org/10.6084/m9.figshare.979133
OR1064	Luciferase assay	Dual-Glo Luciferase Assay System	Promega Corporation, Madison WI, USA	Polarstar Optima plate reader	BMG Labtech GMBH, Ortenberg, Germany	Microsoft Excel, GraphPad Prism 4, and MATLAB	Dose-Response	1316	24	OR1064_Odor1316_DR	DR.tsv	FigShare	10.6084/m9.figshare.979133	http://dx.doi.org/10.6084/m9.figshare.979133
OR1064	Luciferase assay	Dual-Glo Luciferase Assay System	Promega Corporation, Madison WI, USA	Polarstar Optima plate reader	BMG Labtech GMBH, Ortenberg, Germany	Microsoft Excel, GraphPad Prism 4, and MATLAB	Dose-Response	1300	24	OR1064_Odor1300_DR	DR.tsv	FigShare	10.6084/m9.figshare.979133	http://dx.doi.org/10.6084/m9.figshare.979133
OR1065	Luciferase assay	Dual-Glo Luciferase Assay System	Promega Corporation, Madison WI, USA	Polarstar Optima plate reader	BMG Labtech GMBH, Ortenberg, Germany	Microsoft Excel, GraphPad Prism 4, and MATLAB	Dose-Response	1300	24	OR1065_Odor1300_DR	DR.tsv	FigShare	10.6084/m9.figshare.979133	http://dx.doi.org/10.6084/m9.figshare.979133
OR1065	Luciferase assay	Dual-Glo Luciferase Assay System	Promega Corporation, Madison WI, USA	Polarstar Optima plate reader	BMG Labtech GMBH, Ortenberg, Germany	Microsoft Excel, GraphPad Prism 4, and MATLAB	Dose-Response	1391	24	OR1065_Odor1391_DR	DR.tsv	FigShare	10.6084/m9.figshare.979133	http://dx.doi.org/10.6084/m9.figshare.979133
OR1066	Luciferase assay	Dual-Glo Luciferase Assay System	Promega Corporation, Madison WI, USA	Polarstar Optima plate reader	BMG Labtech GMBH, Ortenberg, Germany	Microsoft Excel, GraphPad Prism 4, and MATLAB	Dose-Response	1300	24	OR1066_Odor1300_DR	DR.tsv	FigShare	10.6084/m9.figshare.979133	http://dx.doi.org/10.6084/m9.figshare.979133
OR1067	Luciferase assay	Dual-Glo Luciferase Assay System	Promega Corporation, Madison WI, USA	Polarstar Optima plate reader	BMG Labtech GMBH, Ortenberg, Germany	Microsoft Excel, GraphPad Prism 4, and MATLAB	Dose-Response	1081	48	OR1067_Odor1081_DR	DR.tsv	FigShare	10.6084/m9.figshare.979133	http://dx.doi.org/10.6084/m9.figshare.979133
OR1067	Luciferase assay	Dual-Glo Luciferase Assay System	Promega Corporation, Madison WI, USA	Polarstar Optima plate reader	BMG Labtech GMBH, Ortenberg, Germany	Microsoft Excel, GraphPad Prism 4, and MATLAB	Dose-Response	1300	24	OR1067_Odor1300_DR	DR.tsv	FigShare	10.6084/m9.figshare.979133	http://dx.doi.org/10.6084/m9.figshare.979133
OR1070	Luciferase assay	Dual-Glo Luciferase Assay System	Promega Corporation, Madison WI, USA	Polarstar Optima plate reader	BMG Labtech GMBH, Ortenberg, Germany	Microsoft Excel, GraphPad Prism 4, and MATLAB	Dose-Response	1300	24	OR1070_Odor1300_DR	DR.tsv	FigShare	10.6084/m9.figshare.979133	http://dx.doi.org/10.6084/m9.figshare.979133
OR1070	Luciferase assay	Dual-Glo Luciferase Assay System	Promega Corporation, Madison WI, USA	Polarstar Optima plate reader	BMG Labtech GMBH, Ortenberg, Germany	Microsoft Excel, GraphPad Prism 4, and MATLAB	Dose-Response	1330	24	OR1070_Odor1330_DR	DR.tsv	FigShare	10.6084/m9.figshare.979133	http://dx.doi.org/10.6084/m9.figshare.979133
OR1071	Luciferase assay	Dual-Glo Luciferase Assay System	Promega Corporation, Madison WI, USA	Polarstar Optima plate reader	BMG Labtech GMBH, Ortenberg, Germany	Microsoft Excel, GraphPad Prism 4, and MATLAB	Dose-Response	1300	24	OR1071_Odor1300_DR	DR.tsv	FigShare	10.6084/m9.figshare.979133	http://dx.doi.org/10.6084/m9.figshare.979133
OR1072	Luciferase assay	Dual-Glo Luciferase Assay System	Promega Corporation, Madison WI, USA	Polarstar Optima plate reader	BMG Labtech GMBH, Ortenberg, Germany	Microsoft Excel, GraphPad Prism 4, and MATLAB	Dose-Response	1310	24	OR1072_Odor1310_DR	DR.tsv	FigShare	10.6084/m9.figshare.979133	http://dx.doi.org/10.6084/m9.figshare.979133
OR1073	Luciferase assay	Dual-Glo Luciferase Assay System	Promega Corporation, Madison WI, USA	Polarstar Optima plate reader	BMG Labtech GMBH, Ortenberg, Germany	Microsoft Excel, GraphPad Prism 4, and MATLAB	Dose-Response	1311	24	OR1073_Odor1311_DR	DR.tsv	FigShare	10.6084/m9.figshare.979133	http://dx.doi.org/10.6084/m9.figshare.979133
OR1073	Luciferase assay	Dual-Glo Luciferase Assay System	Promega Corporation, Madison WI, USA	Polarstar Optima plate reader	BMG Labtech GMBH, Ortenberg, Germany	Microsoft Excel, GraphPad Prism 4, and MATLAB	Dose-Response	1416	24	OR1073_Odor1416_DR	DR.tsv	FigShare	10.6084/m9.figshare.979133	http://dx.doi.org/10.6084/m9.figshare.979133
OR1073	Luciferase assay	Dual-Glo Luciferase Assay System	Promega Corporation, Madison WI, USA	Polarstar Optima plate reader	BMG Labtech GMBH, Ortenberg, Germany	Microsoft Excel, GraphPad Prism 4, and MATLAB	Dose-Response	1307	72	OR1073_Odor1307_DR	DR.tsv	FigShare	10.6084/m9.figshare.979133	http://dx.doi.org/10.6084/m9.figshare.979133
OR1073	Luciferase assay	Dual-Glo Luciferase Assay System	Promega Corporation, Madison WI, USA	Polarstar Optima plate reader	BMG Labtech GMBH, Ortenberg, Germany	Microsoft Excel, GraphPad Prism 4, and MATLAB	Dose-Response	1337	24	OR1073_Odor1337_DR	DR.tsv	FigShare	10.6084/m9.figshare.979133	http://dx.doi.org/10.6084/m9.figshare.979133
OR1073	Luciferase assay	Dual-Glo Luciferase Assay System	Promega Corporation, Madison WI, USA	Polarstar Optima plate reader	BMG Labtech GMBH, Ortenberg, Germany	Microsoft Excel, GraphPad Prism 4, and MATLAB	Dose-Response	1324	24	OR1073_Odor1324_DR	DR.tsv	FigShare	10.6084/m9.figshare.979133	http://dx.doi.org/10.6084/m9.figshare.979133
OR1073	Luciferase assay	Dual-Glo Luciferase Assay System	Promega Corporation, Madison WI, USA	Polarstar Optima plate reader	BMG Labtech GMBH, Ortenberg, Germany	Microsoft Excel, GraphPad Prism 4, and MATLAB	Dose-Response	1300	24	OR1073_Odor1300_DR	DR.tsv	FigShare	10.6084/m9.figshare.979133	http://dx.doi.org/10.6084/m9.figshare.979133
OR1073	Luciferase assay	Dual-Glo Luciferase Assay System	Promega Corporation, Madison WI, USA	Polarstar Optima plate reader	BMG Labtech GMBH, Ortenberg, Germany	Microsoft Excel, GraphPad Prism 4, and MATLAB	Dose-Response	1290	48	OR1073_Odor1290_DR	DR.tsv	FigShare	10.6084/m9.figshare.979133	http://dx.doi.org/10.6084/m9.figshare.979133
OR1075	Luciferase assay	Dual-Glo Luciferase Assay System	Promega Corporation, Madison WI, USA	Polarstar Optima plate reader	BMG Labtech GMBH, Ortenberg, Germany	Microsoft Excel, GraphPad Prism 4, and MATLAB	Dose-Response	1315	24	OR1075_Odor1315_DR	DR.tsv	FigShare	10.6084/m9.figshare.979133	http://dx.doi.org/10.6084/m9.figshare.979133
OR1075	Luciferase assay	Dual-Glo Luciferase Assay System	Promega Corporation, Madison WI, USA	Polarstar Optima plate reader	BMG Labtech GMBH, Ortenberg, Germany	Microsoft Excel, GraphPad Prism 4, and MATLAB	Dose-Response	1300	24	OR1075_Odor1300_DR	DR.tsv	FigShare	10.6084/m9.figshare.979133	http://dx.doi.org/10.6084/m9.figshare.979133
OR1082	Luciferase assay	Dual-Glo Luciferase Assay System	Promega Corporation, Madison WI, USA	Polarstar Optima plate reader	BMG Labtech GMBH, Ortenberg, Germany	Microsoft Excel, GraphPad Prism 4, and MATLAB	Dose-Response	1310	24	OR1082_Odor1310_DR	DR.tsv	FigShare	10.6084/m9.figshare.979133	http://dx.doi.org/10.6084/m9.figshare.979133
OR1082	Luciferase assay	Dual-Glo Luciferase Assay System	Promega Corporation, Madison WI, USA	Polarstar Optima plate reader	BMG Labtech GMBH, Ortenberg, Germany	Microsoft Excel, GraphPad Prism 4, and MATLAB	Dose-Response	1316	24	OR1082_Odor1316_DR	DR.tsv	FigShare	10.6084/m9.figshare.979133	http://dx.doi.org/10.6084/m9.figshare.979133
OR1082	Luciferase assay	Dual-Glo Luciferase Assay System	Promega Corporation, Madison WI, USA	Polarstar Optima plate reader	BMG Labtech GMBH, Ortenberg, Germany	Microsoft Excel, GraphPad Prism 4, and MATLAB	Dose-Response	1116	24	OR1082_Odor1116_DR	DR.tsv	FigShare	10.6084/m9.figshare.979133	http://dx.doi.org/10.6084/m9.figshare.979133
OR1082	Luciferase assay	Dual-Glo Luciferase Assay System	Promega Corporation, Madison WI, USA	Polarstar Optima plate reader	BMG Labtech GMBH, Ortenberg, Germany	Microsoft Excel, GraphPad Prism 4, and MATLAB	Dose-Response	1078	24	OR1082_Odor1078_DR	DR.tsv	FigShare	10.6084/m9.figshare.979133	http://dx.doi.org/10.6084/m9.figshare.979133
OR1082	Luciferase assay	Dual-Glo Luciferase Assay System	Promega Corporation, Madison WI, USA	Polarstar Optima plate reader	BMG Labtech GMBH, Ortenberg, Germany	Microsoft Excel, GraphPad Prism 4, and MATLAB	Dose-Response	1376	24	OR1082_Odor1376_DR	DR.tsv	FigShare	10.6084/m9.figshare.979133	http://dx.doi.org/10.6084/m9.figshare.979133
OR1085	Luciferase assay	Dual-Glo Luciferase Assay System	Promega Corporation, Madison WI, USA	Polarstar Optima plate reader	BMG Labtech GMBH, Ortenberg, Germany	Microsoft Excel, GraphPad Prism 4, and MATLAB	Dose-Response	1309	24	OR1085_Odor1309_DR	DR.tsv	FigShare	10.6084/m9.figshare.979133	http://dx.doi.org/10.6084/m9.figshare.979133
OR1085	Luciferase assay	Dual-Glo Luciferase Assay System	Promega Corporation, Madison WI, USA	Polarstar Optima plate reader	BMG Labtech GMBH, Ortenberg, Germany	Microsoft Excel, GraphPad Prism 4, and MATLAB	Dose-Response	1282	24	OR1085_Odor1282_DR	DR.tsv	FigShare	10.6084/m9.figshare.979133	http://dx.doi.org/10.6084/m9.figshare.979133
OR1094	Luciferase assay	Dual-Glo Luciferase Assay System	Promega Corporation, Madison WI, USA	Polarstar Optima plate reader	BMG Labtech GMBH, Ortenberg, Germany	Microsoft Excel, GraphPad Prism 4, and MATLAB	Dose-Response	1379	24	OR1094_Odor1379_DR	DR.tsv	FigShare	10.6084/m9.figshare.979133	http://dx.doi.org/10.6084/m9.figshare.979133
OR1105	Luciferase assay	Dual-Glo Luciferase Assay System	Promega Corporation, Madison WI, USA	Polarstar Optima plate reader	BMG Labtech GMBH, Ortenberg, Germany	Microsoft Excel, GraphPad Prism 4, and MATLAB	Dose-Response	1328	24	OR1105_Odor1328_DR	DR.tsv	FigShare	10.6084/m9.figshare.979133	http://dx.doi.org/10.6084/m9.figshare.979133
OR1107	Luciferase assay	Dual-Glo Luciferase Assay System	Promega Corporation, Madison WI, USA	Polarstar Optima plate reader	BMG Labtech GMBH, Ortenberg, Germany	Microsoft Excel, GraphPad Prism 4, and MATLAB	Dose-Response	1328	24	OR1107_Odor1328_DR	DR.tsv	FigShare	10.6084/m9.figshare.979133	http://dx.doi.org/10.6084/m9.figshare.979133
OR1108	Luciferase assay	Dual-Glo Luciferase Assay System	Promega Corporation, Madison WI, USA	Polarstar Optima plate reader	BMG Labtech GMBH, Ortenberg, Germany	Microsoft Excel, GraphPad Prism 4, and MATLAB	Dose-Response	1287	24	OR1108_Odor1287_DR	DR.tsv	FigShare	10.6084/m9.figshare.979133	http://dx.doi.org/10.6084/m9.figshare.979133
OR1108	Luciferase assay	Dual-Glo Luciferase Assay System	Promega Corporation, Madison WI, USA	Polarstar Optima plate reader	BMG Labtech GMBH, Ortenberg, Germany	Microsoft Excel, GraphPad Prism 4, and MATLAB	Dose-Response	1290	24	OR1108_Odor1290_DR	DR.tsv	FigShare	10.6084/m9.figshare.979133	http://dx.doi.org/10.6084/m9.figshare.979133
OR1108	Luciferase assay	Dual-Glo Luciferase Assay System	Promega Corporation, Madison WI, USA	Polarstar Optima plate reader	BMG Labtech GMBH, Ortenberg, Germany	Microsoft Excel, GraphPad Prism 4, and MATLAB	Dose-Response	1291	24	OR1108_Odor1291_DR	DR.tsv	FigShare	10.6084/m9.figshare.979133	http://dx.doi.org/10.6084/m9.figshare.979133
OR1108	Luciferase assay	Dual-Glo Luciferase Assay System	Promega Corporation, Madison WI, USA	Polarstar Optima plate reader	BMG Labtech GMBH, Ortenberg, Germany	Microsoft Excel, GraphPad Prism 4, and MATLAB	Dose-Response	1283	24	OR1108_Odor1283_DR	DR.tsv	FigShare	10.6084/m9.figshare.979133	http://dx.doi.org/10.6084/m9.figshare.979133
OR1108	Luciferase assay	Dual-Glo Luciferase Assay System	Promega Corporation, Madison WI, USA	Polarstar Optima plate reader	BMG Labtech GMBH, Ortenberg, Germany	Microsoft Excel, GraphPad Prism 4, and MATLAB	Dose-Response	1299	24	OR1108_Odor1299_DR	DR.tsv	FigShare	10.6084/m9.figshare.979133	http://dx.doi.org/10.6084/m9.figshare.979133
OR1108	Luciferase assay	Dual-Glo Luciferase Assay System	Promega Corporation, Madison WI, USA	Polarstar Optima plate reader	BMG Labtech GMBH, Ortenberg, Germany	Microsoft Excel, GraphPad Prism 4, and MATLAB	Dose-Response	1289	24	OR1108_Odor1289_DR	DR.tsv	FigShare	10.6084/m9.figshare.979133	http://dx.doi.org/10.6084/m9.figshare.979133
OR1109	Luciferase assay	Dual-Glo Luciferase Assay System	Promega Corporation, Madison WI, USA	Polarstar Optima plate reader	BMG Labtech GMBH, Ortenberg, Germany	Microsoft Excel, GraphPad Prism 4, and MATLAB	Dose-Response	1341	24	OR1109_Odor1341_DR	DR.tsv	FigShare	10.6084/m9.figshare.979133	http://dx.doi.org/10.6084/m9.figshare.979133
OR1111	Luciferase assay	Dual-Glo Luciferase Assay System	Promega Corporation, Madison WI, USA	Polarstar Optima plate reader	BMG Labtech GMBH, Ortenberg, Germany	Microsoft Excel, GraphPad Prism 4, and MATLAB	Dose-Response	1291	24	OR1111_Odor1291_DR	DR.tsv	FigShare	10.6084/m9.figshare.979133	http://dx.doi.org/10.6084/m9.figshare.979133
OR1111	Luciferase assay	Dual-Glo Luciferase Assay System	Promega Corporation, Madison WI, USA	Polarstar Optima plate reader	BMG Labtech GMBH, Ortenberg, Germany	Microsoft Excel, GraphPad Prism 4, and MATLAB	Dose-Response	1111	24	OR1111_Odor1111_DR	DR.tsv	FigShare	10.6084/m9.figshare.979133	http://dx.doi.org/10.6084/m9.figshare.979133
OR1111	Luciferase assay	Dual-Glo Luciferase Assay System	Promega Corporation, Madison WI, USA	Polarstar Optima plate reader	BMG Labtech GMBH, Ortenberg, Germany	Microsoft Excel, GraphPad Prism 4, and MATLAB	Dose-Response	1290	24	OR1111_Odor1290_DR	DR.tsv	FigShare	10.6084/m9.figshare.979133	http://dx.doi.org/10.6084/m9.figshare.979133
OR1111	Luciferase assay	Dual-Glo Luciferase Assay System	Promega Corporation, Madison WI, USA	Polarstar Optima plate reader	BMG Labtech GMBH, Ortenberg, Germany	Microsoft Excel, GraphPad Prism 4, and MATLAB	Dose-Response	1289	24	OR1111_Odor1289_DR	DR.tsv	FigShare	10.6084/m9.figshare.979133	http://dx.doi.org/10.6084/m9.figshare.979133
OR1112	Luciferase assay	Dual-Glo Luciferase Assay System	Promega Corporation, Madison WI, USA	Polarstar Optima plate reader	BMG Labtech GMBH, Ortenberg, Germany	Microsoft Excel, GraphPad Prism 4, and MATLAB	Dose-Response	1411	24	OR1112_Odor1411_DR	DR.tsv	FigShare	10.6084/m9.figshare.979133	http://dx.doi.org/10.6084/m9.figshare.979133
OR1112	Luciferase assay	Dual-Glo Luciferase Assay System	Promega Corporation, Madison WI, USA	Polarstar Optima plate reader	BMG Labtech GMBH, Ortenberg, Germany	Microsoft Excel, GraphPad Prism 4, and MATLAB	Dose-Response	1315	24	OR1112_Odor1315_DR	DR.tsv	FigShare	10.6084/m9.figshare.979133	http://dx.doi.org/10.6084/m9.figshare.979133
OR1113	Luciferase assay	Dual-Glo Luciferase Assay System	Promega Corporation, Madison WI, USA	Polarstar Optima plate reader	BMG Labtech GMBH, Ortenberg, Germany	Microsoft Excel, GraphPad Prism 4, and MATLAB	Dose-Response	1286	24	OR1113_Odor1286_DR	DR.tsv	FigShare	10.6084/m9.figshare.979133	http://dx.doi.org/10.6084/m9.figshare.979133
OR1115	Luciferase assay	Dual-Glo Luciferase Assay System	Promega Corporation, Madison WI, USA	Polarstar Optima plate reader	BMG Labtech GMBH, Ortenberg, Germany	Microsoft Excel, GraphPad Prism 4, and MATLAB	Dose-Response	1115	24	OR1115_Odor1115_DR	DR.tsv	FigShare	10.6084/m9.figshare.979133	http://dx.doi.org/10.6084/m9.figshare.979133
OR1116	Luciferase assay	Dual-Glo Luciferase Assay System	Promega Corporation, Madison WI, USA	Polarstar Optima plate reader	BMG Labtech GMBH, Ortenberg, Germany	Microsoft Excel, GraphPad Prism 4, and MATLAB	Dose-Response	1281	24	OR1116_Odor1281_DR	DR.tsv	FigShare	10.6084/m9.figshare.979133	http://dx.doi.org/10.6084/m9.figshare.979133
OR1116	Luciferase assay	Dual-Glo Luciferase Assay System	Promega Corporation, Madison WI, USA	Polarstar Optima plate reader	BMG Labtech GMBH, Ortenberg, Germany	Microsoft Excel, GraphPad Prism 4, and MATLAB	Dose-Response	1290	24	OR1116_Odor1290_DR	DR.tsv	FigShare	10.6084/m9.figshare.979133	http://dx.doi.org/10.6084/m9.figshare.979133
OR1116	Luciferase assay	Dual-Glo Luciferase Assay System	Promega Corporation, Madison WI, USA	Polarstar Optima plate reader	BMG Labtech GMBH, Ortenberg, Germany	Microsoft Excel, GraphPad Prism 4, and MATLAB	Dose-Response	1289	24	OR1116_Odor1289_DR	DR.tsv	FigShare	10.6084/m9.figshare.979133	http://dx.doi.org/10.6084/m9.figshare.979133
OR1116	Luciferase assay	Dual-Glo Luciferase Assay System	Promega Corporation, Madison WI, USA	Polarstar Optima plate reader	BMG Labtech GMBH, Ortenberg, Germany	Microsoft Excel, GraphPad Prism 4, and MATLAB	Dose-Response	1286	24	OR1116_Odor1286_DR	DR.tsv	FigShare	10.6084/m9.figshare.979133	http://dx.doi.org/10.6084/m9.figshare.979133
OR1116	Luciferase assay	Dual-Glo Luciferase Assay System	Promega Corporation, Madison WI, USA	Polarstar Optima plate reader	BMG Labtech GMBH, Ortenberg, Germany	Microsoft Excel, GraphPad Prism 4, and MATLAB	Dose-Response	1291	24	OR1116_Odor1291_DR	DR.tsv	FigShare	10.6084/m9.figshare.979133	http://dx.doi.org/10.6084/m9.figshare.979133
OR1119	Luciferase assay	Dual-Glo Luciferase Assay System	Promega Corporation, Madison WI, USA	Polarstar Optima plate reader	BMG Labtech GMBH, Ortenberg, Germany	Microsoft Excel, GraphPad Prism 4, and MATLAB	Dose-Response	1346	48	OR1119_Odor1346_DR	DR.tsv	FigShare	10.6084/m9.figshare.979133	http://dx.doi.org/10.6084/m9.figshare.979133
OR1119	Luciferase assay	Dual-Glo Luciferase Assay System	Promega Corporation, Madison WI, USA	Polarstar Optima plate reader	BMG Labtech GMBH, Ortenberg, Germany	Microsoft Excel, GraphPad Prism 4, and MATLAB	Dose-Response	1307	24	OR1119_Odor1307_DR	DR.tsv	FigShare	10.6084/m9.figshare.979133	http://dx.doi.org/10.6084/m9.figshare.979133
OR1119	Luciferase assay	Dual-Glo Luciferase Assay System	Promega Corporation, Madison WI, USA	Polarstar Optima plate reader	BMG Labtech GMBH, Ortenberg, Germany	Microsoft Excel, GraphPad Prism 4, and MATLAB	Dose-Response	1287	33	OR1119_Odor1287_DR	DR.tsv	FigShare	10.6084/m9.figshare.979133	http://dx.doi.org/10.6084/m9.figshare.979133
OR1120	Luciferase assay	Dual-Glo Luciferase Assay System	Promega Corporation, Madison WI, USA	Polarstar Optima plate reader	BMG Labtech GMBH, Ortenberg, Germany	Microsoft Excel, GraphPad Prism 4, and MATLAB	Dose-Response	1309	24	OR1120_Odor1309_DR	DR.tsv	FigShare	10.6084/m9.figshare.979133	http://dx.doi.org/10.6084/m9.figshare.979133
OR1125	Luciferase assay	Dual-Glo Luciferase Assay System	Promega Corporation, Madison WI, USA	Polarstar Optima plate reader	BMG Labtech GMBH, Ortenberg, Germany	Microsoft Excel, GraphPad Prism 4, and MATLAB	Dose-Response	1308	24	OR1125_Odor1308_DR	DR.tsv	FigShare	10.6084/m9.figshare.979133	http://dx.doi.org/10.6084/m9.figshare.979133
OR1128	Luciferase assay	Dual-Glo Luciferase Assay System	Promega Corporation, Madison WI, USA	Polarstar Optima plate reader	BMG Labtech GMBH, Ortenberg, Germany	Microsoft Excel, GraphPad Prism 4, and MATLAB	Dose-Response	1309	24	OR1128_Odor1309_DR	DR.tsv	FigShare	10.6084/m9.figshare.979133	http://dx.doi.org/10.6084/m9.figshare.979133
OR1129	Luciferase assay	Dual-Glo Luciferase Assay System	Promega Corporation, Madison WI, USA	Polarstar Optima plate reader	BMG Labtech GMBH, Ortenberg, Germany	Microsoft Excel, GraphPad Prism 4, and MATLAB	Dose-Response	1325	96	OR1129_Odor1325_DR	DR.tsv	FigShare	10.6084/m9.figshare.979133	http://dx.doi.org/10.6084/m9.figshare.979133
OR1134	Luciferase assay	Dual-Glo Luciferase Assay System	Promega Corporation, Madison WI, USA	Polarstar Optima plate reader	BMG Labtech GMBH, Ortenberg, Germany	Microsoft Excel, GraphPad Prism 4, and MATLAB	Dose-Response	1337	24	OR1134_Odor1337_DR	DR.tsv	FigShare	10.6084/m9.figshare.979133	http://dx.doi.org/10.6084/m9.figshare.979133
OR1134	Luciferase assay	Dual-Glo Luciferase Assay System	Promega Corporation, Madison WI, USA	Polarstar Optima plate reader	BMG Labtech GMBH, Ortenberg, Germany	Microsoft Excel, GraphPad Prism 4, and MATLAB	Dose-Response	1326	24	OR1134_Odor1326_DR	DR.tsv	FigShare	10.6084/m9.figshare.979133	http://dx.doi.org/10.6084/m9.figshare.979133
OR1136	Luciferase assay	Dual-Glo Luciferase Assay System	Promega Corporation, Madison WI, USA	Polarstar Optima plate reader	BMG Labtech GMBH, Ortenberg, Germany	Microsoft Excel, GraphPad Prism 4, and MATLAB	Dose-Response	1326	24	OR1136_Odor1326_DR	DR.tsv	FigShare	10.6084/m9.figshare.979133	http://dx.doi.org/10.6084/m9.figshare.979133
OR1137	Luciferase assay	Dual-Glo Luciferase Assay System	Promega Corporation, Madison WI, USA	Polarstar Optima plate reader	BMG Labtech GMBH, Ortenberg, Germany	Microsoft Excel, GraphPad Prism 4, and MATLAB	Dose-Response	1326	24	OR1137_Odor1326_DR	DR.tsv	FigShare	10.6084/m9.figshare.979133	http://dx.doi.org/10.6084/m9.figshare.979133
OR1137	Luciferase assay	Dual-Glo Luciferase Assay System	Promega Corporation, Madison WI, USA	Polarstar Optima plate reader	BMG Labtech GMBH, Ortenberg, Germany	Microsoft Excel, GraphPad Prism 4, and MATLAB	Dose-Response	1330	24	OR1137_Odor1330_DR	DR.tsv	FigShare	10.6084/m9.figshare.979133	http://dx.doi.org/10.6084/m9.figshare.979133
OR1142	Luciferase assay	Dual-Glo Luciferase Assay System	Promega Corporation, Madison WI, USA	Polarstar Optima plate reader	BMG Labtech GMBH, Ortenberg, Germany	Microsoft Excel, GraphPad Prism 4, and MATLAB	Dose-Response	1341	24	OR1142_Odor1341_DR	DR.tsv	FigShare	10.6084/m9.figshare.979133	http://dx.doi.org/10.6084/m9.figshare.979133
OR1142	Luciferase assay	Dual-Glo Luciferase Assay System	Promega Corporation, Madison WI, USA	Polarstar Optima plate reader	BMG Labtech GMBH, Ortenberg, Germany	Microsoft Excel, GraphPad Prism 4, and MATLAB	Dose-Response	1315	24	OR1142_Odor1315_DR	DR.tsv	FigShare	10.6084/m9.figshare.979133	http://dx.doi.org/10.6084/m9.figshare.979133
OR1142	Luciferase assay	Dual-Glo Luciferase Assay System	Promega Corporation, Madison WI, USA	Polarstar Optima plate reader	BMG Labtech GMBH, Ortenberg, Germany	Microsoft Excel, GraphPad Prism 4, and MATLAB	Dose-Response	1117	24	OR1142_Odor1117_DR	DR.tsv	FigShare	10.6084/m9.figshare.979133	http://dx.doi.org/10.6084/m9.figshare.979133
OR1142	Luciferase assay	Dual-Glo Luciferase Assay System	Promega Corporation, Madison WI, USA	Polarstar Optima plate reader	BMG Labtech GMBH, Ortenberg, Germany	Microsoft Excel, GraphPad Prism 4, and MATLAB	Dose-Response	1067	24	OR1142_Odor1067_DR	DR.tsv	FigShare	10.6084/m9.figshare.979133	http://dx.doi.org/10.6084/m9.figshare.979133
OR1142	Luciferase assay	Dual-Glo Luciferase Assay System	Promega Corporation, Madison WI, USA	Polarstar Optima plate reader	BMG Labtech GMBH, Ortenberg, Germany	Microsoft Excel, GraphPad Prism 4, and MATLAB	Dose-Response	1396	24	OR1142_Odor1396_DR	DR.tsv	FigShare	10.6084/m9.figshare.979133	http://dx.doi.org/10.6084/m9.figshare.979133
OR1155	Luciferase assay	Dual-Glo Luciferase Assay System	Promega Corporation, Madison WI, USA	Polarstar Optima plate reader	BMG Labtech GMBH, Ortenberg, Germany	Microsoft Excel, GraphPad Prism 4, and MATLAB	Dose-Response	1325	24	OR1155_Odor1325_DR	DR.tsv	FigShare	10.6084/m9.figshare.979133	http://dx.doi.org/10.6084/m9.figshare.979133
OR1158	Luciferase assay	Dual-Glo Luciferase Assay System	Promega Corporation, Madison WI, USA	Polarstar Optima plate reader	BMG Labtech GMBH, Ortenberg, Germany	Microsoft Excel, GraphPad Prism 4, and MATLAB	Dose-Response	1113	24	OR1158_Odor1113_DR	DR.tsv	FigShare	10.6084/m9.figshare.979133	http://dx.doi.org/10.6084/m9.figshare.979133
OR1161	Luciferase assay	Dual-Glo Luciferase Assay System	Promega Corporation, Madison WI, USA	Polarstar Optima plate reader	BMG Labtech GMBH, Ortenberg, Germany	Microsoft Excel, GraphPad Prism 4, and MATLAB	Dose-Response	1309	24	OR1161_Odor1309_DR	DR.tsv	FigShare	10.6084/m9.figshare.979133	http://dx.doi.org/10.6084/m9.figshare.979133
OR1161	Luciferase assay	Dual-Glo Luciferase Assay System	Promega Corporation, Madison WI, USA	Polarstar Optima plate reader	BMG Labtech GMBH, Ortenberg, Germany	Microsoft Excel, GraphPad Prism 4, and MATLAB	Dose-Response	1290	24	OR1161_Odor1290_DR	DR.tsv	FigShare	10.6084/m9.figshare.979133	http://dx.doi.org/10.6084/m9.figshare.979133
OR1162	Luciferase assay	Dual-Glo Luciferase Assay System	Promega Corporation, Madison WI, USA	Polarstar Optima plate reader	BMG Labtech GMBH, Ortenberg, Germany	Microsoft Excel, GraphPad Prism 4, and MATLAB	Dose-Response	1290	24	OR1162_Odor1290_DR	DR.tsv	FigShare	10.6084/m9.figshare.979133	http://dx.doi.org/10.6084/m9.figshare.979133
OR1163	Luciferase assay	Dual-Glo Luciferase Assay System	Promega Corporation, Madison WI, USA	Polarstar Optima plate reader	BMG Labtech GMBH, Ortenberg, Germany	Microsoft Excel, GraphPad Prism 4, and MATLAB	Dose-Response	1309	24	OR1163_Odor1309_DR	DR.tsv	FigShare	10.6084/m9.figshare.979133	http://dx.doi.org/10.6084/m9.figshare.979133
OR1164	Luciferase assay	Dual-Glo Luciferase Assay System	Promega Corporation, Madison WI, USA	Polarstar Optima plate reader	BMG Labtech GMBH, Ortenberg, Germany	Microsoft Excel, GraphPad Prism 4, and MATLAB	Dose-Response	1410	24	OR1164_Odor1410_DR	DR.tsv	FigShare	10.6084/m9.figshare.979133	http://dx.doi.org/10.6084/m9.figshare.979133
OR1164	Luciferase assay	Dual-Glo Luciferase Assay System	Promega Corporation, Madison WI, USA	Polarstar Optima plate reader	BMG Labtech GMBH, Ortenberg, Germany	Microsoft Excel, GraphPad Prism 4, and MATLAB	Dose-Response	1342	24	OR1164_Odor1342_DR	DR.tsv	FigShare	10.6084/m9.figshare.979133	http://dx.doi.org/10.6084/m9.figshare.979133
OR1172	Luciferase assay	Dual-Glo Luciferase Assay System	Promega Corporation, Madison WI, USA	Polarstar Optima plate reader	BMG Labtech GMBH, Ortenberg, Germany	Microsoft Excel, GraphPad Prism 4, and MATLAB	Dose-Response	1323	24	OR1172_Odor1323_DR	DR.tsv	FigShare	10.6084/m9.figshare.979133	http://dx.doi.org/10.6084/m9.figshare.979133
OR1183	Luciferase assay	Dual-Glo Luciferase Assay System	Promega Corporation, Madison WI, USA	Polarstar Optima plate reader	BMG Labtech GMBH, Ortenberg, Germany	Microsoft Excel, GraphPad Prism 4, and MATLAB	Dose-Response	1191	24	OR1183_Odor1191_DR	DR.tsv	FigShare	10.6084/m9.figshare.979133	http://dx.doi.org/10.6084/m9.figshare.979133
OR1185	Luciferase assay	Dual-Glo Luciferase Assay System	Promega Corporation, Madison WI, USA	Polarstar Optima plate reader	BMG Labtech GMBH, Ortenberg, Germany	Microsoft Excel, GraphPad Prism 4, and MATLAB	Dose-Response	1296	24	OR1185_Odor1296_DR	DR.tsv	FigShare	10.6084/m9.figshare.979133	http://dx.doi.org/10.6084/m9.figshare.979133
OR1190	Luciferase assay	Dual-Glo Luciferase Assay System	Promega Corporation, Madison WI, USA	Polarstar Optima plate reader	BMG Labtech GMBH, Ortenberg, Germany	Microsoft Excel, GraphPad Prism 4, and MATLAB	Dose-Response	1308	24	OR1190_Odor1308_DR	DR.tsv	FigShare	10.6084/m9.figshare.979133	http://dx.doi.org/10.6084/m9.figshare.979133
OR1193	Luciferase assay	Dual-Glo Luciferase Assay System	Promega Corporation, Madison WI, USA	Polarstar Optima plate reader	BMG Labtech GMBH, Ortenberg, Germany	Microsoft Excel, GraphPad Prism 4, and MATLAB	Dose-Response	1326	48	OR1193_Odor1326_DR	DR.tsv	FigShare	10.6084/m9.figshare.979133	http://dx.doi.org/10.6084/m9.figshare.979133
OR1193	Luciferase assay	Dual-Glo Luciferase Assay System	Promega Corporation, Madison WI, USA	Polarstar Optima plate reader	BMG Labtech GMBH, Ortenberg, Germany	Microsoft Excel, GraphPad Prism 4, and MATLAB	Dose-Response	1081	24	OR1193_Odor1081_DR	DR.tsv	FigShare	10.6084/m9.figshare.979133	http://dx.doi.org/10.6084/m9.figshare.979133
OR1193	Luciferase assay	Dual-Glo Luciferase Assay System	Promega Corporation, Madison WI, USA	Polarstar Optima plate reader	BMG Labtech GMBH, Ortenberg, Germany	Microsoft Excel, GraphPad Prism 4, and MATLAB	Dose-Response	1290	24	OR1193_Odor1290_DR	DR.tsv	FigShare	10.6084/m9.figshare.979133	http://dx.doi.org/10.6084/m9.figshare.979133
OR1194	Luciferase assay	Dual-Glo Luciferase Assay System	Promega Corporation, Madison WI, USA	Polarstar Optima plate reader	BMG Labtech GMBH, Ortenberg, Germany	Microsoft Excel, GraphPad Prism 4, and MATLAB	Dose-Response	1379	24	OR1194_Odor1379_DR	DR.tsv	FigShare	10.6084/m9.figshare.979133	http://dx.doi.org/10.6084/m9.figshare.979133
OR1195	Luciferase assay	Dual-Glo Luciferase Assay System	Promega Corporation, Madison WI, USA	Polarstar Optima plate reader	BMG Labtech GMBH, Ortenberg, Germany	Microsoft Excel, GraphPad Prism 4, and MATLAB	Dose-Response	1282	48	OR1195_Odor1282_DR	DR.tsv	FigShare	10.6084/m9.figshare.979133	http://dx.doi.org/10.6084/m9.figshare.979133
OR1195	Luciferase assay	Dual-Glo Luciferase Assay System	Promega Corporation, Madison WI, USA	Polarstar Optima plate reader	BMG Labtech GMBH, Ortenberg, Germany	Microsoft Excel, GraphPad Prism 4, and MATLAB	Dose-Response	1281	24	OR1195_Odor1281_DR	DR.tsv	FigShare	10.6084/m9.figshare.979133	http://dx.doi.org/10.6084/m9.figshare.979133
OR1204	Luciferase assay	Dual-Glo Luciferase Assay System	Promega Corporation, Madison WI, USA	Polarstar Optima plate reader	BMG Labtech GMBH, Ortenberg, Germany	Microsoft Excel, GraphPad Prism 4, and MATLAB	Dose-Response	1308	24	OR1204_Odor1308_DR	DR.tsv	FigShare	10.6084/m9.figshare.979133	http://dx.doi.org/10.6084/m9.figshare.979133
OR1205	Luciferase assay	Dual-Glo Luciferase Assay System	Promega Corporation, Madison WI, USA	Polarstar Optima plate reader	BMG Labtech GMBH, Ortenberg, Germany	Microsoft Excel, GraphPad Prism 4, and MATLAB	Dose-Response	1069	72	OR1205_Odor1069_DR	DR.tsv	FigShare	10.6084/m9.figshare.979133	http://dx.doi.org/10.6084/m9.figshare.979133
OR1205	Luciferase assay	Dual-Glo Luciferase Assay System	Promega Corporation, Madison WI, USA	Polarstar Optima plate reader	BMG Labtech GMBH, Ortenberg, Germany	Microsoft Excel, GraphPad Prism 4, and MATLAB	Dose-Response	1325	24	OR1205_Odor1325_DR	DR.tsv	FigShare	10.6084/m9.figshare.979133	http://dx.doi.org/10.6084/m9.figshare.979133
OR1205	Luciferase assay	Dual-Glo Luciferase Assay System	Promega Corporation, Madison WI, USA	Polarstar Optima plate reader	BMG Labtech GMBH, Ortenberg, Germany	Microsoft Excel, GraphPad Prism 4, and MATLAB	Dose-Response	1262	24	OR1205_Odor1262_DR	DR.tsv	FigShare	10.6084/m9.figshare.979133	http://dx.doi.org/10.6084/m9.figshare.979133
OR1206	Luciferase assay	Dual-Glo Luciferase Assay System	Promega Corporation, Madison WI, USA	Polarstar Optima plate reader	BMG Labtech GMBH, Ortenberg, Germany	Microsoft Excel, GraphPad Prism 4, and MATLAB	Dose-Response	1295	24	OR1206_Odor1295_DR	DR.tsv	FigShare	10.6084/m9.figshare.979133	http://dx.doi.org/10.6084/m9.figshare.979133
OR1206	Luciferase assay	Dual-Glo Luciferase Assay System	Promega Corporation, Madison WI, USA	Polarstar Optima plate reader	BMG Labtech GMBH, Ortenberg, Germany	Microsoft Excel, GraphPad Prism 4, and MATLAB	Dose-Response	1291	24	OR1206_Odor1291_DR	DR.tsv	FigShare	10.6084/m9.figshare.979133	http://dx.doi.org/10.6084/m9.figshare.979133
OR1207	Luciferase assay	Dual-Glo Luciferase Assay System	Promega Corporation, Madison WI, USA	Polarstar Optima plate reader	BMG Labtech GMBH, Ortenberg, Germany	Microsoft Excel, GraphPad Prism 4, and MATLAB	Dose-Response	1304	24	OR1207_Odor1304_DR	DR.tsv	FigShare	10.6084/m9.figshare.979133	http://dx.doi.org/10.6084/m9.figshare.979133
OR1219	Luciferase assay	Dual-Glo Luciferase Assay System	Promega Corporation, Madison WI, USA	Polarstar Optima plate reader	BMG Labtech GMBH, Ortenberg, Germany	Microsoft Excel, GraphPad Prism 4, and MATLAB	Dose-Response	1391	24	OR1219_Odor1391_DR	DR.tsv	FigShare	10.6084/m9.figshare.979133	http://dx.doi.org/10.6084/m9.figshare.979133
OR1219	Luciferase assay	Dual-Glo Luciferase Assay System	Promega Corporation, Madison WI, USA	Polarstar Optima plate reader	BMG Labtech GMBH, Ortenberg, Germany	Microsoft Excel, GraphPad Prism 4, and MATLAB	Dose-Response	1290	72	OR1219_Odor1290_DR	DR.tsv	FigShare	10.6084/m9.figshare.979133	http://dx.doi.org/10.6084/m9.figshare.979133
OR1219	Luciferase assay	Dual-Glo Luciferase Assay System	Promega Corporation, Madison WI, USA	Polarstar Optima plate reader	BMG Labtech GMBH, Ortenberg, Germany	Microsoft Excel, GraphPad Prism 4, and MATLAB	Dose-Response	1388	48	OR1219_Odor1388_DR	DR.tsv	FigShare	10.6084/m9.figshare.979133	http://dx.doi.org/10.6084/m9.figshare.979133
OR1219	Luciferase assay	Dual-Glo Luciferase Assay System	Promega Corporation, Madison WI, USA	Polarstar Optima plate reader	BMG Labtech GMBH, Ortenberg, Germany	Microsoft Excel, GraphPad Prism 4, and MATLAB	Dose-Response	1324	24	OR1219_Odor1324_DR	DR.tsv	FigShare	10.6084/m9.figshare.979133	http://dx.doi.org/10.6084/m9.figshare.979133
OR1219	Luciferase assay	Dual-Glo Luciferase Assay System	Promega Corporation, Madison WI, USA	Polarstar Optima plate reader	BMG Labtech GMBH, Ortenberg, Germany	Microsoft Excel, GraphPad Prism 4, and MATLAB	Dose-Response	1295	24	OR1219_Odor1295_DR	DR.tsv	FigShare	10.6084/m9.figshare.979133	http://dx.doi.org/10.6084/m9.figshare.979133
OR1219	Luciferase assay	Dual-Glo Luciferase Assay System	Promega Corporation, Madison WI, USA	Polarstar Optima plate reader	BMG Labtech GMBH, Ortenberg, Germany	Microsoft Excel, GraphPad Prism 4, and MATLAB	Dose-Response	1315	24	OR1219_Odor1315_DR	DR.tsv	FigShare	10.6084/m9.figshare.979133	http://dx.doi.org/10.6084/m9.figshare.979133
OR1226	Luciferase assay	Dual-Glo Luciferase Assay System	Promega Corporation, Madison WI, USA	Polarstar Optima plate reader	BMG Labtech GMBH, Ortenberg, Germany	Microsoft Excel, GraphPad Prism 4, and MATLAB	Dose-Response	1307	24	OR1226_Odor1307_DR	DR.tsv	FigShare	10.6084/m9.figshare.979133	http://dx.doi.org/10.6084/m9.figshare.979133
OR1227	Luciferase assay	Dual-Glo Luciferase Assay System	Promega Corporation, Madison WI, USA	Polarstar Optima plate reader	BMG Labtech GMBH, Ortenberg, Germany	Microsoft Excel, GraphPad Prism 4, and MATLAB	Dose-Response	1025	24	OR1227_Odor1025_DR	DR.tsv	FigShare	10.6084/m9.figshare.979133	http://dx.doi.org/10.6084/m9.figshare.979133
OR1227	Luciferase assay	Dual-Glo Luciferase Assay System	Promega Corporation, Madison WI, USA	Polarstar Optima plate reader	BMG Labtech GMBH, Ortenberg, Germany	Microsoft Excel, GraphPad Prism 4, and MATLAB	Dose-Response	1328	24	OR1227_Odor1328_DR	DR.tsv	FigShare	10.6084/m9.figshare.979133	http://dx.doi.org/10.6084/m9.figshare.979133
OR1230	Luciferase assay	Dual-Glo Luciferase Assay System	Promega Corporation, Madison WI, USA	Polarstar Optima plate reader	BMG Labtech GMBH, Ortenberg, Germany	Microsoft Excel, GraphPad Prism 4, and MATLAB	Dose-Response	1295	24	OR1230_Odor1295_DR	DR.tsv	FigShare	10.6084/m9.figshare.979133	http://dx.doi.org/10.6084/m9.figshare.979133
OR1231	Luciferase assay	Dual-Glo Luciferase Assay System	Promega Corporation, Madison WI, USA	Polarstar Optima plate reader	BMG Labtech GMBH, Ortenberg, Germany	Microsoft Excel, GraphPad Prism 4, and MATLAB	Dose-Response	1290	24	OR1231_Odor1290_DR	DR.tsv	FigShare	10.6084/m9.figshare.979133	http://dx.doi.org/10.6084/m9.figshare.979133
OR1238	Luciferase assay	Dual-Glo Luciferase Assay System	Promega Corporation, Madison WI, USA	Polarstar Optima plate reader	BMG Labtech GMBH, Ortenberg, Germany	Microsoft Excel, GraphPad Prism 4, and MATLAB	Dose-Response	1289	24	OR1238_Odor1289_DR	DR.tsv	FigShare	10.6084/m9.figshare.979133	http://dx.doi.org/10.6084/m9.figshare.979133
OR1240	Luciferase assay	Dual-Glo Luciferase Assay System	Promega Corporation, Madison WI, USA	Polarstar Optima plate reader	BMG Labtech GMBH, Ortenberg, Germany	Microsoft Excel, GraphPad Prism 4, and MATLAB	Dose-Response	1290	24	OR1240_Odor1290_DR	DR.tsv	FigShare	10.6084/m9.figshare.979133	http://dx.doi.org/10.6084/m9.figshare.979133
OR1241	Luciferase assay	Dual-Glo Luciferase Assay System	Promega Corporation, Madison WI, USA	Polarstar Optima plate reader	BMG Labtech GMBH, Ortenberg, Germany	Microsoft Excel, GraphPad Prism 4, and MATLAB	Dose-Response	1287	24	OR1241_Odor1287_DR	DR.tsv	FigShare	10.6084/m9.figshare.979133	http://dx.doi.org/10.6084/m9.figshare.979133
OR1251	Luciferase assay	Dual-Glo Luciferase Assay System	Promega Corporation, Madison WI, USA	Polarstar Optima plate reader	BMG Labtech GMBH, Ortenberg, Germany	Microsoft Excel, GraphPad Prism 4, and MATLAB	Dose-Response	1299	24	OR1251_Odor1299_DR	DR.tsv	FigShare	10.6084/m9.figshare.979133	http://dx.doi.org/10.6084/m9.figshare.979133
OR1251	Luciferase assay	Dual-Glo Luciferase Assay System	Promega Corporation, Madison WI, USA	Polarstar Optima plate reader	BMG Labtech GMBH, Ortenberg, Germany	Microsoft Excel, GraphPad Prism 4, and MATLAB	Dose-Response	1294	24	OR1251_Odor1294_DR	DR.tsv	FigShare	10.6084/m9.figshare.979133	http://dx.doi.org/10.6084/m9.figshare.979133
OR1252	Luciferase assay	Dual-Glo Luciferase Assay System	Promega Corporation, Madison WI, USA	Polarstar Optima plate reader	BMG Labtech GMBH, Ortenberg, Germany	Microsoft Excel, GraphPad Prism 4, and MATLAB	Dose-Response	1326	24	OR1252_Odor1326_DR	DR.tsv	FigShare	10.6084/m9.figshare.979133	http://dx.doi.org/10.6084/m9.figshare.979133
OR1252	Luciferase assay	Dual-Glo Luciferase Assay System	Promega Corporation, Madison WI, USA	Polarstar Optima plate reader	BMG Labtech GMBH, Ortenberg, Germany	Microsoft Excel, GraphPad Prism 4, and MATLAB	Dose-Response	1118	24	OR1252_Odor1118_DR	DR.tsv	FigShare	10.6084/m9.figshare.979133	http://dx.doi.org/10.6084/m9.figshare.979133
OR1252	Luciferase assay	Dual-Glo Luciferase Assay System	Promega Corporation, Madison WI, USA	Polarstar Optima plate reader	BMG Labtech GMBH, Ortenberg, Germany	Microsoft Excel, GraphPad Prism 4, and MATLAB	Dose-Response	1315	24	OR1252_Odor1315_DR	DR.tsv	FigShare	10.6084/m9.figshare.979133	http://dx.doi.org/10.6084/m9.figshare.979133
OR1252	Luciferase assay	Dual-Glo Luciferase Assay System	Promega Corporation, Madison WI, USA	Polarstar Optima plate reader	BMG Labtech GMBH, Ortenberg, Germany	Microsoft Excel, GraphPad Prism 4, and MATLAB	Dose-Response	1213	24	OR1252_Odor1213_DR	DR.tsv	FigShare	10.6084/m9.figshare.979133	http://dx.doi.org/10.6084/m9.figshare.979133
OR1257	Luciferase assay	Dual-Glo Luciferase Assay System	Promega Corporation, Madison WI, USA	Polarstar Optima plate reader	BMG Labtech GMBH, Ortenberg, Germany	Microsoft Excel, GraphPad Prism 4, and MATLAB	Dose-Response	1325	24	OR1257_Odor1325_DR	DR.tsv	FigShare	10.6084/m9.figshare.979133	http://dx.doi.org/10.6084/m9.figshare.979133
OR1258	Luciferase assay	Dual-Glo Luciferase Assay System	Promega Corporation, Madison WI, USA	Polarstar Optima plate reader	BMG Labtech GMBH, Ortenberg, Germany	Microsoft Excel, GraphPad Prism 4, and MATLAB	Dose-Response	1145	24	OR1258_Odor1145_DR	DR.tsv	FigShare	10.6084/m9.figshare.979133	http://dx.doi.org/10.6084/m9.figshare.979133
OR1258	Luciferase assay	Dual-Glo Luciferase Assay System	Promega Corporation, Madison WI, USA	Polarstar Optima plate reader	BMG Labtech GMBH, Ortenberg, Germany	Microsoft Excel, GraphPad Prism 4, and MATLAB	Dose-Response	1309	24	OR1258_Odor1309_DR	DR.tsv	FigShare	10.6084/m9.figshare.979133	http://dx.doi.org/10.6084/m9.figshare.979133
OR1259	Luciferase assay	Dual-Glo Luciferase Assay System	Promega Corporation, Madison WI, USA	Polarstar Optima plate reader	BMG Labtech GMBH, Ortenberg, Germany	Microsoft Excel, GraphPad Prism 4, and MATLAB	Dose-Response	1309	24	OR1259_Odor1309_DR	DR.tsv	FigShare	10.6084/m9.figshare.979133	http://dx.doi.org/10.6084/m9.figshare.979133
OR1261	Luciferase assay	Dual-Glo Luciferase Assay System	Promega Corporation, Madison WI, USA	Polarstar Optima plate reader	BMG Labtech GMBH, Ortenberg, Germany	Microsoft Excel, GraphPad Prism 4, and MATLAB	Dose-Response	1278	24	OR1261_Odor1278_DR	DR.tsv	FigShare	10.6084/m9.figshare.979133	http://dx.doi.org/10.6084/m9.figshare.979133
OR1261	Luciferase assay	Dual-Glo Luciferase Assay System	Promega Corporation, Madison WI, USA	Polarstar Optima plate reader	BMG Labtech GMBH, Ortenberg, Germany	Microsoft Excel, GraphPad Prism 4, and MATLAB	Dose-Response	1309	24	OR1261_Odor1309_DR	DR.tsv	FigShare	10.6084/m9.figshare.979133	http://dx.doi.org/10.6084/m9.figshare.979133
OR1262	Luciferase assay	Dual-Glo Luciferase Assay System	Promega Corporation, Madison WI, USA	Polarstar Optima plate reader	BMG Labtech GMBH, Ortenberg, Germany	Microsoft Excel, GraphPad Prism 4, and MATLAB	Dose-Response	1303	24	OR1262_Odor1303_DR	DR.tsv	FigShare	10.6084/m9.figshare.979133	http://dx.doi.org/10.6084/m9.figshare.979133
OR1263	Luciferase assay	Dual-Glo Luciferase Assay System	Promega Corporation, Madison WI, USA	Polarstar Optima plate reader	BMG Labtech GMBH, Ortenberg, Germany	Microsoft Excel, GraphPad Prism 4, and MATLAB	Dose-Response	1325	24	OR1263_Odor1325_DR	DR.tsv	FigShare	10.6084/m9.figshare.979133	http://dx.doi.org/10.6084/m9.figshare.979133
OR1265	Luciferase assay	Dual-Glo Luciferase Assay System	Promega Corporation, Madison WI, USA	Polarstar Optima plate reader	BMG Labtech GMBH, Ortenberg, Germany	Microsoft Excel, GraphPad Prism 4, and MATLAB	Dose-Response	1316	24	OR1265_Odor1316_DR	DR.tsv	FigShare	10.6084/m9.figshare.979133	http://dx.doi.org/10.6084/m9.figshare.979133
OR1269	Luciferase assay	Dual-Glo Luciferase Assay System	Promega Corporation, Madison WI, USA	Polarstar Optima plate reader	BMG Labtech GMBH, Ortenberg, Germany	Microsoft Excel, GraphPad Prism 4, and MATLAB	Dose-Response	1278	48	OR1269_Odor1278_DR	DR.tsv	FigShare	10.6084/m9.figshare.979133	http://dx.doi.org/10.6084/m9.figshare.979133
OR1269	Luciferase assay	Dual-Glo Luciferase Assay System	Promega Corporation, Madison WI, USA	Polarstar Optima plate reader	BMG Labtech GMBH, Ortenberg, Germany	Microsoft Excel, GraphPad Prism 4, and MATLAB	Dose-Response	1299	24	OR1269_Odor1299_DR	DR.tsv	FigShare	10.6084/m9.figshare.979133	http://dx.doi.org/10.6084/m9.figshare.979133
OR1270	Luciferase assay	Dual-Glo Luciferase Assay System	Promega Corporation, Madison WI, USA	Polarstar Optima plate reader	BMG Labtech GMBH, Ortenberg, Germany	Microsoft Excel, GraphPad Prism 4, and MATLAB	Dose-Response	1311	24	OR1270_Odor1311_DR	DR.tsv	FigShare	10.6084/m9.figshare.979133	http://dx.doi.org/10.6084/m9.figshare.979133
OR1270	Luciferase assay	Dual-Glo Luciferase Assay System	Promega Corporation, Madison WI, USA	Polarstar Optima plate reader	BMG Labtech GMBH, Ortenberg, Germany	Microsoft Excel, GraphPad Prism 4, and MATLAB	Dose-Response	1115	24	OR1270_Odor1115_DR	DR.tsv	FigShare	10.6084/m9.figshare.979133	http://dx.doi.org/10.6084/m9.figshare.979133
OR1270	Luciferase assay	Dual-Glo Luciferase Assay System	Promega Corporation, Madison WI, USA	Polarstar Optima plate reader	BMG Labtech GMBH, Ortenberg, Germany	Microsoft Excel, GraphPad Prism 4, and MATLAB	Dose-Response	1315	24	OR1270_Odor1315_DR	DR.tsv	FigShare	10.6084/m9.figshare.979133	http://dx.doi.org/10.6084/m9.figshare.979133
OR1271	Luciferase assay	Dual-Glo Luciferase Assay System	Promega Corporation, Madison WI, USA	Polarstar Optima plate reader	BMG Labtech GMBH, Ortenberg, Germany	Microsoft Excel, GraphPad Prism 4, and MATLAB	Dose-Response	1307	24	OR1271_Odor1307_DR	DR.tsv	FigShare	10.6084/m9.figshare.979133	http://dx.doi.org/10.6084/m9.figshare.979133
OR1272	Luciferase assay	Dual-Glo Luciferase Assay System	Promega Corporation, Madison WI, USA	Polarstar Optima plate reader	BMG Labtech GMBH, Ortenberg, Germany	Microsoft Excel, GraphPad Prism 4, and MATLAB	Dose-Response	1310	24	OR1272_Odor1310_DR	DR.tsv	FigShare	10.6084/m9.figshare.979133	http://dx.doi.org/10.6084/m9.figshare.979133
OR1272	Luciferase assay	Dual-Glo Luciferase Assay System	Promega Corporation, Madison WI, USA	Polarstar Optima plate reader	BMG Labtech GMBH, Ortenberg, Germany	Microsoft Excel, GraphPad Prism 4, and MATLAB	Dose-Response	1078	24	OR1272_Odor1078_DR	DR.tsv	FigShare	10.6084/m9.figshare.979133	http://dx.doi.org/10.6084/m9.figshare.979133
OR1272	Luciferase assay	Dual-Glo Luciferase Assay System	Promega Corporation, Madison WI, USA	Polarstar Optima plate reader	BMG Labtech GMBH, Ortenberg, Germany	Microsoft Excel, GraphPad Prism 4, and MATLAB	Dose-Response	1346	48	OR1272_Odor1346_DR	DR.tsv	FigShare	10.6084/m9.figshare.979133	http://dx.doi.org/10.6084/m9.figshare.979133
OR1274	Luciferase assay	Dual-Glo Luciferase Assay System	Promega Corporation, Madison WI, USA	Polarstar Optima plate reader	BMG Labtech GMBH, Ortenberg, Germany	Microsoft Excel, GraphPad Prism 4, and MATLAB	Dose-Response	1078	72	OR1274_Odor1078_DR	DR.tsv	FigShare	10.6084/m9.figshare.979133	http://dx.doi.org/10.6084/m9.figshare.979133
OR1274	Luciferase assay	Dual-Glo Luciferase Assay System	Promega Corporation, Madison WI, USA	Polarstar Optima plate reader	BMG Labtech GMBH, Ortenberg, Germany	Microsoft Excel, GraphPad Prism 4, and MATLAB	Dose-Response	1311	24	OR1274_Odor1311_DR	DR.tsv	FigShare	10.6084/m9.figshare.979133	http://dx.doi.org/10.6084/m9.figshare.979133
OR1274	Luciferase assay	Dual-Glo Luciferase Assay System	Promega Corporation, Madison WI, USA	Polarstar Optima plate reader	BMG Labtech GMBH, Ortenberg, Germany	Microsoft Excel, GraphPad Prism 4, and MATLAB	Dose-Response	1081	24	OR1274_Odor1081_DR	DR.tsv	FigShare	10.6084/m9.figshare.979133	http://dx.doi.org/10.6084/m9.figshare.979133
OR1274	Luciferase assay	Dual-Glo Luciferase Assay System	Promega Corporation, Madison WI, USA	Polarstar Optima plate reader	BMG Labtech GMBH, Ortenberg, Germany	Microsoft Excel, GraphPad Prism 4, and MATLAB	Dose-Response	1346	24	OR1274_Odor1346_DR	DR.tsv	FigShare	10.6084/m9.figshare.979133	http://dx.doi.org/10.6084/m9.figshare.979133
OR1275	Luciferase assay	Dual-Glo Luciferase Assay System	Promega Corporation, Madison WI, USA	Polarstar Optima plate reader	BMG Labtech GMBH, Ortenberg, Germany	Microsoft Excel, GraphPad Prism 4, and MATLAB	Dose-Response	1325	24	OR1275_Odor1325_DR	DR.tsv	FigShare	10.6084/m9.figshare.979133	http://dx.doi.org/10.6084/m9.figshare.979133
OR1277	Luciferase assay	Dual-Glo Luciferase Assay System	Promega Corporation, Madison WI, USA	Polarstar Optima plate reader	BMG Labtech GMBH, Ortenberg, Germany	Microsoft Excel, GraphPad Prism 4, and MATLAB	Dose-Response	1326	24	OR1277_Odor1326_DR	DR.tsv	FigShare	10.6084/m9.figshare.979133	http://dx.doi.org/10.6084/m9.figshare.979133
OR1277	Luciferase assay	Dual-Glo Luciferase Assay System	Promega Corporation, Madison WI, USA	Polarstar Optima plate reader	BMG Labtech GMBH, Ortenberg, Germany	Microsoft Excel, GraphPad Prism 4, and MATLAB	Dose-Response	1308	24	OR1277_Odor1308_DR	DR.tsv	FigShare	10.6084/m9.figshare.979133	http://dx.doi.org/10.6084/m9.figshare.979133
OR1279	Luciferase assay	Dual-Glo Luciferase Assay System	Promega Corporation, Madison WI, USA	Polarstar Optima plate reader	BMG Labtech GMBH, Ortenberg, Germany	Microsoft Excel, GraphPad Prism 4, and MATLAB	Dose-Response	1311	24	OR1279_Odor1311_DR	DR.tsv	FigShare	10.6084/m9.figshare.979133	http://dx.doi.org/10.6084/m9.figshare.979133
OR1281	Luciferase assay	Dual-Glo Luciferase Assay System	Promega Corporation, Madison WI, USA	Polarstar Optima plate reader	BMG Labtech GMBH, Ortenberg, Germany	Microsoft Excel, GraphPad Prism 4, and MATLAB	Dose-Response	1304	24	OR1281_Odor1304_DR	DR.tsv	FigShare	10.6084/m9.figshare.979133	http://dx.doi.org/10.6084/m9.figshare.979133
OR1281	Luciferase assay	Dual-Glo Luciferase Assay System	Promega Corporation, Madison WI, USA	Polarstar Optima plate reader	BMG Labtech GMBH, Ortenberg, Germany	Microsoft Excel, GraphPad Prism 4, and MATLAB	Dose-Response	1412	24	OR1281_Odor1412_DR	DR.tsv	FigShare	10.6084/m9.figshare.979133	http://dx.doi.org/10.6084/m9.figshare.979133
OR1282	Luciferase assay	Dual-Glo Luciferase Assay System	Promega Corporation, Madison WI, USA	Polarstar Optima plate reader	BMG Labtech GMBH, Ortenberg, Germany	Microsoft Excel, GraphPad Prism 4, and MATLAB	Dose-Response	1203	24	OR1282_Odor1203_DR	DR.tsv	FigShare	10.6084/m9.figshare.979133	http://dx.doi.org/10.6084/m9.figshare.979133
OR1282	Luciferase assay	Dual-Glo Luciferase Assay System	Promega Corporation, Madison WI, USA	Polarstar Optima plate reader	BMG Labtech GMBH, Ortenberg, Germany	Microsoft Excel, GraphPad Prism 4, and MATLAB	Dose-Response	1274	48	OR1282_Odor1274_DR	DR.tsv	FigShare	10.6084/m9.figshare.979133	http://dx.doi.org/10.6084/m9.figshare.979133
OR1282	Luciferase assay	Dual-Glo Luciferase Assay System	Promega Corporation, Madison WI, USA	Polarstar Optima plate reader	BMG Labtech GMBH, Ortenberg, Germany	Microsoft Excel, GraphPad Prism 4, and MATLAB	Dose-Response	1337	24	OR1282_Odor1337_DR	DR.tsv	FigShare	10.6084/m9.figshare.979133	http://dx.doi.org/10.6084/m9.figshare.979133
OR1282	Luciferase assay	Dual-Glo Luciferase Assay System	Promega Corporation, Madison WI, USA	Polarstar Optima plate reader	BMG Labtech GMBH, Ortenberg, Germany	Microsoft Excel, GraphPad Prism 4, and MATLAB	Dose-Response	1202	24	OR1282_Odor1202_DR	DR.tsv	FigShare	10.6084/m9.figshare.979133	http://dx.doi.org/10.6084/m9.figshare.979133
OR1282	Luciferase assay	Dual-Glo Luciferase Assay System	Promega Corporation, Madison WI, USA	Polarstar Optima plate reader	BMG Labtech GMBH, Ortenberg, Germany	Microsoft Excel, GraphPad Prism 4, and MATLAB	Dose-Response	1111	24	OR1282_Odor1111_DR	DR.tsv	FigShare	10.6084/m9.figshare.979133	http://dx.doi.org/10.6084/m9.figshare.979133
OR1284	Luciferase assay	Dual-Glo Luciferase Assay System	Promega Corporation, Madison WI, USA	Polarstar Optima plate reader	BMG Labtech GMBH, Ortenberg, Germany	Microsoft Excel, GraphPad Prism 4, and MATLAB	Dose-Response	1081	24	OR1284_Odor1081_DR	DR.tsv	FigShare	10.6084/m9.figshare.979133	http://dx.doi.org/10.6084/m9.figshare.979133
OR1285	Luciferase assay	Dual-Glo Luciferase Assay System	Promega Corporation, Madison WI, USA	Polarstar Optima plate reader	BMG Labtech GMBH, Ortenberg, Germany	Microsoft Excel, GraphPad Prism 4, and MATLAB	Dose-Response	1310	72	OR1285_Odor1310_DR	DR.tsv	FigShare	10.6084/m9.figshare.979133	http://dx.doi.org/10.6084/m9.figshare.979133
OR1285	Luciferase assay	Dual-Glo Luciferase Assay System	Promega Corporation, Madison WI, USA	Polarstar Optima plate reader	BMG Labtech GMBH, Ortenberg, Germany	Microsoft Excel, GraphPad Prism 4, and MATLAB	Dose-Response	1336	24	OR1285_Odor1336_DR	DR.tsv	FigShare	10.6084/m9.figshare.979133	http://dx.doi.org/10.6084/m9.figshare.979133
OR1288	Luciferase assay	Dual-Glo Luciferase Assay System	Promega Corporation, Madison WI, USA	Polarstar Optima plate reader	BMG Labtech GMBH, Ortenberg, Germany	Microsoft Excel, GraphPad Prism 4, and MATLAB	Dose-Response	1307	24	OR1288_Odor1307_DR	DR.tsv	FigShare	10.6084/m9.figshare.979133	http://dx.doi.org/10.6084/m9.figshare.979133
OR1288	Luciferase assay	Dual-Glo Luciferase Assay System	Promega Corporation, Madison WI, USA	Polarstar Optima plate reader	BMG Labtech GMBH, Ortenberg, Germany	Microsoft Excel, GraphPad Prism 4, and MATLAB	Dose-Response	1348	24	OR1288_Odor1348_DR	DR.tsv	FigShare	10.6084/m9.figshare.979133	http://dx.doi.org/10.6084/m9.figshare.979133
OR1288	Luciferase assay	Dual-Glo Luciferase Assay System	Promega Corporation, Madison WI, USA	Polarstar Optima plate reader	BMG Labtech GMBH, Ortenberg, Germany	Microsoft Excel, GraphPad Prism 4, and MATLAB	Dose-Response	1367	24	OR1288_Odor1367_DR	DR.tsv	FigShare	10.6084/m9.figshare.979133	http://dx.doi.org/10.6084/m9.figshare.979133
OR1288	Luciferase assay	Dual-Glo Luciferase Assay System	Promega Corporation, Madison WI, USA	Polarstar Optima plate reader	BMG Labtech GMBH, Ortenberg, Germany	Microsoft Excel, GraphPad Prism 4, and MATLAB	Dose-Response	1299	24	OR1288_Odor1299_DR	DR.tsv	FigShare	10.6084/m9.figshare.979133	http://dx.doi.org/10.6084/m9.figshare.979133
OR1288	Luciferase assay	Dual-Glo Luciferase Assay System	Promega Corporation, Madison WI, USA	Polarstar Optima plate reader	BMG Labtech GMBH, Ortenberg, Germany	Microsoft Excel, GraphPad Prism 4, and MATLAB	Dose-Response	1190	24	OR1288_Odor1190_DR	DR.tsv	FigShare	10.6084/m9.figshare.979133	http://dx.doi.org/10.6084/m9.figshare.979133
OR1289	Luciferase assay	Dual-Glo Luciferase Assay System	Promega Corporation, Madison WI, USA	Polarstar Optima plate reader	BMG Labtech GMBH, Ortenberg, Germany	Microsoft Excel, GraphPad Prism 4, and MATLAB	Dose-Response	1326	24	OR1289_Odor1326_DR	DR.tsv	FigShare	10.6084/m9.figshare.979133	http://dx.doi.org/10.6084/m9.figshare.979133
OR1291	Luciferase assay	Dual-Glo Luciferase Assay System	Promega Corporation, Madison WI, USA	Polarstar Optima plate reader	BMG Labtech GMBH, Ortenberg, Germany	Microsoft Excel, GraphPad Prism 4, and MATLAB	Dose-Response	1341	24	OR1291_Odor1341_DR	DR.tsv	FigShare	10.6084/m9.figshare.979133	http://dx.doi.org/10.6084/m9.figshare.979133
OR1291	Luciferase assay	Dual-Glo Luciferase Assay System	Promega Corporation, Madison WI, USA	Polarstar Optima plate reader	BMG Labtech GMBH, Ortenberg, Germany	Microsoft Excel, GraphPad Prism 4, and MATLAB	Dose-Response	1299	24	OR1291_Odor1299_DR	DR.tsv	FigShare	10.6084/m9.figshare.979133	http://dx.doi.org/10.6084/m9.figshare.979133
OR1291	Luciferase assay	Dual-Glo Luciferase Assay System	Promega Corporation, Madison WI, USA	Polarstar Optima plate reader	BMG Labtech GMBH, Ortenberg, Germany	Microsoft Excel, GraphPad Prism 4, and MATLAB	Dose-Response	1089	24	OR1291_Odor1089_DR	DR.tsv	FigShare	10.6084/m9.figshare.979133	http://dx.doi.org/10.6084/m9.figshare.979133
OR1291	Luciferase assay	Dual-Glo Luciferase Assay System	Promega Corporation, Madison WI, USA	Polarstar Optima plate reader	BMG Labtech GMBH, Ortenberg, Germany	Microsoft Excel, GraphPad Prism 4, and MATLAB	Dose-Response	1174	24	OR1291_Odor1174_DR	DR.tsv	FigShare	10.6084/m9.figshare.979133	http://dx.doi.org/10.6084/m9.figshare.979133
OR1294	Luciferase assay	Dual-Glo Luciferase Assay System	Promega Corporation, Madison WI, USA	Polarstar Optima plate reader	BMG Labtech GMBH, Ortenberg, Germany	Microsoft Excel, GraphPad Prism 4, and MATLAB	Dose-Response	1309	24	OR1294_Odor1309_DR	DR.tsv	FigShare	10.6084/m9.figshare.979133	http://dx.doi.org/10.6084/m9.figshare.979133
OR1294	Luciferase assay	Dual-Glo Luciferase Assay System	Promega Corporation, Madison WI, USA	Polarstar Optima plate reader	BMG Labtech GMBH, Ortenberg, Germany	Microsoft Excel, GraphPad Prism 4, and MATLAB	Dose-Response	1278	24	OR1294_Odor1278_DR	DR.tsv	FigShare	10.6084/m9.figshare.979133	http://dx.doi.org/10.6084/m9.figshare.979133
OR1298	Luciferase assay	Dual-Glo Luciferase Assay System	Promega Corporation, Madison WI, USA	Polarstar Optima plate reader	BMG Labtech GMBH, Ortenberg, Germany	Microsoft Excel, GraphPad Prism 4, and MATLAB	Dose-Response	1290	120	OR1298_Odor1290_DR	DR.tsv	FigShare	10.6084/m9.figshare.979133	http://dx.doi.org/10.6084/m9.figshare.979133
OR1299	Luciferase assay	Dual-Glo Luciferase Assay System	Promega Corporation, Madison WI, USA	Polarstar Optima plate reader	BMG Labtech GMBH, Ortenberg, Germany	Microsoft Excel, GraphPad Prism 4, and MATLAB	Dose-Response	1290	24	OR1299_Odor1290_DR	DR.tsv	FigShare	10.6084/m9.figshare.979133	http://dx.doi.org/10.6084/m9.figshare.979133
OR1299	Luciferase assay	Dual-Glo Luciferase Assay System	Promega Corporation, Madison WI, USA	Polarstar Optima plate reader	BMG Labtech GMBH, Ortenberg, Germany	Microsoft Excel, GraphPad Prism 4, and MATLAB	Dose-Response	1315	24	OR1299_Odor1315_DR	DR.tsv	FigShare	10.6084/m9.figshare.979133	http://dx.doi.org/10.6084/m9.figshare.979133
OR1306	Luciferase assay	Dual-Glo Luciferase Assay System	Promega Corporation, Madison WI, USA	Polarstar Optima plate reader	BMG Labtech GMBH, Ortenberg, Germany	Microsoft Excel, GraphPad Prism 4, and MATLAB	Dose-Response	1309	24	OR1306_Odor1309_DR	DR.tsv	FigShare	10.6084/m9.figshare.979133	http://dx.doi.org/10.6084/m9.figshare.979133
OR1312	Luciferase assay	Dual-Glo Luciferase Assay System	Promega Corporation, Madison WI, USA	Polarstar Optima plate reader	BMG Labtech GMBH, Ortenberg, Germany	Microsoft Excel, GraphPad Prism 4, and MATLAB	Dose-Response	1295	24	OR1312_Odor1295_DR	DR.tsv	FigShare	10.6084/m9.figshare.979133	http://dx.doi.org/10.6084/m9.figshare.979133
OR1318	Luciferase assay	Dual-Glo Luciferase Assay System	Promega Corporation, Madison WI, USA	Polarstar Optima plate reader	BMG Labtech GMBH, Ortenberg, Germany	Microsoft Excel, GraphPad Prism 4, and MATLAB	Dose-Response	1300	24	OR1318_Odor1300_DR	DR.tsv	FigShare	10.6084/m9.figshare.979133	http://dx.doi.org/10.6084/m9.figshare.979133
OR1324	Luciferase assay	Dual-Glo Luciferase Assay System	Promega Corporation, Madison WI, USA	Polarstar Optima plate reader	BMG Labtech GMBH, Ortenberg, Germany	Microsoft Excel, GraphPad Prism 4, and MATLAB	Dose-Response	1303	24	OR1324_Odor1303_DR	DR.tsv	FigShare	10.6084/m9.figshare.979133	http://dx.doi.org/10.6084/m9.figshare.979133
OR1335	Luciferase assay	Dual-Glo Luciferase Assay System	Promega Corporation, Madison WI, USA	Polarstar Optima plate reader	BMG Labtech GMBH, Ortenberg, Germany	Microsoft Excel, GraphPad Prism 4, and MATLAB	Dose-Response	1310	24	OR1335_Odor1310_DR	DR.tsv	FigShare	10.6084/m9.figshare.979133	http://dx.doi.org/10.6084/m9.figshare.979133
OR1337	Luciferase assay	Dual-Glo Luciferase Assay System	Promega Corporation, Madison WI, USA	Polarstar Optima plate reader	BMG Labtech GMBH, Ortenberg, Germany	Microsoft Excel, GraphPad Prism 4, and MATLAB	Dose-Response	1278	48	OR1337_Odor1278_DR	DR.tsv	FigShare	10.6084/m9.figshare.979133	http://dx.doi.org/10.6084/m9.figshare.979133
OR1337	Luciferase assay	Dual-Glo Luciferase Assay System	Promega Corporation, Madison WI, USA	Polarstar Optima plate reader	BMG Labtech GMBH, Ortenberg, Germany	Microsoft Excel, GraphPad Prism 4, and MATLAB	Dose-Response	1331	24	OR1337_Odor1331_DR	DR.tsv	FigShare	10.6084/m9.figshare.979133	http://dx.doi.org/10.6084/m9.figshare.979133
OR1338	Luciferase assay	Dual-Glo Luciferase Assay System	Promega Corporation, Madison WI, USA	Polarstar Optima plate reader	BMG Labtech GMBH, Ortenberg, Germany	Microsoft Excel, GraphPad Prism 4, and MATLAB	Dose-Response	1309	24	OR1338_Odor1309_DR	DR.tsv	FigShare	10.6084/m9.figshare.979133	http://dx.doi.org/10.6084/m9.figshare.979133
OR1339	Luciferase assay	Dual-Glo Luciferase Assay System	Promega Corporation, Madison WI, USA	Polarstar Optima plate reader	BMG Labtech GMBH, Ortenberg, Germany	Microsoft Excel, GraphPad Prism 4, and MATLAB	Dose-Response	1328	24	OR1339_Odor1328_DR	DR.tsv	FigShare	10.6084/m9.figshare.979133	http://dx.doi.org/10.6084/m9.figshare.979133
OR1339	Luciferase assay	Dual-Glo Luciferase Assay System	Promega Corporation, Madison WI, USA	Polarstar Optima plate reader	BMG Labtech GMBH, Ortenberg, Germany	Microsoft Excel, GraphPad Prism 4, and MATLAB	Dose-Response	1310	24	OR1339_Odor1310_DR	DR.tsv	FigShare	10.6084/m9.figshare.979133	http://dx.doi.org/10.6084/m9.figshare.979133
OR1339	Luciferase assay	Dual-Glo Luciferase Assay System	Promega Corporation, Madison WI, USA	Polarstar Optima plate reader	BMG Labtech GMBH, Ortenberg, Germany	Microsoft Excel, GraphPad Prism 4, and MATLAB	Dose-Response	1296	24	OR1339_Odor1296_DR	DR.tsv	FigShare	10.6084/m9.figshare.979133	http://dx.doi.org/10.6084/m9.figshare.979133
OR1350	Luciferase assay	Dual-Glo Luciferase Assay System	Promega Corporation, Madison WI, USA	Polarstar Optima plate reader	BMG Labtech GMBH, Ortenberg, Germany	Microsoft Excel, GraphPad Prism 4, and MATLAB	Dose-Response	1328	24	OR1350_Odor1328_DR	DR.tsv	FigShare	10.6084/m9.figshare.979133	http://dx.doi.org/10.6084/m9.figshare.979133
OR1351	Luciferase assay	Dual-Glo Luciferase Assay System	Promega Corporation, Madison WI, USA	Polarstar Optima plate reader	BMG Labtech GMBH, Ortenberg, Germany	Microsoft Excel, GraphPad Prism 4, and MATLAB	Dose-Response	1295	24	OR1351_Odor1295_DR	DR.tsv	FigShare	10.6084/m9.figshare.979133	http://dx.doi.org/10.6084/m9.figshare.979133
OR1362	Luciferase assay	Dual-Glo Luciferase Assay System	Promega Corporation, Madison WI, USA	Polarstar Optima plate reader	BMG Labtech GMBH, Ortenberg, Germany	Microsoft Excel, GraphPad Prism 4, and MATLAB	Dose-Response	1295	24	OR1362_Odor1295_DR	DR.tsv	FigShare	10.6084/m9.figshare.979133	http://dx.doi.org/10.6084/m9.figshare.979133
OR1363	Luciferase assay	Dual-Glo Luciferase Assay System	Promega Corporation, Madison WI, USA	Polarstar Optima plate reader	BMG Labtech GMBH, Ortenberg, Germany	Microsoft Excel, GraphPad Prism 4, and MATLAB	Dose-Response	1307	24	OR1363_Odor1307_DR	DR.tsv	FigShare	10.6084/m9.figshare.979133	http://dx.doi.org/10.6084/m9.figshare.979133
OR1366	Luciferase assay	Dual-Glo Luciferase Assay System	Promega Corporation, Madison WI, USA	Polarstar Optima plate reader	BMG Labtech GMBH, Ortenberg, Germany	Microsoft Excel, GraphPad Prism 4, and MATLAB	Dose-Response	1391	24	OR1366_Odor1391_DR	DR.tsv	FigShare	10.6084/m9.figshare.979133	http://dx.doi.org/10.6084/m9.figshare.979133
OR1366	Luciferase assay	Dual-Glo Luciferase Assay System	Promega Corporation, Madison WI, USA	Polarstar Optima plate reader	BMG Labtech GMBH, Ortenberg, Germany	Microsoft Excel, GraphPad Prism 4, and MATLAB	Dose-Response	1300	24	OR1366_Odor1300_DR	DR.tsv	FigShare	10.6084/m9.figshare.979133	http://dx.doi.org/10.6084/m9.figshare.979133
OR1367	Luciferase assay	Dual-Glo Luciferase Assay System	Promega Corporation, Madison WI, USA	Polarstar Optima plate reader	BMG Labtech GMBH, Ortenberg, Germany	Microsoft Excel, GraphPad Prism 4, and MATLAB	Dose-Response	1291	24	OR1367_Odor1291_DR	DR.tsv	FigShare	10.6084/m9.figshare.979133	http://dx.doi.org/10.6084/m9.figshare.979133
OR1367	Luciferase assay	Dual-Glo Luciferase Assay System	Promega Corporation, Madison WI, USA	Polarstar Optima plate reader	BMG Labtech GMBH, Ortenberg, Germany	Microsoft Excel, GraphPad Prism 4, and MATLAB	Dose-Response	1372	48	OR1367_Odor1372_DR	DR.tsv	FigShare	10.6084/m9.figshare.979133	http://dx.doi.org/10.6084/m9.figshare.979133
OR1368	Luciferase assay	Dual-Glo Luciferase Assay System	Promega Corporation, Madison WI, USA	Polarstar Optima plate reader	BMG Labtech GMBH, Ortenberg, Germany	Microsoft Excel, GraphPad Prism 4, and MATLAB	Dose-Response	1281	24	OR1368_Odor1281_DR	DR.tsv	FigShare	10.6084/m9.figshare.979133	http://dx.doi.org/10.6084/m9.figshare.979133
OR1371	Luciferase assay	Dual-Glo Luciferase Assay System	Promega Corporation, Madison WI, USA	Polarstar Optima plate reader	BMG Labtech GMBH, Ortenberg, Germany	Microsoft Excel, GraphPad Prism 4, and MATLAB	Dose-Response	1115	24	OR1371_Odor1115_DR	DR.tsv	FigShare	10.6084/m9.figshare.979133	http://dx.doi.org/10.6084/m9.figshare.979133
OR1371	Luciferase assay	Dual-Glo Luciferase Assay System	Promega Corporation, Madison WI, USA	Polarstar Optima plate reader	BMG Labtech GMBH, Ortenberg, Germany	Microsoft Excel, GraphPad Prism 4, and MATLAB	Dose-Response	1414	24	OR1371_Odor1414_DR	DR.tsv	FigShare	10.6084/m9.figshare.979133	http://dx.doi.org/10.6084/m9.figshare.979133
OR1371	Luciferase assay	Dual-Glo Luciferase Assay System	Promega Corporation, Madison WI, USA	Polarstar Optima plate reader	BMG Labtech GMBH, Ortenberg, Germany	Microsoft Excel, GraphPad Prism 4, and MATLAB	Dose-Response	1300	24	OR1371_Odor1300_DR	DR.tsv	FigShare	10.6084/m9.figshare.979133	http://dx.doi.org/10.6084/m9.figshare.979133
OR1373	Luciferase assay	Dual-Glo Luciferase Assay System	Promega Corporation, Madison WI, USA	Polarstar Optima plate reader	BMG Labtech GMBH, Ortenberg, Germany	Microsoft Excel, GraphPad Prism 4, and MATLAB	Dose-Response	1300	24	OR1373_Odor1300_DR	DR.tsv	FigShare	10.6084/m9.figshare.979133	http://dx.doi.org/10.6084/m9.figshare.979133
OR1376	Luciferase assay	Dual-Glo Luciferase Assay System	Promega Corporation, Madison WI, USA	Polarstar Optima plate reader	BMG Labtech GMBH, Ortenberg, Germany	Microsoft Excel, GraphPad Prism 4, and MATLAB	Dose-Response	1378	48	OR1376_Odor1378_DR	DR.tsv	FigShare	10.6084/m9.figshare.979133	http://dx.doi.org/10.6084/m9.figshare.979133
OR1376	Luciferase assay	Dual-Glo Luciferase Assay System	Promega Corporation, Madison WI, USA	Polarstar Optima plate reader	BMG Labtech GMBH, Ortenberg, Germany	Microsoft Excel, GraphPad Prism 4, and MATLAB	Dose-Response	1316	24	OR1376_Odor1316_DR	DR.tsv	FigShare	10.6084/m9.figshare.979133	http://dx.doi.org/10.6084/m9.figshare.979133
OR1377	Luciferase assay	Dual-Glo Luciferase Assay System	Promega Corporation, Madison WI, USA	Polarstar Optima plate reader	BMG Labtech GMBH, Ortenberg, Germany	Microsoft Excel, GraphPad Prism 4, and MATLAB	Dose-Response	1081	48	OR1377_Odor1081_DR	DR.tsv	FigShare	10.6084/m9.figshare.979133	http://dx.doi.org/10.6084/m9.figshare.979133
OR1378	Luciferase assay	Dual-Glo Luciferase Assay System	Promega Corporation, Madison WI, USA	Polarstar Optima plate reader	BMG Labtech GMBH, Ortenberg, Germany	Microsoft Excel, GraphPad Prism 4, and MATLAB	Dose-Response	1081	48	OR1378_Odor1081_DR	DR.tsv	FigShare	10.6084/m9.figshare.979133	http://dx.doi.org/10.6084/m9.figshare.979133
OR1382	Luciferase assay	Dual-Glo Luciferase Assay System	Promega Corporation, Madison WI, USA	Polarstar Optima plate reader	BMG Labtech GMBH, Ortenberg, Germany	Microsoft Excel, GraphPad Prism 4, and MATLAB	Dose-Response	1337	24	OR1382_Odor1337_DR	DR.tsv	FigShare	10.6084/m9.figshare.979133	http://dx.doi.org/10.6084/m9.figshare.979133
OR1385	Luciferase assay	Dual-Glo Luciferase Assay System	Promega Corporation, Madison WI, USA	Polarstar Optima plate reader	BMG Labtech GMBH, Ortenberg, Germany	Microsoft Excel, GraphPad Prism 4, and MATLAB	Dose-Response	1285	24	OR1385_Odor1285_DR	DR.tsv	FigShare	10.6084/m9.figshare.979133	http://dx.doi.org/10.6084/m9.figshare.979133
OR1387	Luciferase assay	Dual-Glo Luciferase Assay System	Promega Corporation, Madison WI, USA	Polarstar Optima plate reader	BMG Labtech GMBH, Ortenberg, Germany	Microsoft Excel, GraphPad Prism 4, and MATLAB	Dose-Response	1316	48	OR1387_Odor1316_DR	DR.tsv	FigShare	10.6084/m9.figshare.979133	http://dx.doi.org/10.6084/m9.figshare.979133
OR1387	Luciferase assay	Dual-Glo Luciferase Assay System	Promega Corporation, Madison WI, USA	Polarstar Optima plate reader	BMG Labtech GMBH, Ortenberg, Germany	Microsoft Excel, GraphPad Prism 4, and MATLAB	Dose-Response	1360	24	OR1387_Odor1360_DR	DR.tsv	FigShare	10.6084/m9.figshare.979133	http://dx.doi.org/10.6084/m9.figshare.979133
OR1390	Luciferase assay	Dual-Glo Luciferase Assay System	Promega Corporation, Madison WI, USA	Polarstar Optima plate reader	BMG Labtech GMBH, Ortenberg, Germany	Microsoft Excel, GraphPad Prism 4, and MATLAB	Dose-Response	1328	24	OR1390_Odor1328_DR	DR.tsv	FigShare	10.6084/m9.figshare.979133	http://dx.doi.org/10.6084/m9.figshare.979133
OR1390	Luciferase assay	Dual-Glo Luciferase Assay System	Promega Corporation, Madison WI, USA	Polarstar Optima plate reader	BMG Labtech GMBH, Ortenberg, Germany	Microsoft Excel, GraphPad Prism 4, and MATLAB	Dose-Response	1310	24	OR1390_Odor1310_DR	DR.tsv	FigShare	10.6084/m9.figshare.979133	http://dx.doi.org/10.6084/m9.figshare.979133
OR1391	Luciferase assay	Dual-Glo Luciferase Assay System	Promega Corporation, Madison WI, USA	Polarstar Optima plate reader	BMG Labtech GMBH, Ortenberg, Germany	Microsoft Excel, GraphPad Prism 4, and MATLAB	Dose-Response	1300	24	OR1391_Odor1300_DR	DR.tsv	FigShare	10.6084/m9.figshare.979133	http://dx.doi.org/10.6084/m9.figshare.979133
OR1393	Luciferase assay	Dual-Glo Luciferase Assay System	Promega Corporation, Madison WI, USA	Polarstar Optima plate reader	BMG Labtech GMBH, Ortenberg, Germany	Microsoft Excel, GraphPad Prism 4, and MATLAB	Dose-Response	1300	24	OR1393_Odor1300_DR	DR.tsv	FigShare	10.6084/m9.figshare.979133	http://dx.doi.org/10.6084/m9.figshare.979133
OR1395	Luciferase assay	Dual-Glo Luciferase Assay System	Promega Corporation, Madison WI, USA	Polarstar Optima plate reader	BMG Labtech GMBH, Ortenberg, Germany	Microsoft Excel, GraphPad Prism 4, and MATLAB	Dose-Response	1285	24	OR1395_Odor1285_DR	DR.tsv	FigShare	10.6084/m9.figshare.979133	http://dx.doi.org/10.6084/m9.figshare.979133
OR1401	Luciferase assay	Dual-Glo Luciferase Assay System	Promega Corporation, Madison WI, USA	Polarstar Optima plate reader	BMG Labtech GMBH, Ortenberg, Germany	Microsoft Excel, GraphPad Prism 4, and MATLAB	Dose-Response	1081	48	OR1401_Odor1081_DR	DR.tsv	FigShare	10.6084/m9.figshare.979133	http://dx.doi.org/10.6084/m9.figshare.979133
OR1402	Luciferase assay	Dual-Glo Luciferase Assay System	Promega Corporation, Madison WI, USA	Polarstar Optima plate reader	BMG Labtech GMBH, Ortenberg, Germany	Microsoft Excel, GraphPad Prism 4, and MATLAB	Dose-Response	1311	24	OR1402_Odor1311_DR	DR.tsv	FigShare	10.6084/m9.figshare.979133	http://dx.doi.org/10.6084/m9.figshare.979133
OR1402	Luciferase assay	Dual-Glo Luciferase Assay System	Promega Corporation, Madison WI, USA	Polarstar Optima plate reader	BMG Labtech GMBH, Ortenberg, Germany	Microsoft Excel, GraphPad Prism 4, and MATLAB	Dose-Response	1337	24	OR1402_Odor1337_DR	DR.tsv	FigShare	10.6084/m9.figshare.979133	http://dx.doi.org/10.6084/m9.figshare.979133
OR1402	Luciferase assay	Dual-Glo Luciferase Assay System	Promega Corporation, Madison WI, USA	Polarstar Optima plate reader	BMG Labtech GMBH, Ortenberg, Germany	Microsoft Excel, GraphPad Prism 4, and MATLAB	Dose-Response	1290	24	OR1402_Odor1290_DR	DR.tsv	FigShare	10.6084/m9.figshare.979133	http://dx.doi.org/10.6084/m9.figshare.979133
OR1402	Luciferase assay	Dual-Glo Luciferase Assay System	Promega Corporation, Madison WI, USA	Polarstar Optima plate reader	BMG Labtech GMBH, Ortenberg, Germany	Microsoft Excel, GraphPad Prism 4, and MATLAB	Dose-Response	1300	24	OR1402_Odor1300_DR	DR.tsv	FigShare	10.6084/m9.figshare.979133	http://dx.doi.org/10.6084/m9.figshare.979133
OR1402	Luciferase assay	Dual-Glo Luciferase Assay System	Promega Corporation, Madison WI, USA	Polarstar Optima plate reader	BMG Labtech GMBH, Ortenberg, Germany	Microsoft Excel, GraphPad Prism 4, and MATLAB	Dose-Response	1307	72	OR1402_Odor1307_DR	DR.tsv	FigShare	10.6084/m9.figshare.979133	http://dx.doi.org/10.6084/m9.figshare.979133
OR1402	Luciferase assay	Dual-Glo Luciferase Assay System	Promega Corporation, Madison WI, USA	Polarstar Optima plate reader	BMG Labtech GMBH, Ortenberg, Germany	Microsoft Excel, GraphPad Prism 4, and MATLAB	Dose-Response	1324	24	OR1402_Odor1324_DR	DR.tsv	FigShare	10.6084/m9.figshare.979133	http://dx.doi.org/10.6084/m9.figshare.979133
OR1403	Luciferase assay	Dual-Glo Luciferase Assay System	Promega Corporation, Madison WI, USA	Polarstar Optima plate reader	BMG Labtech GMBH, Ortenberg, Germany	Microsoft Excel, GraphPad Prism 4, and MATLAB	Dose-Response	1290	24	OR1403_Odor1290_DR	DR.tsv	FigShare	10.6084/m9.figshare.979133	http://dx.doi.org/10.6084/m9.figshare.979133
OR1403	Luciferase assay	Dual-Glo Luciferase Assay System	Promega Corporation, Madison WI, USA	Polarstar Optima plate reader	BMG Labtech GMBH, Ortenberg, Germany	Microsoft Excel, GraphPad Prism 4, and MATLAB	Dose-Response	1307	48	OR1403_Odor1307_DR	DR.tsv	FigShare	10.6084/m9.figshare.979133	http://dx.doi.org/10.6084/m9.figshare.979133
OR1403	Luciferase assay	Dual-Glo Luciferase Assay System	Promega Corporation, Madison WI, USA	Polarstar Optima plate reader	BMG Labtech GMBH, Ortenberg, Germany	Microsoft Excel, GraphPad Prism 4, and MATLAB	Dose-Response	1337	24	OR1403_Odor1337_DR	DR.tsv	FigShare	10.6084/m9.figshare.979133	http://dx.doi.org/10.6084/m9.figshare.979133
OR1403	Luciferase assay	Dual-Glo Luciferase Assay System	Promega Corporation, Madison WI, USA	Polarstar Optima plate reader	BMG Labtech GMBH, Ortenberg, Germany	Microsoft Excel, GraphPad Prism 4, and MATLAB	Dose-Response	1311	24	OR1403_Odor1311_DR	DR.tsv	FigShare	10.6084/m9.figshare.979133	http://dx.doi.org/10.6084/m9.figshare.979133
OR1403	Luciferase assay	Dual-Glo Luciferase Assay System	Promega Corporation, Madison WI, USA	Polarstar Optima plate reader	BMG Labtech GMBH, Ortenberg, Germany	Microsoft Excel, GraphPad Prism 4, and MATLAB	Dose-Response	1300	24	OR1403_Odor1300_DR	DR.tsv	FigShare	10.6084/m9.figshare.979133	http://dx.doi.org/10.6084/m9.figshare.979133
OR1403	Luciferase assay	Dual-Glo Luciferase Assay System	Promega Corporation, Madison WI, USA	Polarstar Optima plate reader	BMG Labtech GMBH, Ortenberg, Germany	Microsoft Excel, GraphPad Prism 4, and MATLAB	Dose-Response	1324	24	OR1403_Odor1324_DR	DR.tsv	FigShare	10.6084/m9.figshare.979133	http://dx.doi.org/10.6084/m9.figshare.979133
OR1404	Luciferase assay	Dual-Glo Luciferase Assay System	Promega Corporation, Madison WI, USA	Polarstar Optima plate reader	BMG Labtech GMBH, Ortenberg, Germany	Microsoft Excel, GraphPad Prism 4, and MATLAB	Dose-Response	1300	24	OR1404_Odor1300_DR	DR.tsv	FigShare	10.6084/m9.figshare.979133	http://dx.doi.org/10.6084/m9.figshare.979133
OR1404	Luciferase assay	Dual-Glo Luciferase Assay System	Promega Corporation, Madison WI, USA	Polarstar Optima plate reader	BMG Labtech GMBH, Ortenberg, Germany	Microsoft Excel, GraphPad Prism 4, and MATLAB	Dose-Response	1307	48	OR1404_Odor1307_DR	DR.tsv	FigShare	10.6084/m9.figshare.979133	http://dx.doi.org/10.6084/m9.figshare.979133
OR1404	Luciferase assay	Dual-Glo Luciferase Assay System	Promega Corporation, Madison WI, USA	Polarstar Optima plate reader	BMG Labtech GMBH, Ortenberg, Germany	Microsoft Excel, GraphPad Prism 4, and MATLAB	Dose-Response	1337	24	OR1404_Odor1337_DR	DR.tsv	FigShare	10.6084/m9.figshare.979133	http://dx.doi.org/10.6084/m9.figshare.979133
OR1404	Luciferase assay	Dual-Glo Luciferase Assay System	Promega Corporation, Madison WI, USA	Polarstar Optima plate reader	BMG Labtech GMBH, Ortenberg, Germany	Microsoft Excel, GraphPad Prism 4, and MATLAB	Dose-Response	1324	24	OR1404_Odor1324_DR	DR.tsv	FigShare	10.6084/m9.figshare.979133	http://dx.doi.org/10.6084/m9.figshare.979133
OR1404	Luciferase assay	Dual-Glo Luciferase Assay System	Promega Corporation, Madison WI, USA	Polarstar Optima plate reader	BMG Labtech GMBH, Ortenberg, Germany	Microsoft Excel, GraphPad Prism 4, and MATLAB	Dose-Response	1290	24	OR1404_Odor1290_DR	DR.tsv	FigShare	10.6084/m9.figshare.979133	http://dx.doi.org/10.6084/m9.figshare.979133
OR1404	Luciferase assay	Dual-Glo Luciferase Assay System	Promega Corporation, Madison WI, USA	Polarstar Optima plate reader	BMG Labtech GMBH, Ortenberg, Germany	Microsoft Excel, GraphPad Prism 4, and MATLAB	Dose-Response	1311	24	OR1404_Odor1311_DR	DR.tsv	FigShare	10.6084/m9.figshare.979133	http://dx.doi.org/10.6084/m9.figshare.979133
OR1406	Luciferase assay	Dual-Glo Luciferase Assay System	Promega Corporation, Madison WI, USA	Polarstar Optima plate reader	BMG Labtech GMBH, Ortenberg, Germany	Microsoft Excel, GraphPad Prism 4, and MATLAB	Dose-Response	1274	48	OR1406_Odor1274_DR	DR.tsv	FigShare	10.6084/m9.figshare.979133	http://dx.doi.org/10.6084/m9.figshare.979133
OR1406	Luciferase assay	Dual-Glo Luciferase Assay System	Promega Corporation, Madison WI, USA	Polarstar Optima plate reader	BMG Labtech GMBH, Ortenberg, Germany	Microsoft Excel, GraphPad Prism 4, and MATLAB	Dose-Response	1111	48	OR1406_Odor1111_DR	DR.tsv	FigShare	10.6084/m9.figshare.979133	http://dx.doi.org/10.6084/m9.figshare.979133
OR1407	Luciferase assay	Dual-Glo Luciferase Assay System	Promega Corporation, Madison WI, USA	Polarstar Optima plate reader	BMG Labtech GMBH, Ortenberg, Germany	Microsoft Excel, GraphPad Prism 4, and MATLAB	Dose-Response	1274	24	OR1407_Odor1274_DR	DR.tsv	FigShare	10.6084/m9.figshare.979133	http://dx.doi.org/10.6084/m9.figshare.979133
OR1407	Luciferase assay	Dual-Glo Luciferase Assay System	Promega Corporation, Madison WI, USA	Polarstar Optima plate reader	BMG Labtech GMBH, Ortenberg, Germany	Microsoft Excel, GraphPad Prism 4, and MATLAB	Dose-Response	1111	24	OR1407_Odor1111_DR	DR.tsv	FigShare	10.6084/m9.figshare.979133	http://dx.doi.org/10.6084/m9.figshare.979133
OR1408	Luciferase assay	Dual-Glo Luciferase Assay System	Promega Corporation, Madison WI, USA	Polarstar Optima plate reader	BMG Labtech GMBH, Ortenberg, Germany	Microsoft Excel, GraphPad Prism 4, and MATLAB	Dose-Response	1111	24	OR1408_Odor1111_DR	DR.tsv	FigShare	10.6084/m9.figshare.979133	http://dx.doi.org/10.6084/m9.figshare.979133
OR1408	Luciferase assay	Dual-Glo Luciferase Assay System	Promega Corporation, Madison WI, USA	Polarstar Optima plate reader	BMG Labtech GMBH, Ortenberg, Germany	Microsoft Excel, GraphPad Prism 4, and MATLAB	Dose-Response	1274	48	OR1408_Odor1274_DR	DR.tsv	FigShare	10.6084/m9.figshare.979133	http://dx.doi.org/10.6084/m9.figshare.979133
OR1409	Luciferase assay	Dual-Glo Luciferase Assay System	Promega Corporation, Madison WI, USA	Polarstar Optima plate reader	BMG Labtech GMBH, Ortenberg, Germany	Microsoft Excel, GraphPad Prism 4, and MATLAB	Dose-Response	1274	48	OR1409_Odor1274_DR	DR.tsv	FigShare	10.6084/m9.figshare.979133	http://dx.doi.org/10.6084/m9.figshare.979133
OR1409	Luciferase assay	Dual-Glo Luciferase Assay System	Promega Corporation, Madison WI, USA	Polarstar Optima plate reader	BMG Labtech GMBH, Ortenberg, Germany	Microsoft Excel, GraphPad Prism 4, and MATLAB	Dose-Response	1111	24	OR1409_Odor1111_DR	DR.tsv	FigShare	10.6084/m9.figshare.979133	http://dx.doi.org/10.6084/m9.figshare.979133
OR1410	Luciferase assay	Dual-Glo Luciferase Assay System	Promega Corporation, Madison WI, USA	Polarstar Optima plate reader	BMG Labtech GMBH, Ortenberg, Germany	Microsoft Excel, GraphPad Prism 4, and MATLAB	Dose-Response	1379	48	OR1410_Odor1379_DR	DR.tsv	FigShare	10.6084/m9.figshare.979133	http://dx.doi.org/10.6084/m9.figshare.979133
OR1411	Luciferase assay	Dual-Glo Luciferase Assay System	Promega Corporation, Madison WI, USA	Polarstar Optima plate reader	BMG Labtech GMBH, Ortenberg, Germany	Microsoft Excel, GraphPad Prism 4, and MATLAB	Dose-Response	1309	24	OR1411_Odor1309_DR	DR.tsv	FigShare	10.6084/m9.figshare.979133	http://dx.doi.org/10.6084/m9.figshare.979133
OR1411	Luciferase assay	Dual-Glo Luciferase Assay System	Promega Corporation, Madison WI, USA	Polarstar Optima plate reader	BMG Labtech GMBH, Ortenberg, Germany	Microsoft Excel, GraphPad Prism 4, and MATLAB	Dose-Response	1315	24	OR1411_Odor1315_DR	DR.tsv	FigShare	10.6084/m9.figshare.979133	http://dx.doi.org/10.6084/m9.figshare.979133
OR1411	Luciferase assay	Dual-Glo Luciferase Assay System	Promega Corporation, Madison WI, USA	Polarstar Optima plate reader	BMG Labtech GMBH, Ortenberg, Germany	Microsoft Excel, GraphPad Prism 4, and MATLAB	Dose-Response	1416	24	OR1411_Odor1416_DR	DR.tsv	FigShare	10.6084/m9.figshare.979133	http://dx.doi.org/10.6084/m9.figshare.979133
OR1416	Luciferase assay	Dual-Glo Luciferase Assay System	Promega Corporation, Madison WI, USA	Polarstar Optima plate reader	BMG Labtech GMBH, Ortenberg, Germany	Microsoft Excel, GraphPad Prism 4, and MATLAB	Dose-Response	1324	24	OR1416_Odor1324_DR	DR.tsv	FigShare	10.6084/m9.figshare.979133	http://dx.doi.org/10.6084/m9.figshare.979133
OR1418	Luciferase assay	Dual-Glo Luciferase Assay System	Promega Corporation, Madison WI, USA	Polarstar Optima plate reader	BMG Labtech GMBH, Ortenberg, Germany	Microsoft Excel, GraphPad Prism 4, and MATLAB	Dose-Response	1111	48	OR1418_Odor1111_DR	DR.tsv	FigShare	10.6084/m9.figshare.979133	http://dx.doi.org/10.6084/m9.figshare.979133
OR1418	Luciferase assay	Dual-Glo Luciferase Assay System	Promega Corporation, Madison WI, USA	Polarstar Optima plate reader	BMG Labtech GMBH, Ortenberg, Germany	Microsoft Excel, GraphPad Prism 4, and MATLAB	Dose-Response	1202	24	OR1418_Odor1202_DR	DR.tsv	FigShare	10.6084/m9.figshare.979133	http://dx.doi.org/10.6084/m9.figshare.979133
OR1418	Luciferase assay	Dual-Glo Luciferase Assay System	Promega Corporation, Madison WI, USA	Polarstar Optima plate reader	BMG Labtech GMBH, Ortenberg, Germany	Microsoft Excel, GraphPad Prism 4, and MATLAB	Dose-Response	1360	24	OR1418_Odor1360_DR	DR.tsv	FigShare	10.6084/m9.figshare.979133	http://dx.doi.org/10.6084/m9.figshare.979133
OR1418	Luciferase assay	Dual-Glo Luciferase Assay System	Promega Corporation, Madison WI, USA	Polarstar Optima plate reader	BMG Labtech GMBH, Ortenberg, Germany	Microsoft Excel, GraphPad Prism 4, and MATLAB	Dose-Response	1342	24	OR1418_Odor1342_DR	DR.tsv	FigShare	10.6084/m9.figshare.979133	http://dx.doi.org/10.6084/m9.figshare.979133
OR1418	Luciferase assay	Dual-Glo Luciferase Assay System	Promega Corporation, Madison WI, USA	Polarstar Optima plate reader	BMG Labtech GMBH, Ortenberg, Germany	Microsoft Excel, GraphPad Prism 4, and MATLAB	Dose-Response	1115	24	OR1418_Odor1115_DR	DR.tsv	FigShare	10.6084/m9.figshare.979133	http://dx.doi.org/10.6084/m9.figshare.979133
OR1418	Luciferase assay	Dual-Glo Luciferase Assay System	Promega Corporation, Madison WI, USA	Polarstar Optima plate reader	BMG Labtech GMBH, Ortenberg, Germany	Microsoft Excel, GraphPad Prism 4, and MATLAB	Dose-Response	1192	24	OR1418_Odor1192_DR	DR.tsv	FigShare	10.6084/m9.figshare.979133	http://dx.doi.org/10.6084/m9.figshare.979133
OR1423	Luciferase assay	Dual-Glo Luciferase Assay System	Promega Corporation, Madison WI, USA	Polarstar Optima plate reader	BMG Labtech GMBH, Ortenberg, Germany	Microsoft Excel, GraphPad Prism 4, and MATLAB	Dose-Response	1325	24	OR1423_Odor1325_DR	DR.tsv	FigShare	10.6084/m9.figshare.979133	http://dx.doi.org/10.6084/m9.figshare.979133
OR1430	Luciferase assay	Dual-Glo Luciferase Assay System	Promega Corporation, Madison WI, USA	Polarstar Optima plate reader	BMG Labtech GMBH, Ortenberg, Germany	Microsoft Excel, GraphPad Prism 4, and MATLAB	Dose-Response	1281	24	OR1430_Odor1281_DR	DR.tsv	FigShare	10.6084/m9.figshare.979133	http://dx.doi.org/10.6084/m9.figshare.979133
OR1431	Luciferase assay	Dual-Glo Luciferase Assay System	Promega Corporation, Madison WI, USA	Polarstar Optima plate reader	BMG Labtech GMBH, Ortenberg, Germany	Microsoft Excel, GraphPad Prism 4, and MATLAB	Dose-Response	1331	24	OR1431_Odor1331_DR	DR.tsv	FigShare	10.6084/m9.figshare.979133	http://dx.doi.org/10.6084/m9.figshare.979133
OR1432	Luciferase assay	Dual-Glo Luciferase Assay System	Promega Corporation, Madison WI, USA	Polarstar Optima plate reader	BMG Labtech GMBH, Ortenberg, Germany	Microsoft Excel, GraphPad Prism 4, and MATLAB	Dose-Response	1326	24	OR1432_Odor1326_DR	DR.tsv	FigShare	10.6084/m9.figshare.979133	http://dx.doi.org/10.6084/m9.figshare.979133
OR1438	Luciferase assay	Dual-Glo Luciferase Assay System	Promega Corporation, Madison WI, USA	Polarstar Optima plate reader	BMG Labtech GMBH, Ortenberg, Germany	Microsoft Excel, GraphPad Prism 4, and MATLAB	Dose-Response	1310	24	OR1438_Odor1310_DR	DR.tsv	FigShare	10.6084/m9.figshare.979133	http://dx.doi.org/10.6084/m9.figshare.979133
OR1440	Luciferase assay	Dual-Glo Luciferase Assay System	Promega Corporation, Madison WI, USA	Polarstar Optima plate reader	BMG Labtech GMBH, Ortenberg, Germany	Microsoft Excel, GraphPad Prism 4, and MATLAB	Dose-Response	1025	24	OR1440_Odor1025_DR	DR.tsv	FigShare	10.6084/m9.figshare.979133	http://dx.doi.org/10.6084/m9.figshare.979133
OR1440	Luciferase assay	Dual-Glo Luciferase Assay System	Promega Corporation, Madison WI, USA	Polarstar Optima plate reader	BMG Labtech GMBH, Ortenberg, Germany	Microsoft Excel, GraphPad Prism 4, and MATLAB	Dose-Response	1328	24	OR1440_Odor1328_DR	DR.tsv	FigShare	10.6084/m9.figshare.979133	http://dx.doi.org/10.6084/m9.figshare.979133
OR1442	Luciferase assay	Dual-Glo Luciferase Assay System	Promega Corporation, Madison WI, USA	Polarstar Optima plate reader	BMG Labtech GMBH, Ortenberg, Germany	Microsoft Excel, GraphPad Prism 4, and MATLAB	Dose-Response	1286	24	OR1442_Odor1286_DR	DR.tsv	FigShare	10.6084/m9.figshare.979133	http://dx.doi.org/10.6084/m9.figshare.979133
OR1442	Luciferase assay	Dual-Glo Luciferase Assay System	Promega Corporation, Madison WI, USA	Polarstar Optima plate reader	BMG Labtech GMBH, Ortenberg, Germany	Microsoft Excel, GraphPad Prism 4, and MATLAB	Dose-Response	1324	24	OR1442_Odor1324_DR	DR.tsv	FigShare	10.6084/m9.figshare.979133	http://dx.doi.org/10.6084/m9.figshare.979133
OR1447	Luciferase assay	Dual-Glo Luciferase Assay System	Promega Corporation, Madison WI, USA	Polarstar Optima plate reader	BMG Labtech GMBH, Ortenberg, Germany	Microsoft Excel, GraphPad Prism 4, and MATLAB	Dose-Response	1324	24	OR1447_Odor1324_DR	DR.tsv	FigShare	10.6084/m9.figshare.979133	http://dx.doi.org/10.6084/m9.figshare.979133
OR1447	Luciferase assay	Dual-Glo Luciferase Assay System	Promega Corporation, Madison WI, USA	Polarstar Optima plate reader	BMG Labtech GMBH, Ortenberg, Germany	Microsoft Excel, GraphPad Prism 4, and MATLAB	Dose-Response	1291	24	OR1447_Odor1291_DR	DR.tsv	FigShare	10.6084/m9.figshare.979133	http://dx.doi.org/10.6084/m9.figshare.979133
OR1449	Luciferase assay	Dual-Glo Luciferase Assay System	Promega Corporation, Madison WI, USA	Polarstar Optima plate reader	BMG Labtech GMBH, Ortenberg, Germany	Microsoft Excel, GraphPad Prism 4, and MATLAB	Dose-Response	1331	24	OR1449_Odor1331_DR	DR.tsv	FigShare	10.6084/m9.figshare.979133	http://dx.doi.org/10.6084/m9.figshare.979133
OR1451	Luciferase assay	Dual-Glo Luciferase Assay System	Promega Corporation, Madison WI, USA	Polarstar Optima plate reader	BMG Labtech GMBH, Ortenberg, Germany	Microsoft Excel, GraphPad Prism 4, and MATLAB	Dose-Response	1295	24	OR1451_Odor1295_DR	DR.tsv	FigShare	10.6084/m9.figshare.979133	http://dx.doi.org/10.6084/m9.figshare.979133
OR1452	Luciferase assay	Dual-Glo Luciferase Assay System	Promega Corporation, Madison WI, USA	Polarstar Optima plate reader	BMG Labtech GMBH, Ortenberg, Germany	Microsoft Excel, GraphPad Prism 4, and MATLAB	Dose-Response	1310	24	OR1452_Odor1310_DR	DR.tsv	FigShare	10.6084/m9.figshare.979133	http://dx.doi.org/10.6084/m9.figshare.979133
OR1453	Luciferase assay	Dual-Glo Luciferase Assay System	Promega Corporation, Madison WI, USA	Polarstar Optima plate reader	BMG Labtech GMBH, Ortenberg, Germany	Microsoft Excel, GraphPad Prism 4, and MATLAB	Dose-Response	1328	24	OR1453_Odor1328_DR	DR.tsv	FigShare	10.6084/m9.figshare.979133	http://dx.doi.org/10.6084/m9.figshare.979133
OR1455	Luciferase assay	Dual-Glo Luciferase Assay System	Promega Corporation, Madison WI, USA	Polarstar Optima plate reader	BMG Labtech GMBH, Ortenberg, Germany	Microsoft Excel, GraphPad Prism 4, and MATLAB	Dose-Response	1332	24	OR1455_Odor1332_DR	DR.tsv	FigShare	10.6084/m9.figshare.979133	http://dx.doi.org/10.6084/m9.figshare.979133
OR1457	Luciferase assay	Dual-Glo Luciferase Assay System	Promega Corporation, Madison WI, USA	Polarstar Optima plate reader	BMG Labtech GMBH, Ortenberg, Germany	Microsoft Excel, GraphPad Prism 4, and MATLAB	Dose-Response	1325	24	OR1457_Odor1325_DR	DR.tsv	FigShare	10.6084/m9.figshare.979133	http://dx.doi.org/10.6084/m9.figshare.979133
OR1459	Luciferase assay	Dual-Glo Luciferase Assay System	Promega Corporation, Madison WI, USA	Polarstar Optima plate reader	BMG Labtech GMBH, Ortenberg, Germany	Microsoft Excel, GraphPad Prism 4, and MATLAB	Dose-Response	1307	24	OR1459_Odor1307_DR	DR.tsv	FigShare	10.6084/m9.figshare.979133	http://dx.doi.org/10.6084/m9.figshare.979133
OR1461	Luciferase assay	Dual-Glo Luciferase Assay System	Promega Corporation, Madison WI, USA	Polarstar Optima plate reader	BMG Labtech GMBH, Ortenberg, Germany	Microsoft Excel, GraphPad Prism 4, and MATLAB	Dose-Response	1307	72	OR1461_Odor1307_DR	DR.tsv	FigShare	10.6084/m9.figshare.979133	http://dx.doi.org/10.6084/m9.figshare.979133
OR1461	Luciferase assay	Dual-Glo Luciferase Assay System	Promega Corporation, Madison WI, USA	Polarstar Optima plate reader	BMG Labtech GMBH, Ortenberg, Germany	Microsoft Excel, GraphPad Prism 4, and MATLAB	Dose-Response	1316	48	OR1461_Odor1316_DR	DR.tsv	FigShare	10.6084/m9.figshare.979133	http://dx.doi.org/10.6084/m9.figshare.979133
OR1461	Luciferase assay	Dual-Glo Luciferase Assay System	Promega Corporation, Madison WI, USA	Polarstar Optima plate reader	BMG Labtech GMBH, Ortenberg, Germany	Microsoft Excel, GraphPad Prism 4, and MATLAB	Dose-Response	1111	72	OR1461_Odor1111_DR	DR.tsv	FigShare	10.6084/m9.figshare.979133	http://dx.doi.org/10.6084/m9.figshare.979133
OR1462	Luciferase assay	Dual-Glo Luciferase Assay System	Promega Corporation, Madison WI, USA	Polarstar Optima plate reader	BMG Labtech GMBH, Ortenberg, Germany	Microsoft Excel, GraphPad Prism 4, and MATLAB	Dose-Response	1324	24	OR1462_Odor1324_DR	DR.tsv	FigShare	10.6084/m9.figshare.979133	http://dx.doi.org/10.6084/m9.figshare.979133
OR1463	Luciferase assay	Dual-Glo Luciferase Assay System	Promega Corporation, Madison WI, USA	Polarstar Optima plate reader	BMG Labtech GMBH, Ortenberg, Germany	Microsoft Excel, GraphPad Prism 4, and MATLAB	Dose-Response	1210	24	OR1463_Odor1210_DR	DR.tsv	FigShare	10.6084/m9.figshare.979133	http://dx.doi.org/10.6084/m9.figshare.979133
OR1463	Luciferase assay	Dual-Glo Luciferase Assay System	Promega Corporation, Madison WI, USA	Polarstar Optima plate reader	BMG Labtech GMBH, Ortenberg, Germany	Microsoft Excel, GraphPad Prism 4, and MATLAB	Dose-Response	1299	24	OR1463_Odor1299_DR	DR.tsv	FigShare	10.6084/m9.figshare.979133	http://dx.doi.org/10.6084/m9.figshare.979133
OR1463	Luciferase assay	Dual-Glo Luciferase Assay System	Promega Corporation, Madison WI, USA	Polarstar Optima plate reader	BMG Labtech GMBH, Ortenberg, Germany	Microsoft Excel, GraphPad Prism 4, and MATLAB	Dose-Response	1155	24	OR1463_Odor1155_DR	DR.tsv	FigShare	10.6084/m9.figshare.979133	http://dx.doi.org/10.6084/m9.figshare.979133
OR1465	Luciferase assay	Dual-Glo Luciferase Assay System	Promega Corporation, Madison WI, USA	Polarstar Optima plate reader	BMG Labtech GMBH, Ortenberg, Germany	Microsoft Excel, GraphPad Prism 4, and MATLAB	Dose-Response	1164	24	OR1465_Odor1164_DR	DR.tsv	FigShare	10.6084/m9.figshare.979133	http://dx.doi.org/10.6084/m9.figshare.979133
OR1466	Luciferase assay	Dual-Glo Luciferase Assay System	Promega Corporation, Madison WI, USA	Polarstar Optima plate reader	BMG Labtech GMBH, Ortenberg, Germany	Microsoft Excel, GraphPad Prism 4, and MATLAB	Dose-Response	1323	24	OR1466_Odor1323_DR	DR.tsv	FigShare	10.6084/m9.figshare.979133	http://dx.doi.org/10.6084/m9.figshare.979133
OR1467	Luciferase assay	Dual-Glo Luciferase Assay System	Promega Corporation, Madison WI, USA	Polarstar Optima plate reader	BMG Labtech GMBH, Ortenberg, Germany	Microsoft Excel, GraphPad Prism 4, and MATLAB	Dose-Response	1308	24	OR1467_Odor1308_DR	DR.tsv	FigShare	10.6084/m9.figshare.979133	http://dx.doi.org/10.6084/m9.figshare.979133
OR1474	Luciferase assay	Dual-Glo Luciferase Assay System	Promega Corporation, Madison WI, USA	Polarstar Optima plate reader	BMG Labtech GMBH, Ortenberg, Germany	Microsoft Excel, GraphPad Prism 4, and MATLAB	Dose-Response	1341	24	OR1474_Odor1341_DR	DR.tsv	FigShare	10.6084/m9.figshare.979133	http://dx.doi.org/10.6084/m9.figshare.979133
OR1474	Luciferase assay	Dual-Glo Luciferase Assay System	Promega Corporation, Madison WI, USA	Polarstar Optima plate reader	BMG Labtech GMBH, Ortenberg, Germany	Microsoft Excel, GraphPad Prism 4, and MATLAB	Dose-Response	1376	24	OR1474_Odor1376_DR	DR.tsv	FigShare	10.6084/m9.figshare.979133	http://dx.doi.org/10.6084/m9.figshare.979133
OR1474	Luciferase assay	Dual-Glo Luciferase Assay System	Promega Corporation, Madison WI, USA	Polarstar Optima plate reader	BMG Labtech GMBH, Ortenberg, Germany	Microsoft Excel, GraphPad Prism 4, and MATLAB	Dose-Response	1295	24	OR1474_Odor1295_DR	DR.tsv	FigShare	10.6084/m9.figshare.979133	http://dx.doi.org/10.6084/m9.figshare.979133
OR1474	Luciferase assay	Dual-Glo Luciferase Assay System	Promega Corporation, Madison WI, USA	Polarstar Optima plate reader	BMG Labtech GMBH, Ortenberg, Germany	Microsoft Excel, GraphPad Prism 4, and MATLAB	Dose-Response	1174	24	OR1474_Odor1174_DR	DR.tsv	FigShare	10.6084/m9.figshare.979133	http://dx.doi.org/10.6084/m9.figshare.979133
OR1475	Luciferase assay	Dual-Glo Luciferase Assay System	Promega Corporation, Madison WI, USA	Polarstar Optima plate reader	BMG Labtech GMBH, Ortenberg, Germany	Microsoft Excel, GraphPad Prism 4, and MATLAB	Dose-Response	1295	24	OR1475_Odor1295_DR	DR.tsv	FigShare	10.6084/m9.figshare.979133	http://dx.doi.org/10.6084/m9.figshare.979133
OR1484	Luciferase assay	Dual-Glo Luciferase Assay System	Promega Corporation, Madison WI, USA	Polarstar Optima plate reader	BMG Labtech GMBH, Ortenberg, Germany	Microsoft Excel, GraphPad Prism 4, and MATLAB	Dose-Response	1309	24	OR1484_Odor1309_DR	DR.tsv	FigShare	10.6084/m9.figshare.979133	http://dx.doi.org/10.6084/m9.figshare.979133
OR1488	Luciferase assay	Dual-Glo Luciferase Assay System	Promega Corporation, Madison WI, USA	Polarstar Optima plate reader	BMG Labtech GMBH, Ortenberg, Germany	Microsoft Excel, GraphPad Prism 4, and MATLAB	Dose-Response	1171	24	OR1488_Odor1171_DR	DR.tsv	FigShare	10.6084/m9.figshare.979133	http://dx.doi.org/10.6084/m9.figshare.979133
OR1494	Luciferase assay	Dual-Glo Luciferase Assay System	Promega Corporation, Madison WI, USA	Polarstar Optima plate reader	BMG Labtech GMBH, Ortenberg, Germany	Microsoft Excel, GraphPad Prism 4, and MATLAB	Dose-Response	1316	48	OR1494_Odor1316_DR	DR.tsv	FigShare	10.6084/m9.figshare.979133	http://dx.doi.org/10.6084/m9.figshare.979133
OR1499	Luciferase assay	Dual-Glo Luciferase Assay System	Promega Corporation, Madison WI, USA	Polarstar Optima plate reader	BMG Labtech GMBH, Ortenberg, Germany	Microsoft Excel, GraphPad Prism 4, and MATLAB	Dose-Response	1325	24	OR1499_Odor1325_DR	DR.tsv	FigShare	10.6084/m9.figshare.979133	http://dx.doi.org/10.6084/m9.figshare.979133
OR1502	Luciferase assay	Dual-Glo Luciferase Assay System	Promega Corporation, Madison WI, USA	Polarstar Optima plate reader	BMG Labtech GMBH, Ortenberg, Germany	Microsoft Excel, GraphPad Prism 4, and MATLAB	Dose-Response	1278	72	OR1502_Odor1278_DR	DR.tsv	FigShare	10.6084/m9.figshare.979133	http://dx.doi.org/10.6084/m9.figshare.979133
OR1502	Luciferase assay	Dual-Glo Luciferase Assay System	Promega Corporation, Madison WI, USA	Polarstar Optima plate reader	BMG Labtech GMBH, Ortenberg, Germany	Microsoft Excel, GraphPad Prism 4, and MATLAB	Dose-Response	1304	24	OR1502_Odor1304_DR	DR.tsv	FigShare	10.6084/m9.figshare.979133	http://dx.doi.org/10.6084/m9.figshare.979133
OR1502	Luciferase assay	Dual-Glo Luciferase Assay System	Promega Corporation, Madison WI, USA	Polarstar Optima plate reader	BMG Labtech GMBH, Ortenberg, Germany	Microsoft Excel, GraphPad Prism 4, and MATLAB	Dose-Response	1311	24	OR1502_Odor1311_DR	DR.tsv	FigShare	10.6084/m9.figshare.979133	http://dx.doi.org/10.6084/m9.figshare.979133
OR1504	Luciferase assay	Dual-Glo Luciferase Assay System	Promega Corporation, Madison WI, USA	Polarstar Optima plate reader	BMG Labtech GMBH, Ortenberg, Germany	Microsoft Excel, GraphPad Prism 4, and MATLAB	Dose-Response	1307	24	OR1504_Odor1307_DR	DR.tsv	FigShare	10.6084/m9.figshare.979133	http://dx.doi.org/10.6084/m9.figshare.979133
OR1504	Luciferase assay	Dual-Glo Luciferase Assay System	Promega Corporation, Madison WI, USA	Polarstar Optima plate reader	BMG Labtech GMBH, Ortenberg, Germany	Microsoft Excel, GraphPad Prism 4, and MATLAB	Dose-Response	1285	24	OR1504_Odor1285_DR	DR.tsv	FigShare	10.6084/m9.figshare.979133	http://dx.doi.org/10.6084/m9.figshare.979133
OR1505	Luciferase assay	Dual-Glo Luciferase Assay System	Promega Corporation, Madison WI, USA	Polarstar Optima plate reader	BMG Labtech GMBH, Ortenberg, Germany	Microsoft Excel, GraphPad Prism 4, and MATLAB	Dose-Response	1328	24	OR1505_Odor1328_DR	DR.tsv	FigShare	10.6084/m9.figshare.979133	http://dx.doi.org/10.6084/m9.figshare.979133
OR1511	Luciferase assay	Dual-Glo Luciferase Assay System	Promega Corporation, Madison WI, USA	Polarstar Optima plate reader	BMG Labtech GMBH, Ortenberg, Germany	Microsoft Excel, GraphPad Prism 4, and MATLAB	Dose-Response	1309	24	OR1511_Odor1309_DR	DR.tsv	FigShare	10.6084/m9.figshare.979133	http://dx.doi.org/10.6084/m9.figshare.979133
OR1516	Luciferase assay	Dual-Glo Luciferase Assay System	Promega Corporation, Madison WI, USA	Polarstar Optima plate reader	BMG Labtech GMBH, Ortenberg, Germany	Microsoft Excel, GraphPad Prism 4, and MATLAB	Dose-Response	1281	24	OR1516_Odor1281_DR	DR.tsv	FigShare	10.6084/m9.figshare.979133	http://dx.doi.org/10.6084/m9.figshare.979133
OR1517	Luciferase assay	Dual-Glo Luciferase Assay System	Promega Corporation, Madison WI, USA	Polarstar Optima plate reader	BMG Labtech GMBH, Ortenberg, Germany	Microsoft Excel, GraphPad Prism 4, and MATLAB	Dose-Response	1324	24	OR1517_Odor1324_DR	DR.tsv	FigShare	10.6084/m9.figshare.979133	http://dx.doi.org/10.6084/m9.figshare.979133
OR1522	Luciferase assay	Dual-Glo Luciferase Assay System	Promega Corporation, Madison WI, USA	Polarstar Optima plate reader	BMG Labtech GMBH, Ortenberg, Germany	Microsoft Excel, GraphPad Prism 4, and MATLAB	Dose-Response	1324	24	OR1522_Odor1324_DR	DR.tsv	FigShare	10.6084/m9.figshare.979133	http://dx.doi.org/10.6084/m9.figshare.979133
OR1528	Luciferase assay	Dual-Glo Luciferase Assay System	Promega Corporation, Madison WI, USA	Polarstar Optima plate reader	BMG Labtech GMBH, Ortenberg, Germany	Microsoft Excel, GraphPad Prism 4, and MATLAB	Dose-Response	1024	24	OR1528_Odor1024_DR	DR.tsv	FigShare	10.6084/m9.figshare.979133	http://dx.doi.org/10.6084/m9.figshare.979133
OR1529	Luciferase assay	Dual-Glo Luciferase Assay System	Promega Corporation, Madison WI, USA	Polarstar Optima plate reader	BMG Labtech GMBH, Ortenberg, Germany	Microsoft Excel, GraphPad Prism 4, and MATLAB	Dose-Response	1025	24	OR1529_Odor1025_DR	DR.tsv	FigShare	10.6084/m9.figshare.979133	http://dx.doi.org/10.6084/m9.figshare.979133
OR1529	Luciferase assay	Dual-Glo Luciferase Assay System	Promega Corporation, Madison WI, USA	Polarstar Optima plate reader	BMG Labtech GMBH, Ortenberg, Germany	Microsoft Excel, GraphPad Prism 4, and MATLAB	Dose-Response	1024	72	OR1529_Odor1024_DR	DR.tsv	FigShare	10.6084/m9.figshare.979133	http://dx.doi.org/10.6084/m9.figshare.979133
OR1530	Luciferase assay	Dual-Glo Luciferase Assay System	Promega Corporation, Madison WI, USA	Polarstar Optima plate reader	BMG Labtech GMBH, Ortenberg, Germany	Microsoft Excel, GraphPad Prism 4, and MATLAB	Dose-Response	1024	72	OR1530_Odor1024_DR	DR.tsv	FigShare	10.6084/m9.figshare.979133	http://dx.doi.org/10.6084/m9.figshare.979133
OR1530	Luciferase assay	Dual-Glo Luciferase Assay System	Promega Corporation, Madison WI, USA	Polarstar Optima plate reader	BMG Labtech GMBH, Ortenberg, Germany	Microsoft Excel, GraphPad Prism 4, and MATLAB	Dose-Response	1025	24	OR1530_Odor1025_DR	DR.tsv	FigShare	10.6084/m9.figshare.979133	http://dx.doi.org/10.6084/m9.figshare.979133
OR1531	Luciferase assay	Dual-Glo Luciferase Assay System	Promega Corporation, Madison WI, USA	Polarstar Optima plate reader	BMG Labtech GMBH, Ortenberg, Germany	Microsoft Excel, GraphPad Prism 4, and MATLAB	Dose-Response	1024	72	OR1531_Odor1024_DR	DR.tsv	FigShare	10.6084/m9.figshare.979133	http://dx.doi.org/10.6084/m9.figshare.979133
OR1531	Luciferase assay	Dual-Glo Luciferase Assay System	Promega Corporation, Madison WI, USA	Polarstar Optima plate reader	BMG Labtech GMBH, Ortenberg, Germany	Microsoft Excel, GraphPad Prism 4, and MATLAB	Dose-Response	1025	24	OR1531_Odor1025_DR	DR.tsv	FigShare	10.6084/m9.figshare.979133	http://dx.doi.org/10.6084/m9.figshare.979133
OR1532	Luciferase assay	Dual-Glo Luciferase Assay System	Promega Corporation, Madison WI, USA	Polarstar Optima plate reader	BMG Labtech GMBH, Ortenberg, Germany	Microsoft Excel, GraphPad Prism 4, and MATLAB	Dose-Response	1325	96	OR1532_Odor1325_DR	DR.tsv	FigShare	10.6084/m9.figshare.979133	http://dx.doi.org/10.6084/m9.figshare.979133
OR1533	Luciferase assay	Dual-Glo Luciferase Assay System	Promega Corporation, Madison WI, USA	Polarstar Optima plate reader	BMG Labtech GMBH, Ortenberg, Germany	Microsoft Excel, GraphPad Prism 4, and MATLAB	Dose-Response	1191	24	OR1533_Odor1191_DR	DR.tsv	FigShare	10.6084/m9.figshare.979133	http://dx.doi.org/10.6084/m9.figshare.979133
OR1534	Luciferase assay	Dual-Glo Luciferase Assay System	Promega Corporation, Madison WI, USA	Polarstar Optima plate reader	BMG Labtech GMBH, Ortenberg, Germany	Microsoft Excel, GraphPad Prism 4, and MATLAB	Dose-Response	1191	24	OR1534_Odor1191_DR	DR.tsv	FigShare	10.6084/m9.figshare.979133	http://dx.doi.org/10.6084/m9.figshare.979133
OR1535	Luciferase assay	Dual-Glo Luciferase Assay System	Promega Corporation, Madison WI, USA	Polarstar Optima plate reader	BMG Labtech GMBH, Ortenberg, Germany	Microsoft Excel, GraphPad Prism 4, and MATLAB	Dose-Response	1191	24	OR1535_Odor1191_DR	DR.tsv	FigShare	10.6084/m9.figshare.979133	http://dx.doi.org/10.6084/m9.figshare.979133
OR1536	Luciferase assay	Dual-Glo Luciferase Assay System	Promega Corporation, Madison WI, USA	Polarstar Optima plate reader	BMG Labtech GMBH, Ortenberg, Germany	Microsoft Excel, GraphPad Prism 4, and MATLAB	Dose-Response	1300	24	OR1536_Odor1300_DR	DR.tsv	FigShare	10.6084/m9.figshare.979133	http://dx.doi.org/10.6084/m9.figshare.979133
OR1536	Luciferase assay	Dual-Glo Luciferase Assay System	Promega Corporation, Madison WI, USA	Polarstar Optima plate reader	BMG Labtech GMBH, Ortenberg, Germany	Microsoft Excel, GraphPad Prism 4, and MATLAB	Dose-Response	1081	48	OR1536_Odor1081_DR	DR.tsv	FigShare	10.6084/m9.figshare.979133	http://dx.doi.org/10.6084/m9.figshare.979133
OR1537	Luciferase assay	Dual-Glo Luciferase Assay System	Promega Corporation, Madison WI, USA	Polarstar Optima plate reader	BMG Labtech GMBH, Ortenberg, Germany	Microsoft Excel, GraphPad Prism 4, and MATLAB	Dose-Response	1309	24	OR1537_Odor1309_DR	DR.tsv	FigShare	10.6084/m9.figshare.979133	http://dx.doi.org/10.6084/m9.figshare.979133
OR1491	Luciferase assay	Dual-Glo Luciferase Assay System	Promega Corporation, Madison WI, USA	Polarstar Optima plate reader	BMG Labtech GMBH, Ortenberg, Germany	Microsoft Excel, GraphPad Prism 4, and MATLAB	Dose-Response	1316	24	OR1491_Odor1316_DR	DR.tsv	FigShare	10.6084/m9.figshare.979133	http://dx.doi.org/10.6084/m9.figshare.979133
OR1545	Luciferase assay	Dual-Glo Luciferase Assay System	Promega Corporation, Madison WI, USA	Polarstar Optima plate reader	BMG Labtech GMBH, Ortenberg, Germany	Microsoft Excel, GraphPad Prism 4, and MATLAB	Dose-Response	1310	24	OR1545_Odor1310_DR	DR.tsv	FigShare	10.6084/m9.figshare.979133	http://dx.doi.org/10.6084/m9.figshare.979133
OR1545	Luciferase assay	Dual-Glo Luciferase Assay System	Promega Corporation, Madison WI, USA	Polarstar Optima plate reader	BMG Labtech GMBH, Ortenberg, Germany	Microsoft Excel, GraphPad Prism 4, and MATLAB	Dose-Response	1304	24	OR1545_Odor1304_DR	DR.tsv	FigShare	10.6084/m9.figshare.979133	http://dx.doi.org/10.6084/m9.figshare.979133
OR1554	Luciferase assay	Dual-Glo Luciferase Assay System	Promega Corporation, Madison WI, USA	Polarstar Optima plate reader	BMG Labtech GMBH, Ortenberg, Germany	Microsoft Excel, GraphPad Prism 4, and MATLAB	Dose-Response	1289	24	OR1554_Odor1289_DR	DR.tsv	FigShare	10.6084/m9.figshare.979133	http://dx.doi.org/10.6084/m9.figshare.979133
OR1571	Luciferase assay	Dual-Glo Luciferase Assay System	Promega Corporation, Madison WI, USA	Polarstar Optima plate reader	BMG Labtech GMBH, Ortenberg, Germany	Microsoft Excel, GraphPad Prism 4, and MATLAB	Dose-Response	1202	24	OR1571_Odor1202_DR	DR.tsv	FigShare	10.6084/m9.figshare.979133	http://dx.doi.org/10.6084/m9.figshare.979133
OR1571	Luciferase assay	Dual-Glo Luciferase Assay System	Promega Corporation, Madison WI, USA	Polarstar Optima plate reader	BMG Labtech GMBH, Ortenberg, Germany	Microsoft Excel, GraphPad Prism 4, and MATLAB	Dose-Response	1111	24	OR1571_Odor1111_DR	DR.tsv	FigShare	10.6084/m9.figshare.979133	http://dx.doi.org/10.6084/m9.figshare.979133
OR1571	Luciferase assay	Dual-Glo Luciferase Assay System	Promega Corporation, Madison WI, USA	Polarstar Optima plate reader	BMG Labtech GMBH, Ortenberg, Germany	Microsoft Excel, GraphPad Prism 4, and MATLAB	Dose-Response	1337	24	OR1571_Odor1337_DR	DR.tsv	FigShare	10.6084/m9.figshare.979133	http://dx.doi.org/10.6084/m9.figshare.979133
OR1571	Luciferase assay	Dual-Glo Luciferase Assay System	Promega Corporation, Madison WI, USA	Polarstar Optima plate reader	BMG Labtech GMBH, Ortenberg, Germany	Microsoft Excel, GraphPad Prism 4, and MATLAB	Dose-Response	1274	48	OR1571_Odor1274_DR	DR.tsv	FigShare	10.6084/m9.figshare.979133	http://dx.doi.org/10.6084/m9.figshare.979133
OR1571	Luciferase assay	Dual-Glo Luciferase Assay System	Promega Corporation, Madison WI, USA	Polarstar Optima plate reader	BMG Labtech GMBH, Ortenberg, Germany	Microsoft Excel, GraphPad Prism 4, and MATLAB	Dose-Response	1203	24	OR1571_Odor1203_DR	DR.tsv	FigShare	10.6084/m9.figshare.979133	http://dx.doi.org/10.6084/m9.figshare.979133
OR1572	Luciferase assay	Dual-Glo Luciferase Assay System	Promega Corporation, Madison WI, USA	Polarstar Optima plate reader	BMG Labtech GMBH, Ortenberg, Germany	Microsoft Excel, GraphPad Prism 4, and MATLAB	Dose-Response	1081	48	OR1572_Odor1081_DR	DR.tsv	FigShare	10.6084/m9.figshare.979133	http://dx.doi.org/10.6084/m9.figshare.979133
OR1572	Luciferase assay	Dual-Glo Luciferase Assay System	Promega Corporation, Madison WI, USA	Polarstar Optima plate reader	BMG Labtech GMBH, Ortenberg, Germany	Microsoft Excel, GraphPad Prism 4, and MATLAB	Dose-Response	1300	24	OR1572_Odor1300_DR	DR.tsv	FigShare	10.6084/m9.figshare.979133	http://dx.doi.org/10.6084/m9.figshare.979133
OR1573	Luciferase assay	Dual-Glo Luciferase Assay System	Promega Corporation, Madison WI, USA	Polarstar Optima plate reader	BMG Labtech GMBH, Ortenberg, Germany	Microsoft Excel, GraphPad Prism 4, and MATLAB	Dose-Response	1325	48	OR1573_Odor1325_DR	DR.tsv	FigShare	10.6084/m9.figshare.979133	http://dx.doi.org/10.6084/m9.figshare.979133
OR1574	Luciferase assay	Dual-Glo Luciferase Assay System	Promega Corporation, Madison WI, USA	Polarstar Optima plate reader	BMG Labtech GMBH, Ortenberg, Germany	Microsoft Excel, GraphPad Prism 4, and MATLAB	Dose-Response	1290	24	OR1574_Odor1290_DR	DR.tsv	FigShare	10.6084/m9.figshare.979133	http://dx.doi.org/10.6084/m9.figshare.979133
OR1575	Luciferase assay	Dual-Glo Luciferase Assay System	Promega Corporation, Madison WI, USA	Polarstar Optima plate reader	BMG Labtech GMBH, Ortenberg, Germany	Microsoft Excel, GraphPad Prism 4, and MATLAB	Dose-Response	1414	24	OR1575_Odor1414_DR	DR.tsv	FigShare	10.6084/m9.figshare.979133	http://dx.doi.org/10.6084/m9.figshare.979133
OR1575	Luciferase assay	Dual-Glo Luciferase Assay System	Promega Corporation, Madison WI, USA	Polarstar Optima plate reader	BMG Labtech GMBH, Ortenberg, Germany	Microsoft Excel, GraphPad Prism 4, and MATLAB	Dose-Response	1300	24	OR1575_Odor1300_DR	DR.tsv	FigShare	10.6084/m9.figshare.979133	http://dx.doi.org/10.6084/m9.figshare.979133
OR1580	Luciferase assay	Dual-Glo Luciferase Assay System	Promega Corporation, Madison WI, USA	Polarstar Optima plate reader	BMG Labtech GMBH, Ortenberg, Germany	Microsoft Excel, GraphPad Prism 4, and MATLAB	Dose-Response	1295	24	OR1580_Odor1295_DR	DR.tsv	FigShare	10.6084/m9.figshare.979133	http://dx.doi.org/10.6084/m9.figshare.979133
OR1580	Luciferase assay	Dual-Glo Luciferase Assay System	Promega Corporation, Madison WI, USA	Polarstar Optima plate reader	BMG Labtech GMBH, Ortenberg, Germany	Microsoft Excel, GraphPad Prism 4, and MATLAB	Dose-Response	1294	24	OR1580_Odor1294_DR	DR.tsv	FigShare	10.6084/m9.figshare.979133	http://dx.doi.org/10.6084/m9.figshare.979133
OR1581	Luciferase assay	Dual-Glo Luciferase Assay System	Promega Corporation, Madison WI, USA	Polarstar Optima plate reader	BMG Labtech GMBH, Ortenberg, Germany	Microsoft Excel, GraphPad Prism 4, and MATLAB	Dose-Response	1315	24	OR1581_Odor1315_DR	DR.tsv	FigShare	10.6084/m9.figshare.979133	http://dx.doi.org/10.6084/m9.figshare.979133
OR1581	Luciferase assay	Dual-Glo Luciferase Assay System	Promega Corporation, Madison WI, USA	Polarstar Optima plate reader	BMG Labtech GMBH, Ortenberg, Germany	Microsoft Excel, GraphPad Prism 4, and MATLAB	Dose-Response	1295	24	OR1581_Odor1295_DR	DR.tsv	FigShare	10.6084/m9.figshare.979133	http://dx.doi.org/10.6084/m9.figshare.979133
OR1581	Luciferase assay	Dual-Glo Luciferase Assay System	Promega Corporation, Madison WI, USA	Polarstar Optima plate reader	BMG Labtech GMBH, Ortenberg, Germany	Microsoft Excel, GraphPad Prism 4, and MATLAB	Dose-Response	1388	48	OR1581_Odor1388_DR	DR.tsv	FigShare	10.6084/m9.figshare.979133	http://dx.doi.org/10.6084/m9.figshare.979133
OR1581	Luciferase assay	Dual-Glo Luciferase Assay System	Promega Corporation, Madison WI, USA	Polarstar Optima plate reader	BMG Labtech GMBH, Ortenberg, Germany	Microsoft Excel, GraphPad Prism 4, and MATLAB	Dose-Response	1324	24	OR1581_Odor1324_DR	DR.tsv	FigShare	10.6084/m9.figshare.979133	http://dx.doi.org/10.6084/m9.figshare.979133
OR1581	Luciferase assay	Dual-Glo Luciferase Assay System	Promega Corporation, Madison WI, USA	Polarstar Optima plate reader	BMG Labtech GMBH, Ortenberg, Germany	Microsoft Excel, GraphPad Prism 4, and MATLAB	Dose-Response	1391	24	OR1581_Odor1391_DR	DR.tsv	FigShare	10.6084/m9.figshare.979133	http://dx.doi.org/10.6084/m9.figshare.979133
OR1581	Luciferase assay	Dual-Glo Luciferase Assay System	Promega Corporation, Madison WI, USA	Polarstar Optima plate reader	BMG Labtech GMBH, Ortenberg, Germany	Microsoft Excel, GraphPad Prism 4, and MATLAB	Dose-Response	1290	96	OR1581_Odor1290_DR	DR.tsv	FigShare	10.6084/m9.figshare.979133	http://dx.doi.org/10.6084/m9.figshare.979133
OR1582	Luciferase assay	Dual-Glo Luciferase Assay System	Promega Corporation, Madison WI, USA	Polarstar Optima plate reader	BMG Labtech GMBH, Ortenberg, Germany	Microsoft Excel, GraphPad Prism 4, and MATLAB	Dose-Response	1290	48	OR1582_Odor1290_DR	DR.tsv	FigShare	10.6084/m9.figshare.979133	http://dx.doi.org/10.6084/m9.figshare.979133
OR1582	Luciferase assay	Dual-Glo Luciferase Assay System	Promega Corporation, Madison WI, USA	Polarstar Optima plate reader	BMG Labtech GMBH, Ortenberg, Germany	Microsoft Excel, GraphPad Prism 4, and MATLAB	Dose-Response	1295	24	OR1582_Odor1295_DR	DR.tsv	FigShare	10.6084/m9.figshare.979133	http://dx.doi.org/10.6084/m9.figshare.979133
OR1582	Luciferase assay	Dual-Glo Luciferase Assay System	Promega Corporation, Madison WI, USA	Polarstar Optima plate reader	BMG Labtech GMBH, Ortenberg, Germany	Microsoft Excel, GraphPad Prism 4, and MATLAB	Dose-Response	1388	48	OR1582_Odor1388_DR	DR.tsv	FigShare	10.6084/m9.figshare.979133	http://dx.doi.org/10.6084/m9.figshare.979133
OR1582	Luciferase assay	Dual-Glo Luciferase Assay System	Promega Corporation, Madison WI, USA	Polarstar Optima plate reader	BMG Labtech GMBH, Ortenberg, Germany	Microsoft Excel, GraphPad Prism 4, and MATLAB	Dose-Response	1324	24	OR1582_Odor1324_DR	DR.tsv	FigShare	10.6084/m9.figshare.979133	http://dx.doi.org/10.6084/m9.figshare.979133
OR1582	Luciferase assay	Dual-Glo Luciferase Assay System	Promega Corporation, Madison WI, USA	Polarstar Optima plate reader	BMG Labtech GMBH, Ortenberg, Germany	Microsoft Excel, GraphPad Prism 4, and MATLAB	Dose-Response	1315	24	OR1582_Odor1315_DR	DR.tsv	FigShare	10.6084/m9.figshare.979133	http://dx.doi.org/10.6084/m9.figshare.979133
OR1582	Luciferase assay	Dual-Glo Luciferase Assay System	Promega Corporation, Madison WI, USA	Polarstar Optima plate reader	BMG Labtech GMBH, Ortenberg, Germany	Microsoft Excel, GraphPad Prism 4, and MATLAB	Dose-Response	1391	24	OR1582_Odor1391_DR	DR.tsv	FigShare	10.6084/m9.figshare.979133	http://dx.doi.org/10.6084/m9.figshare.979133
OR1583	Luciferase assay	Dual-Glo Luciferase Assay System	Promega Corporation, Madison WI, USA	Polarstar Optima plate reader	BMG Labtech GMBH, Ortenberg, Germany	Microsoft Excel, GraphPad Prism 4, and MATLAB	Dose-Response	1300	24	OR1583_Odor1300_DR	DR.tsv	FigShare	10.6084/m9.figshare.979133	http://dx.doi.org/10.6084/m9.figshare.979133
OR1583	Luciferase assay	Dual-Glo Luciferase Assay System	Promega Corporation, Madison WI, USA	Polarstar Optima plate reader	BMG Labtech GMBH, Ortenberg, Germany	Microsoft Excel, GraphPad Prism 4, and MATLAB	Dose-Response	1391	24	OR1583_Odor1391_DR	DR.tsv	FigShare	10.6084/m9.figshare.979133	http://dx.doi.org/10.6084/m9.figshare.979133
OR1584	Luciferase assay	Dual-Glo Luciferase Assay System	Promega Corporation, Madison WI, USA	Polarstar Optima plate reader	BMG Labtech GMBH, Ortenberg, Germany	Microsoft Excel, GraphPad Prism 4, and MATLAB	Dose-Response	1300	24	OR1584_Odor1300_DR	DR.tsv	FigShare	10.6084/m9.figshare.979133	http://dx.doi.org/10.6084/m9.figshare.979133
OR1584	Luciferase assay	Dual-Glo Luciferase Assay System	Promega Corporation, Madison WI, USA	Polarstar Optima plate reader	BMG Labtech GMBH, Ortenberg, Germany	Microsoft Excel, GraphPad Prism 4, and MATLAB	Dose-Response	1391	24	OR1584_Odor1391_DR	DR.tsv	FigShare	10.6084/m9.figshare.979133	http://dx.doi.org/10.6084/m9.figshare.979133
OR1585	Luciferase assay	Dual-Glo Luciferase Assay System	Promega Corporation, Madison WI, USA	Polarstar Optima plate reader	BMG Labtech GMBH, Ortenberg, Germany	Microsoft Excel, GraphPad Prism 4, and MATLAB	Dose-Response	1078	24	OR1585_Odor1078_DR	DR.tsv	FigShare	10.6084/m9.figshare.979133	http://dx.doi.org/10.6084/m9.figshare.979133
OR1585	Luciferase assay	Dual-Glo Luciferase Assay System	Promega Corporation, Madison WI, USA	Polarstar Optima plate reader	BMG Labtech GMBH, Ortenberg, Germany	Microsoft Excel, GraphPad Prism 4, and MATLAB	Dose-Response	1346	24	OR1585_Odor1346_DR	DR.tsv	FigShare	10.6084/m9.figshare.979133	http://dx.doi.org/10.6084/m9.figshare.979133
OR1585	Luciferase assay	Dual-Glo Luciferase Assay System	Promega Corporation, Madison WI, USA	Polarstar Optima plate reader	BMG Labtech GMBH, Ortenberg, Germany	Microsoft Excel, GraphPad Prism 4, and MATLAB	Dose-Response	1310	24	OR1585_Odor1310_DR	DR.tsv	FigShare	10.6084/m9.figshare.979133	http://dx.doi.org/10.6084/m9.figshare.979133
OR1586	Luciferase assay	Dual-Glo Luciferase Assay System	Promega Corporation, Madison WI, USA	Polarstar Optima plate reader	BMG Labtech GMBH, Ortenberg, Germany	Microsoft Excel, GraphPad Prism 4, and MATLAB	Dose-Response	1299	24	OR1586_Odor1299_DR	DR.tsv	FigShare	10.6084/m9.figshare.979133	http://dx.doi.org/10.6084/m9.figshare.979133
OR1587	Luciferase assay	Dual-Glo Luciferase Assay System	Promega Corporation, Madison WI, USA	Polarstar Optima plate reader	BMG Labtech GMBH, Ortenberg, Germany	Microsoft Excel, GraphPad Prism 4, and MATLAB	Dose-Response	1299	24	OR1587_Odor1299_DR	DR.tsv	FigShare	10.6084/m9.figshare.979133	http://dx.doi.org/10.6084/m9.figshare.979133
OR1588	Luciferase assay	Dual-Glo Luciferase Assay System	Promega Corporation, Madison WI, USA	Polarstar Optima plate reader	BMG Labtech GMBH, Ortenberg, Germany	Microsoft Excel, GraphPad Prism 4, and MATLAB	Dose-Response	1299	24	OR1588_Odor1299_DR	DR.tsv	FigShare	10.6084/m9.figshare.979133	http://dx.doi.org/10.6084/m9.figshare.979133
OR1589	Luciferase assay	Dual-Glo Luciferase Assay System	Promega Corporation, Madison WI, USA	Polarstar Optima plate reader	BMG Labtech GMBH, Ortenberg, Germany	Microsoft Excel, GraphPad Prism 4, and MATLAB	Dose-Response	1292	24	OR1589_Odor1292_DR	DR.tsv	FigShare	10.6084/m9.figshare.979133	http://dx.doi.org/10.6084/m9.figshare.979133
OR1589	Luciferase assay	Dual-Glo Luciferase Assay System	Promega Corporation, Madison WI, USA	Polarstar Optima plate reader	BMG Labtech GMBH, Ortenberg, Germany	Microsoft Excel, GraphPad Prism 4, and MATLAB	Dose-Response	1342	24	OR1589_Odor1342_DR	DR.tsv	FigShare	10.6084/m9.figshare.979133	http://dx.doi.org/10.6084/m9.figshare.979133
OR1589	Luciferase assay	Dual-Glo Luciferase Assay System	Promega Corporation, Madison WI, USA	Polarstar Optima plate reader	BMG Labtech GMBH, Ortenberg, Germany	Microsoft Excel, GraphPad Prism 4, and MATLAB	Dose-Response	1309	96	OR1589_Odor1309_DR	DR.tsv	FigShare	10.6084/m9.figshare.979133	http://dx.doi.org/10.6084/m9.figshare.979133
OR1589	Luciferase assay	Dual-Glo Luciferase Assay System	Promega Corporation, Madison WI, USA	Polarstar Optima plate reader	BMG Labtech GMBH, Ortenberg, Germany	Microsoft Excel, GraphPad Prism 4, and MATLAB	Dose-Response	1317	24	OR1589_Odor1317_DR	DR.tsv	FigShare	10.6084/m9.figshare.979133	http://dx.doi.org/10.6084/m9.figshare.979133
OR1589	Luciferase assay	Dual-Glo Luciferase Assay System	Promega Corporation, Madison WI, USA	Polarstar Optima plate reader	BMG Labtech GMBH, Ortenberg, Germany	Microsoft Excel, GraphPad Prism 4, and MATLAB	Dose-Response	1332	24	OR1589_Odor1332_DR	DR.tsv	FigShare	10.6084/m9.figshare.979133	http://dx.doi.org/10.6084/m9.figshare.979133
OR1589	Luciferase assay	Dual-Glo Luciferase Assay System	Promega Corporation, Madison WI, USA	Polarstar Optima plate reader	BMG Labtech GMBH, Ortenberg, Germany	Microsoft Excel, GraphPad Prism 4, and MATLAB	Dose-Response	1326	24	OR1589_Odor1326_DR	DR.tsv	FigShare	10.6084/m9.figshare.979133	http://dx.doi.org/10.6084/m9.figshare.979133
OR1589	Luciferase assay	Dual-Glo Luciferase Assay System	Promega Corporation, Madison WI, USA	Polarstar Optima plate reader	BMG Labtech GMBH, Ortenberg, Germany	Microsoft Excel, GraphPad Prism 4, and MATLAB	Dose-Response	1311	24	OR1589_Odor1311_DR	DR.tsv	FigShare	10.6084/m9.figshare.979133	http://dx.doi.org/10.6084/m9.figshare.979133
OR1589	Luciferase assay	Dual-Glo Luciferase Assay System	Promega Corporation, Madison WI, USA	Polarstar Optima plate reader	BMG Labtech GMBH, Ortenberg, Germany	Microsoft Excel, GraphPad Prism 4, and MATLAB	Dose-Response	1287	33	OR1589_Odor1287_DR	DR.tsv	FigShare	10.6084/m9.figshare.979133	http://dx.doi.org/10.6084/m9.figshare.979133
OR1590	Luciferase assay	Dual-Glo Luciferase Assay System	Promega Corporation, Madison WI, USA	Polarstar Optima plate reader	BMG Labtech GMBH, Ortenberg, Germany	Microsoft Excel, GraphPad Prism 4, and MATLAB	Dose-Response	1309	96	OR1590_Odor1309_DR	DR.tsv	FigShare	10.6084/m9.figshare.979133	http://dx.doi.org/10.6084/m9.figshare.979133
OR1591	Luciferase assay	Dual-Glo Luciferase Assay System	Promega Corporation, Madison WI, USA	Polarstar Optima plate reader	BMG Labtech GMBH, Ortenberg, Germany	Microsoft Excel, GraphPad Prism 4, and MATLAB	Dose-Response	1309	96	OR1591_Odor1309_DR	DR.tsv	FigShare	10.6084/m9.figshare.979133	http://dx.doi.org/10.6084/m9.figshare.979133
OR1592	Luciferase assay	Dual-Glo Luciferase Assay System	Promega Corporation, Madison WI, USA	Polarstar Optima plate reader	BMG Labtech GMBH, Ortenberg, Germany	Microsoft Excel, GraphPad Prism 4, and MATLAB	Dose-Response	1299	24	OR1592_Odor1299_DR	DR.tsv	FigShare	10.6084/m9.figshare.979133	http://dx.doi.org/10.6084/m9.figshare.979133
OR1593	Luciferase assay	Dual-Glo Luciferase Assay System	Promega Corporation, Madison WI, USA	Polarstar Optima plate reader	BMG Labtech GMBH, Ortenberg, Germany	Microsoft Excel, GraphPad Prism 4, and MATLAB	Dose-Response	1111	120	OR1593_Odor1111_DR	DR.tsv	FigShare	10.6084/m9.figshare.979133	http://dx.doi.org/10.6084/m9.figshare.979133
OR1593	Luciferase assay	Dual-Glo Luciferase Assay System	Promega Corporation, Madison WI, USA	Polarstar Optima plate reader	BMG Labtech GMBH, Ortenberg, Germany	Microsoft Excel, GraphPad Prism 4, and MATLAB	Dose-Response	1307	72	OR1593_Odor1307_DR	DR.tsv	FigShare	10.6084/m9.figshare.979133	http://dx.doi.org/10.6084/m9.figshare.979133
OR1593	Luciferase assay	Dual-Glo Luciferase Assay System	Promega Corporation, Madison WI, USA	Polarstar Optima plate reader	BMG Labtech GMBH, Ortenberg, Germany	Microsoft Excel, GraphPad Prism 4, and MATLAB	Dose-Response	1316	24	OR1593_Odor1316_DR	DR.tsv	FigShare	10.6084/m9.figshare.979133	http://dx.doi.org/10.6084/m9.figshare.979133
OR1594	Luciferase assay	Dual-Glo Luciferase Assay System	Promega Corporation, Madison WI, USA	Polarstar Optima plate reader	BMG Labtech GMBH, Ortenberg, Germany	Microsoft Excel, GraphPad Prism 4, and MATLAB	Dose-Response	1309	24	OR1594_Odor1309_DR	DR.tsv	FigShare	10.6084/m9.figshare.979133	http://dx.doi.org/10.6084/m9.figshare.979133
OR1595	Luciferase assay	Dual-Glo Luciferase Assay System	Promega Corporation, Madison WI, USA	Polarstar Optima plate reader	BMG Labtech GMBH, Ortenberg, Germany	Microsoft Excel, GraphPad Prism 4, and MATLAB	Dose-Response	1309	24	OR1595_Odor1309_DR	DR.tsv	FigShare	10.6084/m9.figshare.979133	http://dx.doi.org/10.6084/m9.figshare.979133
OR1596	Luciferase assay	Dual-Glo Luciferase Assay System	Promega Corporation, Madison WI, USA	Polarstar Optima plate reader	BMG Labtech GMBH, Ortenberg, Germany	Microsoft Excel, GraphPad Prism 4, and MATLAB	Dose-Response	1309	24	OR1596_Odor1309_DR	DR.tsv	FigShare	10.6084/m9.figshare.979133	http://dx.doi.org/10.6084/m9.figshare.979133
OR1597	Luciferase assay	Dual-Glo Luciferase Assay System	Promega Corporation, Madison WI, USA	Polarstar Optima plate reader	BMG Labtech GMBH, Ortenberg, Germany	Microsoft Excel, GraphPad Prism 4, and MATLAB	Dose-Response	1309	24	OR1597_Odor1309_DR	DR.tsv	FigShare	10.6084/m9.figshare.979133	http://dx.doi.org/10.6084/m9.figshare.979133
OR1599	Luciferase assay	Dual-Glo Luciferase Assay System	Promega Corporation, Madison WI, USA	Polarstar Optima plate reader	BMG Labtech GMBH, Ortenberg, Germany	Microsoft Excel, GraphPad Prism 4, and MATLAB	Dose-Response	1328	24	OR1599_Odor1328_DR	DR.tsv	FigShare	10.6084/m9.figshare.979133	http://dx.doi.org/10.6084/m9.figshare.979133
OR1600	Luciferase assay	Dual-Glo Luciferase Assay System	Promega Corporation, Madison WI, USA	Polarstar Optima plate reader	BMG Labtech GMBH, Ortenberg, Germany	Microsoft Excel, GraphPad Prism 4, and MATLAB	Dose-Response	1309	24	OR1600_Odor1309_DR	DR.tsv	FigShare	10.6084/m9.figshare.979133	http://dx.doi.org/10.6084/m9.figshare.979133
OR1601	Luciferase assay	Dual-Glo Luciferase Assay System	Promega Corporation, Madison WI, USA	Polarstar Optima plate reader	BMG Labtech GMBH, Ortenberg, Germany	Microsoft Excel, GraphPad Prism 4, and MATLAB	Dose-Response	1309	24	OR1601_Odor1309_DR	DR.tsv	FigShare	10.6084/m9.figshare.979133	http://dx.doi.org/10.6084/m9.figshare.979133
OR1602	Luciferase assay	Dual-Glo Luciferase Assay System	Promega Corporation, Madison WI, USA	Polarstar Optima plate reader	BMG Labtech GMBH, Ortenberg, Germany	Microsoft Excel, GraphPad Prism 4, and MATLAB	Dose-Response	1326	24	OR1602_Odor1326_DR	DR.tsv	FigShare	10.6084/m9.figshare.979133	http://dx.doi.org/10.6084/m9.figshare.979133
OR1603	Luciferase assay	Dual-Glo Luciferase Assay System	Promega Corporation, Madison WI, USA	Polarstar Optima plate reader	BMG Labtech GMBH, Ortenberg, Germany	Microsoft Excel, GraphPad Prism 4, and MATLAB	Dose-Response	1299	24	OR1603_Odor1299_DR	DR.tsv	FigShare	10.6084/m9.figshare.979133	http://dx.doi.org/10.6084/m9.figshare.979133
OR1604	Luciferase assay	Dual-Glo Luciferase Assay System	Promega Corporation, Madison WI, USA	Polarstar Optima plate reader	BMG Labtech GMBH, Ortenberg, Germany	Microsoft Excel, GraphPad Prism 4, and MATLAB	Dose-Response	1316	24	OR1604_Odor1316_DR	DR.tsv	FigShare	10.6084/m9.figshare.979133	http://dx.doi.org/10.6084/m9.figshare.979133
OR1605	Luciferase assay	Dual-Glo Luciferase Assay System	Promega Corporation, Madison WI, USA	Polarstar Optima plate reader	BMG Labtech GMBH, Ortenberg, Germany	Microsoft Excel, GraphPad Prism 4, and MATLAB	Dose-Response	1316	24	OR1605_Odor1316_DR	DR.tsv	FigShare	10.6084/m9.figshare.979133	http://dx.doi.org/10.6084/m9.figshare.979133
OR1606	Luciferase assay	Dual-Glo Luciferase Assay System	Promega Corporation, Madison WI, USA	Polarstar Optima plate reader	BMG Labtech GMBH, Ortenberg, Germany	Microsoft Excel, GraphPad Prism 4, and MATLAB	Dose-Response	1316	24	OR1606_Odor1316_DR	DR.tsv	FigShare	10.6084/m9.figshare.979133	http://dx.doi.org/10.6084/m9.figshare.979133
OR1607	Luciferase assay	Dual-Glo Luciferase Assay System	Promega Corporation, Madison WI, USA	Polarstar Optima plate reader	BMG Labtech GMBH, Ortenberg, Germany	Microsoft Excel, GraphPad Prism 4, and MATLAB	Dose-Response	1316	48	OR1607_Odor1316_DR	DR.tsv	FigShare	10.6084/m9.figshare.979133	http://dx.doi.org/10.6084/m9.figshare.979133
OR1607	Luciferase assay	Dual-Glo Luciferase Assay System	Promega Corporation, Madison WI, USA	Polarstar Optima plate reader	BMG Labtech GMBH, Ortenberg, Germany	Microsoft Excel, GraphPad Prism 4, and MATLAB	Dose-Response	1360	24	OR1607_Odor1360_DR	DR.tsv	FigShare	10.6084/m9.figshare.979133	http://dx.doi.org/10.6084/m9.figshare.979133
OR1608	Luciferase assay	Dual-Glo Luciferase Assay System	Promega Corporation, Madison WI, USA	Polarstar Optima plate reader	BMG Labtech GMBH, Ortenberg, Germany	Microsoft Excel, GraphPad Prism 4, and MATLAB	Dose-Response	1111	24	OR1608_Odor1111_DR	DR.tsv	FigShare	10.6084/m9.figshare.979133	http://dx.doi.org/10.6084/m9.figshare.979133
OR1608	Luciferase assay	Dual-Glo Luciferase Assay System	Promega Corporation, Madison WI, USA	Polarstar Optima plate reader	BMG Labtech GMBH, Ortenberg, Germany	Microsoft Excel, GraphPad Prism 4, and MATLAB	Dose-Response	1342	24	OR1608_Odor1342_DR	DR.tsv	FigShare	10.6084/m9.figshare.979133	http://dx.doi.org/10.6084/m9.figshare.979133
OR1609	Luciferase assay	Dual-Glo Luciferase Assay System	Promega Corporation, Madison WI, USA	Polarstar Optima plate reader	BMG Labtech GMBH, Ortenberg, Germany	Microsoft Excel, GraphPad Prism 4, and MATLAB	Dose-Response	1111	24	OR1609_Odor1111_DR	DR.tsv	FigShare	10.6084/m9.figshare.979133	http://dx.doi.org/10.6084/m9.figshare.979133
OR1609	Luciferase assay	Dual-Glo Luciferase Assay System	Promega Corporation, Madison WI, USA	Polarstar Optima plate reader	BMG Labtech GMBH, Ortenberg, Germany	Microsoft Excel, GraphPad Prism 4, and MATLAB	Dose-Response	1115	24	OR1609_Odor1115_DR	DR.tsv	FigShare	10.6084/m9.figshare.979133	http://dx.doi.org/10.6084/m9.figshare.979133
OR1609	Luciferase assay	Dual-Glo Luciferase Assay System	Promega Corporation, Madison WI, USA	Polarstar Optima plate reader	BMG Labtech GMBH, Ortenberg, Germany	Microsoft Excel, GraphPad Prism 4, and MATLAB	Dose-Response	1202	24	OR1609_Odor1202_DR	DR.tsv	FigShare	10.6084/m9.figshare.979133	http://dx.doi.org/10.6084/m9.figshare.979133
OR1609	Luciferase assay	Dual-Glo Luciferase Assay System	Promega Corporation, Madison WI, USA	Polarstar Optima plate reader	BMG Labtech GMBH, Ortenberg, Germany	Microsoft Excel, GraphPad Prism 4, and MATLAB	Dose-Response	1342	24	OR1609_Odor1342_DR	DR.tsv	FigShare	10.6084/m9.figshare.979133	http://dx.doi.org/10.6084/m9.figshare.979133
OR1609	Luciferase assay	Dual-Glo Luciferase Assay System	Promega Corporation, Madison WI, USA	Polarstar Optima plate reader	BMG Labtech GMBH, Ortenberg, Germany	Microsoft Excel, GraphPad Prism 4, and MATLAB	Dose-Response	1360	24	OR1609_Odor1360_DR	DR.tsv	FigShare	10.6084/m9.figshare.979133	http://dx.doi.org/10.6084/m9.figshare.979133
OR1610	Luciferase assay	Dual-Glo Luciferase Assay System	Promega Corporation, Madison WI, USA	Polarstar Optima plate reader	BMG Labtech GMBH, Ortenberg, Germany	Microsoft Excel, GraphPad Prism 4, and MATLAB	Dose-Response	1115	24	OR1610_Odor1115_DR	DR.tsv	FigShare	10.6084/m9.figshare.979133	http://dx.doi.org/10.6084/m9.figshare.979133
OR1610	Luciferase assay	Dual-Glo Luciferase Assay System	Promega Corporation, Madison WI, USA	Polarstar Optima plate reader	BMG Labtech GMBH, Ortenberg, Germany	Microsoft Excel, GraphPad Prism 4, and MATLAB	Dose-Response	1360	24	OR1610_Odor1360_DR	DR.tsv	FigShare	10.6084/m9.figshare.979133	http://dx.doi.org/10.6084/m9.figshare.979133
OR1610	Luciferase assay	Dual-Glo Luciferase Assay System	Promega Corporation, Madison WI, USA	Polarstar Optima plate reader	BMG Labtech GMBH, Ortenberg, Germany	Microsoft Excel, GraphPad Prism 4, and MATLAB	Dose-Response	1342	24	OR1610_Odor1342_DR	DR.tsv	FigShare	10.6084/m9.figshare.979133	http://dx.doi.org/10.6084/m9.figshare.979133
OR1610	Luciferase assay	Dual-Glo Luciferase Assay System	Promega Corporation, Madison WI, USA	Polarstar Optima plate reader	BMG Labtech GMBH, Ortenberg, Germany	Microsoft Excel, GraphPad Prism 4, and MATLAB	Dose-Response	1111	24	OR1610_Odor1111_DR	DR.tsv	FigShare	10.6084/m9.figshare.979133	http://dx.doi.org/10.6084/m9.figshare.979133
OR1611	Luciferase assay	Dual-Glo Luciferase Assay System	Promega Corporation, Madison WI, USA	Polarstar Optima plate reader	BMG Labtech GMBH, Ortenberg, Germany	Microsoft Excel, GraphPad Prism 4, and MATLAB	Dose-Response	1360	48	OR1611_Odor1360_DR	DR.tsv	FigShare	10.6084/m9.figshare.979133	http://dx.doi.org/10.6084/m9.figshare.979133
OR1611	Luciferase assay	Dual-Glo Luciferase Assay System	Promega Corporation, Madison WI, USA	Polarstar Optima plate reader	BMG Labtech GMBH, Ortenberg, Germany	Microsoft Excel, GraphPad Prism 4, and MATLAB	Dose-Response	1115	48	OR1611_Odor1115_DR	DR.tsv	FigShare	10.6084/m9.figshare.979133	http://dx.doi.org/10.6084/m9.figshare.979133
OR1611	Luciferase assay	Dual-Glo Luciferase Assay System	Promega Corporation, Madison WI, USA	Polarstar Optima plate reader	BMG Labtech GMBH, Ortenberg, Germany	Microsoft Excel, GraphPad Prism 4, and MATLAB	Dose-Response	1202	24	OR1611_Odor1202_DR	DR.tsv	FigShare	10.6084/m9.figshare.979133	http://dx.doi.org/10.6084/m9.figshare.979133
OR1611	Luciferase assay	Dual-Glo Luciferase Assay System	Promega Corporation, Madison WI, USA	Polarstar Optima plate reader	BMG Labtech GMBH, Ortenberg, Germany	Microsoft Excel, GraphPad Prism 4, and MATLAB	Dose-Response	1342	24	OR1611_Odor1342_DR	DR.tsv	FigShare	10.6084/m9.figshare.979133	http://dx.doi.org/10.6084/m9.figshare.979133
OR1611	Luciferase assay	Dual-Glo Luciferase Assay System	Promega Corporation, Madison WI, USA	Polarstar Optima plate reader	BMG Labtech GMBH, Ortenberg, Germany	Microsoft Excel, GraphPad Prism 4, and MATLAB	Dose-Response	1111	24	OR1611_Odor1111_DR	DR.tsv	FigShare	10.6084/m9.figshare.979133	http://dx.doi.org/10.6084/m9.figshare.979133
OR1612	Luciferase assay	Dual-Glo Luciferase Assay System	Promega Corporation, Madison WI, USA	Polarstar Optima plate reader	BMG Labtech GMBH, Ortenberg, Germany	Microsoft Excel, GraphPad Prism 4, and MATLAB	Dose-Response	1360	24	OR1612_Odor1360_DR	DR.tsv	FigShare	10.6084/m9.figshare.979133	http://dx.doi.org/10.6084/m9.figshare.979133
OR1612	Luciferase assay	Dual-Glo Luciferase Assay System	Promega Corporation, Madison WI, USA	Polarstar Optima plate reader	BMG Labtech GMBH, Ortenberg, Germany	Microsoft Excel, GraphPad Prism 4, and MATLAB	Dose-Response	1111	24	OR1612_Odor1111_DR	DR.tsv	FigShare	10.6084/m9.figshare.979133	http://dx.doi.org/10.6084/m9.figshare.979133
OR1612	Luciferase assay	Dual-Glo Luciferase Assay System	Promega Corporation, Madison WI, USA	Polarstar Optima plate reader	BMG Labtech GMBH, Ortenberg, Germany	Microsoft Excel, GraphPad Prism 4, and MATLAB	Dose-Response	1342	24	OR1612_Odor1342_DR	DR.tsv	FigShare	10.6084/m9.figshare.979133	http://dx.doi.org/10.6084/m9.figshare.979133
OR1612	Luciferase assay	Dual-Glo Luciferase Assay System	Promega Corporation, Madison WI, USA	Polarstar Optima plate reader	BMG Labtech GMBH, Ortenberg, Germany	Microsoft Excel, GraphPad Prism 4, and MATLAB	Dose-Response	1115	24	OR1612_Odor1115_DR	DR.tsv	FigShare	10.6084/m9.figshare.979133	http://dx.doi.org/10.6084/m9.figshare.979133
OR1613	Luciferase assay	Dual-Glo Luciferase Assay System	Promega Corporation, Madison WI, USA	Polarstar Optima plate reader	BMG Labtech GMBH, Ortenberg, Germany	Microsoft Excel, GraphPad Prism 4, and MATLAB	Dose-Response	1203	24	OR1613_Odor1203_DR	DR.tsv	FigShare	10.6084/m9.figshare.979133	http://dx.doi.org/10.6084/m9.figshare.979133
OR1613	Luciferase assay	Dual-Glo Luciferase Assay System	Promega Corporation, Madison WI, USA	Polarstar Optima plate reader	BMG Labtech GMBH, Ortenberg, Germany	Microsoft Excel, GraphPad Prism 4, and MATLAB	Dose-Response	1310	24	OR1613_Odor1310_DR	DR.tsv	FigShare	10.6084/m9.figshare.979133	http://dx.doi.org/10.6084/m9.figshare.979133
OR1614	Luciferase assay	Dual-Glo Luciferase Assay System	Promega Corporation, Madison WI, USA	Polarstar Optima plate reader	BMG Labtech GMBH, Ortenberg, Germany	Microsoft Excel, GraphPad Prism 4, and MATLAB	Dose-Response	1310	24	OR1614_Odor1310_DR	DR.tsv	FigShare	10.6084/m9.figshare.979133	http://dx.doi.org/10.6084/m9.figshare.979133
OR1615	Luciferase assay	Dual-Glo Luciferase Assay System	Promega Corporation, Madison WI, USA	Polarstar Optima plate reader	BMG Labtech GMBH, Ortenberg, Germany	Microsoft Excel, GraphPad Prism 4, and MATLAB	Dose-Response	1310	24	OR1615_Odor1310_DR	DR.tsv	FigShare	10.6084/m9.figshare.979133	http://dx.doi.org/10.6084/m9.figshare.979133
OR1616	Luciferase assay	Dual-Glo Luciferase Assay System	Promega Corporation, Madison WI, USA	Polarstar Optima plate reader	BMG Labtech GMBH, Ortenberg, Germany	Microsoft Excel, GraphPad Prism 4, and MATLAB	Dose-Response	1334	24	OR1616_Odor1334_DR	DR.tsv	FigShare	10.6084/m9.figshare.979133	http://dx.doi.org/10.6084/m9.figshare.979133
OR1616	Luciferase assay	Dual-Glo Luciferase Assay System	Promega Corporation, Madison WI, USA	Polarstar Optima plate reader	BMG Labtech GMBH, Ortenberg, Germany	Microsoft Excel, GraphPad Prism 4, and MATLAB	Dose-Response	1300	72	OR1616_Odor1300_DR	DR.tsv	FigShare	10.6084/m9.figshare.979133	http://dx.doi.org/10.6084/m9.figshare.979133
OR1616	Luciferase assay	Dual-Glo Luciferase Assay System	Promega Corporation, Madison WI, USA	Polarstar Optima plate reader	BMG Labtech GMBH, Ortenberg, Germany	Microsoft Excel, GraphPad Prism 4, and MATLAB	Dose-Response	1342	24	OR1616_Odor1342_DR	DR.tsv	FigShare	10.6084/m9.figshare.979133	http://dx.doi.org/10.6084/m9.figshare.979133
OR1616	Luciferase assay	Dual-Glo Luciferase Assay System	Promega Corporation, Madison WI, USA	Polarstar Optima plate reader	BMG Labtech GMBH, Ortenberg, Germany	Microsoft Excel, GraphPad Prism 4, and MATLAB	Dose-Response	1111	48	OR1616_Odor1111_DR	DR.tsv	FigShare	10.6084/m9.figshare.979133	http://dx.doi.org/10.6084/m9.figshare.979133
OR1616	Luciferase assay	Dual-Glo Luciferase Assay System	Promega Corporation, Madison WI, USA	Polarstar Optima plate reader	BMG Labtech GMBH, Ortenberg, Germany	Microsoft Excel, GraphPad Prism 4, and MATLAB	Dose-Response	1308	24	OR1616_Odor1308_DR	DR.tsv	FigShare	10.6084/m9.figshare.979133	http://dx.doi.org/10.6084/m9.figshare.979133
OR1616	Luciferase assay	Dual-Glo Luciferase Assay System	Promega Corporation, Madison WI, USA	Polarstar Optima plate reader	BMG Labtech GMBH, Ortenberg, Germany	Microsoft Excel, GraphPad Prism 4, and MATLAB	Dose-Response	1316	24	OR1616_Odor1316_DR	DR.tsv	FigShare	10.6084/m9.figshare.979133	http://dx.doi.org/10.6084/m9.figshare.979133
OR1616	Luciferase assay	Dual-Glo Luciferase Assay System	Promega Corporation, Madison WI, USA	Polarstar Optima plate reader	BMG Labtech GMBH, Ortenberg, Germany	Microsoft Excel, GraphPad Prism 4, and MATLAB	Dose-Response	1311	24	OR1616_Odor1311_DR	DR.tsv	FigShare	10.6084/m9.figshare.979133	http://dx.doi.org/10.6084/m9.figshare.979133
OR1617	Luciferase assay	Dual-Glo Luciferase Assay System	Promega Corporation, Madison WI, USA	Polarstar Optima plate reader	BMG Labtech GMBH, Ortenberg, Germany	Microsoft Excel, GraphPad Prism 4, and MATLAB	Dose-Response	1300	48	OR1617_Odor1300_DR	DR.tsv	FigShare	10.6084/m9.figshare.979133	http://dx.doi.org/10.6084/m9.figshare.979133
OR1617	Luciferase assay	Dual-Glo Luciferase Assay System	Promega Corporation, Madison WI, USA	Polarstar Optima plate reader	BMG Labtech GMBH, Ortenberg, Germany	Microsoft Excel, GraphPad Prism 4, and MATLAB	Dose-Response	1111	48	OR1617_Odor1111_DR	DR.tsv	FigShare	10.6084/m9.figshare.979133	http://dx.doi.org/10.6084/m9.figshare.979133
OR1617	Luciferase assay	Dual-Glo Luciferase Assay System	Promega Corporation, Madison WI, USA	Polarstar Optima plate reader	BMG Labtech GMBH, Ortenberg, Germany	Microsoft Excel, GraphPad Prism 4, and MATLAB	Dose-Response	1308	24	OR1617_Odor1308_DR	DR.tsv	FigShare	10.6084/m9.figshare.979133	http://dx.doi.org/10.6084/m9.figshare.979133
OR1617	Luciferase assay	Dual-Glo Luciferase Assay System	Promega Corporation, Madison WI, USA	Polarstar Optima plate reader	BMG Labtech GMBH, Ortenberg, Germany	Microsoft Excel, GraphPad Prism 4, and MATLAB	Dose-Response	1316	24	OR1617_Odor1316_DR	DR.tsv	FigShare	10.6084/m9.figshare.979133	http://dx.doi.org/10.6084/m9.figshare.979133
OR1618	Luciferase assay	Dual-Glo Luciferase Assay System	Promega Corporation, Madison WI, USA	Polarstar Optima plate reader	BMG Labtech GMBH, Ortenberg, Germany	Microsoft Excel, GraphPad Prism 4, and MATLAB	Dose-Response	1300	48	OR1618_Odor1300_DR	DR.tsv	FigShare	10.6084/m9.figshare.979133	http://dx.doi.org/10.6084/m9.figshare.979133
OR1618	Luciferase assay	Dual-Glo Luciferase Assay System	Promega Corporation, Madison WI, USA	Polarstar Optima plate reader	BMG Labtech GMBH, Ortenberg, Germany	Microsoft Excel, GraphPad Prism 4, and MATLAB	Dose-Response	1316	24	OR1618_Odor1316_DR	DR.tsv	FigShare	10.6084/m9.figshare.979133	http://dx.doi.org/10.6084/m9.figshare.979133
OR1619	Luciferase assay	Dual-Glo Luciferase Assay System	Promega Corporation, Madison WI, USA	Polarstar Optima plate reader	BMG Labtech GMBH, Ortenberg, Germany	Microsoft Excel, GraphPad Prism 4, and MATLAB	Dose-Response	1300	48	OR1619_Odor1300_DR	DR.tsv	FigShare	10.6084/m9.figshare.979133	http://dx.doi.org/10.6084/m9.figshare.979133
OR1619	Luciferase assay	Dual-Glo Luciferase Assay System	Promega Corporation, Madison WI, USA	Polarstar Optima plate reader	BMG Labtech GMBH, Ortenberg, Germany	Microsoft Excel, GraphPad Prism 4, and MATLAB	Dose-Response	1111	48	OR1619_Odor1111_DR	DR.tsv	FigShare	10.6084/m9.figshare.979133	http://dx.doi.org/10.6084/m9.figshare.979133
OR1619	Luciferase assay	Dual-Glo Luciferase Assay System	Promega Corporation, Madison WI, USA	Polarstar Optima plate reader	BMG Labtech GMBH, Ortenberg, Germany	Microsoft Excel, GraphPad Prism 4, and MATLAB	Dose-Response	1316	24	OR1619_Odor1316_DR	DR.tsv	FigShare	10.6084/m9.figshare.979133	http://dx.doi.org/10.6084/m9.figshare.979133
OR1619	Luciferase assay	Dual-Glo Luciferase Assay System	Promega Corporation, Madison WI, USA	Polarstar Optima plate reader	BMG Labtech GMBH, Ortenberg, Germany	Microsoft Excel, GraphPad Prism 4, and MATLAB	Dose-Response	1308	24	OR1619_Odor1308_DR	DR.tsv	FigShare	10.6084/m9.figshare.979133	http://dx.doi.org/10.6084/m9.figshare.979133
OR1620	Luciferase assay	Dual-Glo Luciferase Assay System	Promega Corporation, Madison WI, USA	Polarstar Optima plate reader	BMG Labtech GMBH, Ortenberg, Germany	Microsoft Excel, GraphPad Prism 4, and MATLAB	Dose-Response	1316	48	OR1620_Odor1316_DR	DR.tsv	FigShare	10.6084/m9.figshare.979133	http://dx.doi.org/10.6084/m9.figshare.979133
OR1621	Luciferase assay	Dual-Glo Luciferase Assay System	Promega Corporation, Madison WI, USA	Polarstar Optima plate reader	BMG Labtech GMBH, Ortenberg, Germany	Microsoft Excel, GraphPad Prism 4, and MATLAB	Dose-Response	1316	48	OR1621_Odor1316_DR	DR.tsv	FigShare	10.6084/m9.figshare.979133	http://dx.doi.org/10.6084/m9.figshare.979133
OR1622	Luciferase assay	Dual-Glo Luciferase Assay System	Promega Corporation, Madison WI, USA	Polarstar Optima plate reader	BMG Labtech GMBH, Ortenberg, Germany	Microsoft Excel, GraphPad Prism 4, and MATLAB	Dose-Response	1316	48	OR1622_Odor1316_DR	DR.tsv	FigShare	10.6084/m9.figshare.979133	http://dx.doi.org/10.6084/m9.figshare.979133
OR1623	Luciferase assay	Dual-Glo Luciferase Assay System	Promega Corporation, Madison WI, USA	Polarstar Optima plate reader	BMG Labtech GMBH, Ortenberg, Germany	Microsoft Excel, GraphPad Prism 4, and MATLAB	Dose-Response	1295	24	OR1623_Odor1295_DR	DR.tsv	FigShare	10.6084/m9.figshare.979133	http://dx.doi.org/10.6084/m9.figshare.979133
OR1624	Luciferase assay	Dual-Glo Luciferase Assay System	Promega Corporation, Madison WI, USA	Polarstar Optima plate reader	BMG Labtech GMBH, Ortenberg, Germany	Microsoft Excel, GraphPad Prism 4, and MATLAB	Dose-Response	1295	24	OR1624_Odor1295_DR	DR.tsv	FigShare	10.6084/m9.figshare.979133	http://dx.doi.org/10.6084/m9.figshare.979133
OR1626	Luciferase assay	Dual-Glo Luciferase Assay System	Promega Corporation, Madison WI, USA	Polarstar Optima plate reader	BMG Labtech GMBH, Ortenberg, Germany	Microsoft Excel, GraphPad Prism 4, and MATLAB	Dose-Response	1310	24	OR1626_Odor1310_DR	DR.tsv	FigShare	10.6084/m9.figshare.979133	http://dx.doi.org/10.6084/m9.figshare.979133
OR1633	Luciferase assay	Dual-Glo Luciferase Assay System	Promega Corporation, Madison WI, USA	Polarstar Optima plate reader	BMG Labtech GMBH, Ortenberg, Germany	Microsoft Excel, GraphPad Prism 4, and MATLAB	Dose-Response	1310	24	OR1633_Odor1310_DR	DR.tsv	FigShare	10.6084/m9.figshare.979133	http://dx.doi.org/10.6084/m9.figshare.979133
OR1634	Luciferase assay	Dual-Glo Luciferase Assay System	Promega Corporation, Madison WI, USA	Polarstar Optima plate reader	BMG Labtech GMBH, Ortenberg, Germany	Microsoft Excel, GraphPad Prism 4, and MATLAB	Dose-Response	1307	24	OR1634_Odor1307_DR	DR.tsv	FigShare	10.6084/m9.figshare.979133	http://dx.doi.org/10.6084/m9.figshare.979133
OR1634	Luciferase assay	Dual-Glo Luciferase Assay System	Promega Corporation, Madison WI, USA	Polarstar Optima plate reader	BMG Labtech GMBH, Ortenberg, Germany	Microsoft Excel, GraphPad Prism 4, and MATLAB	Dose-Response	1299	24	OR1634_Odor1299_DR	DR.tsv	FigShare	10.6084/m9.figshare.979133	http://dx.doi.org/10.6084/m9.figshare.979133
OR1634	Luciferase assay	Dual-Glo Luciferase Assay System	Promega Corporation, Madison WI, USA	Polarstar Optima plate reader	BMG Labtech GMBH, Ortenberg, Germany	Microsoft Excel, GraphPad Prism 4, and MATLAB	Dose-Response	1348	24	OR1634_Odor1348_DR	DR.tsv	FigShare	10.6084/m9.figshare.979133	http://dx.doi.org/10.6084/m9.figshare.979133
OR1635	Luciferase assay	Dual-Glo Luciferase Assay System	Promega Corporation, Madison WI, USA	Polarstar Optima plate reader	BMG Labtech GMBH, Ortenberg, Germany	Microsoft Excel, GraphPad Prism 4, and MATLAB	Dose-Response	1348	24	OR1635_Odor1348_DR	DR.tsv	FigShare	10.6084/m9.figshare.979133	http://dx.doi.org/10.6084/m9.figshare.979133
OR1635	Luciferase assay	Dual-Glo Luciferase Assay System	Promega Corporation, Madison WI, USA	Polarstar Optima plate reader	BMG Labtech GMBH, Ortenberg, Germany	Microsoft Excel, GraphPad Prism 4, and MATLAB	Dose-Response	1307	24	OR1635_Odor1307_DR	DR.tsv	FigShare	10.6084/m9.figshare.979133	http://dx.doi.org/10.6084/m9.figshare.979133
OR1635	Luciferase assay	Dual-Glo Luciferase Assay System	Promega Corporation, Madison WI, USA	Polarstar Optima plate reader	BMG Labtech GMBH, Ortenberg, Germany	Microsoft Excel, GraphPad Prism 4, and MATLAB	Dose-Response	1299	24	OR1635_Odor1299_DR	DR.tsv	FigShare	10.6084/m9.figshare.979133	http://dx.doi.org/10.6084/m9.figshare.979133
OR1636	Luciferase assay	Dual-Glo Luciferase Assay System	Promega Corporation, Madison WI, USA	Polarstar Optima plate reader	BMG Labtech GMBH, Ortenberg, Germany	Microsoft Excel, GraphPad Prism 4, and MATLAB	Dose-Response	1307	24	OR1636_Odor1307_DR	DR.tsv	FigShare	10.6084/m9.figshare.979133	http://dx.doi.org/10.6084/m9.figshare.979133
OR1636	Luciferase assay	Dual-Glo Luciferase Assay System	Promega Corporation, Madison WI, USA	Polarstar Optima plate reader	BMG Labtech GMBH, Ortenberg, Germany	Microsoft Excel, GraphPad Prism 4, and MATLAB	Dose-Response	1299	24	OR1636_Odor1299_DR	DR.tsv	FigShare	10.6084/m9.figshare.979133	http://dx.doi.org/10.6084/m9.figshare.979133
OR1636	Luciferase assay	Dual-Glo Luciferase Assay System	Promega Corporation, Madison WI, USA	Polarstar Optima plate reader	BMG Labtech GMBH, Ortenberg, Germany	Microsoft Excel, GraphPad Prism 4, and MATLAB	Dose-Response	1348	24	OR1636_Odor1348_DR	DR.tsv	FigShare	10.6084/m9.figshare.979133	http://dx.doi.org/10.6084/m9.figshare.979133
OR1637	Luciferase assay	Dual-Glo Luciferase Assay System	Promega Corporation, Madison WI, USA	Polarstar Optima plate reader	BMG Labtech GMBH, Ortenberg, Germany	Microsoft Excel, GraphPad Prism 4, and MATLAB	Dose-Response	1289	33	OR1637_Odor1289_DR	DR.tsv	FigShare	10.6084/m9.figshare.979133	http://dx.doi.org/10.6084/m9.figshare.979133
OR1638	Luciferase assay	Dual-Glo Luciferase Assay System	Promega Corporation, Madison WI, USA	Polarstar Optima plate reader	BMG Labtech GMBH, Ortenberg, Germany	Microsoft Excel, GraphPad Prism 4, and MATLAB	Dose-Response	1310	72	OR1638_Odor1310_DR	DR.tsv	FigShare	10.6084/m9.figshare.979133	http://dx.doi.org/10.6084/m9.figshare.979133
OR1639	Luciferase assay	Dual-Glo Luciferase Assay System	Promega Corporation, Madison WI, USA	Polarstar Optima plate reader	BMG Labtech GMBH, Ortenberg, Germany	Microsoft Excel, GraphPad Prism 4, and MATLAB	Dose-Response	1310	72	OR1639_Odor1310_DR	DR.tsv	FigShare	10.6084/m9.figshare.979133	http://dx.doi.org/10.6084/m9.figshare.979133
OR1640	Luciferase assay	Dual-Glo Luciferase Assay System	Promega Corporation, Madison WI, USA	Polarstar Optima plate reader	BMG Labtech GMBH, Ortenberg, Germany	Microsoft Excel, GraphPad Prism 4, and MATLAB	Dose-Response	1310	24	OR1640_Odor1310_DR	DR.tsv	FigShare	10.6084/m9.figshare.979133	http://dx.doi.org/10.6084/m9.figshare.979133
OR1641	Luciferase assay	Dual-Glo Luciferase Assay System	Promega Corporation, Madison WI, USA	Polarstar Optima plate reader	BMG Labtech GMBH, Ortenberg, Germany	Microsoft Excel, GraphPad Prism 4, and MATLAB	Dose-Response	1309	24	OR1641_Odor1309_DR	DR.tsv	FigShare	10.6084/m9.figshare.979133	http://dx.doi.org/10.6084/m9.figshare.979133
OR1646	Luciferase assay	Dual-Glo Luciferase Assay System	Promega Corporation, Madison WI, USA	Polarstar Optima plate reader	BMG Labtech GMBH, Ortenberg, Germany	Microsoft Excel, GraphPad Prism 4, and MATLAB	Dose-Response	1145	24	OR1646_Odor1145_DR	DR.tsv	FigShare	10.6084/m9.figshare.979133	http://dx.doi.org/10.6084/m9.figshare.979133
OR1646	Luciferase assay	Dual-Glo Luciferase Assay System	Promega Corporation, Madison WI, USA	Polarstar Optima plate reader	BMG Labtech GMBH, Ortenberg, Germany	Microsoft Excel, GraphPad Prism 4, and MATLAB	Dose-Response	1309	24	OR1646_Odor1309_DR	DR.tsv	FigShare	10.6084/m9.figshare.979133	http://dx.doi.org/10.6084/m9.figshare.979133
OR1647	Luciferase assay	Dual-Glo Luciferase Assay System	Promega Corporation, Madison WI, USA	Polarstar Optima plate reader	BMG Labtech GMBH, Ortenberg, Germany	Microsoft Excel, GraphPad Prism 4, and MATLAB	Dose-Response	1311	24	OR1647_Odor1311_DR	DR.tsv	FigShare	10.6084/m9.figshare.979133	http://dx.doi.org/10.6084/m9.figshare.979133
OR1647	Luciferase assay	Dual-Glo Luciferase Assay System	Promega Corporation, Madison WI, USA	Polarstar Optima plate reader	BMG Labtech GMBH, Ortenberg, Germany	Microsoft Excel, GraphPad Prism 4, and MATLAB	Dose-Response	1115	24	OR1647_Odor1115_DR	DR.tsv	FigShare	10.6084/m9.figshare.979133	http://dx.doi.org/10.6084/m9.figshare.979133
OR1648	Luciferase assay	Dual-Glo Luciferase Assay System	Promega Corporation, Madison WI, USA	Polarstar Optima plate reader	BMG Labtech GMBH, Ortenberg, Germany	Microsoft Excel, GraphPad Prism 4, and MATLAB	Dose-Response	1115	24	OR1648_Odor1115_DR	DR.tsv	FigShare	10.6084/m9.figshare.979133	http://dx.doi.org/10.6084/m9.figshare.979133
OR1648	Luciferase assay	Dual-Glo Luciferase Assay System	Promega Corporation, Madison WI, USA	Polarstar Optima plate reader	BMG Labtech GMBH, Ortenberg, Germany	Microsoft Excel, GraphPad Prism 4, and MATLAB	Dose-Response	1311	24	OR1648_Odor1311_DR	DR.tsv	FigShare	10.6084/m9.figshare.979133	http://dx.doi.org/10.6084/m9.figshare.979133
OR1649	Luciferase assay	Dual-Glo Luciferase Assay System	Promega Corporation, Madison WI, USA	Polarstar Optima plate reader	BMG Labtech GMBH, Ortenberg, Germany	Microsoft Excel, GraphPad Prism 4, and MATLAB	Dose-Response	1303	24	OR1649_Odor1303_DR	DR.tsv	FigShare	10.6084/m9.figshare.979133	http://dx.doi.org/10.6084/m9.figshare.979133
OR1650	Luciferase assay	Dual-Glo Luciferase Assay System	Promega Corporation, Madison WI, USA	Polarstar Optima plate reader	BMG Labtech GMBH, Ortenberg, Germany	Microsoft Excel, GraphPad Prism 4, and MATLAB	Dose-Response	1416	24	OR1650_Odor1416_DR	DR.tsv	FigShare	10.6084/m9.figshare.979133	http://dx.doi.org/10.6084/m9.figshare.979133
OR1650	Luciferase assay	Dual-Glo Luciferase Assay System	Promega Corporation, Madison WI, USA	Polarstar Optima plate reader	BMG Labtech GMBH, Ortenberg, Germany	Microsoft Excel, GraphPad Prism 4, and MATLAB	Dose-Response	1315	24	OR1650_Odor1315_DR	DR.tsv	FigShare	10.6084/m9.figshare.979133	http://dx.doi.org/10.6084/m9.figshare.979133
OR1650	Luciferase assay	Dual-Glo Luciferase Assay System	Promega Corporation, Madison WI, USA	Polarstar Optima plate reader	BMG Labtech GMBH, Ortenberg, Germany	Microsoft Excel, GraphPad Prism 4, and MATLAB	Dose-Response	1309	24	OR1650_Odor1309_DR	DR.tsv	FigShare	10.6084/m9.figshare.979133	http://dx.doi.org/10.6084/m9.figshare.979133
OR1651	Luciferase assay	Dual-Glo Luciferase Assay System	Promega Corporation, Madison WI, USA	Polarstar Optima plate reader	BMG Labtech GMBH, Ortenberg, Germany	Microsoft Excel, GraphPad Prism 4, and MATLAB	Dose-Response	1372	48	OR1651_Odor1372_DR	DR.tsv	FigShare	10.6084/m9.figshare.979133	http://dx.doi.org/10.6084/m9.figshare.979133
OR1652	Luciferase assay	Dual-Glo Luciferase Assay System	Promega Corporation, Madison WI, USA	Polarstar Optima plate reader	BMG Labtech GMBH, Ortenberg, Germany	Microsoft Excel, GraphPad Prism 4, and MATLAB	Dose-Response	1372	48	OR1652_Odor1372_DR	DR.tsv	FigShare	10.6084/m9.figshare.979133	http://dx.doi.org/10.6084/m9.figshare.979133
OR1653	Luciferase assay	Dual-Glo Luciferase Assay System	Promega Corporation, Madison WI, USA	Polarstar Optima plate reader	BMG Labtech GMBH, Ortenberg, Germany	Microsoft Excel, GraphPad Prism 4, and MATLAB	Dose-Response	1303	24	OR1653_Odor1303_DR	DR.tsv	FigShare	10.6084/m9.figshare.979133	http://dx.doi.org/10.6084/m9.figshare.979133
OR1654	Luciferase assay	Dual-Glo Luciferase Assay System	Promega Corporation, Madison WI, USA	Polarstar Optima plate reader	BMG Labtech GMBH, Ortenberg, Germany	Microsoft Excel, GraphPad Prism 4, and MATLAB	Dose-Response	1309	24	OR1654_Odor1309_DR	DR.tsv	FigShare	10.6084/m9.figshare.979133	http://dx.doi.org/10.6084/m9.figshare.979133
OR1655	Luciferase assay	Dual-Glo Luciferase Assay System	Promega Corporation, Madison WI, USA	Polarstar Optima plate reader	BMG Labtech GMBH, Ortenberg, Germany	Microsoft Excel, GraphPad Prism 4, and MATLAB	Dose-Response	1309	24	OR1655_Odor1309_DR	DR.tsv	FigShare	10.6084/m9.figshare.979133	http://dx.doi.org/10.6084/m9.figshare.979133
OR1660	Luciferase assay	Dual-Glo Luciferase Assay System	Promega Corporation, Madison WI, USA	Polarstar Optima plate reader	BMG Labtech GMBH, Ortenberg, Germany	Microsoft Excel, GraphPad Prism 4, and MATLAB	Dose-Response	1309	24	OR1660_Odor1309_DR	DR.tsv	FigShare	10.6084/m9.figshare.979133	http://dx.doi.org/10.6084/m9.figshare.979133
OR1661	Luciferase assay	Dual-Glo Luciferase Assay System	Promega Corporation, Madison WI, USA	Polarstar Optima plate reader	BMG Labtech GMBH, Ortenberg, Germany	Microsoft Excel, GraphPad Prism 4, and MATLAB	Dose-Response	1295	24	OR1661_Odor1295_DR	DR.tsv	FigShare	10.6084/m9.figshare.979133	http://dx.doi.org/10.6084/m9.figshare.979133
OR1662	Luciferase assay	Dual-Glo Luciferase Assay System	Promega Corporation, Madison WI, USA	Polarstar Optima plate reader	BMG Labtech GMBH, Ortenberg, Germany	Microsoft Excel, GraphPad Prism 4, and MATLAB	Dose-Response	1295	24	OR1662_Odor1295_DR	DR.tsv	FigShare	10.6084/m9.figshare.979133	http://dx.doi.org/10.6084/m9.figshare.979133
OR1664	Luciferase assay	Dual-Glo Luciferase Assay System	Promega Corporation, Madison WI, USA	Polarstar Optima plate reader	BMG Labtech GMBH, Ortenberg, Germany	Microsoft Excel, GraphPad Prism 4, and MATLAB	Dose-Response	1295	24	OR1664_Odor1295_DR	DR.tsv	FigShare	10.6084/m9.figshare.979133	http://dx.doi.org/10.6084/m9.figshare.979133
OR1665	Luciferase assay	Dual-Glo Luciferase Assay System	Promega Corporation, Madison WI, USA	Polarstar Optima plate reader	BMG Labtech GMBH, Ortenberg, Germany	Microsoft Excel, GraphPad Prism 4, and MATLAB	Dose-Response	1295	24	OR1665_Odor1295_DR	DR.tsv	FigShare	10.6084/m9.figshare.979133	http://dx.doi.org/10.6084/m9.figshare.979133
OR1666	Luciferase assay	Dual-Glo Luciferase Assay System	Promega Corporation, Madison WI, USA	Polarstar Optima plate reader	BMG Labtech GMBH, Ortenberg, Germany	Microsoft Excel, GraphPad Prism 4, and MATLAB	Dose-Response	1295	24	OR1666_Odor1295_DR	DR.tsv	FigShare	10.6084/m9.figshare.979133	http://dx.doi.org/10.6084/m9.figshare.979133
OR1667	Luciferase assay	Dual-Glo Luciferase Assay System	Promega Corporation, Madison WI, USA	Polarstar Optima plate reader	BMG Labtech GMBH, Ortenberg, Germany	Microsoft Excel, GraphPad Prism 4, and MATLAB	Dose-Response	1295	24	OR1667_Odor1295_DR	DR.tsv	FigShare	10.6084/m9.figshare.979133	http://dx.doi.org/10.6084/m9.figshare.979133
OR1669	Luciferase assay	Dual-Glo Luciferase Assay System	Promega Corporation, Madison WI, USA	Polarstar Optima plate reader	BMG Labtech GMBH, Ortenberg, Germany	Microsoft Excel, GraphPad Prism 4, and MATLAB	Dose-Response	1311	24	OR1669_Odor1311_DR	DR.tsv	FigShare	10.6084/m9.figshare.979133	http://dx.doi.org/10.6084/m9.figshare.979133
OR1670	Luciferase assay	Dual-Glo Luciferase Assay System	Promega Corporation, Madison WI, USA	Polarstar Optima plate reader	BMG Labtech GMBH, Ortenberg, Germany	Microsoft Excel, GraphPad Prism 4, and MATLAB	Dose-Response	1311	24	OR1670_Odor1311_DR	DR.tsv	FigShare	10.6084/m9.figshare.979133	http://dx.doi.org/10.6084/m9.figshare.979133
OR1671	Luciferase assay	Dual-Glo Luciferase Assay System	Promega Corporation, Madison WI, USA	Polarstar Optima plate reader	BMG Labtech GMBH, Ortenberg, Germany	Microsoft Excel, GraphPad Prism 4, and MATLAB	Dose-Response	1307	24	OR1671_Odor1307_DR	DR.tsv	FigShare	10.6084/m9.figshare.979133	http://dx.doi.org/10.6084/m9.figshare.979133
OR1672	Luciferase assay	Dual-Glo Luciferase Assay System	Promega Corporation, Madison WI, USA	Polarstar Optima plate reader	BMG Labtech GMBH, Ortenberg, Germany	Microsoft Excel, GraphPad Prism 4, and MATLAB	Dose-Response	1307	24	OR1672_Odor1307_DR	DR.tsv	FigShare	10.6084/m9.figshare.979133	http://dx.doi.org/10.6084/m9.figshare.979133
OR1673	Luciferase assay	Dual-Glo Luciferase Assay System	Promega Corporation, Madison WI, USA	Polarstar Optima plate reader	BMG Labtech GMBH, Ortenberg, Germany	Microsoft Excel, GraphPad Prism 4, and MATLAB	Dose-Response	1295	24	OR1673_Odor1295_DR	DR.tsv	FigShare	10.6084/m9.figshare.979133	http://dx.doi.org/10.6084/m9.figshare.979133
OR1674	Luciferase assay	Dual-Glo Luciferase Assay System	Promega Corporation, Madison WI, USA	Polarstar Optima plate reader	BMG Labtech GMBH, Ortenberg, Germany	Microsoft Excel, GraphPad Prism 4, and MATLAB	Dose-Response	1295	24	OR1674_Odor1295_DR	DR.tsv	FigShare	10.6084/m9.figshare.979133	http://dx.doi.org/10.6084/m9.figshare.979133
OR1675	Luciferase assay	Dual-Glo Luciferase Assay System	Promega Corporation, Madison WI, USA	Polarstar Optima plate reader	BMG Labtech GMBH, Ortenberg, Germany	Microsoft Excel, GraphPad Prism 4, and MATLAB	Dose-Response	1295	24	OR1675_Odor1295_DR	DR.tsv	FigShare	10.6084/m9.figshare.979133	http://dx.doi.org/10.6084/m9.figshare.979133
OR1676	Luciferase assay	Dual-Glo Luciferase Assay System	Promega Corporation, Madison WI, USA	Polarstar Optima plate reader	BMG Labtech GMBH, Ortenberg, Germany	Microsoft Excel, GraphPad Prism 4, and MATLAB	Dose-Response	1310	24	OR1676_Odor1310_DR	DR.tsv	FigShare	10.6084/m9.figshare.979133	http://dx.doi.org/10.6084/m9.figshare.979133
OR1677	Luciferase assay	Dual-Glo Luciferase Assay System	Promega Corporation, Madison WI, USA	Polarstar Optima plate reader	BMG Labtech GMBH, Ortenberg, Germany	Microsoft Excel, GraphPad Prism 4, and MATLAB	Dose-Response	1310	24	OR1677_Odor1310_DR	DR.tsv	FigShare	10.6084/m9.figshare.979133	http://dx.doi.org/10.6084/m9.figshare.979133
OR1678	Luciferase assay	Dual-Glo Luciferase Assay System	Promega Corporation, Madison WI, USA	Polarstar Optima plate reader	BMG Labtech GMBH, Ortenberg, Germany	Microsoft Excel, GraphPad Prism 4, and MATLAB	Dose-Response	1310	24	OR1678_Odor1310_DR	DR.tsv	FigShare	10.6084/m9.figshare.979133	http://dx.doi.org/10.6084/m9.figshare.979133
OR1679	Luciferase assay	Dual-Glo Luciferase Assay System	Promega Corporation, Madison WI, USA	Polarstar Optima plate reader	BMG Labtech GMBH, Ortenberg, Germany	Microsoft Excel, GraphPad Prism 4, and MATLAB	Dose-Response	1310	24	OR1679_Odor1310_DR	DR.tsv	FigShare	10.6084/m9.figshare.979133	http://dx.doi.org/10.6084/m9.figshare.979133
OR1682	Luciferase assay	Dual-Glo Luciferase Assay System	Promega Corporation, Madison WI, USA	Polarstar Optima plate reader	BMG Labtech GMBH, Ortenberg, Germany	Microsoft Excel, GraphPad Prism 4, and MATLAB	Dose-Response	1300	24	OR1682_Odor1300_DR	DR.tsv	FigShare	10.6084/m9.figshare.979133	http://dx.doi.org/10.6084/m9.figshare.979133
OR1683	Luciferase assay	Dual-Glo Luciferase Assay System	Promega Corporation, Madison WI, USA	Polarstar Optima plate reader	BMG Labtech GMBH, Ortenberg, Germany	Microsoft Excel, GraphPad Prism 4, and MATLAB	Dose-Response	1300	24	OR1683_Odor1300_DR	DR.tsv	FigShare	10.6084/m9.figshare.979133	http://dx.doi.org/10.6084/m9.figshare.979133
OR1684	Luciferase assay	Dual-Glo Luciferase Assay System	Promega Corporation, Madison WI, USA	Polarstar Optima plate reader	BMG Labtech GMBH, Ortenberg, Germany	Microsoft Excel, GraphPad Prism 4, and MATLAB	Dose-Response	1316	24	OR1684_Odor1316_DR	DR.tsv	FigShare	10.6084/m9.figshare.979133	http://dx.doi.org/10.6084/m9.figshare.979133
OR1685	Luciferase assay	Dual-Glo Luciferase Assay System	Promega Corporation, Madison WI, USA	Polarstar Optima plate reader	BMG Labtech GMBH, Ortenberg, Germany	Microsoft Excel, GraphPad Prism 4, and MATLAB	Dose-Response	1316	24	OR1685_Odor1316_DR	DR.tsv	FigShare	10.6084/m9.figshare.979133	http://dx.doi.org/10.6084/m9.figshare.979133
OR1686	Luciferase assay	Dual-Glo Luciferase Assay System	Promega Corporation, Madison WI, USA	Polarstar Optima plate reader	BMG Labtech GMBH, Ortenberg, Germany	Microsoft Excel, GraphPad Prism 4, and MATLAB	Dose-Response	1378	48	OR1686_Odor1378_DR	DR.tsv	FigShare	10.6084/m9.figshare.979133	http://dx.doi.org/10.6084/m9.figshare.979133
OR1686	Luciferase assay	Dual-Glo Luciferase Assay System	Promega Corporation, Madison WI, USA	Polarstar Optima plate reader	BMG Labtech GMBH, Ortenberg, Germany	Microsoft Excel, GraphPad Prism 4, and MATLAB	Dose-Response	1316	24	OR1686_Odor1316_DR	DR.tsv	FigShare	10.6084/m9.figshare.979133	http://dx.doi.org/10.6084/m9.figshare.979133
OR1687	Luciferase assay	Dual-Glo Luciferase Assay System	Promega Corporation, Madison WI, USA	Polarstar Optima plate reader	BMG Labtech GMBH, Ortenberg, Germany	Microsoft Excel, GraphPad Prism 4, and MATLAB	Dose-Response	1316	24	OR1687_Odor1316_DR	DR.tsv	FigShare	10.6084/m9.figshare.979133	http://dx.doi.org/10.6084/m9.figshare.979133
OR1687	Luciferase assay	Dual-Glo Luciferase Assay System	Promega Corporation, Madison WI, USA	Polarstar Optima plate reader	BMG Labtech GMBH, Ortenberg, Germany	Microsoft Excel, GraphPad Prism 4, and MATLAB	Dose-Response	1378	48	OR1687_Odor1378_DR	DR.tsv	FigShare	10.6084/m9.figshare.979133	http://dx.doi.org/10.6084/m9.figshare.979133
OR1688	Luciferase assay	Dual-Glo Luciferase Assay System	Promega Corporation, Madison WI, USA	Polarstar Optima plate reader	BMG Labtech GMBH, Ortenberg, Germany	Microsoft Excel, GraphPad Prism 4, and MATLAB	Dose-Response	1378	48	OR1688_Odor1378_DR	DR.tsv	FigShare	10.6084/m9.figshare.979133	http://dx.doi.org/10.6084/m9.figshare.979133
OR1688	Luciferase assay	Dual-Glo Luciferase Assay System	Promega Corporation, Madison WI, USA	Polarstar Optima plate reader	BMG Labtech GMBH, Ortenberg, Germany	Microsoft Excel, GraphPad Prism 4, and MATLAB	Dose-Response	1316	24	OR1688_Odor1316_DR	DR.tsv	FigShare	10.6084/m9.figshare.979133	http://dx.doi.org/10.6084/m9.figshare.979133
OR1689	Luciferase assay	Dual-Glo Luciferase Assay System	Promega Corporation, Madison WI, USA	Polarstar Optima plate reader	BMG Labtech GMBH, Ortenberg, Germany	Microsoft Excel, GraphPad Prism 4, and MATLAB	Dose-Response	1316	24	OR1689_Odor1316_DR	DR.tsv	FigShare	10.6084/m9.figshare.979133	http://dx.doi.org/10.6084/m9.figshare.979133
OR1689	Luciferase assay	Dual-Glo Luciferase Assay System	Promega Corporation, Madison WI, USA	Polarstar Optima plate reader	BMG Labtech GMBH, Ortenberg, Germany	Microsoft Excel, GraphPad Prism 4, and MATLAB	Dose-Response	1378	48	OR1689_Odor1378_DR	DR.tsv	FigShare	10.6084/m9.figshare.979133	http://dx.doi.org/10.6084/m9.figshare.979133
OR1692	Luciferase assay	Dual-Glo Luciferase Assay System	Promega Corporation, Madison WI, USA	Polarstar Optima plate reader	BMG Labtech GMBH, Ortenberg, Germany	Microsoft Excel, GraphPad Prism 4, and MATLAB	Dose-Response	1309	48	OR1692_Odor1309_DR	DR.tsv	FigShare	10.6084/m9.figshare.979133	http://dx.doi.org/10.6084/m9.figshare.979133
OR1698	Luciferase assay	Dual-Glo Luciferase Assay System	Promega Corporation, Madison WI, USA	Polarstar Optima plate reader	BMG Labtech GMBH, Ortenberg, Germany	Microsoft Excel, GraphPad Prism 4, and MATLAB	Dose-Response	1414	24	OR1698_Odor1414_DR	DR.tsv	FigShare	10.6084/m9.figshare.979133	http://dx.doi.org/10.6084/m9.figshare.979133
OR1700	Luciferase assay	Dual-Glo Luciferase Assay System	Promega Corporation, Madison WI, USA	Polarstar Optima plate reader	BMG Labtech GMBH, Ortenberg, Germany	Microsoft Excel, GraphPad Prism 4, and MATLAB	Dose-Response	1289	33	OR1700_Odor1289_DR	DR.tsv	FigShare	10.6084/m9.figshare.979133	http://dx.doi.org/10.6084/m9.figshare.979133
OR1708	Luciferase assay	Dual-Glo Luciferase Assay System	Promega Corporation, Madison WI, USA	Polarstar Optima plate reader	BMG Labtech GMBH, Ortenberg, Germany	Microsoft Excel, GraphPad Prism 4, and MATLAB	Dose-Response	1340	24	OR1708_Odor1340_DR	DR.tsv	FigShare	10.6084/m9.figshare.979133	http://dx.doi.org/10.6084/m9.figshare.979133
OR1712	Luciferase assay	Dual-Glo Luciferase Assay System	Promega Corporation, Madison WI, USA	Polarstar Optima plate reader	BMG Labtech GMBH, Ortenberg, Germany	Microsoft Excel, GraphPad Prism 4, and MATLAB	Dose-Response	1309	24	OR1712_Odor1309_DR	DR.tsv	FigShare	10.6084/m9.figshare.979133	http://dx.doi.org/10.6084/m9.figshare.979133
OR1717	Luciferase assay	Dual-Glo Luciferase Assay System	Promega Corporation, Madison WI, USA	Polarstar Optima plate reader	BMG Labtech GMBH, Ortenberg, Germany	Microsoft Excel, GraphPad Prism 4, and MATLAB	Dose-Response	1289	33	OR1717_Odor1289_DR	DR.tsv	FigShare	10.6084/m9.figshare.979133	http://dx.doi.org/10.6084/m9.figshare.979133
OR1723	Luciferase assay	Dual-Glo Luciferase Assay System	Promega Corporation, Madison WI, USA	Polarstar Optima plate reader	BMG Labtech GMBH, Ortenberg, Germany	Microsoft Excel, GraphPad Prism 4, and MATLAB	Dose-Response	1290	24	OR1723_Odor1290_DR	DR.tsv	FigShare	10.6084/m9.figshare.979133	http://dx.doi.org/10.6084/m9.figshare.979133
OR1724	Luciferase assay	Dual-Glo Luciferase Assay System	Promega Corporation, Madison WI, USA	Polarstar Optima plate reader	BMG Labtech GMBH, Ortenberg, Germany	Microsoft Excel, GraphPad Prism 4, and MATLAB	Dose-Response	1345	72	OR1724_Odor1345_DR	DR.tsv	FigShare	10.6084/m9.figshare.979133	http://dx.doi.org/10.6084/m9.figshare.979133
OR1724	Luciferase assay	Dual-Glo Luciferase Assay System	Promega Corporation, Madison WI, USA	Polarstar Optima plate reader	BMG Labtech GMBH, Ortenberg, Germany	Microsoft Excel, GraphPad Prism 4, and MATLAB	Dose-Response	1303	24	OR1724_Odor1303_DR	DR.tsv	FigShare	10.6084/m9.figshare.979133	http://dx.doi.org/10.6084/m9.figshare.979133
OR1727	Luciferase assay	Dual-Glo Luciferase Assay System	Promega Corporation, Madison WI, USA	Polarstar Optima plate reader	BMG Labtech GMBH, Ortenberg, Germany	Microsoft Excel, GraphPad Prism 4, and MATLAB	Dose-Response	1024	96	OR1727_Odor1024_DR	DR.tsv	FigShare	10.6084/m9.figshare.979133	http://dx.doi.org/10.6084/m9.figshare.979133
OR1727	Luciferase assay	Dual-Glo Luciferase Assay System	Promega Corporation, Madison WI, USA	Polarstar Optima plate reader	BMG Labtech GMBH, Ortenberg, Germany	Microsoft Excel, GraphPad Prism 4, and MATLAB	Dose-Response	1339	24	OR1727_Odor1339_DR	DR.tsv	FigShare	10.6084/m9.figshare.979133	http://dx.doi.org/10.6084/m9.figshare.979133
OR1727	Luciferase assay	Dual-Glo Luciferase Assay System	Promega Corporation, Madison WI, USA	Polarstar Optima plate reader	BMG Labtech GMBH, Ortenberg, Germany	Microsoft Excel, GraphPad Prism 4, and MATLAB	Dose-Response	1025	24	OR1727_Odor1025_DR	DR.tsv	FigShare	10.6084/m9.figshare.979133	http://dx.doi.org/10.6084/m9.figshare.979133
OR1737	Luciferase assay	Dual-Glo Luciferase Assay System	Promega Corporation, Madison WI, USA	Polarstar Optima plate reader	BMG Labtech GMBH, Ortenberg, Germany	Microsoft Excel, GraphPad Prism 4, and MATLAB	Dose-Response	1346	24	OR1737_Odor1346_DR	DR.tsv	FigShare	10.6084/m9.figshare.979133	http://dx.doi.org/10.6084/m9.figshare.979133
OR1738	Luciferase assay	Dual-Glo Luciferase Assay System	Promega Corporation, Madison WI, USA	Polarstar Optima plate reader	BMG Labtech GMBH, Ortenberg, Germany	Microsoft Excel, GraphPad Prism 4, and MATLAB	Dose-Response	1346	48	OR1738_Odor1346_DR	DR.tsv	FigShare	10.6084/m9.figshare.979133	http://dx.doi.org/10.6084/m9.figshare.979133
OR1739	Luciferase assay	Dual-Glo Luciferase Assay System	Promega Corporation, Madison WI, USA	Polarstar Optima plate reader	BMG Labtech GMBH, Ortenberg, Germany	Microsoft Excel, GraphPad Prism 4, and MATLAB	Dose-Response	1346	24	OR1739_Odor1346_DR	DR.tsv	FigShare	10.6084/m9.figshare.979133	http://dx.doi.org/10.6084/m9.figshare.979133
OR1740	Luciferase assay	Dual-Glo Luciferase Assay System	Promega Corporation, Madison WI, USA	Polarstar Optima plate reader	BMG Labtech GMBH, Ortenberg, Germany	Microsoft Excel, GraphPad Prism 4, and MATLAB	Dose-Response	1346	48	OR1740_Odor1346_DR	DR.tsv	FigShare	10.6084/m9.figshare.979133	http://dx.doi.org/10.6084/m9.figshare.979133
OR1744	Luciferase assay	Dual-Glo Luciferase Assay System	Promega Corporation, Madison WI, USA	Polarstar Optima plate reader	BMG Labtech GMBH, Ortenberg, Germany	Microsoft Excel, GraphPad Prism 4, and MATLAB	Dose-Response	1078	24	OR1744_Odor1078_DR	DR.tsv	FigShare	10.6084/m9.figshare.979133	http://dx.doi.org/10.6084/m9.figshare.979133
OR1744	Luciferase assay	Dual-Glo Luciferase Assay System	Promega Corporation, Madison WI, USA	Polarstar Optima plate reader	BMG Labtech GMBH, Ortenberg, Germany	Microsoft Excel, GraphPad Prism 4, and MATLAB	Dose-Response	1300	24	OR1744_Odor1300_DR	DR.tsv	FigShare	10.6084/m9.figshare.979133	http://dx.doi.org/10.6084/m9.figshare.979133
OR1744	Luciferase assay	Dual-Glo Luciferase Assay System	Promega Corporation, Madison WI, USA	Polarstar Optima plate reader	BMG Labtech GMBH, Ortenberg, Germany	Microsoft Excel, GraphPad Prism 4, and MATLAB	Dose-Response	1111	48	OR1744_Odor1111_DR	DR.tsv	FigShare	10.6084/m9.figshare.979133	http://dx.doi.org/10.6084/m9.figshare.979133
OR1745	Luciferase assay	Dual-Glo Luciferase Assay System	Promega Corporation, Madison WI, USA	Polarstar Optima plate reader	BMG Labtech GMBH, Ortenberg, Germany	Microsoft Excel, GraphPad Prism 4, and MATLAB	Dose-Response	1300	24	OR1745_Odor1300_DR	DR.tsv	FigShare	10.6084/m9.figshare.979133	http://dx.doi.org/10.6084/m9.figshare.979133
OR1746	Luciferase assay	Dual-Glo Luciferase Assay System	Promega Corporation, Madison WI, USA	Polarstar Optima plate reader	BMG Labtech GMBH, Ortenberg, Germany	Microsoft Excel, GraphPad Prism 4, and MATLAB	Dose-Response	1300	24	OR1746_Odor1300_DR	DR.tsv	FigShare	10.6084/m9.figshare.979133	http://dx.doi.org/10.6084/m9.figshare.979133
OR1747	Luciferase assay	Dual-Glo Luciferase Assay System	Promega Corporation, Madison WI, USA	Polarstar Optima plate reader	BMG Labtech GMBH, Ortenberg, Germany	Microsoft Excel, GraphPad Prism 4, and MATLAB	Dose-Response	1111	48	OR1747_Odor1111_DR	DR.tsv	FigShare	10.6084/m9.figshare.979133	http://dx.doi.org/10.6084/m9.figshare.979133
OR1747	Luciferase assay	Dual-Glo Luciferase Assay System	Promega Corporation, Madison WI, USA	Polarstar Optima plate reader	BMG Labtech GMBH, Ortenberg, Germany	Microsoft Excel, GraphPad Prism 4, and MATLAB	Dose-Response	1300	24	OR1747_Odor1300_DR	DR.tsv	FigShare	10.6084/m9.figshare.979133	http://dx.doi.org/10.6084/m9.figshare.979133
OR1747	Luciferase assay	Dual-Glo Luciferase Assay System	Promega Corporation, Madison WI, USA	Polarstar Optima plate reader	BMG Labtech GMBH, Ortenberg, Germany	Microsoft Excel, GraphPad Prism 4, and MATLAB	Dose-Response	1078	24	OR1747_Odor1078_DR	DR.tsv	FigShare	10.6084/m9.figshare.979133	http://dx.doi.org/10.6084/m9.figshare.979133
OR1748	Luciferase assay	Dual-Glo Luciferase Assay System	Promega Corporation, Madison WI, USA	Polarstar Optima plate reader	BMG Labtech GMBH, Ortenberg, Germany	Microsoft Excel, GraphPad Prism 4, and MATLAB	Dose-Response	1309	24	OR1748_Odor1309_DR	DR.tsv	FigShare	10.6084/m9.figshare.979133	http://dx.doi.org/10.6084/m9.figshare.979133
OR1749	Luciferase assay	Dual-Glo Luciferase Assay System	Promega Corporation, Madison WI, USA	Polarstar Optima plate reader	BMG Labtech GMBH, Ortenberg, Germany	Microsoft Excel, GraphPad Prism 4, and MATLAB	Dose-Response	1309	24	OR1749_Odor1309_DR	DR.tsv	FigShare	10.6084/m9.figshare.979133	http://dx.doi.org/10.6084/m9.figshare.979133
OR1761	Luciferase assay	Dual-Glo Luciferase Assay System	Promega Corporation, Madison WI, USA	Polarstar Optima plate reader	BMG Labtech GMBH, Ortenberg, Germany	Microsoft Excel, GraphPad Prism 4, and MATLAB	Dose-Response	1290	120	OR1761_Odor1290_DR	DR.tsv	FigShare	10.6084/m9.figshare.979133	http://dx.doi.org/10.6084/m9.figshare.979133
OR1762	Luciferase assay	Dual-Glo Luciferase Assay System	Promega Corporation, Madison WI, USA	Polarstar Optima plate reader	BMG Labtech GMBH, Ortenberg, Germany	Microsoft Excel, GraphPad Prism 4, and MATLAB	Dose-Response	1290	48	OR1762_Odor1290_DR	DR.tsv	FigShare	10.6084/m9.figshare.979133	http://dx.doi.org/10.6084/m9.figshare.979133
OR1764	Luciferase assay	Dual-Glo Luciferase Assay System	Promega Corporation, Madison WI, USA	Polarstar Optima plate reader	BMG Labtech GMBH, Ortenberg, Germany	Microsoft Excel, GraphPad Prism 4, and MATLAB	Dose-Response	1290	24	OR1764_Odor1290_DR	DR.tsv	FigShare	10.6084/m9.figshare.979133	http://dx.doi.org/10.6084/m9.figshare.979133
OR1764	Luciferase assay	Dual-Glo Luciferase Assay System	Promega Corporation, Madison WI, USA	Polarstar Optima plate reader	BMG Labtech GMBH, Ortenberg, Germany	Microsoft Excel, GraphPad Prism 4, and MATLAB	Dose-Response	1416	24	OR1764_Odor1416_DR	DR.tsv	FigShare	10.6084/m9.figshare.979133	http://dx.doi.org/10.6084/m9.figshare.979133
OR1764	Luciferase assay	Dual-Glo Luciferase Assay System	Promega Corporation, Madison WI, USA	Polarstar Optima plate reader	BMG Labtech GMBH, Ortenberg, Germany	Microsoft Excel, GraphPad Prism 4, and MATLAB	Dose-Response	1307	24	OR1764_Odor1307_DR	DR.tsv	FigShare	10.6084/m9.figshare.979133	http://dx.doi.org/10.6084/m9.figshare.979133
OR1765	Luciferase assay	Dual-Glo Luciferase Assay System	Promega Corporation, Madison WI, USA	Polarstar Optima plate reader	BMG Labtech GMBH, Ortenberg, Germany	Microsoft Excel, GraphPad Prism 4, and MATLAB	Dose-Response	1315	24	OR1765_Odor1315_DR	DR.tsv	FigShare	10.6084/m9.figshare.979133	http://dx.doi.org/10.6084/m9.figshare.979133
OR1766	Luciferase assay	Dual-Glo Luciferase Assay System	Promega Corporation, Madison WI, USA	Polarstar Optima plate reader	BMG Labtech GMBH, Ortenberg, Germany	Microsoft Excel, GraphPad Prism 4, and MATLAB	Dose-Response	1290	24	OR1766_Odor1290_DR	DR.tsv	FigShare	10.6084/m9.figshare.979133	http://dx.doi.org/10.6084/m9.figshare.979133
OR1767	Luciferase assay	Dual-Glo Luciferase Assay System	Promega Corporation, Madison WI, USA	Polarstar Optima plate reader	BMG Labtech GMBH, Ortenberg, Germany	Microsoft Excel, GraphPad Prism 4, and MATLAB	Dose-Response	1315	24	OR1767_Odor1315_DR	DR.tsv	FigShare	10.6084/m9.figshare.979133	http://dx.doi.org/10.6084/m9.figshare.979133
OR1768	Luciferase assay	Dual-Glo Luciferase Assay System	Promega Corporation, Madison WI, USA	Polarstar Optima plate reader	BMG Labtech GMBH, Ortenberg, Germany	Microsoft Excel, GraphPad Prism 4, and MATLAB	Dose-Response	1315	24	OR1768_Odor1315_DR	DR.tsv	FigShare	10.6084/m9.figshare.979133	http://dx.doi.org/10.6084/m9.figshare.979133
OR1772	Luciferase assay	Dual-Glo Luciferase Assay System	Promega Corporation, Madison WI, USA	Polarstar Optima plate reader	BMG Labtech GMBH, Ortenberg, Germany	Microsoft Excel, GraphPad Prism 4, and MATLAB	Dose-Response	1078	24	OR1772_Odor1078_DR	DR.tsv	FigShare	10.6084/m9.figshare.979133	http://dx.doi.org/10.6084/m9.figshare.979133
OR1772	Luciferase assay	Dual-Glo Luciferase Assay System	Promega Corporation, Madison WI, USA	Polarstar Optima plate reader	BMG Labtech GMBH, Ortenberg, Germany	Microsoft Excel, GraphPad Prism 4, and MATLAB	Dose-Response	1314	24	OR1772_Odor1314_DR	DR.tsv	FigShare	10.6084/m9.figshare.979133	http://dx.doi.org/10.6084/m9.figshare.979133
OR1781	Luciferase assay	Dual-Glo Luciferase Assay System	Promega Corporation, Madison WI, USA	Polarstar Optima plate reader	BMG Labtech GMBH, Ortenberg, Germany	Microsoft Excel, GraphPad Prism 4, and MATLAB	Dose-Response	1388	24	OR1781_Odor1388_DR	DR.tsv	FigShare	10.6084/m9.figshare.979133	http://dx.doi.org/10.6084/m9.figshare.979133
OR1781	Luciferase assay	Dual-Glo Luciferase Assay System	Promega Corporation, Madison WI, USA	Polarstar Optima plate reader	BMG Labtech GMBH, Ortenberg, Germany	Microsoft Excel, GraphPad Prism 4, and MATLAB	Dose-Response	1290	24	OR1781_Odor1290_DR	DR.tsv	FigShare	10.6084/m9.figshare.979133	http://dx.doi.org/10.6084/m9.figshare.979133
OR1784	Luciferase assay	Dual-Glo Luciferase Assay System	Promega Corporation, Madison WI, USA	Polarstar Optima plate reader	BMG Labtech GMBH, Ortenberg, Germany	Microsoft Excel, GraphPad Prism 4, and MATLAB	Dose-Response	1300	24	OR1784_Odor1300_DR	DR.tsv	FigShare	10.6084/m9.figshare.979133	http://dx.doi.org/10.6084/m9.figshare.979133
OR999	Luciferase assay	Dual-Glo Luciferase Assay System	Promega Corporation, Madison WI, USA	Polarstar Optima plate reader	BMG Labtech GMBH, Ortenberg, Germany	Microsoft Excel, GraphPad Prism 4, and MATLAB	Dose-Response	1388	48	OR999_Odor1388_DR	DR.tsv	FigShare	10.6084/m9.figshare.979133	http://dx.doi.org/10.6084/m9.figshare.979133
OR999	Luciferase assay	Dual-Glo Luciferase Assay System	Promega Corporation, Madison WI, USA	Polarstar Optima plate reader	BMG Labtech GMBH, Ortenberg, Germany	Microsoft Excel, GraphPad Prism 4, and MATLAB	Dose-Response	1289	171	OR999_Odor1289_DR	DR.tsv	FigShare	10.6084/m9.figshare.979133	http://dx.doi.org/10.6084/m9.figshare.979133
OR999	Luciferase assay	Dual-Glo Luciferase Assay System	Promega Corporation, Madison WI, USA	Polarstar Optima plate reader	BMG Labtech GMBH, Ortenberg, Germany	Microsoft Excel, GraphPad Prism 4, and MATLAB	Dose-Response	1391	48	OR999_Odor1391_DR	DR.tsv	FigShare	10.6084/m9.figshare.979133	http://dx.doi.org/10.6084/m9.figshare.979133
OR999	Luciferase assay	Dual-Glo Luciferase Assay System	Promega Corporation, Madison WI, USA	Polarstar Optima plate reader	BMG Labtech GMBH, Ortenberg, Germany	Microsoft Excel, GraphPad Prism 4, and MATLAB	Dose-Response	1341	48	OR999_Odor1341_DR	DR.tsv	FigShare	10.6084/m9.figshare.979133	http://dx.doi.org/10.6084/m9.figshare.979133
OR999	Luciferase assay	Dual-Glo Luciferase Assay System	Promega Corporation, Madison WI, USA	Polarstar Optima plate reader	BMG Labtech GMBH, Ortenberg, Germany	Microsoft Excel, GraphPad Prism 4, and MATLAB	Dose-Response	1337	48	OR999_Odor1337_DR	DR.tsv	FigShare	10.6084/m9.figshare.979133	http://dx.doi.org/10.6084/m9.figshare.979133
OR999	Luciferase assay	Dual-Glo Luciferase Assay System	Promega Corporation, Madison WI, USA	Polarstar Optima plate reader	BMG Labtech GMBH, Ortenberg, Germany	Microsoft Excel, GraphPad Prism 4, and MATLAB	Dose-Response	1316	264	OR999_Odor1316_DR	DR.tsv	FigShare	10.6084/m9.figshare.979133	http://dx.doi.org/10.6084/m9.figshare.979133
OR999	Luciferase assay	Dual-Glo Luciferase Assay System	Promega Corporation, Madison WI, USA	Polarstar Optima plate reader	BMG Labtech GMBH, Ortenberg, Germany	Microsoft Excel, GraphPad Prism 4, and MATLAB	Dose-Response	1310	240	OR999_Odor1310_DR	DR.tsv	FigShare	10.6084/m9.figshare.979133	http://dx.doi.org/10.6084/m9.figshare.979133
OR999	Luciferase assay	Dual-Glo Luciferase Assay System	Promega Corporation, Madison WI, USA	Polarstar Optima plate reader	BMG Labtech GMBH, Ortenberg, Germany	Microsoft Excel, GraphPad Prism 4, and MATLAB	Dose-Response	1303	72	OR999_Odor1303_DR	DR.tsv	FigShare	10.6084/m9.figshare.979133	http://dx.doi.org/10.6084/m9.figshare.979133
OR999	Luciferase assay	Dual-Glo Luciferase Assay System	Promega Corporation, Madison WI, USA	Polarstar Optima plate reader	BMG Labtech GMBH, Ortenberg, Germany	Microsoft Excel, GraphPad Prism 4, and MATLAB	Dose-Response	1210	24	OR999_Odor1210_DR	DR.tsv	FigShare	10.6084/m9.figshare.979133	http://dx.doi.org/10.6084/m9.figshare.979133
OR999	Luciferase assay	Dual-Glo Luciferase Assay System	Promega Corporation, Madison WI, USA	Polarstar Optima plate reader	BMG Labtech GMBH, Ortenberg, Germany	Microsoft Excel, GraphPad Prism 4, and MATLAB	Dose-Response	1286	96	OR999_Odor1286_DR	DR.tsv	FigShare	10.6084/m9.figshare.979133	http://dx.doi.org/10.6084/m9.figshare.979133
OR999	Luciferase assay	Dual-Glo Luciferase Assay System	Promega Corporation, Madison WI, USA	Polarstar Optima plate reader	BMG Labtech GMBH, Ortenberg, Germany	Microsoft Excel, GraphPad Prism 4, and MATLAB	Dose-Response	1300	216	OR999_Odor1300_DR	DR.tsv	FigShare	10.6084/m9.figshare.979133	http://dx.doi.org/10.6084/m9.figshare.979133
OR999	Luciferase assay	Dual-Glo Luciferase Assay System	Promega Corporation, Madison WI, USA	Polarstar Optima plate reader	BMG Labtech GMBH, Ortenberg, Germany	Microsoft Excel, GraphPad Prism 4, and MATLAB	Dose-Response	1295	168	OR999_Odor1295_DR	DR.tsv	FigShare	10.6084/m9.figshare.979133	http://dx.doi.org/10.6084/m9.figshare.979133
OR999	Luciferase assay	Dual-Glo Luciferase Assay System	Promega Corporation, Madison WI, USA	Polarstar Optima plate reader	BMG Labtech GMBH, Ortenberg, Germany	Microsoft Excel, GraphPad Prism 4, and MATLAB	Dose-Response	1324	144	OR999_Odor1324_DR	DR.tsv	FigShare	10.6084/m9.figshare.979133	http://dx.doi.org/10.6084/m9.figshare.979133
OR999	Luciferase assay	Dual-Glo Luciferase Assay System	Promega Corporation, Madison WI, USA	Polarstar Optima plate reader	BMG Labtech GMBH, Ortenberg, Germany	Microsoft Excel, GraphPad Prism 4, and MATLAB	Dose-Response	1330	48	OR999_Odor1330_DR	DR.tsv	FigShare	10.6084/m9.figshare.979133	http://dx.doi.org/10.6084/m9.figshare.979133
OR999	Luciferase assay	Dual-Glo Luciferase Assay System	Promega Corporation, Madison WI, USA	Polarstar Optima plate reader	BMG Labtech GMBH, Ortenberg, Germany	Microsoft Excel, GraphPad Prism 4, and MATLAB	Dose-Response	1155	24	OR999_Odor1155_DR	DR.tsv	FigShare	10.6084/m9.figshare.979133	http://dx.doi.org/10.6084/m9.figshare.979133
OR999	Luciferase assay	Dual-Glo Luciferase Assay System	Promega Corporation, Madison WI, USA	Polarstar Optima plate reader	BMG Labtech GMBH, Ortenberg, Germany	Microsoft Excel, GraphPad Prism 4, and MATLAB	Dose-Response	1346	120	OR999_Odor1346_DR	DR.tsv	FigShare	10.6084/m9.figshare.979133	http://dx.doi.org/10.6084/m9.figshare.979133
OR999	Luciferase assay	Dual-Glo Luciferase Assay System	Promega Corporation, Madison WI, USA	Polarstar Optima plate reader	BMG Labtech GMBH, Ortenberg, Germany	Microsoft Excel, GraphPad Prism 4, and MATLAB	Dose-Response	1296	24	OR999_Odor1296_DR	DR.tsv	FigShare	10.6084/m9.figshare.979133	http://dx.doi.org/10.6084/m9.figshare.979133
OR999	Luciferase assay	Dual-Glo Luciferase Assay System	Promega Corporation, Madison WI, USA	Polarstar Optima plate reader	BMG Labtech GMBH, Ortenberg, Germany	Microsoft Excel, GraphPad Prism 4, and MATLAB	Dose-Response	1115	96	OR999_Odor1115_DR	DR.tsv	FigShare	10.6084/m9.figshare.979133	http://dx.doi.org/10.6084/m9.figshare.979133
OR999	Luciferase assay	Dual-Glo Luciferase Assay System	Promega Corporation, Madison WI, USA	Polarstar Optima plate reader	BMG Labtech GMBH, Ortenberg, Germany	Microsoft Excel, GraphPad Prism 4, and MATLAB	Dose-Response	1309	480	OR999_Odor1309_DR	DR.tsv	FigShare	10.6084/m9.figshare.979133	http://dx.doi.org/10.6084/m9.figshare.979133
OR999	Luciferase assay	Dual-Glo Luciferase Assay System	Promega Corporation, Madison WI, USA	Polarstar Optima plate reader	BMG Labtech GMBH, Ortenberg, Germany	Microsoft Excel, GraphPad Prism 4, and MATLAB	Dose-Response	1304	24	OR999_Odor1304_DR	DR.tsv	FigShare	10.6084/m9.figshare.979133	http://dx.doi.org/10.6084/m9.figshare.979133
OR999	Luciferase assay	Dual-Glo Luciferase Assay System	Promega Corporation, Madison WI, USA	Polarstar Optima plate reader	BMG Labtech GMBH, Ortenberg, Germany	Microsoft Excel, GraphPad Prism 4, and MATLAB	Dose-Response	1326	144	OR999_Odor1326_DR	DR.tsv	FigShare	10.6084/m9.figshare.979133	http://dx.doi.org/10.6084/m9.figshare.979133
OR999	Luciferase assay	Dual-Glo Luciferase Assay System	Promega Corporation, Madison WI, USA	Polarstar Optima plate reader	BMG Labtech GMBH, Ortenberg, Germany	Microsoft Excel, GraphPad Prism 4, and MATLAB	Dose-Response	1174	48	OR999_Odor1174_DR	DR.tsv	FigShare	10.6084/m9.figshare.979133	http://dx.doi.org/10.6084/m9.figshare.979133
OR999	Luciferase assay	Dual-Glo Luciferase Assay System	Promega Corporation, Madison WI, USA	Polarstar Optima plate reader	BMG Labtech GMBH, Ortenberg, Germany	Microsoft Excel, GraphPad Prism 4, and MATLAB	Dose-Response	1278	96	OR999_Odor1278_DR	DR.tsv	FigShare	10.6084/m9.figshare.979133	http://dx.doi.org/10.6084/m9.figshare.979133
OR999	Luciferase assay	Dual-Glo Luciferase Assay System	Promega Corporation, Madison WI, USA	Polarstar Optima plate reader	BMG Labtech GMBH, Ortenberg, Germany	Microsoft Excel, GraphPad Prism 4, and MATLAB	Dose-Response	1307	240	OR999_Odor1307_DR	DR.tsv	FigShare	10.6084/m9.figshare.979133	http://dx.doi.org/10.6084/m9.figshare.979133
OR999	Luciferase assay	Dual-Glo Luciferase Assay System	Promega Corporation, Madison WI, USA	Polarstar Optima plate reader	BMG Labtech GMBH, Ortenberg, Germany	Microsoft Excel, GraphPad Prism 4, and MATLAB	Dose-Response	1311	168	OR999_Odor1311_DR	DR.tsv	FigShare	10.6084/m9.figshare.979133	http://dx.doi.org/10.6084/m9.figshare.979133
OR999	Luciferase assay	Dual-Glo Luciferase Assay System	Promega Corporation, Madison WI, USA	Polarstar Optima plate reader	BMG Labtech GMBH, Ortenberg, Germany	Microsoft Excel, GraphPad Prism 4, and MATLAB	Dose-Response	1328	144	OR999_Odor1328_DR	DR.tsv	FigShare	10.6084/m9.figshare.979133	http://dx.doi.org/10.6084/m9.figshare.979133
OR999	Luciferase assay	Dual-Glo Luciferase Assay System	Promega Corporation, Madison WI, USA	Polarstar Optima plate reader	BMG Labtech GMBH, Ortenberg, Germany	Microsoft Excel, GraphPad Prism 4, and MATLAB	Dose-Response	1308	96	OR999_Odor1308_DR	DR.tsv	FigShare	10.6084/m9.figshare.979133	http://dx.doi.org/10.6084/m9.figshare.979133
OR999	Luciferase assay	Dual-Glo Luciferase Assay System	Promega Corporation, Madison WI, USA	Polarstar Optima plate reader	BMG Labtech GMBH, Ortenberg, Germany	Microsoft Excel, GraphPad Prism 4, and MATLAB	Dose-Response	1345	72	OR999_Odor1345_DR	DR.tsv	FigShare	10.6084/m9.figshare.979133	http://dx.doi.org/10.6084/m9.figshare.979133
OR999	Luciferase assay	Dual-Glo Luciferase Assay System	Promega Corporation, Madison WI, USA	Polarstar Optima plate reader	BMG Labtech GMBH, Ortenberg, Germany	Microsoft Excel, GraphPad Prism 4, and MATLAB	Dose-Response	1372	48	OR999_Odor1372_DR	DR.tsv	FigShare	10.6084/m9.figshare.979133	http://dx.doi.org/10.6084/m9.figshare.979133
OR999	Luciferase assay	Dual-Glo Luciferase Assay System	Promega Corporation, Madison WI, USA	Polarstar Optima plate reader	BMG Labtech GMBH, Ortenberg, Germany	Microsoft Excel, GraphPad Prism 4, and MATLAB	Dose-Response	1325	144	OR999_Odor1325_DR	DR.tsv	FigShare	10.6084/m9.figshare.979133	http://dx.doi.org/10.6084/m9.figshare.979133
OR999	Luciferase assay	Dual-Glo Luciferase Assay System	Promega Corporation, Madison WI, USA	Polarstar Optima plate reader	BMG Labtech GMBH, Ortenberg, Germany	Microsoft Excel, GraphPad Prism 4, and MATLAB	Dose-Response	1081	120	OR999_Odor1081_DR	DR.tsv	FigShare	10.6084/m9.figshare.979133	http://dx.doi.org/10.6084/m9.figshare.979133
OR999	Luciferase assay	Dual-Glo Luciferase Assay System	Promega Corporation, Madison WI, USA	Polarstar Optima plate reader	BMG Labtech GMBH, Ortenberg, Germany	Microsoft Excel, GraphPad Prism 4, and MATLAB	Dose-Response	1412	24	OR999_Odor1412_DR	DR.tsv	FigShare	10.6084/m9.figshare.979133	http://dx.doi.org/10.6084/m9.figshare.979133
OR999	Luciferase assay	Dual-Glo Luciferase Assay System	Promega Corporation, Madison WI, USA	Polarstar Optima plate reader	BMG Labtech GMBH, Ortenberg, Germany	Microsoft Excel, GraphPad Prism 4, and MATLAB	Dose-Response	1078	96	OR999_Odor1078_DR	DR.tsv	FigShare	10.6084/m9.figshare.979133	http://dx.doi.org/10.6084/m9.figshare.979133
OR999	Luciferase assay	Dual-Glo Luciferase Assay System	Promega Corporation, Madison WI, USA	Polarstar Optima plate reader	BMG Labtech GMBH, Ortenberg, Germany	Microsoft Excel, GraphPad Prism 4, and MATLAB	Dose-Response	1396	24	OR999_Odor1396_DR	DR.tsv	FigShare	10.6084/m9.figshare.979133	http://dx.doi.org/10.6084/m9.figshare.979133
OR999	Luciferase assay	Dual-Glo Luciferase Assay System	Promega Corporation, Madison WI, USA	Polarstar Optima plate reader	BMG Labtech GMBH, Ortenberg, Germany	Microsoft Excel, GraphPad Prism 4, and MATLAB	Dose-Response	1287	114	OR999_Odor1287_DR	DR.tsv	FigShare	10.6084/m9.figshare.979133	http://dx.doi.org/10.6084/m9.figshare.979133
OR999	Luciferase assay	Dual-Glo Luciferase Assay System	Promega Corporation, Madison WI, USA	Polarstar Optima plate reader	BMG Labtech GMBH, Ortenberg, Germany	Microsoft Excel, GraphPad Prism 4, and MATLAB	Dose-Response	1116	24	OR999_Odor1116_DR	DR.tsv	FigShare	10.6084/m9.figshare.979133	http://dx.doi.org/10.6084/m9.figshare.979133
OR999	Luciferase assay	Dual-Glo Luciferase Assay System	Promega Corporation, Madison WI, USA	Polarstar Optima plate reader	BMG Labtech GMBH, Ortenberg, Germany	Microsoft Excel, GraphPad Prism 4, and MATLAB	Dose-Response	1281	72	OR999_Odor1281_DR	DR.tsv	FigShare	10.6084/m9.figshare.979133	http://dx.doi.org/10.6084/m9.figshare.979133
OR999	Luciferase assay	Dual-Glo Luciferase Assay System	Promega Corporation, Madison WI, USA	Polarstar Optima plate reader	BMG Labtech GMBH, Ortenberg, Germany	Microsoft Excel, GraphPad Prism 4, and MATLAB	Dose-Response	1290	240	OR999_Odor1290_DR	DR.tsv	FigShare	10.6084/m9.figshare.979133	http://dx.doi.org/10.6084/m9.figshare.979133
OR999	Luciferase assay	Dual-Glo Luciferase Assay System	Promega Corporation, Madison WI, USA	Polarstar Optima plate reader	BMG Labtech GMBH, Ortenberg, Germany	Microsoft Excel, GraphPad Prism 4, and MATLAB	Dose-Response	1285	24	OR999_Odor1285_DR	DR.tsv	FigShare	10.6084/m9.figshare.979133	http://dx.doi.org/10.6084/m9.figshare.979133
OR999	Luciferase assay	Dual-Glo Luciferase Assay System	Promega Corporation, Madison WI, USA	Polarstar Optima plate reader	BMG Labtech GMBH, Ortenberg, Germany	Microsoft Excel, GraphPad Prism 4, and MATLAB	Dose-Response	1111	192	OR999_Odor1111_DR	DR.tsv	FigShare	10.6084/m9.figshare.979133	http://dx.doi.org/10.6084/m9.figshare.979133
OR999	Luciferase assay	Dual-Glo Luciferase Assay System	Promega Corporation, Madison WI, USA	Polarstar Optima plate reader	BMG Labtech GMBH, Ortenberg, Germany	Microsoft Excel, GraphPad Prism 4, and MATLAB	Dose-Response	1338	24	OR999_Odor1338_DR	DR.tsv	FigShare	10.6084/m9.figshare.979133	http://dx.doi.org/10.6084/m9.figshare.979133
OR999	Luciferase assay	Dual-Glo Luciferase Assay System	Promega Corporation, Madison WI, USA	Polarstar Optima plate reader	BMG Labtech GMBH, Ortenberg, Germany	Microsoft Excel, GraphPad Prism 4, and MATLAB	Dose-Response	1025	72	OR999_Odor1025_DR	DR.tsv	FigShare	10.6084/m9.figshare.979133	http://dx.doi.org/10.6084/m9.figshare.979133
OR999	Luciferase assay	Dual-Glo Luciferase Assay System	Promega Corporation, Madison WI, USA	Polarstar Optima plate reader	BMG Labtech GMBH, Ortenberg, Germany	Microsoft Excel, GraphPad Prism 4, and MATLAB	Dose-Response	1282	72	OR999_Odor1282_DR	DR.tsv	FigShare	10.6084/m9.figshare.979133	http://dx.doi.org/10.6084/m9.figshare.979133
OR999	Luciferase assay	Dual-Glo Luciferase Assay System	Promega Corporation, Madison WI, USA	Polarstar Optima plate reader	BMG Labtech GMBH, Ortenberg, Germany	Microsoft Excel, GraphPad Prism 4, and MATLAB	Dose-Response	1342	96	OR999_Odor1342_DR	DR.tsv	FigShare	10.6084/m9.figshare.979133	http://dx.doi.org/10.6084/m9.figshare.979133
OR999	Luciferase assay	Dual-Glo Luciferase Assay System	Promega Corporation, Madison WI, USA	Polarstar Optima plate reader	BMG Labtech GMBH, Ortenberg, Germany	Microsoft Excel, GraphPad Prism 4, and MATLAB	Dose-Response	1024	168	OR999_Odor1024_DR	DR.tsv	FigShare	10.6084/m9.figshare.979133	http://dx.doi.org/10.6084/m9.figshare.979133
OR999	Luciferase assay	Dual-Glo Luciferase Assay System	Promega Corporation, Madison WI, USA	Polarstar Optima plate reader	BMG Labtech GMBH, Ortenberg, Germany	Microsoft Excel, GraphPad Prism 4, and MATLAB	Dose-Response	1299	144	OR999_Odor1299_DR	DR.tsv	FigShare	10.6084/m9.figshare.979133	http://dx.doi.org/10.6084/m9.figshare.979133
OR999	Luciferase assay	Dual-Glo Luciferase Assay System	Promega Corporation, Madison WI, USA	Polarstar Optima plate reader	BMG Labtech GMBH, Ortenberg, Germany	Microsoft Excel, GraphPad Prism 4, and MATLAB	Dose-Response	1378	48	OR999_Odor1378_DR	DR.tsv	FigShare	10.6084/m9.figshare.979133	http://dx.doi.org/10.6084/m9.figshare.979133
OR999	Luciferase assay	Dual-Glo Luciferase Assay System	Promega Corporation, Madison WI, USA	Polarstar Optima plate reader	BMG Labtech GMBH, Ortenberg, Germany	Microsoft Excel, GraphPad Prism 4, and MATLAB	Dose-Response	1117	24	OR999_Odor1117_DR	DR.tsv	FigShare	10.6084/m9.figshare.979133	http://dx.doi.org/10.6084/m9.figshare.979133
OR999	Luciferase assay	Dual-Glo Luciferase Assay System	Promega Corporation, Madison WI, USA	Polarstar Optima plate reader	BMG Labtech GMBH, Ortenberg, Germany	Microsoft Excel, GraphPad Prism 4, and MATLAB	Dose-Response	1339	24	OR999_Odor1339_DR	DR.tsv	FigShare	10.6084/m9.figshare.979133	http://dx.doi.org/10.6084/m9.figshare.979133
OR999	Luciferase assay	Dual-Glo Luciferase Assay System	Promega Corporation, Madison WI, USA	Polarstar Optima plate reader	BMG Labtech GMBH, Ortenberg, Germany	Microsoft Excel, GraphPad Prism 4, and MATLAB	Dose-Response	1213	24	OR999_Odor1213_DR	DR.tsv	FigShare	10.6084/m9.figshare.979133	http://dx.doi.org/10.6084/m9.figshare.979133
OR999	Luciferase assay	Dual-Glo Luciferase Assay System	Promega Corporation, Madison WI, USA	Polarstar Optima plate reader	BMG Labtech GMBH, Ortenberg, Germany	Microsoft Excel, GraphPad Prism 4, and MATLAB	Dose-Response	1317	24	OR999_Odor1317_DR	DR.tsv	FigShare	10.6084/m9.figshare.979133	http://dx.doi.org/10.6084/m9.figshare.979133
OR999	Luciferase assay	Dual-Glo Luciferase Assay System	Promega Corporation, Madison WI, USA	Polarstar Optima plate reader	BMG Labtech GMBH, Ortenberg, Germany	Microsoft Excel, GraphPad Prism 4, and MATLAB	Dose-Response	1274	72	OR999_Odor1274_DR	DR.tsv	FigShare	10.6084/m9.figshare.979133	http://dx.doi.org/10.6084/m9.figshare.979133
OR999	Luciferase assay	Dual-Glo Luciferase Assay System	Promega Corporation, Madison WI, USA	Polarstar Optima plate reader	BMG Labtech GMBH, Ortenberg, Germany	Microsoft Excel, GraphPad Prism 4, and MATLAB	Dose-Response	1379	48	OR999_Odor1379_DR	DR.tsv	FigShare	10.6084/m9.figshare.979133	http://dx.doi.org/10.6084/m9.figshare.979133
OR999	Luciferase assay	Dual-Glo Luciferase Assay System	Promega Corporation, Madison WI, USA	Polarstar Optima plate reader	BMG Labtech GMBH, Ortenberg, Germany	Microsoft Excel, GraphPad Prism 4, and MATLAB	Dose-Response	1315	72	OR999_Odor1315_DR	DR.tsv	FigShare	10.6084/m9.figshare.979133	http://dx.doi.org/10.6084/m9.figshare.979133
OR999	Luciferase assay	Dual-Glo Luciferase Assay System	Promega Corporation, Madison WI, USA	Polarstar Optima plate reader	BMG Labtech GMBH, Ortenberg, Germany	Microsoft Excel, GraphPad Prism 4, and MATLAB	Dose-Response	1323	48	OR999_Odor1323_DR	DR.tsv	FigShare	10.6084/m9.figshare.979133	http://dx.doi.org/10.6084/m9.figshare.979133
OR999	Luciferase assay	Dual-Glo Luciferase Assay System	Promega Corporation, Madison WI, USA	Polarstar Optima plate reader	BMG Labtech GMBH, Ortenberg, Germany	Microsoft Excel, GraphPad Prism 4, and MATLAB	Dose-Response	1332	48	OR999_Odor1332_DR	DR.tsv	FigShare	10.6084/m9.figshare.979133	http://dx.doi.org/10.6084/m9.figshare.979133
OR999	Luciferase assay	Dual-Glo Luciferase Assay System	Promega Corporation, Madison WI, USA	Polarstar Optima plate reader	BMG Labtech GMBH, Ortenberg, Germany	Microsoft Excel, GraphPad Prism 4, and MATLAB	Dose-Response	1334	24	OR999_Odor1334_DR	DR.tsv	FigShare	10.6084/m9.figshare.979133	http://dx.doi.org/10.6084/m9.figshare.979133
OR999	Luciferase assay	Dual-Glo Luciferase Assay System	Promega Corporation, Madison WI, USA	Polarstar Optima plate reader	BMG Labtech GMBH, Ortenberg, Germany	Microsoft Excel, GraphPad Prism 4, and MATLAB	Dose-Response	1192	24	OR999_Odor1192_DR	DR.tsv	FigShare	10.6084/m9.figshare.979133	http://dx.doi.org/10.6084/m9.figshare.979133
OR999	Luciferase assay	Dual-Glo Luciferase Assay System	Promega Corporation, Madison WI, USA	Polarstar Optima plate reader	BMG Labtech GMBH, Ortenberg, Germany	Microsoft Excel, GraphPad Prism 4, and MATLAB	Dose-Response	1331	24	OR999_Odor1331_DR	DR.tsv	FigShare	10.6084/m9.figshare.979133	http://dx.doi.org/10.6084/m9.figshare.979133
OR999	Luciferase assay	Dual-Glo Luciferase Assay System	Promega Corporation, Madison WI, USA	Polarstar Optima plate reader	BMG Labtech GMBH, Ortenberg, Germany	Microsoft Excel, GraphPad Prism 4, and MATLAB	Dose-Response	1203	24	OR999_Odor1203_DR	DR.tsv	FigShare	10.6084/m9.figshare.979133	http://dx.doi.org/10.6084/m9.figshare.979133
OR999	Luciferase assay	Dual-Glo Luciferase Assay System	Promega Corporation, Madison WI, USA	Polarstar Optima plate reader	BMG Labtech GMBH, Ortenberg, Germany	Microsoft Excel, GraphPad Prism 4, and MATLAB	Dose-Response	1069	72	OR999_Odor1069_DR	DR.tsv	FigShare	10.6084/m9.figshare.979133	http://dx.doi.org/10.6084/m9.figshare.979133
OR999	Luciferase assay	Dual-Glo Luciferase Assay System	Promega Corporation, Madison WI, USA	Polarstar Optima plate reader	BMG Labtech GMBH, Ortenberg, Germany	Microsoft Excel, GraphPad Prism 4, and MATLAB	Dose-Response	1340	24	OR999_Odor1340_DR	DR.tsv	FigShare	10.6084/m9.figshare.979133	http://dx.doi.org/10.6084/m9.figshare.979133
OR999	Luciferase assay	Dual-Glo Luciferase Assay System	Promega Corporation, Madison WI, USA	Polarstar Optima plate reader	BMG Labtech GMBH, Ortenberg, Germany	Microsoft Excel, GraphPad Prism 4, and MATLAB	Dose-Response	1262	24	OR999_Odor1262_DR	DR.tsv	FigShare	10.6084/m9.figshare.979133	http://dx.doi.org/10.6084/m9.figshare.979133
OR999	Luciferase assay	Dual-Glo Luciferase Assay System	Promega Corporation, Madison WI, USA	Polarstar Optima plate reader	BMG Labtech GMBH, Ortenberg, Germany	Microsoft Excel, GraphPad Prism 4, and MATLAB	Dose-Response	1410	24	OR999_Odor1410_DR	DR.tsv	FigShare	10.6084/m9.figshare.979133	http://dx.doi.org/10.6084/m9.figshare.979133
OR999	Luciferase assay	Dual-Glo Luciferase Assay System	Promega Corporation, Madison WI, USA	Polarstar Optima plate reader	BMG Labtech GMBH, Ortenberg, Germany	Microsoft Excel, GraphPad Prism 4, and MATLAB	Dose-Response	1414	24	OR999_Odor1414_DR	DR.tsv	FigShare	10.6084/m9.figshare.979133	http://dx.doi.org/10.6084/m9.figshare.979133
OR999	Luciferase assay	Dual-Glo Luciferase Assay System	Promega Corporation, Madison WI, USA	Polarstar Optima plate reader	BMG Labtech GMBH, Ortenberg, Germany	Microsoft Excel, GraphPad Prism 4, and MATLAB	Dose-Response	1113	24	OR999_Odor1113_DR	DR.tsv	FigShare	10.6084/m9.figshare.979133	http://dx.doi.org/10.6084/m9.figshare.979133
OR999	Luciferase assay	Dual-Glo Luciferase Assay System	Promega Corporation, Madison WI, USA	Polarstar Optima plate reader	BMG Labtech GMBH, Ortenberg, Germany	Microsoft Excel, GraphPad Prism 4, and MATLAB	Dose-Response	1292	24	OR999_Odor1292_DR	DR.tsv	FigShare	10.6084/m9.figshare.979133	http://dx.doi.org/10.6084/m9.figshare.979133
OR999	Luciferase assay	Dual-Glo Luciferase Assay System	Promega Corporation, Madison WI, USA	Polarstar Optima plate reader	BMG Labtech GMBH, Ortenberg, Germany	Microsoft Excel, GraphPad Prism 4, and MATLAB	Dose-Response	1294	48	OR999_Odor1294_DR	DR.tsv	FigShare	10.6084/m9.figshare.979133	http://dx.doi.org/10.6084/m9.figshare.979133
OR999	Luciferase assay	Dual-Glo Luciferase Assay System	Promega Corporation, Madison WI, USA	Polarstar Optima plate reader	BMG Labtech GMBH, Ortenberg, Germany	Microsoft Excel, GraphPad Prism 4, and MATLAB	Dose-Response	1145	24	OR999_Odor1145_DR	DR.tsv	FigShare	10.6084/m9.figshare.979133	http://dx.doi.org/10.6084/m9.figshare.979133
OR999	Luciferase assay	Dual-Glo Luciferase Assay System	Promega Corporation, Madison WI, USA	Polarstar Optima plate reader	BMG Labtech GMBH, Ortenberg, Germany	Microsoft Excel, GraphPad Prism 4, and MATLAB	Dose-Response	1343	24	OR999_Odor1343_DR	DR.tsv	FigShare	10.6084/m9.figshare.979133	http://dx.doi.org/10.6084/m9.figshare.979133
OR999	Luciferase assay	Dual-Glo Luciferase Assay System	Promega Corporation, Madison WI, USA	Polarstar Optima plate reader	BMG Labtech GMBH, Ortenberg, Germany	Microsoft Excel, GraphPad Prism 4, and MATLAB	Dose-Response	1291	48	OR999_Odor1291_DR	DR.tsv	FigShare	10.6084/m9.figshare.979133	http://dx.doi.org/10.6084/m9.figshare.979133
OR999	Luciferase assay	Dual-Glo Luciferase Assay System	Promega Corporation, Madison WI, USA	Polarstar Optima plate reader	BMG Labtech GMBH, Ortenberg, Germany	Microsoft Excel, GraphPad Prism 4, and MATLAB	Dose-Response	1067	24	OR999_Odor1067_DR	DR.tsv	FigShare	10.6084/m9.figshare.979133	http://dx.doi.org/10.6084/m9.figshare.979133
OR999	Luciferase assay	Dual-Glo Luciferase Assay System	Promega Corporation, Madison WI, USA	Polarstar Optima plate reader	BMG Labtech GMBH, Ortenberg, Germany	Microsoft Excel, GraphPad Prism 4, and MATLAB	Dose-Response	1118	24	OR999_Odor1118_DR	DR.tsv	FigShare	10.6084/m9.figshare.979133	http://dx.doi.org/10.6084/m9.figshare.979133
OR999	Luciferase assay	Dual-Glo Luciferase Assay System	Promega Corporation, Madison WI, USA	Polarstar Optima plate reader	BMG Labtech GMBH, Ortenberg, Germany	Microsoft Excel, GraphPad Prism 4, and MATLAB	Dose-Response	1190	24	OR999_Odor1190_DR	DR.tsv	FigShare	10.6084/m9.figshare.979133	http://dx.doi.org/10.6084/m9.figshare.979133
OR999	Luciferase assay	Dual-Glo Luciferase Assay System	Promega Corporation, Madison WI, USA	Polarstar Optima plate reader	BMG Labtech GMBH, Ortenberg, Germany	Microsoft Excel, GraphPad Prism 4, and MATLAB	Dose-Response	1367	24	OR999_Odor1367_DR	DR.tsv	FigShare	10.6084/m9.figshare.979133	http://dx.doi.org/10.6084/m9.figshare.979133
OR999	Luciferase assay	Dual-Glo Luciferase Assay System	Promega Corporation, Madison WI, USA	Polarstar Optima plate reader	BMG Labtech GMBH, Ortenberg, Germany	Microsoft Excel, GraphPad Prism 4, and MATLAB	Dose-Response	1191	24	OR999_Odor1191_DR	DR.tsv	FigShare	10.6084/m9.figshare.979133	http://dx.doi.org/10.6084/m9.figshare.979133
OR999	Luciferase assay	Dual-Glo Luciferase Assay System	Promega Corporation, Madison WI, USA	Polarstar Optima plate reader	BMG Labtech GMBH, Ortenberg, Germany	Microsoft Excel, GraphPad Prism 4, and MATLAB	Dose-Response	1089	24	OR999_Odor1089_DR	DR.tsv	FigShare	10.6084/m9.figshare.979133	http://dx.doi.org/10.6084/m9.figshare.979133
OR999	Luciferase assay	Dual-Glo Luciferase Assay System	Promega Corporation, Madison WI, USA	Polarstar Optima plate reader	BMG Labtech GMBH, Ortenberg, Germany	Microsoft Excel, GraphPad Prism 4, and MATLAB	Dose-Response	1360	48	OR999_Odor1360_DR	DR.tsv	FigShare	10.6084/m9.figshare.979133	http://dx.doi.org/10.6084/m9.figshare.979133
OR999	Luciferase assay	Dual-Glo Luciferase Assay System	Promega Corporation, Madison WI, USA	Polarstar Optima plate reader	BMG Labtech GMBH, Ortenberg, Germany	Microsoft Excel, GraphPad Prism 4, and MATLAB	Dose-Response	1101	24	OR999_Odor1101_DR	DR.tsv	FigShare	10.6084/m9.figshare.979133	http://dx.doi.org/10.6084/m9.figshare.979133
OR999	Luciferase assay	Dual-Glo Luciferase Assay System	Promega Corporation, Madison WI, USA	Polarstar Optima plate reader	BMG Labtech GMBH, Ortenberg, Germany	Microsoft Excel, GraphPad Prism 4, and MATLAB	Dose-Response	1348	24	OR999_Odor1348_DR	DR.tsv	FigShare	10.6084/m9.figshare.979133	http://dx.doi.org/10.6084/m9.figshare.979133
OR999	Luciferase assay	Dual-Glo Luciferase Assay System	Promega Corporation, Madison WI, USA	Polarstar Optima plate reader	BMG Labtech GMBH, Ortenberg, Germany	Microsoft Excel, GraphPad Prism 4, and MATLAB	Dose-Response	1202	24	OR999_Odor1202_DR	DR.tsv	FigShare	10.6084/m9.figshare.979133	http://dx.doi.org/10.6084/m9.figshare.979133
OR999	Luciferase assay	Dual-Glo Luciferase Assay System	Promega Corporation, Madison WI, USA	Polarstar Optima plate reader	BMG Labtech GMBH, Ortenberg, Germany	Microsoft Excel, GraphPad Prism 4, and MATLAB	Dose-Response	1283	24	OR999_Odor1283_DR	DR.tsv	FigShare	10.6084/m9.figshare.979133	http://dx.doi.org/10.6084/m9.figshare.979133
OR999	Luciferase assay	Dual-Glo Luciferase Assay System	Promega Corporation, Madison WI, USA	Polarstar Optima plate reader	BMG Labtech GMBH, Ortenberg, Germany	Microsoft Excel, GraphPad Prism 4, and MATLAB	Dose-Response	1376	24	OR999_Odor1376_DR	DR.tsv	FigShare	10.6084/m9.figshare.979133	http://dx.doi.org/10.6084/m9.figshare.979133
OR999	Luciferase assay	Dual-Glo Luciferase Assay System	Promega Corporation, Madison WI, USA	Polarstar Optima plate reader	BMG Labtech GMBH, Ortenberg, Germany	Microsoft Excel, GraphPad Prism 4, and MATLAB	Dose-Response	1171	24	OR999_Odor1171_DR	DR.tsv	FigShare	10.6084/m9.figshare.979133	http://dx.doi.org/10.6084/m9.figshare.979133
OR999	Luciferase assay	Dual-Glo Luciferase Assay System	Promega Corporation, Madison WI, USA	Polarstar Optima plate reader	BMG Labtech GMBH, Ortenberg, Germany	Microsoft Excel, GraphPad Prism 4, and MATLAB	Dose-Response	1314	24	OR999_Odor1314_DR	DR.tsv	FigShare	10.6084/m9.figshare.979133	http://dx.doi.org/10.6084/m9.figshare.979133
OR999	Luciferase assay	Dual-Glo Luciferase Assay System	Promega Corporation, Madison WI, USA	Polarstar Optima plate reader	BMG Labtech GMBH, Ortenberg, Germany	Microsoft Excel, GraphPad Prism 4, and MATLAB	Dose-Response	1336	24	OR999_Odor1336_DR	DR.tsv	FigShare	10.6084/m9.figshare.979133	http://dx.doi.org/10.6084/m9.figshare.979133
OR999	Luciferase assay	Dual-Glo Luciferase Assay System	Promega Corporation, Madison WI, USA	Polarstar Optima plate reader	BMG Labtech GMBH, Ortenberg, Germany	Microsoft Excel, GraphPad Prism 4, and MATLAB	Dose-Response	1164	24	OR999_Odor1164_DR	DR.tsv	FigShare	10.6084/m9.figshare.979133	http://dx.doi.org/10.6084/m9.figshare.979133
OR999	Luciferase assay	Dual-Glo Luciferase Assay System	Promega Corporation, Madison WI, USA	Polarstar Optima plate reader	BMG Labtech GMBH, Ortenberg, Germany	Microsoft Excel, GraphPad Prism 4, and MATLAB	Dose-Response	1411	24	OR999_Odor1411_DR	DR.tsv	FigShare	10.6084/m9.figshare.979133	http://dx.doi.org/10.6084/m9.figshare.979133
