# Supplementary material for: Human olfactory receptor responses to odorants
Source: Sci Data. 2015 Feb 3;2:150002. doi: 10.1038/sdata.2015.2 (PMC4412152; doi:10.1038/sdata.2015.2)
Supplement: Supplementary Table 1 [file sdata20152-s2.xls]

## Sheet: Table1.tsv
OR	Odor	Baselined	UncorrectedSecondaryP	TestedInSecondary	SecondaryP	PassedSecondary	TestedInPrimary	EC50	PassedDR	DRDate	TestedinDR
999	1024	NA	NA	0	NA	NA	0	NA	FALSE	11911	1
999	1024	NA	NA	0	NA	NA	0	-7	FALSE	22211	1
999	1024	NA	NA	0	NA	NA	0	NA	FALSE	42611	1
999	1024	NA	NA	0	NA	NA	0	-9	FALSE	52411	1
999	1024	NA	NA	0	NA	NA	0	NA	FALSE	60311	1
999	1024	NA	NA	0	NA	NA	0	NA	FALSE	70811	1
999	1024	NA	NA	0	NA	NA	0	NA	FALSE	120710	1
999	1025	NA	NA	0	NA	NA	0	NA	FALSE	60311	1
999	1025	NA	NA	0	NA	NA	0	-2	FALSE	111610	1
999	1025	NA	NA	0	NA	NA	0	-7	FALSE	120710	1
999	1067	NA	NA	0	NA	NA	0	-7	FALSE	121410	1
999	1069	NA	NA	0	NA	NA	0	-3	FALSE	11911	1
999	1069	NA	NA	0	NA	NA	0	-4	FALSE	113010	1
999	1069	NA	NA	0	NA	NA	0	-3	FALSE	121010	1
999	1078	NA	NA	0	NA	NA	0	-2	FALSE	22111	1
999	1078	NA	NA	0	NA	NA	0	NA	FALSE	60311	1
999	1078	NA	NA	0	NA	NA	0	-2	FALSE	121710	1
999	1078	NA	NA	0	NA	NA	0	-4	FALSE	999999	1
999	1081	NA	NA	0	NA	NA	0	-5	FALSE	112310	1
999	1081	NA	NA	0	NA	NA	0	-5	FALSE	121410	1
999	1081	NA	NA	0	NA	NA	0	-2	FALSE	11911	1
999	1081	NA	NA	0	NA	NA	0	-2	FALSE	20111	1
999	1081	NA	NA	0	NA	NA	0	-3	FALSE	121010	1
999	1089	NA	NA	0	NA	NA	0	-2	FALSE	121410	1
999	1101	NA	NA	0	NA	NA	0	-2	FALSE	11911	1
999	1111	NA	NA	0	NA	NA	0	-3	FALSE	11911	1
999	1111	NA	NA	0	NA	NA	0	-5	FALSE	12811	1
999	1111	NA	NA	0	NA	NA	0	-4	FALSE	42611	1
999	1111	NA	NA	0	NA	NA	0	-4	FALSE	52411	1
999	1111	NA	NA	0	NA	NA	0	-4	FALSE	60311	1
999	1111	NA	NA	0	NA	NA	0	-5	FALSE	121410	1
999	1113	NA	NA	0	NA	NA	0	NA	FALSE	11911	1
999	1115	NA	NA	0	NA	NA	0	-3	FALSE	22211	1
999	1115	NA	NA	0	NA	NA	0	-2	FALSE	52411	1
999	1115	NA	NA	0	NA	NA	0	NA	FALSE	60311	1
999	1115	NA	NA	0	NA	NA	0	NA	FALSE	120310	1
999	1116	NA	NA	0	NA	NA	0	-2	FALSE	121710	1
999	1117	NA	NA	0	NA	NA	0	NA	FALSE	121410	1
999	1118	NA	NA	0	NA	NA	0	-2	FALSE	121410	1
999	1145	NA	NA	0	NA	NA	0	NA	FALSE	11911	1
999	1155	NA	NA	0	NA	NA	0	-2	FALSE	121410	1
999	1164	NA	NA	0	NA	NA	0	-2	FALSE	12811	1
999	1171	NA	NA	0	NA	NA	0	NA	FALSE	11911	1
999	1174	NA	NA	0	NA	NA	0	-3	FALSE	121410	1
999	1174	NA	NA	0	NA	NA	0	-3	FALSE	121710	1
999	1190	NA	NA	0	NA	NA	0	NA	FALSE	121410	1
999	1191	NA	NA	0	NA	NA	0	NA	FALSE	113010	1
999	1192	NA	NA	0	NA	NA	0	-4	FALSE	121410	1
999	1202	NA	NA	0	NA	NA	0	NA	FALSE	60311	1
999	1203	NA	NA	0	NA	NA	0	NA	FALSE	42611	1
999	1210	NA	NA	0	NA	NA	0	-6	FALSE	121410	1
999	1213	NA	NA	0	NA	NA	0	-2	FALSE	121410	1
999	1262	NA	NA	0	NA	NA	0	-6	FALSE	42611	1
999	1274	NA	NA	0	NA	NA	0	NA	FALSE	60311	1
999	1274	NA	NA	0	NA	NA	0	-5	FALSE	113010	1
999	1278	NA	NA	0	NA	NA	0	-6	FALSE	11911	1
999	1278	NA	NA	0	NA	NA	0	-2	FALSE	120310	1
999	1278	NA	NA	0	NA	NA	0	-2	FALSE	121010	1
999	1278	NA	NA	0	NA	NA	0	-2	FALSE	121710	1
999	1281	NA	NA	0	NA	NA	0	NA	FALSE	111210	1
999	1281	NA	NA	0	NA	NA	0	NA	FALSE	121710	1
999	1282	NA	NA	0	NA	NA	0	-4	FALSE	111210	1
999	1282	NA	NA	0	NA	NA	0	-4	FALSE	121010	1
999	1282	NA	NA	0	NA	NA	0	NA	FALSE	999999	1
999	1283	NA	NA	0	NA	NA	0	-3	FALSE	20111	1
999	1285	NA	NA	0	NA	NA	0	-3	FALSE	120710	1
999	1286	NA	NA	0	NA	NA	0	-2	FALSE	52411	1
999	1286	NA	NA	0	NA	NA	0	NA	FALSE	112310	1
999	1286	NA	NA	0	NA	NA	0	NA	FALSE	120310	1
999	1286	NA	NA	0	NA	NA	0	-2	FALSE	121710	1
999	1287	NA	NA	0	NA	NA	0	NA	FALSE	112210	1
999	1287	NA	NA	0	NA	NA	0	-2	FALSE	121710	1
999	1289	NA	NA	0	NA	NA	0	-2	FALSE	121710	1
999	1289	NA	NA	0	NA	NA	0	NA	FALSE	112210	1
999	1290	NA	NA	0	NA	NA	0	NA	FALSE	121010	1
999	1290	NA	NA	0	NA	NA	0	NA	FALSE	121710	1
999	1290	NA	NA	0	NA	NA	0	NA	FALSE	22211	1
999	1290	NA	NA	0	NA	NA	0	NA	FALSE	42611	1
999	1290	NA	NA	0	NA	NA	0	NA	FALSE	52411	1
999	1290	NA	NA	0	NA	NA	0	NA	FALSE	112210	1
999	1290	NA	NA	0	NA	NA	0	-3	FALSE	120310	1
999	1291	NA	NA	0	NA	NA	0	-2	FALSE	121710	1
999	1291	NA	NA	0	NA	NA	0	-8	FALSE	120310	1
999	1292	NA	NA	0	NA	NA	0	-9	FALSE	112210	1
999	1294	NA	NA	0	NA	NA	0	-2	FALSE	20111	1
999	1294	NA	NA	0	NA	NA	0	-8	FALSE	112210	1
999	1295	NA	NA	0	NA	NA	0	-4	FALSE	102010	1
999	1295	NA	NA	0	NA	NA	0	-4	FALSE	111210	1
999	1295	NA	NA	0	NA	NA	0	-5	FALSE	112210	1
999	1295	NA	NA	0	NA	NA	0	-4	FALSE	112310	1
999	1295	NA	NA	0	NA	NA	0	-4	FALSE	113010	1
999	1296	NA	NA	0	NA	NA	0	-4	FALSE	20111	1
999	1299	NA	NA	0	NA	NA	0	-4	FALSE	20111	1
999	1299	NA	NA	0	NA	NA	0	-5	FALSE	111810	1
999	1299	NA	NA	0	NA	NA	0	-5	FALSE	113010	1
999	1299	NA	NA	0	NA	NA	0	-4	TRUE	111610	1
999	1300	NA	NA	0	NA	NA	0	-3	FALSE	52411	1
999	1300	NA	NA	0	NA	NA	0	-4	FALSE	121410	1
999	1300	NA	NA	0	NA	NA	0	-4	FALSE	121710	1
999	1300	NA	NA	0	NA	NA	0	-4	TRUE	111810	1
999	1303	NA	NA	0	NA	NA	0	NA	FALSE	112210	1
999	1303	NA	NA	0	NA	NA	0	-3	FALSE	120310	1
999	1303	NA	NA	0	NA	NA	0	-3	FALSE	113010	1
999	1304	NA	NA	0	NA	NA	0	-5	FALSE	120710	1
999	1307	NA	NA	0	NA	NA	0	-4	FALSE	111610	1
999	1307	NA	NA	0	NA	NA	0	-2	FALSE	52411	1
999	1307	NA	NA	0	NA	NA	0	NA	FALSE	112210	1
999	1307	NA	NA	0	NA	NA	0	-3	FALSE	20111	1
999	1307	NA	NA	0	NA	NA	0	-2	FALSE	120310	1
999	1307	NA	NA	0	NA	NA	0	-3	FALSE	112310	1
999	1308	NA	NA	0	NA	NA	0	NA	FALSE	20111	1
999	1308	NA	NA	0	NA	NA	0	-2	FALSE	60311	1
999	1308	NA	NA	0	NA	NA	0	-2	FALSE	112210	1
999	1308	NA	NA	0	NA	NA	0	NA	FALSE	120710	1
999	1309	NA	NA	0	NA	NA	0	-10	FALSE	60311	1
999	1309	NA	NA	0	NA	NA	0	-5	FALSE	111610	1
999	1309	NA	NA	0	NA	NA	0	-5	FALSE	120710	1
999	1309	NA	NA	0	NA	NA	0	-4	FALSE	121010	1
999	1309	NA	NA	0	NA	NA	0	NA	FALSE	52411	1
999	1309	NA	NA	0	NA	NA	0	-4	FALSE	112210	1
999	1309	NA	NA	0	NA	NA	0	-5	FALSE	113010	1
999	1309	NA	NA	0	NA	NA	0	-3	FALSE	12811	1
999	1309	NA	NA	0	NA	NA	0	-4	FALSE	111810	1
999	1309	NA	NA	0	NA	NA	0	-4	FALSE	112310	1
999	1310	NA	NA	0	NA	NA	0	-4	FALSE	12811	1
999	1310	NA	NA	0	NA	NA	0	-4	FALSE	30111	1
999	1310	NA	NA	0	NA	NA	0	-3	FALSE	112310	1
999	1310	NA	NA	0	NA	NA	0	NA	FALSE	120310	1
999	1310	NA	NA	0	NA	NA	0	-3	FALSE	111810	1
999	1310	NA	NA	0	NA	NA	0	-4	FALSE	113010	1
999	1311	NA	NA	0	NA	NA	0	-3	FALSE	42611	1
999	1311	NA	NA	0	NA	NA	0	-4	FALSE	111610	1
999	1311	NA	NA	0	NA	NA	0	-4	FALSE	112210	1
999	1311	NA	NA	0	NA	NA	0	-3	FALSE	120310	1
999	1311	NA	NA	0	NA	NA	0	-3	FALSE	112310	1
999	1314	NA	NA	0	NA	NA	0	-5	FALSE	12811	1
999	1315	NA	NA	0	NA	NA	0	NA	FALSE	60311	1
999	1315	NA	NA	0	NA	NA	0	-2	FALSE	120710	1
999	1315	NA	NA	0	NA	NA	0	-2	FALSE	121010	1
999	1316	NA	NA	0	NA	NA	0	-4	FALSE	120710	1
999	1316	NA	NA	0	NA	NA	0	-3	TRUE	121010	1
999	1316	NA	NA	0	NA	NA	0	-2	FALSE	111810	1
999	1316	NA	NA	0	NA	NA	0	-3	FALSE	112310	1
999	1316	NA	NA	0	NA	NA	0	-4	TRUE	111610	1
999	1316	NA	NA	0	NA	NA	0	-3	FALSE	42611	1
999	1317	NA	NA	0	NA	NA	0	NA	FALSE	112210	1
999	1323	NA	NA	0	NA	NA	0	NA	FALSE	20111	1
999	1323	NA	NA	0	NA	NA	0	-8	FALSE	120710	1
999	1324	NA	NA	0	NA	NA	0	-4	FALSE	102010	1
999	1324	NA	NA	0	NA	NA	0	-4	FALSE	20111	1
999	1324	NA	NA	0	NA	NA	0	-5	FALSE	111610	1
999	1324	NA	NA	0	NA	NA	0	-6	FALSE	111810	1
999	1324	NA	NA	0	NA	NA	0	NA	FALSE	120710	1
999	1325	NA	NA	0	NA	NA	0	-4	FALSE	11911	1
999	1325	NA	NA	0	NA	NA	0	-3	FALSE	52411	1
999	1325	NA	NA	0	NA	NA	0	-3	FALSE	120310	1
999	1325	NA	NA	0	NA	NA	0	-4	FALSE	121410	1
999	1325	NA	NA	0	NA	NA	0	-4	FALSE	12811	1
999	1325	NA	NA	0	NA	NA	0	-4	FALSE	20111	1
999	1326	NA	NA	0	NA	NA	0	-5	FALSE	112310	1
999	1326	NA	NA	0	NA	NA	0	-3	FALSE	112210	1
999	1326	NA	NA	0	NA	NA	0	-4	TRUE	111810	1
999	1326	NA	NA	0	NA	NA	0	-3	FALSE	111210	1
999	1326	NA	NA	0	NA	NA	0	NA	FALSE	20111	1
999	1328	NA	NA	0	NA	NA	0	NA	FALSE	121010	1
999	1328	NA	NA	0	NA	NA	0	-4	FALSE	112310	1
999	1328	NA	NA	0	NA	NA	0	-2	FALSE	111810	1
999	1328	NA	NA	0	NA	NA	0	-2	FALSE	52411	1
999	1328	NA	NA	0	NA	NA	0	NA	FALSE	111610	1
999	1330	NA	NA	0	NA	NA	0	NA	FALSE	120310	1
999	1330	NA	NA	0	NA	NA	0	-7	FALSE	20111	1
999	1331	NA	NA	0	NA	NA	0	-4	FALSE	20111	1
999	1332	NA	NA	0	NA	NA	0	NA	FALSE	112210	1
999	1334	NA	NA	0	NA	NA	0	-9	FALSE	112210	1
999	1336	NA	NA	0	NA	NA	0	-2	FALSE	12811	1
999	1337	NA	NA	0	NA	NA	0	-4	FALSE	20111	1
999	1337	NA	NA	0	NA	NA	0	-3	FALSE	11911	1
999	1338	NA	NA	0	NA	NA	0	-2	FALSE	20111	1
999	1339	NA	NA	0	NA	NA	0	NA	FALSE	112210	1
999	1340	NA	NA	0	NA	NA	0	-2	FALSE	112210	1
999	1341	NA	NA	0	NA	NA	0	-3	FALSE	120310	1
999	1341	NA	NA	0	NA	NA	0	NA	FALSE	120710	1
999	1342	NA	NA	0	NA	NA	0	NA	FALSE	111610	1
999	1342	NA	NA	0	NA	NA	0	NA	FALSE	112210	1
999	1343	NA	NA	0	NA	NA	0	-4	FALSE	120710	1
999	1345	NA	NA	0	NA	NA	0	-2	FALSE	52411	1
999	1345	NA	NA	0	NA	NA	0	-2	FALSE	121010	1
999	1345	NA	NA	0	NA	NA	0	NA	FALSE	112210	1
999	1346	NA	NA	0	NA	NA	0	-8	FALSE	112210	1
999	1346	NA	NA	0	NA	NA	0	-4	FALSE	120710	1
999	1346	NA	NA	0	NA	NA	0	-3	FALSE	120310	1
999	1346	NA	NA	0	NA	NA	0	-3	FALSE	121010	1
999	1346	NA	NA	0	NA	NA	0	-3	FALSE	42611	1
999	1348	NA	NA	0	NA	NA	0	-3	FALSE	11911	1
999	1360	NA	NA	0	NA	NA	0	-9	FALSE	60311	1
999	1367	NA	NA	0	NA	NA	0	-8	FALSE	121410	1
999	1372	NA	NA	0	NA	NA	0	NA	FALSE	111210	1
999	1372	NA	NA	0	NA	NA	0	NA	FALSE	102010	1
999	1376	NA	NA	0	NA	NA	0	-4	TRUE	121710	1
999	1378	NA	NA	0	NA	NA	0	-2	FALSE	11911	1
999	1378	NA	NA	0	NA	NA	0	-2	FALSE	30111	1
999	1379	NA	NA	0	NA	NA	0	-3	FALSE	121010	1
999	1379	NA	NA	0	NA	NA	0	-3	FALSE	20111	1
999	1388	NA	NA	0	NA	NA	0	-2	FALSE	102010	1
999	1388	NA	NA	0	NA	NA	0	-3	FALSE	22211	1
999	1391	NA	NA	0	NA	NA	0	-3	FALSE	102010	1
999	1391	NA	NA	0	NA	NA	0	-3	FALSE	111610	1
999	1396	NA	NA	0	NA	NA	0	-4	FALSE	20111	1
999	1410	NA	NA	0	NA	NA	0	-3	FALSE	11911	1
999	1411	NA	NA	0	NA	NA	0	-2	FALSE	11911	1
999	1412	NA	NA	0	NA	NA	0	-6	FALSE	20111	1
999	1414	NA	NA	0	NA	NA	0	NA	FALSE	22211	1
1024	1064	-0.054702	NA	0	NA	NA	1	NA	NA	NA	0
1024	1078	0.260933	NA	0	NA	NA	1	NA	NA	NA	0
1024	1116	-0.0384348	NA	0	NA	NA	1	NA	NA	NA	0
1024	1145	-0.0624607	NA	0	NA	NA	1	NA	NA	NA	0
1024	1147	0.115205	NA	0	NA	NA	1	NA	NA	NA	0
1024	1172	0.0513742	NA	0	NA	NA	1	NA	NA	NA	0
1024	1174	-0.00103822	NA	0	NA	NA	1	NA	NA	NA	0
1024	1278	-0.0733906	NA	0	NA	NA	1	NA	NA	NA	0
1024	1281	0.128442	NA	0	NA	NA	1	NA	NA	NA	0
1024	1282	0.0957316	NA	0	NA	NA	1	NA	NA	NA	0
1024	1283	0.0943636	NA	0	NA	NA	1	NA	NA	NA	0
1024	1284	0.0661821	NA	0	NA	NA	1	NA	NA	NA	0
1024	1285	0.327127	NA	0	NA	NA	1	NA	NA	NA	0
1024	1286	0.0924667	NA	0	NA	NA	1	NA	NA	NA	0
1024	1287	0.086922	NA	0	NA	NA	1	NA	NA	NA	0
1024	1288	0.0524609	NA	0	NA	NA	1	NA	NA	NA	0
1024	1289	0.0448701	NA	0	NA	NA	1	NA	NA	NA	0
1024	1290	0.0430897	NA	0	NA	NA	1	NA	NA	NA	0
1024	1291	0.0279526	NA	0	NA	NA	1	NA	NA	NA	0
1024	1292	0.0394706	NA	0	NA	NA	1	NA	NA	NA	0
1024	1293	0.0369507	NA	0	NA	NA	1	NA	NA	NA	0
1024	1294	0.0419735	NA	0	NA	NA	1	NA	NA	NA	0
1024	1295	0.0499997	NA	0	NA	NA	1	NA	NA	NA	0
1024	1296	0.0423393	NA	0	NA	NA	1	NA	NA	NA	0
1024	1297	-0.00671963	NA	0	NA	NA	1	NA	NA	NA	0
1024	1298	-0.0204684	NA	0	NA	NA	1	NA	NA	NA	0
1024	1299	0.167654	NA	0	NA	NA	1	NA	NA	NA	0
1024	1300	0.128229	0.996676	1	0.997641	FALSE	1	NA	NA	NA	0
1024	1301	0.117727	0.0945288	1	0.239995	FALSE	1	NA	NA	NA	0
1024	1302	-0.0094197	NA	0	NA	NA	1	NA	NA	NA	0
1024	1303	0.0470434	NA	0	NA	NA	1	NA	NA	NA	0
1024	1304	0.0541009	NA	0	NA	NA	1	NA	NA	NA	0
1024	1305	0.0364139	NA	0	NA	NA	1	NA	NA	NA	0
1024	1306	0.00415091	NA	0	NA	NA	1	NA	NA	NA	0
1024	1307	0.0405648	NA	0	NA	NA	1	NA	NA	NA	0
1024	1308	0.0628036	NA	0	NA	NA	1	NA	NA	NA	0
1024	1309	0.0610639	NA	0	NA	NA	1	NA	NA	NA	0
1024	1310	0.101952	NA	0	NA	NA	1	NA	NA	NA	0
1024	1311	0.0633734	NA	0	NA	NA	1	NA	NA	NA	0
1024	1312	0.022518	NA	0	NA	NA	1	NA	NA	NA	0
1024	1313	-0.00115224	NA	0	NA	NA	1	NA	NA	NA	0
1024	1314	0.675267	0.00696145	1	0.0336926	TRUE	1	NA	NA	NA	0
1024	1315	0.0283013	NA	0	NA	NA	1	NA	NA	NA	0
1024	1316	0.0941648	NA	0	NA	NA	1	NA	NA	NA	0
1024	1317	0.025317	NA	0	NA	NA	1	NA	NA	NA	0
1024	1318	0.0238609	NA	0	NA	NA	1	NA	NA	NA	0
1024	1319	-0.0133319	NA	0	NA	NA	1	NA	NA	NA	0
1024	1320	0.019209	NA	0	NA	NA	1	NA	NA	NA	0
1024	1321	0.0737903	NA	0	NA	NA	1	NA	NA	NA	0
1024	1322	-0.0190821	NA	0	NA	NA	1	NA	NA	NA	0
1024	1323	-0.00935921	NA	0	NA	NA	1	NA	NA	NA	0
1024	1324	-0.0153572	NA	0	NA	NA	1	NA	NA	NA	0
1024	1325	0.0482786	NA	0	NA	NA	1	NA	NA	NA	0
1024	1326	0.142997	NA	0	NA	NA	1	NA	NA	NA	0
1024	1327	0.0391508	NA	0	NA	NA	1	NA	NA	NA	0
1024	1328	0.0516995	NA	0	NA	NA	1	NA	NA	NA	0
1024	1329	0.0785789	NA	0	NA	NA	1	NA	NA	NA	0
1024	1330	0.0206524	NA	0	NA	NA	1	NA	NA	NA	0
1024	1331	0.0331925	NA	0	NA	NA	1	NA	NA	NA	0
1024	1332	0.0213147	NA	0	NA	NA	1	NA	NA	NA	0
1024	1333	0.00860638	NA	0	NA	NA	1	NA	NA	NA	0
1024	1334	0.0283327	NA	0	NA	NA	1	NA	NA	NA	0
1024	1335	0.0263576	NA	0	NA	NA	1	NA	NA	NA	0
1024	1336	-0.0580349	NA	0	NA	NA	1	NA	NA	NA	0
1024	1337	-0.0157968	NA	0	NA	NA	1	NA	NA	NA	0
1024	1338	0.0109929	NA	0	NA	NA	1	NA	NA	NA	0
1024	1339	0.00286133	NA	0	NA	NA	1	NA	NA	NA	0
1024	1340	-0.0453492	NA	0	NA	NA	1	NA	NA	NA	0
1024	1341	0.109628	NA	0	NA	NA	1	NA	NA	NA	0
1024	1342	-0.0548442	NA	0	NA	NA	1	NA	NA	NA	0
1024	1343	-0.00853868	NA	0	NA	NA	1	NA	NA	NA	0
1024	1344	0.0207458	NA	0	NA	NA	1	NA	NA	NA	0
1024	1345	0.0103948	NA	0	NA	NA	1	NA	NA	NA	0
1024	1346	-0.0243755	NA	0	NA	NA	1	NA	NA	NA	0
1024	1375	0.296725	NA	0	NA	NA	1	NA	NA	NA	0
1024	1376	0.0632969	NA	0	NA	NA	1	NA	NA	NA	0
1024	1377	0.0365656	NA	0	NA	NA	1	NA	NA	NA	0
1025	1064	0.145977	NA	0	NA	NA	1	NA	NA	NA	0
1025	1078	0.141532	NA	0	NA	NA	1	NA	NA	NA	0
1025	1116	-0.0141588	NA	0	NA	NA	1	NA	NA	NA	0
1025	1145	-0.171442	NA	0	NA	NA	1	NA	NA	NA	0
1025	1147	-0.0166228	NA	0	NA	NA	1	NA	NA	NA	0
1025	1172	0.234948	NA	0	NA	NA	1	NA	NA	NA	0
1025	1174	-0.165299	NA	0	NA	NA	1	NA	NA	NA	0
1025	1278	0.0723283	NA	0	NA	NA	1	NA	NA	NA	0
1025	1281	0.0864116	NA	0	NA	NA	1	NA	NA	NA	0
1025	1282	0.103452	NA	0	NA	NA	1	NA	NA	NA	0
1025	1283	0.123486	NA	0	NA	NA	1	NA	NA	NA	0
1025	1284	0.0724519	NA	0	NA	NA	1	NA	NA	NA	0
1025	1285	0.386259	NA	0	NA	NA	1	NA	NA	NA	0
1025	1286	0.120284	NA	0	NA	NA	1	NA	NA	NA	0
1025	1287	0.0333058	NA	0	NA	NA	1	NA	NA	NA	0
1025	1288	0.0302898	NA	0	NA	NA	1	NA	NA	NA	0
1025	1289	0.0304197	NA	0	NA	NA	1	NA	NA	NA	0
1025	1290	0.0322129	NA	0	NA	NA	1	NA	NA	NA	0
1025	1291	0.00655076	NA	0	NA	NA	1	NA	NA	NA	0
1025	1292	-0.0146453	NA	0	NA	NA	1	NA	NA	NA	0
1025	1293	-0.0207467	NA	0	NA	NA	1	NA	NA	NA	0
1025	1294	-0.0218478	NA	0	NA	NA	1	NA	NA	NA	0
1025	1295	0.0298293	NA	0	NA	NA	1	NA	NA	NA	0
1025	1296	-0.0326306	NA	0	NA	NA	1	NA	NA	NA	0
1025	1297	-0.0427071	NA	0	NA	NA	1	NA	NA	NA	0
1025	1298	-0.0391479	NA	0	NA	NA	1	NA	NA	NA	0
1025	1299	0.164421	NA	0	NA	NA	1	NA	NA	NA	0
1025	1300	-0.0357789	NA	0	NA	NA	1	NA	NA	NA	0
1025	1301	0.0978913	NA	0	NA	NA	1	NA	NA	NA	0
1025	1302	-0.00411273	NA	0	NA	NA	1	NA	NA	NA	0
1025	1303	0.0815257	NA	0	NA	NA	1	NA	NA	NA	0
1025	1304	0.0597909	NA	0	NA	NA	1	NA	NA	NA	0
1025	1305	0.0345885	0.0573632	1	0.16897	FALSE	1	NA	NA	NA	0
1025	1306	0.0139362	NA	0	NA	NA	1	NA	NA	NA	0
1025	1307	0.0646389	NA	0	NA	NA	1	NA	NA	NA	0
1025	1308	0.0887856	NA	0	NA	NA	1	NA	NA	NA	0
1025	1309	0.0673546	NA	0	NA	NA	1	NA	NA	NA	0
1025	1310	0.127621	NA	0	NA	NA	1	NA	NA	NA	0
1025	1311	0.0572081	NA	0	NA	NA	1	NA	NA	NA	0
1025	1312	0.00985294	NA	0	NA	NA	1	NA	NA	NA	0
1025	1313	0.0479143	NA	0	NA	NA	1	NA	NA	NA	0
1025	1314	0.28951	NA	0	NA	NA	1	NA	NA	NA	0
1025	1315	0.0621062	NA	0	NA	NA	1	NA	NA	NA	0
1025	1316	0.037937	NA	0	NA	NA	1	NA	NA	NA	0
1025	1317	0.0697183	NA	0	NA	NA	1	NA	NA	NA	0
1025	1318	0.0970845	NA	0	NA	NA	1	NA	NA	NA	0
1025	1319	0.102843	0.647857	1	0.800361	FALSE	1	NA	NA	NA	0
1025	1320	-0.00105408	NA	0	NA	NA	1	NA	NA	NA	0
1025	1321	0.0230779	NA	0	NA	NA	1	NA	NA	NA	0
1025	1322	0.0156097	NA	0	NA	NA	1	NA	NA	NA	0
1025	1323	0.0735507	NA	0	NA	NA	1	NA	NA	NA	0
1025	1324	0.0649638	NA	0	NA	NA	1	NA	NA	NA	0
1025	1325	0.035551	NA	0	NA	NA	1	NA	NA	NA	0
1025	1326	0.278795	NA	0	NA	NA	1	NA	NA	NA	0
1025	1327	0.050478	NA	0	NA	NA	1	NA	NA	NA	0
1025	1328	0.0501432	NA	0	NA	NA	1	NA	NA	NA	0
1025	1329	0.0440761	NA	0	NA	NA	1	NA	NA	NA	0
1025	1330	0.00903192	NA	0	NA	NA	1	NA	NA	NA	0
1025	1331	0.0278787	NA	0	NA	NA	1	NA	NA	NA	0
1025	1332	0.0144616	NA	0	NA	NA	1	NA	NA	NA	0
1025	1333	-0.00702047	NA	0	NA	NA	1	NA	NA	NA	0
1025	1334	0.0335207	NA	0	NA	NA	1	NA	NA	NA	0
1025	1335	0.0237388	NA	0	NA	NA	1	NA	NA	NA	0
1025	1336	-0.0116149	NA	0	NA	NA	1	NA	NA	NA	0
1025	1337	0.079038	NA	0	NA	NA	1	NA	NA	NA	0
1025	1338	0.00887904	NA	0	NA	NA	1	NA	NA	NA	0
1025	1339	0.0326253	NA	0	NA	NA	1	NA	NA	NA	0
1025	1340	0.0390095	NA	0	NA	NA	1	NA	NA	NA	0
1025	1341	0.26974	NA	0	NA	NA	1	NA	NA	NA	0
1025	1342	-0.0224877	NA	0	NA	NA	1	NA	NA	NA	0
1025	1343	-0.0142415	NA	0	NA	NA	1	NA	NA	NA	0
1025	1344	0.0450505	NA	0	NA	NA	1	NA	NA	NA	0
1025	1345	-0.00606047	NA	0	NA	NA	1	NA	NA	NA	0
1025	1346	-0.0187743	NA	0	NA	NA	1	NA	NA	NA	0
1025	1375	0.249749	NA	0	NA	NA	1	NA	NA	NA	0
1025	1376	0.223772	NA	0	NA	NA	1	NA	NA	NA	0
1025	1377	0.239438	NA	0	NA	NA	1	NA	NA	NA	0
1026	1064	0.0726924	NA	0	NA	NA	1	NA	NA	NA	0
1026	1078	0.01098	NA	0	NA	NA	1	NA	NA	NA	0
1026	1116	-0.0915233	NA	0	NA	NA	1	NA	NA	NA	0
1026	1145	-0.090802	NA	0	NA	NA	1	NA	NA	NA	0
1026	1147	0.473468	NA	0	NA	NA	1	NA	NA	NA	0
1026	1172	-0.101282	NA	0	NA	NA	1	NA	NA	NA	0
1026	1174	0.146395	NA	0	NA	NA	1	NA	NA	NA	0
1026	1278	-0.188057	NA	0	NA	NA	1	NA	NA	NA	0
1026	1281	0.0802065	NA	0	NA	NA	1	NA	NA	NA	0
1026	1282	0.0774945	NA	0	NA	NA	1	NA	NA	NA	0
1026	1283	0.0711634	NA	0	NA	NA	1	NA	NA	NA	0
1026	1284	0.0956536	NA	0	NA	NA	1	NA	NA	NA	0
1026	1285	0.386809	NA	0	NA	NA	1	NA	NA	NA	0
1026	1286	0.0860424	NA	0	NA	NA	1	NA	NA	NA	0
1026	1287	0.03801	NA	0	NA	NA	1	NA	NA	NA	0
1026	1288	0.0346125	NA	0	NA	NA	1	NA	NA	NA	0
1026	1289	0.0360992	NA	0	NA	NA	1	NA	NA	NA	0
1026	1290	0.0251696	NA	0	NA	NA	1	NA	NA	NA	0
1026	1291	0.0222431	NA	0	NA	NA	1	NA	NA	NA	0
1026	1292	0.0783187	NA	0	NA	NA	1	NA	NA	NA	0
1026	1293	-0.0508087	NA	0	NA	NA	1	NA	NA	NA	0
1026	1294	0.0707536	NA	0	NA	NA	1	NA	NA	NA	0
1026	1295	0.0350526	NA	0	NA	NA	1	NA	NA	NA	0
1026	1296	-0.0231879	NA	0	NA	NA	1	NA	NA	NA	0
1026	1297	-0.0433406	NA	0	NA	NA	1	NA	NA	NA	0
1026	1298	-0.00171639	NA	0	NA	NA	1	NA	NA	NA	0
1026	1299	0.172633	NA	0	NA	NA	1	NA	NA	NA	0
1026	1300	0.0134557	NA	0	NA	NA	1	NA	NA	NA	0
1026	1301	0.0931306	NA	0	NA	NA	1	NA	NA	NA	0
1026	1302	-0.0108119	NA	0	NA	NA	1	NA	NA	NA	0
1026	1303	0.0108649	NA	0	NA	NA	1	NA	NA	NA	0
1026	1304	0.0197171	NA	0	NA	NA	1	NA	NA	NA	0
1026	1305	-0.0131018	NA	0	NA	NA	1	NA	NA	NA	0
1026	1306	-0.020346	NA	0	NA	NA	1	NA	NA	NA	0
1026	1307	0.0271814	NA	0	NA	NA	1	NA	NA	NA	0
1026	1308	0.0631435	NA	0	NA	NA	1	NA	NA	NA	0
1026	1309	0.0649696	NA	0	NA	NA	1	NA	NA	NA	0
1026	1310	0.129842	NA	0	NA	NA	1	NA	NA	NA	0
1026	1311	0.0525827	NA	0	NA	NA	1	NA	NA	NA	0
1026	1312	-0.00872754	NA	0	NA	NA	1	NA	NA	NA	0
1026	1313	-0.0125246	NA	0	NA	NA	1	NA	NA	NA	0
1026	1314	0.219607	NA	0	NA	NA	1	NA	NA	NA	0
1026	1315	-0.0094093	NA	0	NA	NA	1	NA	NA	NA	0
1026	1316	0.135586	NA	0	NA	NA	1	NA	NA	NA	0
1026	1317	0.00899776	NA	0	NA	NA	1	NA	NA	NA	0
1026	1318	-0.0134996	NA	0	NA	NA	1	NA	NA	NA	0
1026	1319	-0.00058493	NA	0	NA	NA	1	NA	NA	NA	0
1026	1320	-0.0411191	NA	0	NA	NA	1	NA	NA	NA	0
1026	1321	-0.0352006	NA	0	NA	NA	1	NA	NA	NA	0
1026	1322	0.0286573	NA	0	NA	NA	1	NA	NA	NA	0
1026	1323	-0.024573	NA	0	NA	NA	1	NA	NA	NA	0
1026	1324	0.0570376	NA	0	NA	NA	1	NA	NA	NA	0
1026	1325	0.00781669	NA	0	NA	NA	1	NA	NA	NA	0
1026	1326	0.211094	NA	0	NA	NA	1	NA	NA	NA	0
1026	1327	0.0521687	NA	0	NA	NA	1	NA	NA	NA	0
1026	1328	0.0181177	NA	0	NA	NA	1	NA	NA	NA	0
1026	1329	-0.0060375	NA	0	NA	NA	1	NA	NA	NA	0
1026	1330	-0.0124009	NA	0	NA	NA	1	NA	NA	NA	0
1026	1331	-0.00773436	NA	0	NA	NA	1	NA	NA	NA	0
1026	1332	0.00905535	NA	0	NA	NA	1	NA	NA	NA	0
1026	1333	0.000554569	NA	0	NA	NA	1	NA	NA	NA	0
1026	1334	0.0256342	NA	0	NA	NA	1	NA	NA	NA	0
1026	1335	0.0116064	NA	0	NA	NA	1	NA	NA	NA	0
1026	1336	-0.0407987	NA	0	NA	NA	1	NA	NA	NA	0
1026	1337	-0.0328474	NA	0	NA	NA	1	NA	NA	NA	0
1026	1338	-0.0337223	NA	0	NA	NA	1	NA	NA	NA	0
1026	1339	-0.0241797	NA	0	NA	NA	1	NA	NA	NA	0
1026	1340	-0.0135546	NA	0	NA	NA	1	NA	NA	NA	0
1026	1341	0.268492	NA	0	NA	NA	1	NA	NA	NA	0
1026	1342	-0.0409583	NA	0	NA	NA	1	NA	NA	NA	0
1026	1343	-0.0129652	NA	0	NA	NA	1	NA	NA	NA	0
1026	1344	-0.0306981	NA	0	NA	NA	1	NA	NA	NA	0
1026	1345	-0.0270236	NA	0	NA	NA	1	NA	NA	NA	0
1026	1346	-0.0271042	NA	0	NA	NA	1	NA	NA	NA	0
1026	1375	0.144985	NA	0	NA	NA	1	NA	NA	NA	0
1026	1376	0.0685969	NA	0	NA	NA	1	NA	NA	NA	0
1026	1377	0.247692	NA	0	NA	NA	1	NA	NA	NA	0
1027	1064	-0.231349	NA	0	NA	NA	1	NA	NA	NA	0
1027	1078	-0.0793819	NA	0	NA	NA	1	NA	NA	NA	0
1027	1116	-0.0781692	NA	0	NA	NA	1	NA	NA	NA	0
1027	1145	-0.228511	NA	0	NA	NA	1	NA	NA	NA	0
1027	1147	0.422323	NA	0	NA	NA	1	NA	NA	NA	0
1027	1172	-0.161247	NA	0	NA	NA	1	NA	NA	NA	0
1027	1174	-0.241184	NA	0	NA	NA	1	NA	NA	NA	0
1027	1278	-0.0198854	NA	0	NA	NA	1	NA	NA	NA	0
1027	1281	0.104865	NA	0	NA	NA	1	NA	NA	NA	0
1027	1282	0.0923678	NA	0	NA	NA	1	NA	NA	NA	0
1027	1283	0.0839114	NA	0	NA	NA	1	NA	NA	NA	0
1027	1284	0.075613	NA	0	NA	NA	1	NA	NA	NA	0
1027	1285	0.554083	NA	0	NA	NA	1	NA	NA	NA	0
1027	1286	0.0993419	NA	0	NA	NA	1	NA	NA	NA	0
1027	1287	0.0316396	NA	0	NA	NA	1	NA	NA	NA	0
1027	1288	0.0753957	NA	0	NA	NA	1	NA	NA	NA	0
1027	1289	0.0437588	NA	0	NA	NA	1	NA	NA	NA	0
1027	1290	0.0408161	NA	0	NA	NA	1	NA	NA	NA	0
1027	1291	0.00583272	NA	0	NA	NA	1	NA	NA	NA	0
1027	1292	-0.112036	NA	0	NA	NA	1	NA	NA	NA	0
1027	1293	-0.206035	NA	0	NA	NA	1	NA	NA	NA	0
1027	1294	-0.132707	NA	0	NA	NA	1	NA	NA	NA	0
1027	1295	-0.0307559	NA	0	NA	NA	1	NA	NA	NA	0
1027	1296	-0.188293	NA	0	NA	NA	1	NA	NA	NA	0
1027	1297	-0.177445	NA	0	NA	NA	1	NA	NA	NA	0
1027	1298	-0.161213	NA	0	NA	NA	1	NA	NA	NA	0
1027	1299	0.150416	NA	0	NA	NA	1	NA	NA	NA	0
1027	1300	-0.123902	NA	0	NA	NA	1	NA	NA	NA	0
1027	1301	0.00769914	NA	0	NA	NA	1	NA	NA	NA	0
1027	1302	-0.111373	NA	0	NA	NA	1	NA	NA	NA	0
1027	1303	0.0472498	NA	0	NA	NA	1	NA	NA	NA	0
1027	1304	0.0542179	NA	0	NA	NA	1	NA	NA	NA	0
1027	1305	-0.0196477	NA	0	NA	NA	1	NA	NA	NA	0
1027	1306	-0.0170979	NA	0	NA	NA	1	NA	NA	NA	0
1027	1307	0.00737323	NA	0	NA	NA	1	NA	NA	NA	0
1027	1308	0.0894334	NA	0	NA	NA	1	NA	NA	NA	0
1027	1309	0.0692094	NA	0	NA	NA	1	NA	NA	NA	0
1027	1310	0.108808	NA	0	NA	NA	1	NA	NA	NA	0
1027	1311	0.0903675	NA	0	NA	NA	1	NA	NA	NA	0
1027	1312	-0.014525	NA	0	NA	NA	1	NA	NA	NA	0
1027	1313	0.0273658	NA	0	NA	NA	1	NA	NA	NA	0
1027	1314	0.356464	NA	0	NA	NA	1	NA	NA	NA	0
1027	1315	0.108375	NA	0	NA	NA	1	NA	NA	NA	0
1027	1316	0.0990157	NA	0	NA	NA	1	NA	NA	NA	0
1027	1317	0.120952	NA	0	NA	NA	1	NA	NA	NA	0
1027	1318	0.0323202	NA	0	NA	NA	1	NA	NA	NA	0
1027	1319	0.0757076	NA	0	NA	NA	1	NA	NA	NA	0
1027	1320	0.00522719	0.800921	1	0.899882	FALSE	1	NA	NA	NA	0
1027	1321	0.00620316	NA	0	NA	NA	1	NA	NA	NA	0
1027	1322	0.0181031	0.082192	1	0.219088	FALSE	1	NA	NA	NA	0
1027	1323	0.0550239	NA	0	NA	NA	1	NA	NA	NA	0
1027	1324	0.00678814	NA	0	NA	NA	1	NA	NA	NA	0
1027	1325	0.0579791	NA	0	NA	NA	1	NA	NA	NA	0
1027	1326	0.330768	NA	0	NA	NA	1	NA	NA	NA	0
1027	1327	0.104753	NA	0	NA	NA	1	NA	NA	NA	0
1027	1328	0.0592172	NA	0	NA	NA	1	NA	NA	NA	0
1027	1329	0.0223026	NA	0	NA	NA	1	NA	NA	NA	0
1027	1330	0.00785449	NA	0	NA	NA	1	NA	NA	NA	0
1027	1331	0.0544835	NA	0	NA	NA	1	NA	NA	NA	0
1027	1332	0.0409496	NA	0	NA	NA	1	NA	NA	NA	0
1027	1333	0.0270918	NA	0	NA	NA	1	NA	NA	NA	0
1027	1334	0.0378968	NA	0	NA	NA	1	NA	NA	NA	0
1027	1335	0.017978	NA	0	NA	NA	1	NA	NA	NA	0
1027	1336	-0.0324499	NA	0	NA	NA	1	NA	NA	NA	0
1027	1337	0.0207897	NA	0	NA	NA	1	NA	NA	NA	0
1027	1338	-0.0198381	NA	0	NA	NA	1	NA	NA	NA	0
1027	1339	0.0207261	NA	0	NA	NA	1	NA	NA	NA	0
1027	1340	0.0166658	NA	0	NA	NA	1	NA	NA	NA	0
1027	1341	0.374506	NA	0	NA	NA	1	NA	NA	NA	0
1027	1342	0.00587437	NA	0	NA	NA	1	NA	NA	NA	0
1027	1343	-0.00053114	NA	0	NA	NA	1	NA	NA	NA	0
1027	1344	0.046505	NA	0	NA	NA	1	NA	NA	NA	0
1027	1345	0.0214398	NA	0	NA	NA	1	NA	NA	NA	0
1027	1346	-0.0302103	NA	0	NA	NA	1	NA	NA	NA	0
1027	1375	0.0463038	NA	0	NA	NA	1	NA	NA	NA	0
1027	1376	0.0744187	NA	0	NA	NA	1	NA	NA	NA	0
1027	1377	0.00816361	NA	0	NA	NA	1	NA	NA	NA	0
1028	1064	0.00456249	NA	0	NA	NA	1	NA	NA	NA	0
1028	1078	-0.108079	NA	0	NA	NA	1	NA	NA	NA	0
1028	1116	0.0366976	NA	0	NA	NA	1	NA	NA	NA	0
1028	1145	-0.331924	NA	0	NA	NA	1	NA	NA	NA	0
1028	1147	0.351872	NA	0	NA	NA	1	NA	NA	NA	0
1028	1172	0.0614905	NA	0	NA	NA	1	NA	NA	NA	0
1028	1174	-0.27988	NA	0	NA	NA	1	NA	NA	NA	0
1028	1278	0.159214	NA	0	NA	NA	1	NA	NA	NA	0
1028	1281	0.0879645	NA	0	NA	NA	1	NA	NA	NA	0
1028	1282	0.104786	NA	0	NA	NA	1	NA	NA	NA	0
1028	1283	0.0753221	NA	0	NA	NA	1	NA	NA	NA	0
1028	1284	0.105155	NA	0	NA	NA	1	NA	NA	NA	0
1028	1285	0.40556	NA	0	NA	NA	1	NA	NA	NA	0
1028	1286	0.0622861	NA	0	NA	NA	1	NA	NA	NA	0
1028	1287	0.0289631	NA	0	NA	NA	1	NA	NA	NA	0
1028	1288	0.0296987	NA	0	NA	NA	1	NA	NA	NA	0
1028	1289	0.0482985	NA	0	NA	NA	1	NA	NA	NA	0
1028	1290	0.0348137	NA	0	NA	NA	1	NA	NA	NA	0
1028	1291	0.0207647	NA	0	NA	NA	1	NA	NA	NA	0
1028	1292	-0.0444131	NA	0	NA	NA	1	NA	NA	NA	0
1028	1293	-0.217264	NA	0	NA	NA	1	NA	NA	NA	0
1028	1294	-0.104452	NA	0	NA	NA	1	NA	NA	NA	0
1028	1295	-0.10897	NA	0	NA	NA	1	NA	NA	NA	0
1028	1296	-0.136475	NA	0	NA	NA	1	NA	NA	NA	0
1028	1297	-0.110626	NA	0	NA	NA	1	NA	NA	NA	0
1028	1298	-0.0985323	NA	0	NA	NA	1	NA	NA	NA	0
1028	1299	0.110379	NA	0	NA	NA	1	NA	NA	NA	0
1028	1300	-0.119599	NA	0	NA	NA	1	NA	NA	NA	0
1028	1301	-0.00232856	NA	0	NA	NA	1	NA	NA	NA	0
1028	1302	-0.115965	NA	0	NA	NA	1	NA	NA	NA	0
1028	1303	0.0684269	NA	0	NA	NA	1	NA	NA	NA	0
1028	1304	0.0270307	NA	0	NA	NA	1	NA	NA	NA	0
1028	1305	0.000404577	NA	0	NA	NA	1	NA	NA	NA	0
1028	1306	0.0132199	NA	0	NA	NA	1	NA	NA	NA	0
1028	1307	0.0228668	NA	0	NA	NA	1	NA	NA	NA	0
1028	1308	0.163645	0.0774097	1	0.210902	FALSE	1	NA	NA	NA	0
1028	1309	0.106114	NA	0	NA	NA	1	NA	NA	NA	0
1028	1310	0.135776	0.471319	1	0.664659	FALSE	1	NA	NA	NA	0
1028	1311	0.105503	NA	0	NA	NA	1	NA	NA	NA	0
1028	1312	-0.00535673	NA	0	NA	NA	1	NA	NA	NA	0
1028	1313	0.0167834	NA	0	NA	NA	1	NA	NA	NA	0
1028	1314	0.43821	NA	0	NA	NA	1	NA	NA	NA	0
1028	1315	0.0351546	NA	0	NA	NA	1	NA	NA	NA	0
1028	1316	0.0570831	NA	0	NA	NA	1	NA	NA	NA	0
1028	1317	0.089294	NA	0	NA	NA	1	NA	NA	NA	0
1028	1318	0.033867	NA	0	NA	NA	1	NA	NA	NA	0
1028	1319	0.00820963	NA	0	NA	NA	1	NA	NA	NA	0
1028	1320	-0.060191	NA	0	NA	NA	1	NA	NA	NA	0
1028	1321	-0.019232	NA	0	NA	NA	1	NA	NA	NA	0
1028	1322	-0.00108769	NA	0	NA	NA	1	NA	NA	NA	0
1028	1323	0.01979	NA	0	NA	NA	1	NA	NA	NA	0
1028	1324	-0.0272704	NA	0	NA	NA	1	NA	NA	NA	0
1028	1325	0.0582478	NA	0	NA	NA	1	NA	NA	NA	0
1028	1326	0.231196	NA	0	NA	NA	1	NA	NA	NA	0
1028	1327	0.0836217	NA	0	NA	NA	1	NA	NA	NA	0
1028	1328	0.0307194	NA	0	NA	NA	1	NA	NA	NA	0
1028	1329	0.035922	NA	0	NA	NA	1	NA	NA	NA	0
1028	1330	0.0207249	NA	0	NA	NA	1	NA	NA	NA	0
1028	1331	0.00669557	NA	0	NA	NA	1	NA	NA	NA	0
1028	1332	0.153242	0.434837	1	0.641402	FALSE	1	NA	NA	NA	0
1028	1333	0.104329	NA	0	NA	NA	1	NA	NA	NA	0
1028	1334	0.023944	NA	0	NA	NA	1	NA	NA	NA	0
1028	1335	0.0652672	NA	0	NA	NA	1	NA	NA	NA	0
1028	1336	-0.0400189	NA	0	NA	NA	1	NA	NA	NA	0
1028	1337	-0.00163282	NA	0	NA	NA	1	NA	NA	NA	0
1028	1338	-0.0634928	NA	0	NA	NA	1	NA	NA	NA	0
1028	1339	-0.0363897	NA	0	NA	NA	1	NA	NA	NA	0
1028	1340	0.0345011	NA	0	NA	NA	1	NA	NA	NA	0
1028	1341	0.510258	1.07572e-06	1	2.29774e-05	TRUE	1	NA	NA	NA	0
1028	1342	-0.0591617	NA	0	NA	NA	1	NA	NA	NA	0
1028	1343	-0.0309972	NA	0	NA	NA	1	NA	NA	NA	0
1028	1344	0.00253829	NA	0	NA	NA	1	NA	NA	NA	0
1028	1345	-0.0300946	NA	0	NA	NA	1	NA	NA	NA	0
1028	1346	-0.0327178	NA	0	NA	NA	1	NA	NA	NA	0
1028	1375	-0.271486	NA	0	NA	NA	1	NA	NA	NA	0
1028	1376	0.15373	NA	0	NA	NA	1	NA	NA	NA	0
1028	1377	0.171289	NA	0	NA	NA	1	NA	NA	NA	0
1029	1064	0.0145641	NA	0	NA	NA	1	NA	NA	NA	0
1029	1078	-0.102501	NA	0	NA	NA	1	NA	NA	NA	0
1029	1116	-0.137845	NA	0	NA	NA	1	NA	NA	NA	0
1029	1145	-0.193731	NA	0	NA	NA	1	NA	NA	NA	0
1029	1147	0.257371	NA	0	NA	NA	1	NA	NA	NA	0
1029	1172	0.176664	NA	0	NA	NA	1	NA	NA	NA	0
1029	1174	-0.208376	NA	0	NA	NA	1	NA	NA	NA	0
1029	1278	-0.102287	NA	0	NA	NA	1	NA	NA	NA	0
1029	1281	0.0949905	NA	0	NA	NA	1	NA	NA	NA	0
1029	1282	0.0919629	NA	0	NA	NA	1	NA	NA	NA	0
1029	1283	0.0535704	NA	0	NA	NA	1	NA	NA	NA	0
1029	1284	0.0669915	NA	0	NA	NA	1	NA	NA	NA	0
1029	1285	0.445908	NA	0	NA	NA	1	NA	NA	NA	0
1029	1286	0.0608323	NA	0	NA	NA	1	NA	NA	NA	0
1029	1287	0.0495948	NA	0	NA	NA	1	NA	NA	NA	0
1029	1288	0.0323111	NA	0	NA	NA	1	NA	NA	NA	0
1029	1289	0.0438964	NA	0	NA	NA	1	NA	NA	NA	0
1029	1290	0.0250694	NA	0	NA	NA	1	NA	NA	NA	0
1029	1291	0.00863904	NA	0	NA	NA	1	NA	NA	NA	0
1029	1292	-0.0308051	NA	0	NA	NA	1	NA	NA	NA	0
1029	1293	-0.060139	NA	0	NA	NA	1	NA	NA	NA	0
1029	1294	-0.113317	NA	0	NA	NA	1	NA	NA	NA	0
1029	1295	-0.00506096	NA	0	NA	NA	1	NA	NA	NA	0
1029	1296	-0.115369	NA	0	NA	NA	1	NA	NA	NA	0
1029	1297	-0.16267	NA	0	NA	NA	1	NA	NA	NA	0
1029	1298	-0.0845727	NA	0	NA	NA	1	NA	NA	NA	0
1029	1299	0.200723	NA	0	NA	NA	1	NA	NA	NA	0
1029	1300	-0.052946	NA	0	NA	NA	1	NA	NA	NA	0
1029	1301	0.0428203	NA	0	NA	NA	1	NA	NA	NA	0
1029	1302	-0.0195703	NA	0	NA	NA	1	NA	NA	NA	0
1029	1303	0.075269	NA	0	NA	NA	1	NA	NA	NA	0
1029	1304	0.0133498	NA	0	NA	NA	1	NA	NA	NA	0
1029	1305	0.0025453	NA	0	NA	NA	1	NA	NA	NA	0
1029	1306	-0.00789951	NA	0	NA	NA	1	NA	NA	NA	0
1029	1307	0.0478651	0.69374	1	0.834989	FALSE	1	NA	NA	NA	0
1029	1308	0.122972	0.453212	1	0.653279	FALSE	1	NA	NA	NA	0
1029	1309	0.123642	0.342339	1	0.547332	FALSE	1	NA	NA	NA	0
1029	1310	0.0780067	NA	0	NA	NA	1	NA	NA	NA	0
1029	1311	0.0910747	NA	0	NA	NA	1	NA	NA	NA	0
1029	1312	0.0334122	NA	0	NA	NA	1	NA	NA	NA	0
1029	1313	-0.00387393	NA	0	NA	NA	1	NA	NA	NA	0
1029	1314	0.564361	0.000699306	1	0.00541202	TRUE	1	NA	NA	NA	0
1029	1315	0.075832	NA	0	NA	NA	1	NA	NA	NA	0
1029	1316	0.0299647	NA	0	NA	NA	1	NA	NA	NA	0
1029	1317	0.0477506	NA	0	NA	NA	1	NA	NA	NA	0
1029	1318	0.0288369	NA	0	NA	NA	1	NA	NA	NA	0
1029	1319	-0.0113369	NA	0	NA	NA	1	NA	NA	NA	0
1029	1320	-0.014467	NA	0	NA	NA	1	NA	NA	NA	0
1029	1321	-0.00230153	NA	0	NA	NA	1	NA	NA	NA	0
1029	1322	0.0518765	0.953246	1	0.981592	FALSE	1	NA	NA	NA	0
1029	1323	0.0736767	NA	0	NA	NA	1	NA	NA	NA	0
1029	1324	0.0751345	NA	0	NA	NA	1	NA	NA	NA	0
1029	1325	0.101403	NA	0	NA	NA	1	NA	NA	NA	0
1029	1326	0.310609	0.065686	1	0.186576	FALSE	1	NA	NA	NA	0
1029	1327	0.0735652	NA	0	NA	NA	1	NA	NA	NA	0
1029	1328	0.105893	NA	0	NA	NA	1	NA	NA	NA	0
1029	1329	0.0280561	NA	0	NA	NA	1	NA	NA	NA	0
1029	1330	0.0523082	NA	0	NA	NA	1	NA	NA	NA	0
1029	1331	0.0320139	NA	0	NA	NA	1	NA	NA	NA	0
1029	1332	0.0498373	NA	0	NA	NA	1	NA	NA	NA	0
1029	1333	0.0235633	NA	0	NA	NA	1	NA	NA	NA	0
1029	1334	0.0640423	NA	0	NA	NA	1	NA	NA	NA	0
1029	1335	0.0550158	NA	0	NA	NA	1	NA	NA	NA	0
1029	1336	-0.00407986	NA	0	NA	NA	1	NA	NA	NA	0
1029	1337	0.0105461	NA	0	NA	NA	1	NA	NA	NA	0
1029	1338	-0.00548378	NA	0	NA	NA	1	NA	NA	NA	0
1029	1339	0.0139951	NA	0	NA	NA	1	NA	NA	NA	0
1029	1340	0.073792	NA	0	NA	NA	1	NA	NA	NA	0
1029	1341	0.482943	5.14717e-05	1	0.000619983	TRUE	1	NA	NA	NA	0
1029	1342	0.00594804	NA	0	NA	NA	1	NA	NA	NA	0
1029	1343	0.00605494	NA	0	NA	NA	1	NA	NA	NA	0
1029	1344	0.0760835	NA	0	NA	NA	1	NA	NA	NA	0
1029	1345	0.03001	NA	0	NA	NA	1	NA	NA	NA	0
1029	1346	0.0294534	NA	0	NA	NA	1	NA	NA	NA	0
1029	1375	-0.0647063	NA	0	NA	NA	1	NA	NA	NA	0
1029	1376	0.0750526	NA	0	NA	NA	1	NA	NA	NA	0
1029	1377	0.103555	NA	0	NA	NA	1	NA	NA	NA	0
1030	1064	-0.0529307	NA	0	NA	NA	1	NA	NA	NA	0
1030	1078	-0.0288	NA	0	NA	NA	1	NA	NA	NA	0
1030	1116	-0.1288	NA	0	NA	NA	1	NA	NA	NA	0
1030	1145	-0.427282	NA	0	NA	NA	1	NA	NA	NA	0
1030	1147	-0.0438943	NA	0	NA	NA	1	NA	NA	NA	0
1030	1172	0.297276	NA	0	NA	NA	1	NA	NA	NA	0
1030	1174	-0.175467	NA	0	NA	NA	1	NA	NA	NA	0
1030	1278	-0.277578	NA	0	NA	NA	1	NA	NA	NA	0
1030	1281	0.080022	NA	0	NA	NA	1	NA	NA	NA	0
1030	1282	0.0732973	NA	0	NA	NA	1	NA	NA	NA	0
1030	1283	0.0664369	NA	0	NA	NA	1	NA	NA	NA	0
1030	1284	0.0593265	NA	0	NA	NA	1	NA	NA	NA	0
1030	1285	0.119225	NA	0	NA	NA	1	NA	NA	NA	0
1030	1286	0.086348	NA	0	NA	NA	1	NA	NA	NA	0
1030	1287	0.0297055	NA	0	NA	NA	1	NA	NA	NA	0
1030	1288	0.0255453	NA	0	NA	NA	1	NA	NA	NA	0
1030	1289	0.0381924	NA	0	NA	NA	1	NA	NA	NA	0
1030	1290	0.0276879	NA	0	NA	NA	1	NA	NA	NA	0
1030	1291	0.0233389	NA	0	NA	NA	1	NA	NA	NA	0
1030	1292	-0.0327655	NA	0	NA	NA	1	NA	NA	NA	0
1030	1293	-0.19026	NA	0	NA	NA	1	NA	NA	NA	0
1030	1294	-0.101889	NA	0	NA	NA	1	NA	NA	NA	0
1030	1295	0.00350576	NA	0	NA	NA	1	NA	NA	NA	0
1030	1296	-0.190707	NA	0	NA	NA	1	NA	NA	NA	0
1030	1297	-0.202685	NA	0	NA	NA	1	NA	NA	NA	0
1030	1298	-0.111698	NA	0	NA	NA	1	NA	NA	NA	0
1030	1299	0.146889	NA	0	NA	NA	1	NA	NA	NA	0
1030	1300	-0.0680245	NA	0	NA	NA	1	NA	NA	NA	0
1030	1301	-0.0409797	NA	0	NA	NA	1	NA	NA	NA	0
1030	1302	-0.0439205	NA	0	NA	NA	1	NA	NA	NA	0
1030	1303	0.0353716	NA	0	NA	NA	1	NA	NA	NA	0
1030	1304	0.0411432	NA	0	NA	NA	1	NA	NA	NA	0
1030	1305	-0.0254421	NA	0	NA	NA	1	NA	NA	NA	0
1030	1306	-0.00840583	NA	0	NA	NA	1	NA	NA	NA	0
1030	1307	0.00289097	NA	0	NA	NA	1	NA	NA	NA	0
1030	1308	0.116155	NA	0	NA	NA	1	NA	NA	NA	0
1030	1309	0.0671266	NA	0	NA	NA	1	NA	NA	NA	0
1030	1310	0.133598	NA	0	NA	NA	1	NA	NA	NA	0
1030	1311	0.108841	NA	0	NA	NA	1	NA	NA	NA	0
1030	1312	0.0246279	NA	0	NA	NA	1	NA	NA	NA	0
1030	1313	0.0125038	NA	0	NA	NA	1	NA	NA	NA	0
1030	1314	0.275122	0.0272108	1	0.097993	FALSE	1	NA	NA	NA	0
1030	1315	0.0581787	NA	0	NA	NA	1	NA	NA	NA	0
1030	1316	0.103626	0.00448309	1	0.0239397	TRUE	1	-2	FALSE	111810	1
1030	1317	0.0320609	NA	0	NA	NA	1	NA	NA	NA	0
1030	1318	0.031407	NA	0	NA	NA	1	NA	NA	NA	0
1030	1319	0.0383808	0.520493	1	0.697766	FALSE	1	NA	NA	NA	0
1030	1320	0.0058412	0.65437	1	0.806386	FALSE	1	NA	NA	NA	0
1030	1321	0.00319081	NA	0	NA	NA	1	NA	NA	NA	0
1030	1322	0.0113852	NA	0	NA	NA	1	NA	NA	NA	0
1030	1323	0.0195517	NA	0	NA	NA	1	NA	NA	NA	0
1030	1324	0.0570909	NA	0	NA	NA	1	NA	NA	NA	0
1030	1325	0.0886049	NA	0	NA	NA	1	NA	NA	NA	0
1030	1326	0.291269	NA	0	NA	NA	1	NA	NA	NA	0
1030	1327	0.0609851	NA	0	NA	NA	1	NA	NA	NA	0
1030	1328	0.0270755	NA	0	NA	NA	1	NA	NA	NA	0
1030	1329	-0.00138949	NA	0	NA	NA	1	NA	NA	NA	0
1030	1330	0.0538079	NA	0	NA	NA	1	NA	NA	NA	0
1030	1331	0.0271363	NA	0	NA	NA	1	NA	NA	NA	0
1030	1332	0.018866	NA	0	NA	NA	1	NA	NA	NA	0
1030	1333	0.0150238	NA	0	NA	NA	1	NA	NA	NA	0
1030	1334	0.0689021	NA	0	NA	NA	1	NA	NA	NA	0
1030	1335	0.0260983	NA	0	NA	NA	1	NA	NA	NA	0
1030	1336	-0.00917695	NA	0	NA	NA	1	NA	NA	NA	0
1030	1337	0.0357915	NA	0	NA	NA	1	NA	NA	NA	0
1030	1338	-0.00466303	NA	0	NA	NA	1	NA	NA	NA	0
1030	1339	0.00525652	NA	0	NA	NA	1	NA	NA	NA	0
1030	1340	0.0912392	0.436021	1	0.641524	FALSE	1	NA	NA	NA	0
1030	1341	0.648342	0.000250853	1	0.00240639	TRUE	1	-5	TRUE	120710	1
1030	1342	0.00226323	NA	0	NA	NA	1	NA	NA	NA	0
1030	1343	0.0225303	NA	0	NA	NA	1	NA	NA	NA	0
1030	1344	0.0650205	NA	0	NA	NA	1	NA	NA	NA	0
1030	1345	0.0298187	NA	0	NA	NA	1	NA	NA	NA	0
1030	1346	0.0156306	NA	0	NA	NA	1	NA	NA	NA	0
1030	1375	-0.183243	NA	0	NA	NA	1	NA	NA	NA	0
1030	1376	-0.0884631	NA	0	NA	NA	1	NA	NA	NA	0
1030	1377	0.240923	NA	0	NA	NA	1	NA	NA	NA	0
1031	1064	0.356888	NA	0	NA	NA	1	NA	NA	NA	0
1031	1078	0.351171	NA	0	NA	NA	1	NA	NA	NA	0
1031	1116	0.151689	NA	0	NA	NA	1	NA	NA	NA	0
1031	1145	-0.176564	NA	0	NA	NA	1	NA	NA	NA	0
1031	1147	0.268312	NA	0	NA	NA	1	NA	NA	NA	0
1031	1172	0.0589751	NA	0	NA	NA	1	NA	NA	NA	0
1031	1174	0.0648602	NA	0	NA	NA	1	NA	NA	NA	0
1031	1278	0.21028	NA	0	NA	NA	1	NA	NA	NA	0
1031	1281	0.0875069	NA	0	NA	NA	1	NA	NA	NA	0
1031	1282	0.120053	NA	0	NA	NA	1	NA	NA	NA	0
1031	1283	0.132861	NA	0	NA	NA	1	NA	NA	NA	0
1031	1284	0.0937263	NA	0	NA	NA	1	NA	NA	NA	0
1031	1285	0.269172	NA	0	NA	NA	1	NA	NA	NA	0
1031	1286	0.134934	NA	0	NA	NA	1	NA	NA	NA	0
1031	1287	0.0370156	NA	0	NA	NA	1	NA	NA	NA	0
1031	1288	0.0470317	NA	0	NA	NA	1	NA	NA	NA	0
1031	1289	0.0751136	NA	0	NA	NA	1	NA	NA	NA	0
1031	1290	0.0462783	NA	0	NA	NA	1	NA	NA	NA	0
1031	1291	0.0234975	NA	0	NA	NA	1	NA	NA	NA	0
1031	1292	0.0972045	0.218718	1	0.425742	FALSE	1	NA	NA	NA	0
1031	1293	-0.0322115	NA	0	NA	NA	1	NA	NA	NA	0
1031	1294	0.039435	NA	0	NA	NA	1	NA	NA	NA	0
1031	1295	0.0673041	0.00428303	1	0.0231805	TRUE	1	NA	NA	NA	0
1031	1296	-0.0118964	NA	0	NA	NA	1	NA	NA	NA	0
1031	1297	-0.0354788	NA	0	NA	NA	1	NA	NA	NA	0
1031	1298	-0.0773924	NA	0	NA	NA	1	NA	NA	NA	0
1031	1299	0.1423	NA	0	NA	NA	1	NA	NA	NA	0
1031	1300	-0.0406642	NA	0	NA	NA	1	NA	NA	NA	0
1031	1301	0.0811864	NA	0	NA	NA	1	NA	NA	NA	0
1031	1302	-0.0143944	NA	0	NA	NA	1	NA	NA	NA	0
1031	1303	0.0603171	NA	0	NA	NA	1	NA	NA	NA	0
1031	1304	-0.00938944	NA	0	NA	NA	1	NA	NA	NA	0
1031	1305	-0.00475675	NA	0	NA	NA	1	NA	NA	NA	0
1031	1306	0.00126323	NA	0	NA	NA	1	NA	NA	NA	0
1031	1307	0.00396116	NA	0	NA	NA	1	NA	NA	NA	0
1031	1308	0.129466	NA	0	NA	NA	1	NA	NA	NA	0
1031	1309	0.0513986	NA	0	NA	NA	1	NA	NA	NA	0
1031	1310	0.220214	0.879045	1	0.941528	FALSE	1	NA	NA	NA	0
1031	1311	0.172683	0.297785	1	0.510218	FALSE	1	NA	NA	NA	0
1031	1312	0.0194498	NA	0	NA	NA	1	NA	NA	NA	0
1031	1313	0.0293185	NA	0	NA	NA	1	NA	NA	NA	0
1031	1314	0.264702	NA	0	NA	NA	1	NA	NA	NA	0
1031	1315	-0.108901	NA	0	NA	NA	1	NA	NA	NA	0
1031	1316	0.0147884	NA	0	NA	NA	1	NA	NA	NA	0
1031	1317	-0.0856892	NA	0	NA	NA	1	NA	NA	NA	0
1031	1318	-0.059099	NA	0	NA	NA	1	NA	NA	NA	0
1031	1319	-0.0661943	NA	0	NA	NA	1	NA	NA	NA	0
1031	1320	-0.140707	NA	0	NA	NA	1	NA	NA	NA	0
1031	1321	-0.151066	NA	0	NA	NA	1	NA	NA	NA	0
1031	1322	-0.121963	NA	0	NA	NA	1	NA	NA	NA	0
1031	1323	-0.0727274	NA	0	NA	NA	1	NA	NA	NA	0
1031	1324	0.0978377	NA	0	NA	NA	1	NA	NA	NA	0
1031	1325	0.102946	0.702521	1	0.841764	FALSE	1	NA	NA	NA	0
1031	1326	0.315603	NA	0	NA	NA	1	NA	NA	NA	0
1031	1327	0.0738076	NA	0	NA	NA	1	NA	NA	NA	0
1031	1328	0.0643441	NA	0	NA	NA	1	NA	NA	NA	0
1031	1329	0.0130651	NA	0	NA	NA	1	NA	NA	NA	0
1031	1330	0.0122391	NA	0	NA	NA	1	NA	NA	NA	0
1031	1331	0.00976036	NA	0	NA	NA	1	NA	NA	NA	0
1031	1332	0.0131187	NA	0	NA	NA	1	NA	NA	NA	0
1031	1333	0.05052	NA	0	NA	NA	1	NA	NA	NA	0
1031	1334	0.0589607	NA	0	NA	NA	1	NA	NA	NA	0
1031	1335	0.0230435	NA	0	NA	NA	1	NA	NA	NA	0
1031	1336	-0.0447244	NA	0	NA	NA	1	NA	NA	NA	0
1031	1337	0.0219568	NA	0	NA	NA	1	NA	NA	NA	0
1031	1338	-0.0785913	NA	0	NA	NA	1	NA	NA	NA	0
1031	1339	-0.0512013	NA	0	NA	NA	1	NA	NA	NA	0
1031	1340	0.00553646	NA	0	NA	NA	1	NA	NA	NA	0
1031	1341	0.606522	2.13385e-09	1	1.48627e-07	TRUE	1	NA	NA	NA	0
1031	1342	-0.0849428	NA	0	NA	NA	1	NA	NA	NA	0
1031	1343	-0.05317	NA	0	NA	NA	1	NA	NA	NA	0
1031	1344	0.0279311	NA	0	NA	NA	1	NA	NA	NA	0
1031	1345	0.0249628	NA	0	NA	NA	1	NA	NA	NA	0
1031	1346	-0.0453912	NA	0	NA	NA	1	NA	NA	NA	0
1031	1375	0.10495	NA	0	NA	NA	1	NA	NA	NA	0
1031	1376	0.428123	NA	0	NA	NA	1	NA	NA	NA	0
1031	1377	0.315623	NA	0	NA	NA	1	NA	NA	NA	0
1032	1064	0.0884687	NA	0	NA	NA	1	NA	NA	NA	0
1032	1078	0.193041	NA	0	NA	NA	1	NA	NA	NA	0
1032	1116	-0.0551952	NA	0	NA	NA	1	NA	NA	NA	0
1032	1145	0.137363	NA	0	NA	NA	1	NA	NA	NA	0
1032	1147	0.203862	NA	0	NA	NA	1	NA	NA	NA	0
1032	1172	-0.0834161	NA	0	NA	NA	1	NA	NA	NA	0
1032	1174	0.0409094	NA	0	NA	NA	1	NA	NA	NA	0
1032	1278	-0.0684512	NA	0	NA	NA	1	NA	NA	NA	0
1032	1281	0.105332	NA	0	NA	NA	1	NA	NA	NA	0
1032	1282	0.12629	NA	0	NA	NA	1	NA	NA	NA	0
1032	1283	0.0812848	NA	0	NA	NA	1	NA	NA	NA	0
1032	1284	0.0812376	NA	0	NA	NA	1	NA	NA	NA	0
1032	1285	0.581544	NA	0	NA	NA	1	NA	NA	NA	0
1032	1286	0.0770692	NA	0	NA	NA	1	NA	NA	NA	0
1032	1287	0.0318047	NA	0	NA	NA	1	NA	NA	NA	0
1032	1288	0.0292738	NA	0	NA	NA	1	NA	NA	NA	0
1032	1289	0.055157	NA	0	NA	NA	1	NA	NA	NA	0
1032	1290	0.0404305	NA	0	NA	NA	1	NA	NA	NA	0
1032	1291	0.00773342	NA	0	NA	NA	1	NA	NA	NA	0
1032	1292	-0.00502221	NA	0	NA	NA	1	NA	NA	NA	0
1032	1293	-0.0709689	NA	0	NA	NA	1	NA	NA	NA	0
1032	1294	-0.017147	NA	0	NA	NA	1	NA	NA	NA	0
1032	1295	0.02262	NA	0	NA	NA	1	NA	NA	NA	0
1032	1296	-0.085619	NA	0	NA	NA	1	NA	NA	NA	0
1032	1297	-0.112746	NA	0	NA	NA	1	NA	NA	NA	0
1032	1298	-0.0833735	NA	0	NA	NA	1	NA	NA	NA	0
1032	1299	0.0804714	NA	0	NA	NA	1	NA	NA	NA	0
1032	1300	-0.0398311	NA	0	NA	NA	1	NA	NA	NA	0
1032	1301	0.00642953	NA	0	NA	NA	1	NA	NA	NA	0
1032	1302	-0.0183193	NA	0	NA	NA	1	NA	NA	NA	0
1032	1303	0.0169606	NA	0	NA	NA	1	NA	NA	NA	0
1032	1304	-0.00613968	NA	0	NA	NA	1	NA	NA	NA	0
1032	1305	0.00955229	NA	0	NA	NA	1	NA	NA	NA	0
1032	1306	-0.0105217	NA	0	NA	NA	1	NA	NA	NA	0
1032	1307	0.0234178	NA	0	NA	NA	1	NA	NA	NA	0
1032	1308	0.0354929	NA	0	NA	NA	1	NA	NA	NA	0
1032	1309	0.0704092	NA	0	NA	NA	1	NA	NA	NA	0
1032	1310	0.100459	NA	0	NA	NA	1	NA	NA	NA	0
1032	1311	0.0907701	NA	0	NA	NA	1	NA	NA	NA	0
1032	1312	-0.00808725	NA	0	NA	NA	1	NA	NA	NA	0
1032	1313	0.0210882	NA	0	NA	NA	1	NA	NA	NA	0
1032	1314	0.216981	NA	0	NA	NA	1	NA	NA	NA	0
1032	1315	0.016899	NA	0	NA	NA	1	NA	NA	NA	0
1032	1316	0.0679008	NA	0	NA	NA	1	NA	NA	NA	0
1032	1317	0.0188945	NA	0	NA	NA	1	NA	NA	NA	0
1032	1318	0.0125674	NA	0	NA	NA	1	NA	NA	NA	0
1032	1319	0.000734167	NA	0	NA	NA	1	NA	NA	NA	0
1032	1320	-0.0539254	NA	0	NA	NA	1	NA	NA	NA	0
1032	1321	0.0466924	NA	0	NA	NA	1	NA	NA	NA	0
1032	1322	-0.032642	NA	0	NA	NA	1	NA	NA	NA	0
1032	1323	-0.00942929	NA	0	NA	NA	1	NA	NA	NA	0
1032	1324	0.0976196	NA	0	NA	NA	1	NA	NA	NA	0
1032	1325	0.0291034	NA	0	NA	NA	1	NA	NA	NA	0
1032	1326	0.165971	NA	0	NA	NA	1	NA	NA	NA	0
1032	1327	0.0517826	NA	0	NA	NA	1	NA	NA	NA	0
1032	1328	0.0332504	NA	0	NA	NA	1	NA	NA	NA	0
1032	1329	-0.00209582	NA	0	NA	NA	1	NA	NA	NA	0
1032	1330	0.00417923	NA	0	NA	NA	1	NA	NA	NA	0
1032	1331	-0.000382611	NA	0	NA	NA	1	NA	NA	NA	0
1032	1332	-0.00424238	NA	0	NA	NA	1	NA	NA	NA	0
1032	1333	0.0253658	NA	0	NA	NA	1	NA	NA	NA	0
1032	1334	0.0486301	NA	0	NA	NA	1	NA	NA	NA	0
1032	1335	0.000732972	NA	0	NA	NA	1	NA	NA	NA	0
1032	1336	-0.00782784	NA	0	NA	NA	1	NA	NA	NA	0
1032	1337	0.0267045	NA	0	NA	NA	1	NA	NA	NA	0
1032	1338	0.0058428	NA	0	NA	NA	1	NA	NA	NA	0
1032	1339	-0.0136361	NA	0	NA	NA	1	NA	NA	NA	0
1032	1340	0.00148115	NA	0	NA	NA	1	NA	NA	NA	0
1032	1341	0.132588	NA	0	NA	NA	1	NA	NA	NA	0
1032	1342	0.00190101	NA	0	NA	NA	1	NA	NA	NA	0
1032	1343	0.0102524	NA	0	NA	NA	1	NA	NA	NA	0
1032	1344	0.0820992	NA	0	NA	NA	1	NA	NA	NA	0
1032	1345	-0.0367266	NA	0	NA	NA	1	NA	NA	NA	0
1032	1346	0.00868401	NA	0	NA	NA	1	NA	NA	NA	0
1032	1375	0.207492	NA	0	NA	NA	1	NA	NA	NA	0
1032	1376	0.225601	NA	0	NA	NA	1	NA	NA	NA	0
1032	1377	0.151594	NA	0	NA	NA	1	NA	NA	NA	0
1033	1064	-0.156638	NA	0	NA	NA	1	NA	NA	NA	0
1033	1078	-0.0833333	NA	0	NA	NA	1	NA	NA	NA	0
1033	1116	-0.0810725	NA	0	NA	NA	1	NA	NA	NA	0
1033	1145	-0.238335	NA	0	NA	NA	1	NA	NA	NA	0
1033	1147	-0.00113944	NA	0	NA	NA	1	NA	NA	NA	0
1033	1172	0.205477	NA	0	NA	NA	1	NA	NA	NA	0
1033	1174	-0.138815	NA	0	NA	NA	1	NA	NA	NA	0
1033	1278	-0.0726901	NA	0	NA	NA	1	NA	NA	NA	0
1033	1281	0.121251	NA	0	NA	NA	1	NA	NA	NA	0
1033	1282	0.124843	NA	0	NA	NA	1	NA	NA	NA	0
1033	1283	0.0642481	NA	0	NA	NA	1	NA	NA	NA	0
1033	1284	0.0551054	NA	0	NA	NA	1	NA	NA	NA	0
1033	1285	0.863945	NA	0	NA	NA	1	NA	NA	NA	0
1033	1286	0.12119	NA	0	NA	NA	1	NA	NA	NA	0
1033	1287	0.00818814	NA	0	NA	NA	1	NA	NA	NA	0
1033	1288	0.0117338	NA	0	NA	NA	1	NA	NA	NA	0
1033	1289	0.039051	NA	0	NA	NA	1	NA	NA	NA	0
1033	1290	0.0136938	NA	0	NA	NA	1	NA	NA	NA	0
1033	1291	0.000103183	NA	0	NA	NA	1	NA	NA	NA	0
1033	1292	0.0514752	NA	0	NA	NA	1	NA	NA	NA	0
1033	1293	-0.054912	NA	0	NA	NA	1	NA	NA	NA	0
1033	1294	0.0589644	NA	0	NA	NA	1	NA	NA	NA	0
1033	1295	-0.0192485	NA	0	NA	NA	1	NA	NA	NA	0
1033	1296	-0.0552847	NA	0	NA	NA	1	NA	NA	NA	0
1033	1297	-0.0915592	NA	0	NA	NA	1	NA	NA	NA	0
1033	1298	-0.0751242	NA	0	NA	NA	1	NA	NA	NA	0
1033	1299	0.113195	NA	0	NA	NA	1	NA	NA	NA	0
1033	1300	-0.0885915	NA	0	NA	NA	1	NA	NA	NA	0
1033	1301	-0.0188002	NA	0	NA	NA	1	NA	NA	NA	0
1033	1302	-0.000781235	NA	0	NA	NA	1	NA	NA	NA	0
1033	1303	0.0196229	NA	0	NA	NA	1	NA	NA	NA	0
1033	1304	-0.0452609	NA	0	NA	NA	1	NA	NA	NA	0
1033	1305	-0.0251579	NA	0	NA	NA	1	NA	NA	NA	0
1033	1306	-0.0659981	NA	0	NA	NA	1	NA	NA	NA	0
1033	1307	0.0171543	NA	0	NA	NA	1	NA	NA	NA	0
1033	1308	0.134204	NA	0	NA	NA	1	NA	NA	NA	0
1033	1309	0.198613	0.150077	1	0.331161	FALSE	1	NA	NA	NA	0
1033	1310	0.16432	NA	0	NA	NA	1	NA	NA	NA	0
1033	1311	0.127089	NA	0	NA	NA	1	NA	NA	NA	0
1033	1312	-0.0236253	NA	0	NA	NA	1	NA	NA	NA	0
1033	1313	-0.0629618	NA	0	NA	NA	1	NA	NA	NA	0
1033	1314	0.412918	NA	0	NA	NA	1	NA	NA	NA	0
1033	1315	-0.0145276	NA	0	NA	NA	1	NA	NA	NA	0
1033	1316	0.0198478	NA	0	NA	NA	1	NA	NA	NA	0
1033	1317	0.114024	NA	0	NA	NA	1	NA	NA	NA	0
1033	1318	0.0338139	NA	0	NA	NA	1	NA	NA	NA	0
1033	1319	-0.031313	NA	0	NA	NA	1	NA	NA	NA	0
1033	1320	-0.0601117	NA	0	NA	NA	1	NA	NA	NA	0
1033	1321	-0.043741	NA	0	NA	NA	1	NA	NA	NA	0
1033	1322	-0.0490373	NA	0	NA	NA	1	NA	NA	NA	0
1033	1323	0.0089687	NA	0	NA	NA	1	NA	NA	NA	0
1033	1324	0.854124	0.297479	1	0.510218	FALSE	1	NA	NA	NA	0
1033	1325	0.0341634	NA	0	NA	NA	1	NA	NA	NA	0
1033	1326	0.195924	NA	0	NA	NA	1	NA	NA	NA	0
1033	1327	0.027492	NA	0	NA	NA	1	NA	NA	NA	0
1033	1328	0.03029	NA	0	NA	NA	1	NA	NA	NA	0
1033	1329	0.0107019	NA	0	NA	NA	1	NA	NA	NA	0
1033	1330	0.020233	NA	0	NA	NA	1	NA	NA	NA	0
1033	1331	0.0038612	NA	0	NA	NA	1	NA	NA	NA	0
1033	1332	0.0328981	NA	0	NA	NA	1	NA	NA	NA	0
1033	1333	-0.00454358	NA	0	NA	NA	1	NA	NA	NA	0
1033	1334	0.00990276	NA	0	NA	NA	1	NA	NA	NA	0
1033	1335	0.0707931	NA	0	NA	NA	1	NA	NA	NA	0
1033	1336	0.0162067	NA	0	NA	NA	1	NA	NA	NA	0
1033	1337	0.0413764	NA	0	NA	NA	1	NA	NA	NA	0
1033	1338	0.0526254	NA	0	NA	NA	1	NA	NA	NA	0
1033	1339	-0.0204758	NA	0	NA	NA	1	NA	NA	NA	0
1033	1340	0.0570085	NA	0	NA	NA	1	NA	NA	NA	0
1033	1341	0.363855	NA	0	NA	NA	1	NA	NA	NA	0
1033	1342	-0.00404932	NA	0	NA	NA	1	NA	NA	NA	0
1033	1343	0.0356383	NA	0	NA	NA	1	NA	NA	NA	0
1033	1344	0.149494	NA	0	NA	NA	1	NA	NA	NA	0
1033	1345	0.0308494	NA	0	NA	NA	1	NA	NA	NA	0
1033	1346	0.0292356	NA	0	NA	NA	1	NA	NA	NA	0
1033	1375	0.471002	NA	0	NA	NA	1	NA	NA	NA	0
1033	1376	0.164763	NA	0	NA	NA	1	NA	NA	NA	0
1033	1377	0.333213	NA	0	NA	NA	1	NA	NA	NA	0
1034	1064	0.291176	NA	0	NA	NA	1	NA	NA	NA	0
1034	1078	0.144273	NA	0	NA	NA	1	NA	NA	NA	0
1034	1101	NA	NA	0	NA	NA	0	-4	TRUE	11911	1
1034	1116	-0.0536597	NA	0	NA	NA	1	NA	NA	NA	0
1034	1145	-0.0489553	NA	0	NA	NA	1	NA	NA	NA	0
1034	1147	0.294396	NA	0	NA	NA	1	NA	NA	NA	0
1034	1172	0.0121648	NA	0	NA	NA	1	NA	NA	NA	0
1034	1174	0.238436	NA	0	NA	NA	1	NA	NA	NA	0
1034	1278	0.135979	NA	0	NA	NA	1	NA	NA	NA	0
1034	1281	0.0766788	NA	0	NA	NA	1	NA	NA	NA	0
1034	1282	0.0848921	NA	0	NA	NA	1	NA	NA	NA	0
1034	1283	0.118264	NA	0	NA	NA	1	NA	NA	NA	0
1034	1284	0.0915808	NA	0	NA	NA	1	NA	NA	NA	0
1034	1285	1.07674	NA	0	NA	NA	1	NA	NA	NA	0
1034	1286	0.0925916	NA	0	NA	NA	1	NA	NA	NA	0
1034	1287	0.049865	NA	0	NA	NA	1	NA	NA	NA	0
1034	1288	0.0234608	NA	0	NA	NA	1	NA	NA	NA	0
1034	1289	0.0349782	NA	0	NA	NA	1	NA	NA	NA	0
1034	1290	0.0365441	NA	0	NA	NA	1	NA	NA	NA	0
1034	1291	0.00367838	NA	0	NA	NA	1	NA	NA	NA	0
1034	1292	0.116891	NA	0	NA	NA	1	NA	NA	NA	0
1034	1293	0.0501231	NA	0	NA	NA	1	NA	NA	NA	0
1034	1294	0.0696976	NA	0	NA	NA	1	NA	NA	NA	0
1034	1295	0.139101	0.227619	1	0.432572	FALSE	1	NA	NA	NA	0
1034	1296	0.0146769	NA	0	NA	NA	1	NA	NA	NA	0
1034	1297	0.0223365	NA	0	NA	NA	1	NA	NA	NA	0
1034	1298	0.0102648	NA	0	NA	NA	1	NA	NA	NA	0
1034	1299	0.325623	0.175879	1	0.363559	FALSE	1	NA	NA	NA	0
1034	1300	0.0459161	NA	0	NA	NA	1	NA	NA	NA	0
1034	1301	0.0670084	NA	0	NA	NA	1	NA	NA	NA	0
1034	1302	0.03892	NA	0	NA	NA	1	NA	NA	NA	0
1034	1303	0.0042867	NA	0	NA	NA	1	NA	NA	NA	0
1034	1304	0.0168999	NA	0	NA	NA	1	NA	NA	NA	0
1034	1305	-0.0225372	NA	0	NA	NA	1	NA	NA	NA	0
1034	1306	-0.0259726	NA	0	NA	NA	1	NA	NA	NA	0
1034	1307	-0.0147288	NA	0	NA	NA	1	NA	NA	NA	0
1034	1308	0.135043	NA	0	NA	NA	1	NA	NA	NA	0
1034	1309	0.0745803	NA	0	NA	NA	1	NA	NA	NA	0
1034	1310	0.121248	NA	0	NA	NA	1	NA	NA	NA	0
1034	1311	0.0529243	NA	0	NA	NA	1	NA	NA	NA	0
1034	1312	-0.0192471	NA	0	NA	NA	1	NA	NA	NA	0
1034	1313	-0.0292134	NA	0	NA	NA	1	NA	NA	NA	0
1034	1314	0.238199	NA	0	NA	NA	1	NA	NA	NA	0
1034	1315	-0.0106928	NA	0	NA	NA	1	NA	NA	NA	0
1034	1316	0.0377192	NA	0	NA	NA	1	NA	NA	NA	0
1034	1317	0.0723437	NA	0	NA	NA	1	NA	NA	NA	0
1034	1318	-0.000291314	NA	0	NA	NA	1	NA	NA	NA	0
1034	1319	-0.0438835	NA	0	NA	NA	1	NA	NA	NA	0
1034	1320	-0.0811038	NA	0	NA	NA	1	NA	NA	NA	0
1034	1321	-0.053677	NA	0	NA	NA	1	NA	NA	NA	0
1034	1322	-0.0479456	NA	0	NA	NA	1	NA	NA	NA	0
1034	1323	-0.0328179	NA	0	NA	NA	1	NA	NA	NA	0
1034	1324	-0.0268482	NA	0	NA	NA	1	NA	NA	NA	0
1034	1325	0.0566755	NA	0	NA	NA	1	NA	NA	NA	0
1034	1326	0.233668	NA	0	NA	NA	1	NA	NA	NA	0
1034	1327	0.0651866	NA	0	NA	NA	1	NA	NA	NA	0
1034	1328	0.0340913	NA	0	NA	NA	1	NA	NA	NA	0
1034	1329	0.0348959	NA	0	NA	NA	1	NA	NA	NA	0
1034	1330	1.04723e-05	NA	0	NA	NA	1	NA	NA	NA	0
1034	1331	0.0127323	NA	0	NA	NA	1	NA	NA	NA	0
1034	1332	0.0273016	NA	0	NA	NA	1	NA	NA	NA	0
1034	1333	0.0246723	NA	0	NA	NA	1	NA	NA	NA	0
1034	1334	0.0454305	NA	0	NA	NA	1	NA	NA	NA	0
1034	1335	0.0278617	NA	0	NA	NA	1	NA	NA	NA	0
1034	1336	-0.0302082	NA	0	NA	NA	1	NA	NA	NA	0
1034	1337	0.142359	1.24332e-08	1	6.07869e-07	TRUE	1	-5	TRUE	11911	1
1034	1338	0.0104147	NA	0	NA	NA	1	NA	NA	NA	0
1034	1339	-0.00242313	NA	0	NA	NA	1	NA	NA	NA	0
1034	1340	0.0505939	NA	0	NA	NA	1	NA	NA	NA	0
1034	1341	0.204785	NA	0	NA	NA	1	NA	NA	NA	0
1034	1342	-0.00533647	NA	0	NA	NA	1	NA	NA	NA	0
1034	1343	0.0331128	NA	0	NA	NA	1	NA	NA	NA	0
1034	1344	0.066951	NA	0	NA	NA	1	NA	NA	NA	0
1034	1345	0.0321084	NA	0	NA	NA	1	NA	NA	NA	0
1034	1346	-8.90081e-05	NA	0	NA	NA	1	NA	NA	NA	0
1034	1375	0.351127	NA	0	NA	NA	1	NA	NA	NA	0
1034	1376	0.202364	NA	0	NA	NA	1	NA	NA	NA	0
1034	1377	0.269072	NA	0	NA	NA	1	NA	NA	NA	0
1034	1379	NA	NA	0	NA	NA	0	-3	FALSE	20111	1
1035	1064	-0.185895	NA	0	NA	NA	1	NA	NA	NA	0
1035	1078	0.257553	NA	0	NA	NA	1	NA	NA	NA	0
1035	1116	-0.0903977	NA	0	NA	NA	1	NA	NA	NA	0
1035	1145	-0.327586	NA	0	NA	NA	1	NA	NA	NA	0
1035	1147	-0.167896	NA	0	NA	NA	1	NA	NA	NA	0
1035	1172	0.125736	NA	0	NA	NA	1	NA	NA	NA	0
1035	1174	-0.211446	NA	0	NA	NA	1	NA	NA	NA	0
1035	1278	-0.286366	NA	0	NA	NA	1	NA	NA	NA	0
1035	1281	0.133728	NA	0	NA	NA	1	NA	NA	NA	0
1035	1282	0.169454	NA	0	NA	NA	1	NA	NA	NA	0
1035	1283	0.0622344	NA	0	NA	NA	1	NA	NA	NA	0
1035	1284	0.110428	NA	0	NA	NA	1	NA	NA	NA	0
1035	1285	0.853129	NA	0	NA	NA	1	NA	NA	NA	0
1035	1286	0.116279	NA	0	NA	NA	1	NA	NA	NA	0
1035	1287	0.0372072	NA	0	NA	NA	1	NA	NA	NA	0
1035	1288	0.0162425	NA	0	NA	NA	1	NA	NA	NA	0
1035	1289	0.040703	NA	0	NA	NA	1	NA	NA	NA	0
1035	1290	0.0248444	NA	0	NA	NA	1	NA	NA	NA	0
1035	1291	-0.00252151	NA	0	NA	NA	1	NA	NA	NA	0
1035	1292	0.0779619	NA	0	NA	NA	1	NA	NA	NA	0
1035	1293	-0.0258934	NA	0	NA	NA	1	NA	NA	NA	0
1035	1294	0.0385222	NA	0	NA	NA	1	NA	NA	NA	0
1035	1295	0.143092	NA	0	NA	NA	1	NA	NA	NA	0
1035	1296	-0.0518347	NA	0	NA	NA	1	NA	NA	NA	0
1035	1297	-0.058826	NA	0	NA	NA	1	NA	NA	NA	0
1035	1298	-0.104801	NA	0	NA	NA	1	NA	NA	NA	0
1035	1299	0.283591	NA	0	NA	NA	1	NA	NA	NA	0
1035	1300	0.0304152	NA	0	NA	NA	1	NA	NA	NA	0
1035	1301	0.15197	NA	0	NA	NA	1	NA	NA	NA	0
1035	1302	0.041625	NA	0	NA	NA	1	NA	NA	NA	0
1035	1303	0.00815436	NA	0	NA	NA	1	NA	NA	NA	0
1035	1304	-0.0266339	NA	0	NA	NA	1	NA	NA	NA	0
1035	1305	-0.0560075	NA	0	NA	NA	1	NA	NA	NA	0
1035	1306	-0.0384396	NA	0	NA	NA	1	NA	NA	NA	0
1035	1307	-0.0278595	NA	0	NA	NA	1	NA	NA	NA	0
1035	1308	0.144346	NA	0	NA	NA	1	NA	NA	NA	0
1035	1309	0.0655517	NA	0	NA	NA	1	NA	NA	NA	0
1035	1310	0.162056	NA	0	NA	NA	1	NA	NA	NA	0
1035	1311	0.0475797	NA	0	NA	NA	1	NA	NA	NA	0
1035	1312	-0.00677866	NA	0	NA	NA	1	NA	NA	NA	0
1035	1313	-0.0584123	NA	0	NA	NA	1	NA	NA	NA	0
1035	1314	0.423999	NA	0	NA	NA	1	NA	NA	NA	0
1035	1315	0.0742745	NA	0	NA	NA	1	NA	NA	NA	0
1035	1316	0.162988	NA	0	NA	NA	1	NA	NA	NA	0
1035	1317	0.0987787	NA	0	NA	NA	1	NA	NA	NA	0
1035	1318	0.0606018	NA	0	NA	NA	1	NA	NA	NA	0
1035	1319	0.122727	NA	0	NA	NA	1	NA	NA	NA	0
1035	1320	-0.022021	NA	0	NA	NA	1	NA	NA	NA	0
1035	1321	-0.00113676	NA	0	NA	NA	1	NA	NA	NA	0
1035	1322	0.143251	NA	0	NA	NA	1	NA	NA	NA	0
1035	1323	0.00640627	NA	0	NA	NA	1	NA	NA	NA	0
1035	1324	0.0213794	NA	0	NA	NA	1	NA	NA	NA	0
1035	1325	0.0667048	NA	0	NA	NA	1	NA	NA	NA	0
1035	1326	0.316378	NA	0	NA	NA	1	NA	NA	NA	0
1035	1327	0.0615662	NA	0	NA	NA	1	NA	NA	NA	0
1035	1328	0.0130535	NA	0	NA	NA	1	NA	NA	NA	0
1035	1329	3.63359e-05	NA	0	NA	NA	1	NA	NA	NA	0
1035	1330	0.00686118	NA	0	NA	NA	1	NA	NA	NA	0
1035	1331	0.000914028	NA	0	NA	NA	1	NA	NA	NA	0
1035	1332	0.0172874	NA	0	NA	NA	1	NA	NA	NA	0
1035	1333	-0.0161522	NA	0	NA	NA	1	NA	NA	NA	0
1035	1334	0.0244588	NA	0	NA	NA	1	NA	NA	NA	0
1035	1335	0.0145459	NA	0	NA	NA	1	NA	NA	NA	0
1035	1336	-0.0315837	NA	0	NA	NA	1	NA	NA	NA	0
1035	1337	-0.00928395	NA	0	NA	NA	1	NA	NA	NA	0
1035	1338	-0.00102797	NA	0	NA	NA	1	NA	NA	NA	0
1035	1339	-0.00981638	NA	0	NA	NA	1	NA	NA	NA	0
1035	1340	0.0152031	NA	0	NA	NA	1	NA	NA	NA	0
1035	1341	0.300238	NA	0	NA	NA	1	NA	NA	NA	0
1035	1342	-0.0249666	NA	0	NA	NA	1	NA	NA	NA	0
1035	1343	0.0224258	NA	0	NA	NA	1	NA	NA	NA	0
1035	1344	0.0642555	NA	0	NA	NA	1	NA	NA	NA	0
1035	1345	0.0231734	NA	0	NA	NA	1	NA	NA	NA	0
1035	1346	-0.0270621	NA	0	NA	NA	1	NA	NA	NA	0
1035	1375	-0.0167722	NA	0	NA	NA	1	NA	NA	NA	0
1035	1376	0.127022	NA	0	NA	NA	1	NA	NA	NA	0
1035	1377	0.295311	NA	0	NA	NA	1	NA	NA	NA	0
1036	1064	-0.108273	NA	0	NA	NA	1	NA	NA	NA	0
1036	1078	-0.194128	NA	0	NA	NA	1	NA	NA	NA	0
1036	1116	-0.139888	NA	0	NA	NA	1	NA	NA	NA	0
1036	1145	-0.31863	NA	0	NA	NA	1	NA	NA	NA	0
1036	1147	-0.144586	NA	0	NA	NA	1	NA	NA	NA	0
1036	1172	-0.079627	NA	0	NA	NA	1	NA	NA	NA	0
1036	1174	-0.323395	NA	0	NA	NA	1	NA	NA	NA	0
1036	1278	-0.212079	NA	0	NA	NA	1	NA	NA	NA	0
1036	1281	0.0457156	NA	0	NA	NA	1	NA	NA	NA	0
1036	1282	0.0843502	NA	0	NA	NA	1	NA	NA	NA	0
1036	1283	0.033172	NA	0	NA	NA	1	NA	NA	NA	0
1036	1284	0.0533716	NA	0	NA	NA	1	NA	NA	NA	0
1036	1285	0.893067	NA	0	NA	NA	1	NA	NA	NA	0
1036	1286	0.0734933	NA	0	NA	NA	1	NA	NA	NA	0
1036	1287	0.0253002	NA	0	NA	NA	1	NA	NA	NA	0
1036	1288	0.0122264	NA	0	NA	NA	1	NA	NA	NA	0
1036	1289	0.0339168	NA	0	NA	NA	1	NA	NA	NA	0
1036	1290	0.0344207	NA	0	NA	NA	1	NA	NA	NA	0
1036	1291	0.00264908	NA	0	NA	NA	1	NA	NA	NA	0
1036	1292	0.0345593	NA	0	NA	NA	1	NA	NA	NA	0
1036	1293	-0.0451218	NA	0	NA	NA	1	NA	NA	NA	0
1036	1294	0.0293042	NA	0	NA	NA	1	NA	NA	NA	0
1036	1295	0.0779115	NA	0	NA	NA	1	NA	NA	NA	0
1036	1296	0.00467734	NA	0	NA	NA	1	NA	NA	NA	0
1036	1297	-0.0189713	NA	0	NA	NA	1	NA	NA	NA	0
1036	1298	-0.0447089	NA	0	NA	NA	1	NA	NA	NA	0
1036	1299	0.178592	NA	0	NA	NA	1	NA	NA	NA	0
1036	1300	-0.0372343	NA	0	NA	NA	1	NA	NA	NA	0
1036	1301	0.0770189	NA	0	NA	NA	1	NA	NA	NA	0
1036	1302	0.0215696	NA	0	NA	NA	1	NA	NA	NA	0
1036	1303	0.0415651	NA	0	NA	NA	1	NA	NA	NA	0
1036	1304	0.010071	NA	0	NA	NA	1	NA	NA	NA	0
1036	1305	0.0033432	NA	0	NA	NA	1	NA	NA	NA	0
1036	1306	0.00183489	NA	0	NA	NA	1	NA	NA	NA	0
1036	1307	0.0155059	NA	0	NA	NA	1	NA	NA	NA	0
1036	1308	0.0927906	NA	0	NA	NA	1	NA	NA	NA	0
1036	1309	0.0882013	0.58855	1	0.7548	FALSE	1	NA	NA	NA	0
1036	1310	0.0819698	NA	0	NA	NA	1	NA	NA	NA	0
1036	1311	0.0847405	NA	0	NA	NA	1	NA	NA	NA	0
1036	1312	-0.00753414	NA	0	NA	NA	1	NA	NA	NA	0
1036	1313	-0.00282138	NA	0	NA	NA	1	NA	NA	NA	0
1036	1314	0.189885	NA	0	NA	NA	1	NA	NA	NA	0
1036	1315	0.0107491	NA	0	NA	NA	1	NA	NA	NA	0
1036	1316	0.0684599	NA	0	NA	NA	1	NA	NA	NA	0
1036	1317	0.0136805	NA	0	NA	NA	1	NA	NA	NA	0
1036	1318	-0.00985856	NA	0	NA	NA	1	NA	NA	NA	0
1036	1319	-0.0396218	NA	0	NA	NA	1	NA	NA	NA	0
1036	1320	-0.0477637	NA	0	NA	NA	1	NA	NA	NA	0
1036	1321	0.00121736	NA	0	NA	NA	1	NA	NA	NA	0
1036	1322	-0.0184298	NA	0	NA	NA	1	NA	NA	NA	0
1036	1323	0.0470318	NA	0	NA	NA	1	NA	NA	NA	0
1036	1324	-0.0251582	NA	0	NA	NA	1	NA	NA	NA	0
1036	1325	0.0300193	NA	0	NA	NA	1	NA	NA	NA	0
1036	1326	0.180358	NA	0	NA	NA	1	NA	NA	NA	0
1036	1327	0.0704705	NA	0	NA	NA	1	NA	NA	NA	0
1036	1328	0.00706877	NA	0	NA	NA	1	NA	NA	NA	0
1036	1329	-0.0252457	NA	0	NA	NA	1	NA	NA	NA	0
1036	1330	0.0411945	0.179558	1	0.368785	FALSE	1	NA	NA	NA	0
1036	1331	-0.0493723	NA	0	NA	NA	1	NA	NA	NA	0
1036	1332	-0.0260444	NA	0	NA	NA	1	NA	NA	NA	0
1036	1333	-0.00084308	NA	0	NA	NA	1	NA	NA	NA	0
1036	1334	0.0281865	NA	0	NA	NA	1	NA	NA	NA	0
1036	1335	-0.0314984	NA	0	NA	NA	1	NA	NA	NA	0
1036	1336	0.0331325	NA	0	NA	NA	1	NA	NA	NA	0
1036	1337	0.0916304	0.178626	1	0.367341	FALSE	1	NA	NA	NA	0
1036	1338	0.0279129	NA	0	NA	NA	1	NA	NA	NA	0
1036	1339	0.0519711	NA	0	NA	NA	1	NA	NA	NA	0
1036	1340	0.0536137	NA	0	NA	NA	1	NA	NA	NA	0
1036	1341	0.282948	3.04143e-05	1	0.000402675	TRUE	1	NA	NA	NA	0
1036	1342	0.0215745	NA	0	NA	NA	1	NA	NA	NA	0
1036	1343	0.0123354	NA	0	NA	NA	1	NA	NA	NA	0
1036	1344	0.0311094	NA	0	NA	NA	1	NA	NA	NA	0
1036	1345	0.0221494	NA	0	NA	NA	1	NA	NA	NA	0
1036	1346	0.0165795	NA	0	NA	NA	1	NA	NA	NA	0
1036	1375	0.00591302	NA	0	NA	NA	1	NA	NA	NA	0
1036	1376	-0.161776	NA	0	NA	NA	1	NA	NA	NA	0
1036	1377	0.0318382	NA	0	NA	NA	1	NA	NA	NA	0
1037	1064	0.199546	NA	0	NA	NA	1	NA	NA	NA	0
1037	1078	0.00467643	NA	0	NA	NA	1	NA	NA	NA	0
1037	1116	-0.113986	NA	0	NA	NA	1	NA	NA	NA	0
1037	1145	-0.320007	NA	0	NA	NA	1	NA	NA	NA	0
1037	1147	0.649495	0.0180737	1	0.0711402	FALSE	1	NA	NA	NA	0
1037	1172	0.362149	NA	0	NA	NA	1	NA	NA	NA	0
1037	1174	-0.00991364	NA	0	NA	NA	1	NA	NA	NA	0
1037	1278	0.0996227	NA	0	NA	NA	1	NA	NA	NA	0
1037	1281	0.118126	NA	0	NA	NA	1	NA	NA	NA	0
1037	1282	0.0834136	NA	0	NA	NA	1	NA	NA	NA	0
1037	1283	0.0885013	NA	0	NA	NA	1	NA	NA	NA	0
1037	1284	0.0680286	NA	0	NA	NA	1	NA	NA	NA	0
1037	1285	0.593491	NA	0	NA	NA	1	NA	NA	NA	0
1037	1286	0.0815411	NA	0	NA	NA	1	NA	NA	NA	0
1037	1287	0.0302356	NA	0	NA	NA	1	NA	NA	NA	0
1037	1288	0.0305015	NA	0	NA	NA	1	NA	NA	NA	0
1037	1289	0.0368176	NA	0	NA	NA	1	NA	NA	NA	0
1037	1290	0.02998	NA	0	NA	NA	1	NA	NA	NA	0
1037	1291	0.0117248	NA	0	NA	NA	1	NA	NA	NA	0
1037	1292	0.146098	NA	0	NA	NA	1	NA	NA	NA	0
1037	1293	0.266861	0.47402	1	0.666484	FALSE	1	NA	NA	NA	0
1037	1294	0.198384	0.718657	1	0.851727	FALSE	1	NA	NA	NA	0
1037	1295	0.176429	NA	0	NA	NA	1	NA	NA	NA	0
1037	1296	0.0683419	NA	0	NA	NA	1	NA	NA	NA	0
1037	1297	0.0533448	NA	0	NA	NA	1	NA	NA	NA	0
1037	1298	-0.0767947	NA	0	NA	NA	1	NA	NA	NA	0
1037	1299	0.200294	NA	0	NA	NA	1	NA	NA	NA	0
1037	1300	-0.0310921	NA	0	NA	NA	1	NA	NA	NA	0
1037	1301	0.163865	NA	0	NA	NA	1	NA	NA	NA	0
1037	1302	0.0454753	NA	0	NA	NA	1	NA	NA	NA	0
1037	1303	0.00362899	NA	0	NA	NA	1	NA	NA	NA	0
1037	1304	-0.0052367	NA	0	NA	NA	1	NA	NA	NA	0
1037	1305	-0.0330841	NA	0	NA	NA	1	NA	NA	NA	0
1037	1306	-0.0212268	NA	0	NA	NA	1	NA	NA	NA	0
1037	1307	-0.00525262	NA	0	NA	NA	1	NA	NA	NA	0
1037	1308	0.107452	NA	0	NA	NA	1	NA	NA	NA	0
1037	1309	0.046179	NA	0	NA	NA	1	NA	NA	NA	0
1037	1310	0.132479	NA	0	NA	NA	1	NA	NA	NA	0
1037	1311	0.111355	NA	0	NA	NA	1	NA	NA	NA	0
1037	1312	-0.0193307	NA	0	NA	NA	1	NA	NA	NA	0
1037	1313	-0.023672	NA	0	NA	NA	1	NA	NA	NA	0
1037	1314	0.337324	NA	0	NA	NA	1	NA	NA	NA	0
1037	1315	0.0256797	NA	0	NA	NA	1	NA	NA	NA	0
1037	1316	0.0640125	NA	0	NA	NA	1	NA	NA	NA	0
1037	1317	0.0596084	NA	0	NA	NA	1	NA	NA	NA	0
1037	1318	0.0641331	NA	0	NA	NA	1	NA	NA	NA	0
1037	1319	0.00214579	NA	0	NA	NA	1	NA	NA	NA	0
1037	1320	0.0523544	NA	0	NA	NA	1	NA	NA	NA	0
1037	1321	0.0510415	NA	0	NA	NA	1	NA	NA	NA	0
1037	1322	0.0216205	NA	0	NA	NA	1	NA	NA	NA	0
1037	1323	-0.00284511	NA	0	NA	NA	1	NA	NA	NA	0
1037	1324	0.0847933	NA	0	NA	NA	1	NA	NA	NA	0
1037	1325	0.06833	NA	0	NA	NA	1	NA	NA	NA	0
1037	1326	0.235477	NA	0	NA	NA	1	NA	NA	NA	0
1037	1327	0.101748	NA	0	NA	NA	1	NA	NA	NA	0
1037	1328	0.118099	0.416768	1	0.621438	FALSE	1	NA	NA	NA	0
1037	1329	0.00842767	NA	0	NA	NA	1	NA	NA	NA	0
1037	1330	-0.00286485	NA	0	NA	NA	1	NA	NA	NA	0
1037	1331	-0.0149335	NA	0	NA	NA	1	NA	NA	NA	0
1037	1332	0.0154162	NA	0	NA	NA	1	NA	NA	NA	0
1037	1333	-0.000687098	NA	0	NA	NA	1	NA	NA	NA	0
1037	1334	0.0132423	NA	0	NA	NA	1	NA	NA	NA	0
1037	1335	0.0188729	NA	0	NA	NA	1	NA	NA	NA	0
1037	1336	0.00393816	NA	0	NA	NA	1	NA	NA	NA	0
1037	1337	0.00933658	NA	0	NA	NA	1	NA	NA	NA	0
1037	1338	-0.0294089	NA	0	NA	NA	1	NA	NA	NA	0
1037	1339	-0.0342865	NA	0	NA	NA	1	NA	NA	NA	0
1037	1340	0.0314179	NA	0	NA	NA	1	NA	NA	NA	0
1037	1341	0.344627	NA	0	NA	NA	1	NA	NA	NA	0
1037	1342	-0.0066628	NA	0	NA	NA	1	NA	NA	NA	0
1037	1343	0.0108363	NA	0	NA	NA	1	NA	NA	NA	0
1037	1344	0.0585972	NA	0	NA	NA	1	NA	NA	NA	0
1037	1345	0.0346918	NA	0	NA	NA	1	NA	NA	NA	0
1037	1346	-0.00489279	NA	0	NA	NA	1	NA	NA	NA	0
1037	1375	0.0434137	NA	0	NA	NA	1	NA	NA	NA	0
1037	1376	0.0924036	NA	0	NA	NA	1	NA	NA	NA	0
1037	1377	0.265428	NA	0	NA	NA	1	NA	NA	NA	0
1037	1379	NA	NA	0	NA	NA	0	-3	TRUE	121010	1
1037	1379	NA	NA	0	NA	NA	0	-5	TRUE	102010	1
1038	1064	0.134623	NA	0	NA	NA	1	NA	NA	NA	0
1038	1078	0.0991354	NA	0	NA	NA	1	NA	NA	NA	0
1038	1116	-0.0694812	NA	0	NA	NA	1	NA	NA	NA	0
1038	1145	-0.255397	NA	0	NA	NA	1	NA	NA	NA	0
1038	1147	0.125533	NA	0	NA	NA	1	NA	NA	NA	0
1038	1172	0.305698	NA	0	NA	NA	1	NA	NA	NA	0
1038	1174	-0.101122	NA	0	NA	NA	1	NA	NA	NA	0
1038	1278	0.00624202	NA	0	NA	NA	1	NA	NA	NA	0
1038	1281	0.0937609	NA	0	NA	NA	1	NA	NA	NA	0
1038	1282	0.0996273	NA	0	NA	NA	1	NA	NA	NA	0
1038	1283	0.0593915	NA	0	NA	NA	1	NA	NA	NA	0
1038	1284	0.167634	NA	0	NA	NA	1	NA	NA	NA	0
1038	1285	0.764329	NA	0	NA	NA	1	NA	NA	NA	0
1038	1286	0.106506	NA	0	NA	NA	1	NA	NA	NA	0
1038	1287	0.021099	NA	0	NA	NA	1	NA	NA	NA	0
1038	1288	0.0307426	NA	0	NA	NA	1	NA	NA	NA	0
1038	1289	0.0192204	NA	0	NA	NA	1	NA	NA	NA	0
1038	1290	0.0317904	NA	0	NA	NA	1	NA	NA	NA	0
1038	1291	0.0109643	NA	0	NA	NA	1	NA	NA	NA	0
1038	1292	0.076846	NA	0	NA	NA	1	NA	NA	NA	0
1038	1293	-0.124096	NA	0	NA	NA	1	NA	NA	NA	0
1038	1294	0.000554354	NA	0	NA	NA	1	NA	NA	NA	0
1038	1295	0.0733917	NA	0	NA	NA	1	NA	NA	NA	0
1038	1296	-0.0445947	NA	0	NA	NA	1	NA	NA	NA	0
1038	1297	-0.0474716	NA	0	NA	NA	1	NA	NA	NA	0
1038	1298	-0.103677	NA	0	NA	NA	1	NA	NA	NA	0
1038	1299	0.40721	0.260884	1	0.469064	FALSE	1	NA	NA	NA	0
1038	1300	-0.15627	NA	0	NA	NA	1	NA	NA	NA	0
1038	1301	0.0446541	NA	0	NA	NA	1	NA	NA	NA	0
1038	1302	0.0209428	NA	0	NA	NA	1	NA	NA	NA	0
1038	1303	0.0470178	NA	0	NA	NA	1	NA	NA	NA	0
1038	1304	-0.0364089	NA	0	NA	NA	1	NA	NA	NA	0
1038	1305	-0.0332749	NA	0	NA	NA	1	NA	NA	NA	0
1038	1306	-0.0332764	NA	0	NA	NA	1	NA	NA	NA	0
1038	1307	-0.0326258	NA	0	NA	NA	1	NA	NA	NA	0
1038	1308	0.111232	NA	0	NA	NA	1	NA	NA	NA	0
1038	1309	0.0272697	NA	0	NA	NA	1	NA	NA	NA	0
1038	1310	0.104478	NA	0	NA	NA	1	NA	NA	NA	0
1038	1311	0.0977632	NA	0	NA	NA	1	NA	NA	NA	0
1038	1312	-0.0218362	NA	0	NA	NA	1	NA	NA	NA	0
1038	1313	-0.0750564	NA	0	NA	NA	1	NA	NA	NA	0
1038	1314	0.261188	NA	0	NA	NA	1	NA	NA	NA	0
1038	1315	-0.026871	NA	0	NA	NA	1	NA	NA	NA	0
1038	1316	0.118391	NA	0	NA	NA	1	NA	NA	NA	0
1038	1317	-0.0725305	NA	0	NA	NA	1	NA	NA	NA	0
1038	1318	-0.0976386	NA	0	NA	NA	1	NA	NA	NA	0
1038	1319	-0.103684	NA	0	NA	NA	1	NA	NA	NA	0
1038	1320	-0.126929	NA	0	NA	NA	1	NA	NA	NA	0
1038	1321	-0.0990773	NA	0	NA	NA	1	NA	NA	NA	0
1038	1322	-0.107898	NA	0	NA	NA	1	NA	NA	NA	0
1038	1323	-0.0912172	NA	0	NA	NA	1	NA	NA	NA	0
1038	1324	-0.0978472	NA	0	NA	NA	1	NA	NA	NA	0
1038	1325	0.035141	NA	0	NA	NA	1	NA	NA	NA	0
1038	1326	0.312337	NA	0	NA	NA	1	NA	NA	NA	0
1038	1327	0.0961718	NA	0	NA	NA	1	NA	NA	NA	0
1038	1328	0.0602983	NA	0	NA	NA	1	NA	NA	NA	0
1038	1329	0.0586372	NA	0	NA	NA	1	NA	NA	NA	0
1038	1330	0.0451496	0.411081	1	0.6151	FALSE	1	NA	NA	NA	0
1038	1331	-0.00420454	NA	0	NA	NA	1	NA	NA	NA	0
1038	1332	0.084963	NA	0	NA	NA	1	NA	NA	NA	0
1038	1333	0.023361	NA	0	NA	NA	1	NA	NA	NA	0
1038	1334	0.0188963	NA	0	NA	NA	1	NA	NA	NA	0
1038	1335	0.00303376	NA	0	NA	NA	1	NA	NA	NA	0
1038	1336	-0.0704895	NA	0	NA	NA	1	NA	NA	NA	0
1038	1337	0.03501	NA	0	NA	NA	1	NA	NA	NA	0
1038	1338	-0.0529547	NA	0	NA	NA	1	NA	NA	NA	0
1038	1339	-0.0147862	NA	0	NA	NA	1	NA	NA	NA	0
1038	1340	0.0308293	NA	0	NA	NA	1	NA	NA	NA	0
1038	1341	0.386851	NA	0	NA	NA	1	NA	NA	NA	0
1038	1342	-0.0238989	NA	0	NA	NA	1	NA	NA	NA	0
1038	1343	-0.0320813	NA	0	NA	NA	1	NA	NA	NA	0
1038	1344	0.0233823	NA	0	NA	NA	1	NA	NA	NA	0
1038	1345	-9.78346e-05	NA	0	NA	NA	1	NA	NA	NA	0
1038	1346	-0.00461451	NA	0	NA	NA	1	NA	NA	NA	0
1038	1375	-0.0249522	NA	0	NA	NA	1	NA	NA	NA	0
1038	1376	0.102575	NA	0	NA	NA	1	NA	NA	NA	0
1038	1377	0.227355	NA	0	NA	NA	1	NA	NA	NA	0
1039	1064	-0.105775	NA	0	NA	NA	1	NA	NA	NA	0
1039	1078	0.25807	NA	0	NA	NA	1	NA	NA	NA	0
1039	1116	-0.0333902	NA	0	NA	NA	1	NA	NA	NA	0
1039	1145	-0.140614	NA	0	NA	NA	1	NA	NA	NA	0
1039	1147	0.843061	0.256105	1	0.465238	FALSE	1	NA	NA	NA	0
1039	1172	0.0440986	NA	0	NA	NA	1	NA	NA	NA	0
1039	1174	-0.0839667	NA	0	NA	NA	1	NA	NA	NA	0
1039	1278	-0.0727889	NA	0	NA	NA	1	NA	NA	NA	0
1039	1281	0.104958	NA	0	NA	NA	1	NA	NA	NA	0
1039	1282	0.0951757	NA	0	NA	NA	1	NA	NA	NA	0
1039	1283	0.0689386	NA	0	NA	NA	1	NA	NA	NA	0
1039	1284	0.102197	NA	0	NA	NA	1	NA	NA	NA	0
1039	1285	0.602446	NA	0	NA	NA	1	NA	NA	NA	0
1039	1286	0.0911139	NA	0	NA	NA	1	NA	NA	NA	0
1039	1287	0.0237705	NA	0	NA	NA	1	NA	NA	NA	0
1039	1288	0.0280381	NA	0	NA	NA	1	NA	NA	NA	0
1039	1289	0.0486572	NA	0	NA	NA	1	NA	NA	NA	0
1039	1290	0.0100111	NA	0	NA	NA	1	NA	NA	NA	0
1039	1291	-0.00179995	NA	0	NA	NA	1	NA	NA	NA	0
1039	1292	0.0439564	NA	0	NA	NA	1	NA	NA	NA	0
1039	1293	-0.0582445	NA	0	NA	NA	1	NA	NA	NA	0
1039	1294	-0.0155787	NA	0	NA	NA	1	NA	NA	NA	0
1039	1295	0.119103	NA	0	NA	NA	1	NA	NA	NA	0
1039	1296	-0.00391873	NA	0	NA	NA	1	NA	NA	NA	0
1039	1297	-0.0582769	NA	0	NA	NA	1	NA	NA	NA	0
1039	1298	-0.0947939	NA	0	NA	NA	1	NA	NA	NA	0
1039	1299	0.286809	0.585091	1	0.753604	FALSE	1	NA	NA	NA	0
1039	1300	-0.0596086	NA	0	NA	NA	1	NA	NA	NA	0
1039	1301	0.100114	NA	0	NA	NA	1	NA	NA	NA	0
1039	1302	0.00868279	NA	0	NA	NA	1	NA	NA	NA	0
1039	1303	0.0585339	NA	0	NA	NA	1	NA	NA	NA	0
1039	1304	0.0338485	NA	0	NA	NA	1	NA	NA	NA	0
1039	1305	0.0137928	NA	0	NA	NA	1	NA	NA	NA	0
1039	1306	-0.00198796	NA	0	NA	NA	1	NA	NA	NA	0
1039	1307	0.0184321	NA	0	NA	NA	1	NA	NA	NA	0
1039	1308	0.169419	0.444001	1	0.64604	FALSE	1	NA	NA	NA	0
1039	1309	0.087294	0.302085	1	0.51483	FALSE	1	NA	NA	NA	0
1039	1310	0.123785	NA	0	NA	NA	1	NA	NA	NA	0
1039	1311	0.123286	0.355342	1	0.560774	FALSE	1	-2	FALSE	120310	1
1039	1312	0.0198817	NA	0	NA	NA	1	NA	NA	NA	0
1039	1313	0.0192615	NA	0	NA	NA	1	NA	NA	NA	0
1039	1314	0.572649	NA	0	NA	NA	1	NA	NA	NA	0
1039	1315	0.037454	NA	0	NA	NA	1	NA	NA	NA	0
1039	1316	0.0938264	NA	0	NA	NA	1	NA	NA	NA	0
1039	1317	0.13008	NA	0	NA	NA	1	NA	NA	NA	0
1039	1318	0.0394344	NA	0	NA	NA	1	NA	NA	NA	0
1039	1319	0.0100537	NA	0	NA	NA	1	NA	NA	NA	0
1039	1320	-0.00764196	NA	0	NA	NA	1	NA	NA	NA	0
1039	1321	0.0710464	NA	0	NA	NA	1	NA	NA	NA	0
1039	1322	0.00580098	NA	0	NA	NA	1	NA	NA	NA	0
1039	1323	0.0235337	NA	0	NA	NA	1	NA	NA	NA	0
1039	1324	0.076413	NA	0	NA	NA	1	NA	NA	NA	0
1039	1325	0.0766825	NA	0	NA	NA	1	NA	NA	NA	0
1039	1326	0.277673	NA	0	NA	NA	1	NA	NA	NA	0
1039	1327	0.0189062	NA	0	NA	NA	1	NA	NA	NA	0
1039	1328	0.0224354	NA	0	NA	NA	1	NA	NA	NA	0
1039	1329	-0.0521485	NA	0	NA	NA	1	NA	NA	NA	0
1039	1330	-0.0029621	NA	0	NA	NA	1	NA	NA	NA	0
1039	1331	-0.00624532	NA	0	NA	NA	1	NA	NA	NA	0
1039	1332	0.00202861	NA	0	NA	NA	1	NA	NA	NA	0
1039	1333	-0.0220467	NA	0	NA	NA	1	NA	NA	NA	0
1039	1334	-0.0035683	NA	0	NA	NA	1	NA	NA	NA	0
1039	1335	0.0128713	NA	0	NA	NA	1	NA	NA	NA	0
1039	1336	-0.0432041	NA	0	NA	NA	1	NA	NA	NA	0
1039	1337	0.0504646	NA	0	NA	NA	1	NA	NA	NA	0
1039	1338	-0.0136384	NA	0	NA	NA	1	NA	NA	NA	0
1039	1339	-0.0215639	NA	0	NA	NA	1	NA	NA	NA	0
1039	1340	0.0513342	NA	0	NA	NA	1	NA	NA	NA	0
1039	1341	0.34409	NA	0	NA	NA	1	NA	NA	NA	0
1039	1342	-0.0474116	NA	0	NA	NA	1	NA	NA	NA	0
1039	1343	0.215333	0.412613	1	0.616035	FALSE	1	-3	FALSE	120710	1
1039	1344	0.104868	0.67823	1	0.823749	FALSE	1	NA	NA	NA	0
1039	1345	0.0556637	NA	0	NA	NA	1	NA	NA	NA	0
1039	1346	0.033188	NA	0	NA	NA	1	NA	NA	NA	0
1039	1375	0.308002	NA	0	NA	NA	1	NA	NA	NA	0
1039	1376	0.300553	NA	0	NA	NA	1	NA	NA	NA	0
1039	1377	0.235979	NA	0	NA	NA	1	NA	NA	NA	0
1040	1064	0.283428	NA	0	NA	NA	1	NA	NA	NA	0
1040	1078	0.143147	NA	0	NA	NA	1	NA	NA	NA	0
1040	1116	0.0835472	NA	0	NA	NA	1	NA	NA	NA	0
1040	1145	-0.0110086	NA	0	NA	NA	1	NA	NA	NA	0
1040	1147	0.49069	0.0154586	1	0.0633368	FALSE	1	NA	NA	NA	0
1040	1172	0.194792	NA	0	NA	NA	1	NA	NA	NA	0
1040	1174	0.219226	NA	0	NA	NA	1	NA	NA	NA	0
1040	1278	0.085414	NA	0	NA	NA	1	NA	NA	NA	0
1040	1281	0.05994	NA	0	NA	NA	1	NA	NA	NA	0
1040	1282	0.0705125	NA	0	NA	NA	1	NA	NA	NA	0
1040	1283	0.0630608	NA	0	NA	NA	1	NA	NA	NA	0
1040	1284	0.0688054	NA	0	NA	NA	1	NA	NA	NA	0
1040	1285	0.207215	NA	0	NA	NA	1	NA	NA	NA	0
1040	1286	0.0559495	NA	0	NA	NA	1	NA	NA	NA	0
1040	1287	0.0222996	NA	0	NA	NA	1	NA	NA	NA	0
1040	1288	0.038685	NA	0	NA	NA	1	NA	NA	NA	0
1040	1289	0.0285556	NA	0	NA	NA	1	NA	NA	NA	0
1040	1290	0.0172761	NA	0	NA	NA	1	NA	NA	NA	0
1040	1291	0.00683539	NA	0	NA	NA	1	NA	NA	NA	0
1040	1292	-0.000234164	NA	0	NA	NA	1	NA	NA	NA	0
1040	1293	-0.069915	NA	0	NA	NA	1	NA	NA	NA	0
1040	1294	-0.00921983	NA	0	NA	NA	1	NA	NA	NA	0
1040	1295	0.043922	NA	0	NA	NA	1	NA	NA	NA	0
1040	1296	-0.00366664	NA	0	NA	NA	1	NA	NA	NA	0
1040	1297	-0.0465621	NA	0	NA	NA	1	NA	NA	NA	0
1040	1298	-0.0706461	NA	0	NA	NA	1	NA	NA	NA	0
1040	1299	0.08983	NA	0	NA	NA	1	NA	NA	NA	0
1040	1300	-0.016853	NA	0	NA	NA	1	NA	NA	NA	0
1040	1301	0.0495718	NA	0	NA	NA	1	NA	NA	NA	0
1040	1302	-0.0284183	NA	0	NA	NA	1	NA	NA	NA	0
1040	1303	0.0423823	NA	0	NA	NA	1	NA	NA	NA	0
1040	1304	0.0104564	NA	0	NA	NA	1	NA	NA	NA	0
1040	1305	0.00366689	NA	0	NA	NA	1	NA	NA	NA	0
1040	1306	0.0144086	NA	0	NA	NA	1	NA	NA	NA	0
1040	1307	0.0197078	NA	0	NA	NA	1	NA	NA	NA	0
1040	1308	0.0800036	NA	0	NA	NA	1	NA	NA	NA	0
1040	1309	0.0668651	NA	0	NA	NA	1	NA	NA	NA	0
1040	1310	0.0882949	NA	0	NA	NA	1	NA	NA	NA	0
1040	1311	0.060684	NA	0	NA	NA	1	NA	NA	NA	0
1040	1312	0.0145102	NA	0	NA	NA	1	NA	NA	NA	0
1040	1313	0.00474251	NA	0	NA	NA	1	NA	NA	NA	0
1040	1314	0.317129	NA	0	NA	NA	1	NA	NA	NA	0
1040	1315	0.0804626	NA	0	NA	NA	1	NA	NA	NA	0
1040	1316	0.0217049	NA	0	NA	NA	1	NA	NA	NA	0
1040	1317	-0.00474071	NA	0	NA	NA	1	NA	NA	NA	0
1040	1318	0.00509716	NA	0	NA	NA	1	NA	NA	NA	0
1040	1319	-0.0102585	NA	0	NA	NA	1	NA	NA	NA	0
1040	1320	-0.0644255	NA	0	NA	NA	1	NA	NA	NA	0
1040	1321	-0.0671192	NA	0	NA	NA	1	NA	NA	NA	0
1040	1322	0.0505069	NA	0	NA	NA	1	NA	NA	NA	0
1040	1323	-0.0149218	NA	0	NA	NA	1	NA	NA	NA	0
1040	1324	-0.0070593	NA	0	NA	NA	1	NA	NA	NA	0
1040	1325	0.0102894	NA	0	NA	NA	1	NA	NA	NA	0
1040	1326	0.118255	NA	0	NA	NA	1	NA	NA	NA	0
1040	1327	0.114631	NA	0	NA	NA	1	NA	NA	NA	0
1040	1328	0.00815808	NA	0	NA	NA	1	NA	NA	NA	0
1040	1329	0.00958129	NA	0	NA	NA	1	NA	NA	NA	0
1040	1330	-0.0297754	NA	0	NA	NA	1	NA	NA	NA	0
1040	1331	-0.0300021	NA	0	NA	NA	1	NA	NA	NA	0
1040	1332	0.00052079	NA	0	NA	NA	1	NA	NA	NA	0
1040	1333	-0.00626128	NA	0	NA	NA	1	NA	NA	NA	0
1040	1334	0.000873941	NA	0	NA	NA	1	NA	NA	NA	0
1040	1335	-0.00701228	NA	0	NA	NA	1	NA	NA	NA	0
1040	1336	0.00964646	NA	0	NA	NA	1	NA	NA	NA	0
1040	1337	0.0458606	NA	0	NA	NA	1	NA	NA	NA	0
1040	1338	0.0268187	NA	0	NA	NA	1	NA	NA	NA	0
1040	1339	-0.018107	NA	0	NA	NA	1	NA	NA	NA	0
1040	1340	0.0144502	NA	0	NA	NA	1	NA	NA	NA	0
1040	1341	0.138291	NA	0	NA	NA	1	NA	NA	NA	0
1040	1342	0.00848814	NA	0	NA	NA	1	NA	NA	NA	0
1040	1343	0.00811513	NA	0	NA	NA	1	NA	NA	NA	0
1040	1344	0.0684195	NA	0	NA	NA	1	NA	NA	NA	0
1040	1345	0.0132382	NA	0	NA	NA	1	NA	NA	NA	0
1040	1346	-0.000584647	NA	0	NA	NA	1	NA	NA	NA	0
1040	1375	0.340752	NA	0	NA	NA	1	NA	NA	NA	0
1040	1376	0.376645	0.824563	1	0.912658	FALSE	1	NA	NA	NA	0
1040	1377	0.104066	NA	0	NA	NA	1	NA	NA	NA	0
1041	1064	0.0220668	NA	0	NA	NA	1	NA	NA	NA	0
1041	1078	0.0893651	NA	0	NA	NA	1	NA	NA	NA	0
1041	1116	-0.0427113	NA	0	NA	NA	1	NA	NA	NA	0
1041	1145	-0.138906	NA	0	NA	NA	1	NA	NA	NA	0
1041	1147	0.101134	NA	0	NA	NA	1	NA	NA	NA	0
1041	1172	0.115509	NA	0	NA	NA	1	NA	NA	NA	0
1041	1174	0.0714036	NA	0	NA	NA	1	NA	NA	NA	0
1041	1278	-0.0395875	NA	0	NA	NA	1	NA	NA	NA	0
1041	1281	0.0652793	NA	0	NA	NA	1	NA	NA	NA	0
1041	1282	0.0857175	NA	0	NA	NA	1	NA	NA	NA	0
1041	1283	0.0753773	NA	0	NA	NA	1	NA	NA	NA	0
1041	1284	0.0891829	NA	0	NA	NA	1	NA	NA	NA	0
1041	1285	0.213357	NA	0	NA	NA	1	NA	NA	NA	0
1041	1286	0.065659	NA	0	NA	NA	1	NA	NA	NA	0
1041	1287	0.0300346	NA	0	NA	NA	1	NA	NA	NA	0
1041	1288	0.0246652	NA	0	NA	NA	1	NA	NA	NA	0
1041	1289	0.0208121	NA	0	NA	NA	1	NA	NA	NA	0
1041	1290	0.0244485	NA	0	NA	NA	1	NA	NA	NA	0
1041	1291	0.0163771	NA	0	NA	NA	1	NA	NA	NA	0
1041	1292	0.0466576	NA	0	NA	NA	1	NA	NA	NA	0
1041	1293	-0.0075459	NA	0	NA	NA	1	NA	NA	NA	0
1041	1294	0.0434101	NA	0	NA	NA	1	NA	NA	NA	0
1041	1295	0.0660873	NA	0	NA	NA	1	NA	NA	NA	0
1041	1296	0.0402407	NA	0	NA	NA	1	NA	NA	NA	0
1041	1297	0.0460296	NA	0	NA	NA	1	NA	NA	NA	0
1041	1298	-0.0276575	NA	0	NA	NA	1	NA	NA	NA	0
1041	1299	0.200317	NA	0	NA	NA	1	NA	NA	NA	0
1041	1300	0.0393566	NA	0	NA	NA	1	NA	NA	NA	0
1041	1301	0.0653258	NA	0	NA	NA	1	NA	NA	NA	0
1041	1302	0.0255151	NA	0	NA	NA	1	NA	NA	NA	0
1041	1303	0.070891	0.00980432	1	0.0433759	TRUE	1	NA	NA	NA	0
1041	1304	0.0605776	0.565794	1	0.736912	FALSE	1	NA	NA	NA	0
1041	1305	0.0252019	NA	0	NA	NA	1	NA	NA	NA	0
1041	1306	0.0355224	NA	0	NA	NA	1	NA	NA	NA	0
1041	1307	0.0432871	NA	0	NA	NA	1	NA	NA	NA	0
1041	1308	0.110276	NA	0	NA	NA	1	NA	NA	NA	0
1041	1309	0.101286	0.963435	1	0.984325	FALSE	1	NA	NA	NA	0
1041	1310	0.129194	0.456926	1	0.653817	FALSE	1	NA	NA	NA	0
1041	1311	0.0984772	NA	0	NA	NA	1	NA	NA	NA	0
1041	1312	0.0382966	0.459168	1	0.654093	FALSE	1	NA	NA	NA	0
1041	1313	0.0131098	NA	0	NA	NA	1	NA	NA	NA	0
1041	1314	0.288015	NA	0	NA	NA	1	NA	NA	NA	0
1041	1315	0.213306	NA	0	NA	NA	1	NA	NA	NA	0
1041	1316	0.0539539	NA	0	NA	NA	1	NA	NA	NA	0
1041	1317	0.320054	NA	0	NA	NA	1	NA	NA	NA	0
1041	1318	0.126115	NA	0	NA	NA	1	NA	NA	NA	0
1041	1319	-0.0048325	NA	0	NA	NA	1	NA	NA	NA	0
1041	1320	-0.0315807	NA	0	NA	NA	1	NA	NA	NA	0
1041	1321	0.040302	NA	0	NA	NA	1	NA	NA	NA	0
1041	1322	0.00605618	NA	0	NA	NA	1	NA	NA	NA	0
1041	1323	-0.013838	NA	0	NA	NA	1	NA	NA	NA	0
1041	1324	0.0461119	NA	0	NA	NA	1	NA	NA	NA	0
1041	1325	0.000558428	NA	0	NA	NA	1	NA	NA	NA	0
1041	1326	0.213773	NA	0	NA	NA	1	NA	NA	NA	0
1041	1327	0.0791039	NA	0	NA	NA	1	NA	NA	NA	0
1041	1328	0.0192992	NA	0	NA	NA	1	NA	NA	NA	0
1041	1329	0.0231901	NA	0	NA	NA	1	NA	NA	NA	0
1041	1330	0.0409286	NA	0	NA	NA	1	NA	NA	NA	0
1041	1331	-0.00311913	NA	0	NA	NA	1	NA	NA	NA	0
1041	1332	0.00211149	NA	0	NA	NA	1	NA	NA	NA	0
1041	1333	0.00657345	NA	0	NA	NA	1	NA	NA	NA	0
1041	1334	0.0366881	NA	0	NA	NA	1	NA	NA	NA	0
1041	1335	0.0271174	NA	0	NA	NA	1	NA	NA	NA	0
1041	1336	0.0101346	NA	0	NA	NA	1	NA	NA	NA	0
1041	1337	0.0464748	NA	0	NA	NA	1	NA	NA	NA	0
1041	1338	0.0133638	NA	0	NA	NA	1	NA	NA	NA	0
1041	1339	0.0385838	NA	0	NA	NA	1	NA	NA	NA	0
1041	1340	0.0222665	NA	0	NA	NA	1	NA	NA	NA	0
1041	1341	0.176466	NA	0	NA	NA	1	NA	NA	NA	0
1041	1342	0.00192527	NA	0	NA	NA	1	NA	NA	NA	0
1041	1343	0.032242	NA	0	NA	NA	1	NA	NA	NA	0
1041	1344	0.0673946	NA	0	NA	NA	1	NA	NA	NA	0
1041	1345	0.0111614	NA	0	NA	NA	1	NA	NA	NA	0
1041	1346	-0.00526084	NA	0	NA	NA	1	NA	NA	NA	0
1041	1375	0.190015	NA	0	NA	NA	1	NA	NA	NA	0
1041	1376	-0.0285396	NA	0	NA	NA	1	NA	NA	NA	0
1041	1377	0.193216	NA	0	NA	NA	1	NA	NA	NA	0
1042	1064	0.174896	NA	0	NA	NA	1	NA	NA	NA	0
1042	1078	0.388271	0.0125378	1	0.0528566	FALSE	1	-2	FALSE	121710	1
1042	1116	-0.00507594	NA	0	NA	NA	1	NA	NA	NA	0
1042	1145	0.28834	NA	0	NA	NA	1	NA	NA	NA	0
1042	1147	0.653294	0.173832	1	0.359792	FALSE	1	NA	NA	NA	0
1042	1172	0.134702	NA	0	NA	NA	1	NA	NA	NA	0
1042	1174	0.311139	NA	0	NA	NA	1	NA	NA	NA	0
1042	1278	0.00962035	NA	0	NA	NA	1	NA	NA	NA	0
1042	1281	0.074095	NA	0	NA	NA	1	NA	NA	NA	0
1042	1282	0.099195	NA	0	NA	NA	1	NA	NA	NA	0
1042	1283	0.0936184	NA	0	NA	NA	1	NA	NA	NA	0
1042	1284	0.0394995	NA	0	NA	NA	1	NA	NA	NA	0
1042	1285	0.562008	NA	0	NA	NA	1	-3	TRUE	120710	1
1042	1286	0.068422	NA	0	NA	NA	1	NA	NA	NA	0
1042	1287	0.028516	NA	0	NA	NA	1	NA	NA	NA	0
1042	1288	0.0277191	NA	0	NA	NA	1	NA	NA	NA	0
1042	1289	0.0334751	NA	0	NA	NA	1	NA	NA	NA	0
1042	1290	0.0338813	NA	0	NA	NA	1	NA	NA	NA	0
1042	1291	0.0227126	NA	0	NA	NA	1	NA	NA	NA	0
1042	1292	0.0994499	NA	0	NA	NA	1	NA	NA	NA	0
1042	1293	-0.0151325	NA	0	NA	NA	1	NA	NA	NA	0
1042	1294	0.0529343	NA	0	NA	NA	1	NA	NA	NA	0
1042	1295	0.0640707	NA	0	NA	NA	1	NA	NA	NA	0
1042	1296	-0.0169784	NA	0	NA	NA	1	NA	NA	NA	0
1042	1297	0.0312525	NA	0	NA	NA	1	NA	NA	NA	0
1042	1298	-0.0446673	NA	0	NA	NA	1	NA	NA	NA	0
1042	1299	0.160176	NA	0	NA	NA	1	NA	NA	NA	0
1042	1300	0.0441394	NA	0	NA	NA	1	NA	NA	NA	0
1042	1301	0.0381495	NA	0	NA	NA	1	NA	NA	NA	0
1042	1302	0.0123192	NA	0	NA	NA	1	NA	NA	NA	0
1042	1303	0.0179804	NA	0	NA	NA	1	NA	NA	NA	0
1042	1304	0.030417	NA	0	NA	NA	1	NA	NA	NA	0
1042	1305	-0.00367438	NA	0	NA	NA	1	NA	NA	NA	0
1042	1306	0.000661057	NA	0	NA	NA	1	NA	NA	NA	0
1042	1307	0.0249405	NA	0	NA	NA	1	NA	NA	NA	0
1042	1308	0.127996	NA	0	NA	NA	1	NA	NA	NA	0
1042	1309	0.119763	NA	0	NA	NA	1	-4	FALSE	111810	1
1042	1310	0.105356	NA	0	NA	NA	1	NA	NA	NA	0
1042	1311	0.0826317	NA	0	NA	NA	1	NA	NA	NA	0
1042	1312	0.0160229	NA	0	NA	NA	1	NA	NA	NA	0
1042	1313	-0.0172842	NA	0	NA	NA	1	NA	NA	NA	0
1042	1314	0.202998	NA	0	NA	NA	1	NA	NA	NA	0
1042	1315	0.0332987	NA	0	NA	NA	1	NA	NA	NA	0
1042	1316	0.0214499	NA	0	NA	NA	1	NA	NA	NA	0
1042	1317	0.183029	NA	0	NA	NA	1	NA	NA	NA	0
1042	1318	0.0529607	NA	0	NA	NA	1	NA	NA	NA	0
1042	1319	0.0320485	NA	0	NA	NA	1	NA	NA	NA	0
1042	1320	0.0411406	NA	0	NA	NA	1	NA	NA	NA	0
1042	1321	-0.00923051	NA	0	NA	NA	1	NA	NA	NA	0
1042	1322	0.0976919	NA	0	NA	NA	1	NA	NA	NA	0
1042	1323	0.00390123	NA	0	NA	NA	1	NA	NA	NA	0
1042	1324	0.00165765	NA	0	NA	NA	1	NA	NA	NA	0
1042	1325	0.0185748	NA	0	NA	NA	1	NA	NA	NA	0
1042	1326	0.160116	NA	0	NA	NA	1	NA	NA	NA	0
1042	1327	0.0481514	NA	0	NA	NA	1	NA	NA	NA	0
1042	1328	-0.0093684	NA	0	NA	NA	1	NA	NA	NA	0
1042	1329	-0.0368974	NA	0	NA	NA	1	NA	NA	NA	0
1042	1330	0.0462004	NA	0	NA	NA	1	NA	NA	NA	0
1042	1331	-0.00427604	NA	0	NA	NA	1	NA	NA	NA	0
1042	1332	-0.00182069	NA	0	NA	NA	1	NA	NA	NA	0
1042	1333	-0.0012761	NA	0	NA	NA	1	NA	NA	NA	0
1042	1334	0.0171735	NA	0	NA	NA	1	NA	NA	NA	0
1042	1335	0.00751613	NA	0	NA	NA	1	NA	NA	NA	0
1042	1336	-0.00971658	NA	0	NA	NA	1	NA	NA	NA	0
1042	1337	0.0260782	NA	0	NA	NA	1	NA	NA	NA	0
1042	1338	-0.00365138	NA	0	NA	NA	1	NA	NA	NA	0
1042	1339	-0.0149305	NA	0	NA	NA	1	NA	NA	NA	0
1042	1340	0.0235963	NA	0	NA	NA	1	NA	NA	NA	0
1042	1341	0.212869	NA	0	NA	NA	1	NA	NA	NA	0
1042	1342	-0.0313885	NA	0	NA	NA	1	NA	NA	NA	0
1042	1343	0.0171295	NA	0	NA	NA	1	NA	NA	NA	0
1042	1344	0.106156	NA	0	NA	NA	1	NA	NA	NA	0
1042	1345	-0.0136906	NA	0	NA	NA	1	NA	NA	NA	0
1042	1346	-0.0134271	NA	0	NA	NA	1	NA	NA	NA	0
1042	1375	0.0564319	NA	0	NA	NA	1	NA	NA	NA	0
1042	1376	0.321545	NA	0	NA	NA	1	-3	FALSE	121710	1
1042	1377	0.314698	NA	0	NA	NA	1	NA	NA	NA	0
1043	1064	-0.254501	NA	0	NA	NA	1	NA	NA	NA	0
1043	1078	0.136057	NA	0	NA	NA	1	NA	NA	NA	0
1043	1116	-0.318455	NA	0	NA	NA	1	NA	NA	NA	0
1043	1145	0.121607	NA	0	NA	NA	1	NA	NA	NA	0
1043	1147	-0.257148	NA	0	NA	NA	1	NA	NA	NA	0
1043	1172	-0.156234	NA	0	NA	NA	1	NA	NA	NA	0
1043	1174	-0.192122	NA	0	NA	NA	1	NA	NA	NA	0
1043	1278	-0.0803599	NA	0	NA	NA	1	NA	NA	NA	0
1043	1281	0.0780585	NA	0	NA	NA	1	NA	NA	NA	0
1043	1282	0.0843267	NA	0	NA	NA	1	NA	NA	NA	0
1043	1283	0.0787588	NA	0	NA	NA	1	NA	NA	NA	0
1043	1284	0.0939131	NA	0	NA	NA	1	NA	NA	NA	0
1043	1285	0.355003	NA	0	NA	NA	1	NA	NA	NA	0
1043	1286	0.0790372	NA	0	NA	NA	1	NA	NA	NA	0
1043	1287	0.0247267	NA	0	NA	NA	1	NA	NA	NA	0
1043	1288	0.0240888	NA	0	NA	NA	1	NA	NA	NA	0
1043	1289	0.0197174	NA	0	NA	NA	1	NA	NA	NA	0
1043	1290	0.015147	NA	0	NA	NA	1	NA	NA	NA	0
1043	1291	0.00199917	NA	0	NA	NA	1	NA	NA	NA	0
1043	1292	0.0537403	NA	0	NA	NA	1	NA	NA	NA	0
1043	1293	-0.0205555	NA	0	NA	NA	1	NA	NA	NA	0
1043	1294	-0.0401161	NA	0	NA	NA	1	NA	NA	NA	0
1043	1295	0.044949	NA	0	NA	NA	1	NA	NA	NA	0
1043	1296	-0.0495665	NA	0	NA	NA	1	NA	NA	NA	0
1043	1297	-0.0848487	NA	0	NA	NA	1	NA	NA	NA	0
1043	1298	-0.108259	NA	0	NA	NA	1	NA	NA	NA	0
1043	1299	0.141558	NA	0	NA	NA	1	NA	NA	NA	0
1043	1300	-0.044944	NA	0	NA	NA	1	NA	NA	NA	0
1043	1301	-0.0257437	NA	0	NA	NA	1	NA	NA	NA	0
1043	1302	-0.0214889	NA	0	NA	NA	1	NA	NA	NA	0
1043	1303	0.0356046	NA	0	NA	NA	1	NA	NA	NA	0
1043	1304	0.0378064	NA	0	NA	NA	1	NA	NA	NA	0
1043	1305	-0.00501925	NA	0	NA	NA	1	NA	NA	NA	0
1043	1306	-0.00883802	NA	0	NA	NA	1	NA	NA	NA	0
1043	1307	0.0206263	NA	0	NA	NA	1	NA	NA	NA	0
1043	1308	0.117917	NA	0	NA	NA	1	NA	NA	NA	0
1043	1309	0.0835732	NA	0	NA	NA	1	NA	NA	NA	0
1043	1310	0.0895175	NA	0	NA	NA	1	NA	NA	NA	0
1043	1311	0.0971322	NA	0	NA	NA	1	NA	NA	NA	0
1043	1312	0.0167627	NA	0	NA	NA	1	NA	NA	NA	0
1043	1313	0.00234211	NA	0	NA	NA	1	NA	NA	NA	0
1043	1314	0.359773	NA	0	NA	NA	1	NA	NA	NA	0
1043	1315	0.184861	NA	0	NA	NA	1	NA	NA	NA	0
1043	1316	0.109494	NA	0	NA	NA	1	NA	NA	NA	0
1043	1317	0.0959016	NA	0	NA	NA	1	NA	NA	NA	0
1043	1318	0.0560034	NA	0	NA	NA	1	NA	NA	NA	0
1043	1319	0.0788228	NA	0	NA	NA	1	NA	NA	NA	0
1043	1320	0.00521309	NA	0	NA	NA	1	NA	NA	NA	0
1043	1321	-0.000390082	NA	0	NA	NA	1	NA	NA	NA	0
1043	1322	0.0677139	NA	0	NA	NA	1	NA	NA	NA	0
1043	1323	0.00998737	NA	0	NA	NA	1	NA	NA	NA	0
1043	1324	0.0187933	NA	0	NA	NA	1	NA	NA	NA	0
1043	1325	0.016133	NA	0	NA	NA	1	NA	NA	NA	0
1043	1326	0.168677	NA	0	NA	NA	1	NA	NA	NA	0
1043	1327	0.0172177	NA	0	NA	NA	1	NA	NA	NA	0
1043	1328	-0.000425567	NA	0	NA	NA	1	NA	NA	NA	0
1043	1329	-0.0325082	NA	0	NA	NA	1	NA	NA	NA	0
1043	1330	-0.00399903	NA	0	NA	NA	1	NA	NA	NA	0
1043	1331	-0.0247753	NA	0	NA	NA	1	NA	NA	NA	0
1043	1332	-0.0167776	NA	0	NA	NA	1	NA	NA	NA	0
1043	1333	-0.024531	NA	0	NA	NA	1	NA	NA	NA	0
1043	1334	-0.00399873	NA	0	NA	NA	1	NA	NA	NA	0
1043	1335	0.00397965	NA	0	NA	NA	1	NA	NA	NA	0
1043	1336	-0.0323422	NA	0	NA	NA	1	NA	NA	NA	0
1043	1337	0.0370868	NA	0	NA	NA	1	NA	NA	NA	0
1043	1338	-0.00540308	NA	0	NA	NA	1	NA	NA	NA	0
1043	1339	-0.0153391	NA	0	NA	NA	1	NA	NA	NA	0
1043	1340	0.0294826	NA	0	NA	NA	1	NA	NA	NA	0
1043	1341	0.181133	NA	0	NA	NA	1	NA	NA	NA	0
1043	1342	-0.0245589	NA	0	NA	NA	1	NA	NA	NA	0
1043	1343	-0.00484909	NA	0	NA	NA	1	NA	NA	NA	0
1043	1344	0.0639855	NA	0	NA	NA	1	NA	NA	NA	0
1043	1345	0.00458719	NA	0	NA	NA	1	NA	NA	NA	0
1043	1346	0.0120663	NA	0	NA	NA	1	NA	NA	NA	0
1043	1375	0.182878	NA	0	NA	NA	1	NA	NA	NA	0
1043	1376	0.124643	NA	0	NA	NA	1	NA	NA	NA	0
1043	1377	0.0745484	NA	0	NA	NA	1	NA	NA	NA	0
1044	1064	0.143131	NA	0	NA	NA	1	NA	NA	NA	0
1044	1078	0.323647	NA	0	NA	NA	1	NA	NA	NA	0
1044	1115	NA	NA	0	NA	NA	0	-6	TRUE	52411	1
1044	1116	0.126649	NA	0	NA	NA	1	NA	NA	NA	0
1044	1145	-0.160462	NA	0	NA	NA	1	NA	NA	NA	0
1044	1147	0.0332721	NA	0	NA	NA	1	NA	NA	NA	0
1044	1172	0.105568	NA	0	NA	NA	1	NA	NA	NA	0
1044	1174	-0.0689543	NA	0	NA	NA	1	NA	NA	NA	0
1044	1278	-0.0190092	NA	0	NA	NA	1	NA	NA	NA	0
1044	1281	0.0907331	NA	0	NA	NA	1	NA	NA	NA	0
1044	1282	0.0566805	NA	0	NA	NA	1	NA	NA	NA	0
1044	1283	0.0701504	NA	0	NA	NA	1	NA	NA	NA	0
1044	1284	0.0661546	NA	0	NA	NA	1	NA	NA	NA	0
1044	1285	0.270928	NA	0	NA	NA	1	NA	NA	NA	0
1044	1286	0.0711168	NA	0	NA	NA	1	NA	NA	NA	0
1044	1287	0.0236784	NA	0	NA	NA	1	NA	NA	NA	0
1044	1288	0.0316986	NA	0	NA	NA	1	NA	NA	NA	0
1044	1289	0.0224786	NA	0	NA	NA	1	NA	NA	NA	0
1044	1290	0.0294819	NA	0	NA	NA	1	NA	NA	NA	0
1044	1291	0.0162042	NA	0	NA	NA	1	NA	NA	NA	0
1044	1292	-0.00737321	NA	0	NA	NA	1	NA	NA	NA	0
1044	1293	-0.0831896	NA	0	NA	NA	1	NA	NA	NA	0
1044	1294	0.0442323	NA	0	NA	NA	1	NA	NA	NA	0
1044	1295	0.0191854	NA	0	NA	NA	1	NA	NA	NA	0
1044	1296	-0.0316092	NA	0	NA	NA	1	NA	NA	NA	0
1044	1297	-0.0675287	NA	0	NA	NA	1	NA	NA	NA	0
1044	1298	-0.138921	NA	0	NA	NA	1	NA	NA	NA	0
1044	1299	0.205411	NA	0	NA	NA	1	NA	NA	NA	0
1044	1300	-0.075215	NA	0	NA	NA	1	NA	NA	NA	0
1044	1301	0.0630741	NA	0	NA	NA	1	NA	NA	NA	0
1044	1302	0.00818687	NA	0	NA	NA	1	NA	NA	NA	0
1044	1303	0.0246015	NA	0	NA	NA	1	NA	NA	NA	0
1044	1304	0.0136136	NA	0	NA	NA	1	NA	NA	NA	0
1044	1305	-0.00789918	NA	0	NA	NA	1	NA	NA	NA	0
1044	1306	-0.00941882	NA	0	NA	NA	1	NA	NA	NA	0
1044	1307	0.00529114	NA	0	NA	NA	1	NA	NA	NA	0
1044	1308	0.103132	NA	0	NA	NA	1	NA	NA	NA	0
1044	1309	0.0618339	NA	0	NA	NA	1	NA	NA	NA	0
1044	1310	0.127356	NA	0	NA	NA	1	NA	NA	NA	0
1044	1311	0.0904227	NA	0	NA	NA	1	NA	NA	NA	0
1044	1312	-0.00615357	NA	0	NA	NA	1	NA	NA	NA	0
1044	1313	0.0285652	NA	0	NA	NA	1	NA	NA	NA	0
1044	1314	0.392831	NA	0	NA	NA	1	NA	NA	NA	0
1044	1315	0.10266	NA	0	NA	NA	1	NA	NA	NA	0
1044	1316	0.038965	NA	0	NA	NA	1	NA	NA	NA	0
1044	1317	-0.0372283	NA	0	NA	NA	1	NA	NA	NA	0
1044	1318	-0.0394559	NA	0	NA	NA	1	NA	NA	NA	0
1044	1319	-0.074318	NA	0	NA	NA	1	NA	NA	NA	0
1044	1320	-0.0445965	NA	0	NA	NA	1	NA	NA	NA	0
1044	1321	-0.0522525	NA	0	NA	NA	1	NA	NA	NA	0
1044	1322	-0.055833	NA	0	NA	NA	1	NA	NA	NA	0
1044	1323	-0.0601552	NA	0	NA	NA	1	NA	NA	NA	0
1044	1324	-0.0332239	NA	0	NA	NA	1	NA	NA	NA	0
1044	1325	0.0534347	NA	0	NA	NA	1	NA	NA	NA	0
1044	1326	0.286766	0.669981	1	0.816205	FALSE	1	NA	NA	NA	0
1044	1327	0.0475212	NA	0	NA	NA	1	NA	NA	NA	0
1044	1328	0.368021	0.000214837	1	0.00211146	TRUE	1	-6	TRUE	52411	1
1044	1328	0.368021	0.000214837	1	0.00211146	TRUE	1	-7	FALSE	111810	1
1044	1329	0.0102503	NA	0	NA	NA	1	NA	NA	NA	0
1044	1330	0.00862591	0.480054	1	0.668865	FALSE	1	NA	NA	NA	0
1044	1331	-0.0176868	NA	0	NA	NA	1	NA	NA	NA	0
1044	1332	0.0173399	NA	0	NA	NA	1	NA	NA	NA	0
1044	1333	-0.0117364	NA	0	NA	NA	1	NA	NA	NA	0
1044	1334	0.0515452	NA	0	NA	NA	1	NA	NA	NA	0
1044	1335	0.0772088	0.590163	1	0.755749	FALSE	1	NA	NA	NA	0
1044	1336	-0.0464161	NA	0	NA	NA	1	NA	NA	NA	0
1044	1337	0.0618612	NA	0	NA	NA	1	NA	NA	NA	0
1044	1338	-0.00479709	NA	0	NA	NA	1	NA	NA	NA	0
1044	1339	-0.0186542	NA	0	NA	NA	1	NA	NA	NA	0
1044	1340	-0.00658972	NA	0	NA	NA	1	NA	NA	NA	0
1044	1341	0.238553	NA	0	NA	NA	1	NA	NA	NA	0
1044	1342	-0.0275935	NA	0	NA	NA	1	NA	NA	NA	0
1044	1343	-0.00620012	NA	0	NA	NA	1	NA	NA	NA	0
1044	1344	0.0714791	NA	0	NA	NA	1	NA	NA	NA	0
1044	1345	-0.00730198	NA	0	NA	NA	1	NA	NA	NA	0
1044	1346	-0.0123748	NA	0	NA	NA	1	NA	NA	NA	0
1044	1375	0.37044	NA	0	NA	NA	1	NA	NA	NA	0
1044	1376	0.249482	NA	0	NA	NA	1	NA	NA	NA	0
1044	1377	0.382176	NA	0	NA	NA	1	NA	NA	NA	0
1045	1064	0.0218266	NA	0	NA	NA	1	NA	NA	NA	0
1045	1078	0.0537545	NA	0	NA	NA	1	NA	NA	NA	0
1045	1116	-0.263479	NA	0	NA	NA	1	NA	NA	NA	0
1045	1145	-0.271555	NA	0	NA	NA	1	NA	NA	NA	0
1045	1147	-0.0359235	NA	0	NA	NA	1	NA	NA	NA	0
1045	1172	0.00538593	NA	0	NA	NA	1	NA	NA	NA	0
1045	1174	0.0330521	NA	0	NA	NA	1	NA	NA	NA	0
1045	1278	-0.0139315	NA	0	NA	NA	1	NA	NA	NA	0
1045	1281	0.0942588	NA	0	NA	NA	1	NA	NA	NA	0
1045	1282	0.0892126	NA	0	NA	NA	1	NA	NA	NA	0
1045	1283	0.0604632	NA	0	NA	NA	1	NA	NA	NA	0
1045	1284	0.087007	NA	0	NA	NA	1	NA	NA	NA	0
1045	1285	0.194522	NA	0	NA	NA	1	NA	NA	NA	0
1045	1286	0.115951	NA	0	NA	NA	1	NA	NA	NA	0
1045	1287	0.0481262	NA	0	NA	NA	1	NA	NA	NA	0
1045	1288	0.013519	NA	0	NA	NA	1	NA	NA	NA	0
1045	1289	0.0148465	NA	0	NA	NA	1	NA	NA	NA	0
1045	1290	-0.000890682	NA	0	NA	NA	1	NA	NA	NA	0
1045	1291	-0.0159992	NA	0	NA	NA	1	NA	NA	NA	0
1045	1292	0.0783811	NA	0	NA	NA	1	NA	NA	NA	0
1045	1293	-0.0556369	NA	0	NA	NA	1	NA	NA	NA	0
1045	1294	0.00626378	NA	0	NA	NA	1	NA	NA	NA	0
1045	1295	0.0711414	NA	0	NA	NA	1	NA	NA	NA	0
1045	1296	0.0502115	NA	0	NA	NA	1	NA	NA	NA	0
1045	1297	0.0155483	NA	0	NA	NA	1	NA	NA	NA	0
1045	1298	-0.086569	NA	0	NA	NA	1	NA	NA	NA	0
1045	1299	0.337746	NA	0	NA	NA	1	NA	NA	NA	0
1045	1300	-0.00635278	NA	0	NA	NA	1	NA	NA	NA	0
1045	1301	0.111258	NA	0	NA	NA	1	NA	NA	NA	0
1045	1302	0.0309237	NA	0	NA	NA	1	NA	NA	NA	0
1045	1303	0.0282436	NA	0	NA	NA	1	NA	NA	NA	0
1045	1304	0.0232455	NA	0	NA	NA	1	NA	NA	NA	0
1045	1305	0.00287598	NA	0	NA	NA	1	NA	NA	NA	0
1045	1306	-0.009646	NA	0	NA	NA	1	NA	NA	NA	0
1045	1307	0.0216461	NA	0	NA	NA	1	NA	NA	NA	0
1045	1308	0.179496	0.98325	1	0.990184	FALSE	1	NA	NA	NA	0
1045	1309	0.0810206	NA	0	NA	NA	1	NA	NA	NA	0
1045	1310	0.134783	NA	0	NA	NA	1	NA	NA	NA	0
1045	1311	0.071977	NA	0	NA	NA	1	NA	NA	NA	0
1045	1312	0.0129763	NA	0	NA	NA	1	NA	NA	NA	0
1045	1313	0.0027034	NA	0	NA	NA	1	NA	NA	NA	0
1045	1314	0.573932	NA	0	NA	NA	1	NA	NA	NA	0
1045	1315	0.040945	NA	0	NA	NA	1	NA	NA	NA	0
1045	1316	0.0955721	NA	0	NA	NA	1	NA	NA	NA	0
1045	1317	0.029716	NA	0	NA	NA	1	NA	NA	NA	0
1045	1318	0.000243178	NA	0	NA	NA	1	NA	NA	NA	0
1045	1319	0.00982571	NA	0	NA	NA	1	NA	NA	NA	0
1045	1320	0.0811579	NA	0	NA	NA	1	NA	NA	NA	0
1045	1321	0.0418814	NA	0	NA	NA	1	NA	NA	NA	0
1045	1322	0.00458722	NA	0	NA	NA	1	NA	NA	NA	0
1045	1323	0.0793345	NA	0	NA	NA	1	NA	NA	NA	0
1045	1324	0.0110469	NA	0	NA	NA	1	NA	NA	NA	0
1045	1325	0.0797338	NA	0	NA	NA	1	NA	NA	NA	0
1045	1326	0.198952	NA	0	NA	NA	1	NA	NA	NA	0
1045	1327	0.121506	NA	0	NA	NA	1	NA	NA	NA	0
1045	1328	0.105613	NA	0	NA	NA	1	NA	NA	NA	0
1045	1329	0.0420103	NA	0	NA	NA	1	NA	NA	NA	0
1045	1330	0.0221938	NA	0	NA	NA	1	NA	NA	NA	0
1045	1331	0.00315896	NA	0	NA	NA	1	NA	NA	NA	0
1045	1332	0.0422112	NA	0	NA	NA	1	NA	NA	NA	0
1045	1333	0.01155	NA	0	NA	NA	1	NA	NA	NA	0
1045	1334	0.0665867	NA	0	NA	NA	1	NA	NA	NA	0
1045	1335	0.054344	NA	0	NA	NA	1	NA	NA	NA	0
1045	1336	0.0560069	NA	0	NA	NA	1	NA	NA	NA	0
1045	1337	0.0995158	0.313712	1	0.52507	FALSE	1	NA	NA	NA	0
1045	1338	-0.0252038	NA	0	NA	NA	1	NA	NA	NA	0
1045	1339	-0.00385566	NA	0	NA	NA	1	NA	NA	NA	0
1045	1340	0.0559314	NA	0	NA	NA	1	NA	NA	NA	0
1045	1341	0.254567	NA	0	NA	NA	1	NA	NA	NA	0
1045	1342	0.057743	NA	0	NA	NA	1	NA	NA	NA	0
1045	1343	0.0562206	NA	0	NA	NA	1	NA	NA	NA	0
1045	1344	0.0944048	NA	0	NA	NA	1	NA	NA	NA	0
1045	1345	0.0400209	NA	0	NA	NA	1	NA	NA	NA	0
1045	1346	0.0236033	NA	0	NA	NA	1	NA	NA	NA	0
1045	1375	0.0392086	NA	0	NA	NA	1	NA	NA	NA	0
1045	1376	0.154868	NA	0	NA	NA	1	NA	NA	NA	0
1045	1377	0.0772986	NA	0	NA	NA	1	NA	NA	NA	0
1046	1064	-0.149854	NA	0	NA	NA	1	NA	NA	NA	0
1046	1078	0.109837	NA	0	NA	NA	1	NA	NA	NA	0
1046	1116	-0.0872505	NA	0	NA	NA	1	NA	NA	NA	0
1046	1145	-0.256835	NA	0	NA	NA	1	NA	NA	NA	0
1046	1147	0.101812	NA	0	NA	NA	1	NA	NA	NA	0
1046	1172	-0.0508101	NA	0	NA	NA	1	NA	NA	NA	0
1046	1174	0.00830452	NA	0	NA	NA	1	NA	NA	NA	0
1046	1278	-0.0988005	NA	0	NA	NA	1	NA	NA	NA	0
1046	1281	0.0593751	NA	0	NA	NA	1	NA	NA	NA	0
1046	1282	0.0645445	NA	0	NA	NA	1	NA	NA	NA	0
1046	1283	0.0506627	NA	0	NA	NA	1	NA	NA	NA	0
1046	1284	0.0837756	NA	0	NA	NA	1	NA	NA	NA	0
1046	1285	0.16248	NA	0	NA	NA	1	NA	NA	NA	0
1046	1286	0.084518	NA	0	NA	NA	1	NA	NA	NA	0
1046	1287	0.030316	NA	0	NA	NA	1	NA	NA	NA	0
1046	1288	0.0272261	NA	0	NA	NA	1	NA	NA	NA	0
1046	1289	0.035621	NA	0	NA	NA	1	NA	NA	NA	0
1046	1290	0.0181716	NA	0	NA	NA	1	NA	NA	NA	0
1046	1291	0.0176655	NA	0	NA	NA	1	NA	NA	NA	0
1046	1292	0.142275	0.369417	1	0.572901	FALSE	1	NA	NA	NA	0
1046	1293	-0.0878394	NA	0	NA	NA	1	NA	NA	NA	0
1046	1294	0.00779768	NA	0	NA	NA	1	NA	NA	NA	0
1046	1295	0.103206	0.279611	1	0.492238	FALSE	1	NA	NA	NA	0
1046	1296	-0.0661686	0.145224	1	0.322676	FALSE	1	NA	NA	NA	0
1046	1297	-0.0147314	0.00431248	1	0.0232613	TRUE	1	NA	NA	NA	0
1046	1298	-0.0389158	NA	0	NA	NA	1	NA	NA	NA	0
1046	1299	0.164499	NA	0	NA	NA	1	NA	NA	NA	0
1046	1300	0.00148831	NA	0	NA	NA	1	NA	NA	NA	0
1046	1301	0.0911315	0.948428	1	0.978353	FALSE	1	NA	NA	NA	0
1046	1302	-0.0269654	NA	0	NA	NA	1	NA	NA	NA	0
1046	1303	0.0410588	NA	0	NA	NA	1	NA	NA	NA	0
1046	1304	0.0172719	NA	0	NA	NA	1	NA	NA	NA	0
1046	1305	0.00449008	NA	0	NA	NA	1	NA	NA	NA	0
1046	1306	0.00835724	NA	0	NA	NA	1	NA	NA	NA	0
1046	1307	0.0207001	NA	0	NA	NA	1	NA	NA	NA	0
1046	1308	0.107984	NA	0	NA	NA	1	NA	NA	NA	0
1046	1309	0.115809	0.152959	1	0.333389	FALSE	1	NA	NA	NA	0
1046	1310	0.16649	0.0769503	1	0.210008	FALSE	1	NA	NA	NA	0
1046	1311	0.0969184	NA	0	NA	NA	1	NA	NA	NA	0
1046	1312	0.0282056	NA	0	NA	NA	1	NA	NA	NA	0
1046	1313	-0.00409596	NA	0	NA	NA	1	NA	NA	NA	0
1046	1314	0.354247	NA	0	NA	NA	1	NA	NA	NA	0
1046	1315	0.0211272	NA	0	NA	NA	1	NA	NA	NA	0
1046	1316	0.0837353	NA	0	NA	NA	1	NA	NA	NA	0
1046	1317	0.126855	NA	0	NA	NA	1	NA	NA	NA	0
1046	1318	0.00118111	NA	0	NA	NA	1	NA	NA	NA	0
1046	1319	0.0167434	NA	0	NA	NA	1	NA	NA	NA	0
1046	1320	-0.0405168	NA	0	NA	NA	1	NA	NA	NA	0
1046	1321	-0.0269554	NA	0	NA	NA	1	NA	NA	NA	0
1046	1322	0.109464	NA	0	NA	NA	1	NA	NA	NA	0
1046	1323	-0.0247491	NA	0	NA	NA	1	NA	NA	NA	0
1046	1324	-0.000467756	NA	0	NA	NA	1	NA	NA	NA	0
1046	1325	0.0909476	NA	0	NA	NA	1	NA	NA	NA	0
1046	1326	0.385233	0.330105	1	0.539237	FALSE	1	NA	NA	NA	0
1046	1327	0.102894	NA	0	NA	NA	1	NA	NA	NA	0
1046	1328	0.0588334	NA	0	NA	NA	1	NA	NA	NA	0
1046	1329	0.0330796	NA	0	NA	NA	1	NA	NA	NA	0
1046	1330	0.0158479	NA	0	NA	NA	1	NA	NA	NA	0
1046	1331	-0.0160007	NA	0	NA	NA	1	NA	NA	NA	0
1046	1332	0.0163381	NA	0	NA	NA	1	NA	NA	NA	0
1046	1333	-0.0189184	NA	0	NA	NA	1	NA	NA	NA	0
1046	1334	0.0195461	NA	0	NA	NA	1	NA	NA	NA	0
1046	1335	0.031922	NA	0	NA	NA	1	NA	NA	NA	0
1046	1336	0.00426018	NA	0	NA	NA	1	NA	NA	NA	0
1046	1337	0.10631	0.48378	1	0.670011	FALSE	1	NA	NA	NA	0
1046	1338	0.00237566	NA	0	NA	NA	1	NA	NA	NA	0
1046	1339	0.032023	NA	0	NA	NA	1	NA	NA	NA	0
1046	1340	0.0402496	NA	0	NA	NA	1	NA	NA	NA	0
1046	1341	0.375207	NA	0	NA	NA	1	NA	NA	NA	0
1046	1342	0.0492397	NA	0	NA	NA	1	NA	NA	NA	0
1046	1343	0.0354746	NA	0	NA	NA	1	NA	NA	NA	0
1046	1344	0.108175	NA	0	NA	NA	1	NA	NA	NA	0
1046	1345	0.0362362	NA	0	NA	NA	1	NA	NA	NA	0
1046	1346	0.0116894	NA	0	NA	NA	1	NA	NA	NA	0
1046	1375	0.308235	NA	0	NA	NA	1	NA	NA	NA	0
1046	1376	0.230038	NA	0	NA	NA	1	NA	NA	NA	0
1046	1377	0.207321	NA	0	NA	NA	1	NA	NA	NA	0
1047	1064	0.318607	NA	0	NA	NA	1	NA	NA	NA	0
1047	1078	0.382711	NA	0	NA	NA	1	NA	NA	NA	0
1047	1116	0.0015203	NA	0	NA	NA	1	NA	NA	NA	0
1047	1145	0.221934	NA	0	NA	NA	1	NA	NA	NA	0
1047	1147	0.617776	0.078899	1	0.213868	FALSE	1	NA	NA	NA	0
1047	1172	0.0503597	NA	0	NA	NA	1	NA	NA	NA	0
1047	1174	0.077615	NA	0	NA	NA	1	NA	NA	NA	0
1047	1278	-0.00690087	NA	0	NA	NA	1	NA	NA	NA	0
1047	1281	0.0740462	NA	0	NA	NA	1	NA	NA	NA	0
1047	1282	0.0902007	NA	0	NA	NA	1	NA	NA	NA	0
[truncated: 63,536 more rows]
