# Supplementary material for: Human olfactory receptor responses to odorants
Source: Sci Data. 2015 Feb 3;2:150002. doi: 10.1038/sdata.2015.2 (PMC4412152; doi:10.1038/sdata.2015.2)
Supplement: Supplementary File 1 [file sdata20152-s3.txt]

#The directory should include ui.R, server.R, DR.tsv, Odors.tsv, PrimaryScreen.tsv, Receptors.tsv, SecondaryScreen.tsv
#You will also need psROC, which you can generate using the Main.Rmd file

require(shiny)
require(ggplot2)

load("psROC")
odors<-read.table("Odors.tsv", header=TRUE,sep='\t')
receptors<-read.table("Receptors.tsv", header=TRUE,sep='\t')
uniOdor<-as.data.frame(unique(psROC$Odor))
colnames(uniOdor) <- "Odor"
allOdor<-merge(uniOdor,odors)
uniOR<-as.data.frame(unique(psROC$OR))
colnames(uniOR) <- "OR"
allOR<-merge(uniOR,receptors)

ORlist<-as.list(allOR$OR[order(allOR$Gene)])
names(ORlist)<-allOR$Gene[order(allOR$Gene)]

odorList<-as.list(allOdor$Odor[order(allOdor$OdorName)])
names(odorList)<-allOdor$OdorName[order(allOdor$OdorName)]

shinyUI(fluidPage(
  theme="simplex.min.css",
  tags$style(type="text/css","label {font-size: 12px;}",".recalculating {opacity: 1.0;}"),
  
  titlePanel("Odorant/Olfactory Receptor Explorer"),
 
  fluidRow(
    column(6,
           h3('Please choose an odor and receptor to graph:'),
           selectInput(inputId='odor', label='Odor:', odorList, selected=1286),
           selectInput('OR', 'Olfactory Receptor:', ORlist, selected=1062)
    )
  ),
  
  fluidRow(
    column(12,
           h3('Screening Data'),
           plotOutput('plot1')
    )
  ),
  
  fluidRow(
    column(6,
           h3('Boxplot of Secondary Screen'),
           plotOutput('plot2')
    ),
    column(6,
           h3('Dose response curve'),
            plotOutput('plot3')
    )
  )
))
