# Supplementary material for: Human olfactory receptor responses to odorants
Source: Sci Data. 2015 Feb 3;2:150002. doi: 10.1038/sdata.2015.2 (PMC4412152; doi:10.1038/sdata.2015.2)
Supplement: Supplementary File 2 [file sdata20152-s4.txt]

require(shiny)
require(ggplot2)
require(drc)
require(plyr)
load("psROC")
ss <- read.table("SecondaryScreen.tsv",header=TRUE)
ss$Concentration <- ss$Concentration *1e-6
dr<-read.table("DR.tsv", header=TRUE)

shinyServer(
  function(input, output) {
    output$oid1 <- renderPrint({input$odor})
    output$oid2 <- renderPrint({input$OR})  
    output$plot1 <- renderPlot({
      temp<-subset(psROC,Odor==input$odor & OR==input$OR)
      myVal<-mean(temp$Baselined)
      p <- ggplot(psROC, aes(x = Baselined)) + geom_freqpoly(binwidth=0.01)+ scale_y_log10()+xlab("Baselined Luciferase Response")+ylab("Log Count")
      p <- p + ggtitle(paste("Baselined Response = ",round(myVal,3)))
      p <- p + geom_vline(xintercept=myVal, color="red")
      print(p)
    }, height=400)
    output$plot2 <- renderPlot({
      temp<-subset(ss,Odor==input$odor & OR==input$OR)
      if (nrow(temp)==0)
        return(NULL)
      else{
        p <- ggplot(data=temp,aes(x=factor(Concentration),y=NormalizedLuc))+geom_boxplot()+ggtitle("Boxplot of Secondary Screen")+xlab("Concentration (log M)")+ylab("Normalized Luciferase Value")
        psROC.sub<-subset(psROC,Odor==input$odor & OR==input$OR)[1,]
        if(psROC.sub$PassedSecondary==TRUE){
          p<-p+ggtitle("Passed Secondary Screen")
        }else{
          p<-p+ggtitle("Did not pass Secondary Screen")
        }
        print(p)
      }
    }, height=400)
    output$plot3 <- renderPlot({
      temp<-subset(dr,Odor==input$odor & OR==input$OR)
      #if it was run on multiple dates, pick one with the highest affinity
      if (length(unique(temp$Date))>1){
        psROC.sub<-subset(psROC,Odor==input$odor & OR==input$OR & PassedDR==TRUE)
        if (nrow(psROC.sub)==0){
          #If none of them passed, then just pick first one
          temp<-subset(temp,temp$Date==temp[1,]$Date)
        }else if (nrow(psROC.sub)>1){
          bestDate<-psROC.sub$DRDate[psROC.sub$EC50==min(psROC.sub$EC50)]
          temp<-subset(temp,temp$Date==bestDate)
        }else {
          temp<-subset(dr,Odor==input$odor & OR==input$OR & Date==psROC.sub$DRDate)
        }        
      }
      if (nrow(temp)==0)
        return(NULL)
      else{
        #get mean and se for plotting
        temp2<-ddply(temp[complete.cases(temp),], .(concentration),function(x) c(mean=mean(x$NormalizedLuc),ymax=mean(x$NormalizedLuc)+sd(x$NormalizedLuc)/sqrt(length(x$NormalizedLuc)),ymin=mean(x$NormalizedLuc)-sd(x$NormalizedLuc)/sqrt(length(x$NormalizedLuc))))
        #p<-ggplot(data=temp[complete.cases(temp),], aes(x=concentration, y = NormalizedLuc)) + geom_point() + scale_x_log10()+xlab("Concentration (uM)")+ylab("Normalized Luciferase Value")
        p<-ggplot(data=temp2, aes(x=concentration, y = mean)) + geom_point() + geom_errorbar(aes(ymax=ymax,ymin=ymin), width=0.2) + scale_x_log10()+xlab("Concentration (log M)")+ylab("Normalized Luciferase Value")
        psROC.sub<-subset(psROC,Odor==input$odor & OR==input$OR & DRDate==temp$Date[1])
        if(psROC.sub$PassedDR==TRUE){
          p<-p+ggtitle(paste("Passed,","Log EC50 =",psROC.sub$EC50))
        }else{
          p<-p+ggtitle("Did not pass")
        }
        #fit curve
        MOD1<-drm(formula = NormalizedLuc ~ concentration, data = temp[complete.cases(temp),],lowerl=c(-10,NA,0.0000000000001),upperl=c(NA,10,0.1), fct = LL.4(fixed=c(1,NA,NA,NA),names=(c("Slope", "Top", "Bottom", "ED"))))
        if (exists("MOD1")){
          eq1 = function(x){summary(MOD1)$coefficients[2,1] + (summary(MOD1)$coefficients[1,1]-summary(MOD1)$coefficients[2,1])/(1+10^((log10(summary(MOD1)$coefficients[3,1]) - x)*1))}
          p<-p+stat_function(fun=eq1)
        }
        print(p)
      } 
    }, height=400)
  }
)
