# Supplementary material for: Human olfactory receptor responses to odorants
Source: Sci Data. 2015 Feb 3;2:150002. doi: 10.1038/sdata.2015.2 (PMC4412152; doi:10.1038/sdata.2015.2)
Supplement: Supplementary File 3 [file sdata20152-s5.txt]

---
title: "Human Olfactory Receptor Responses to Odorants Markdown"
author: "Yun R. Li, Joel D. Mainland"
output: html_document
---
# This markdown file walks through how to generate figure 4 from the raw data
# This requires 5 files available at http://dx.doi.org/10.6084/m9.figshare.979135 : Odors.tsv, Receptors.tsv, PrimaryScreen.tsv, SecondaryScreen.tsv, DR.tsv

Load required packages (suppressed):
```{r, include=FALSE}
require(ggplot2)
require(pROC)
require(reshape2)
require(plyr)
require(drc)
require(gridExtra)
```

## Read in odor and receptor information
```{r}
odors<-read.table("Odors.tsv", header=TRUE,sep='\t')
receptors<-read.table("Receptors.tsv", header=TRUE,sep='\t')
```
                  

## Read in the primary screen data and normalize by Renilla Luciferase

```{r}
#Load data
ps_full <- read.table("PrimaryScreen.tsv", header=TRUE)

# Use the commented code below to remove the mouse receptors
# #Remove mouse receptors, used as positive controls and standard
# mouse <- c("2092","2147","2214","2319","2878") 
# #remove positive controls
# ps <- ps_full[!ps_full$OR%in%mouse,]
ps<-ps_full
ps$NormalizedLuc <- ps$Luc/ps$RL

#For each test well, find the matching no-odor control
ps1 <- subset(ps, Odor != 9999) #Has an odor
ps0 <- subset(ps, Odor == 9999) #no-odor control
colnames(ps0) <- c("Plate0", "Well0", "Concentration0", "Luc0","RL0", "OR", "Odor0", "Date", "NormalizedLucBase")
psmerge <- merge(ps1, ps0, by.x=c("OR", "Date"), by.y=c("OR","Date"))
psmerge$Baselined <- psmerge$NormalizedLuc-psmerge$NormalizedLucBase
psmerge$PrimaryScreenRank <- length(psmerge$NormalizedLucBase) - rank(psmerge$Baselined, ties.method ="min")

#Histogram of the screening results
ggplot(psmerge, aes(x = Baselined)) + geom_freqpoly(binwidth=0.01)+ scale_y_log10()
```


## Read in the secondary screen data, run ANOVAs on each OR/odor pair
```{r}
ss <- read.table("SecondaryScreen.tsv",header=TRUE)
#apply the ANOVA:
ssResults <- ddply(ss, .(Odor,OR), function(x) summary(aov(NormalizedLuc~Concentration,data=x))[[1]][["Pr(>F)"]][1])
names(ssResults)[3]<-"UncorrectedSecondaryP"
ssResults$TestedInSecondary <- (1)
#Correct for multiple comparisons--False Discovery Rate
ssResults$SecondaryP <- p.adjust(ssResults$UncorrectedSecondaryP,method="fdr")
ssResults$PassedSecondary <-ssResults$SecondaryP<0.05
```

## Read in the dose-response data, define a function for fitting the data with a 3-parameter dose-response curve

```{r, warning=FALSE, error=FALSE}
dr <- read.table("DR.tsv",header=TRUE) 
#Define a function for fitting the data with a 3-parameter dose-response curve
plotDR<-function(x, DRdata=dr, graph=FALSE,verbose=FALSE) {
  tryCatch({
    MOD1<-drm(formula = NormalizedLuc ~ concentration, data = x[complete.cases(x),],lowerl=c(-10,NA,0.0000000000001),upperl=c(NA,10,0.01), fct = LL.4(fixed=c(1,NA,NA,NA),names=(c("Slope", "Top", "Bottom", "ED"))))
    #Is top different from bottom--95% limit is 1.96 x SE
    TvB<-summary(MOD1)$coefficients[1,1]-(1.96*summary(MOD1)$coefficients[1,2])>summary(MOD1)$coefficients[2,1]+(1.96*summary(MOD1)$coefficients[2,2])
    #Standard deviation of EC50 is less than 0.5 log units
    #drc gives asymmetric EC50 errors, so check both sides
    EDerror <- ED(MOD1,50,interval="delta",display=FALSE)
    #   SDEC50  <- (EDerror[1]-EDerror[3])/1.96 < 0.5 & (EDerror[1]-EDerror[4])/1.96 < 0.5
    SDEC50 <- EDerror[4]-EDerror[3]/2 #half of the full 95% CI--just report it for now, make a judgement later
    ####
    #Different from clean?
    #fit clean with same odor and date
    justVector<-subset(DRdata,OR==999 & Odor==x$Odor[1] & Date==x$Date[1])
    combinedData<-rbind(x,justVector)
    #Fit just vector
    tryCatch({MOD2<-drm(formula = NormalizedLuc ~ concentration, data = justVector[complete.cases(justVector),],lowerl=c(NA,-10,0.0000000000001),upperl=c(10,NA,0.01), fct = LL.4(fixed=c(1,NA,NA,NA),names=(c("Slope", "Top", "Bottom", "ED"))))},error=function(e){cat("ERROR :",conditionMessage(e), "\n")})
    #If OR converges and vector does not, then it passes the test
    #Otherwise, carry out extra sum of squares test
    if (exists("MOD1") & exists("MOD2")){
      if (summary(MOD2)$coefficients[1,1]<summary(MOD2)$coefficients[2,1]){
        if(verbose==TRUE){print("Vector was inhibited by odorant")}
        differentFromVector <- TRUE
      }else{
        #Fit OR and vector
        tryCatch({
          combinedModel<-drm(formula = NormalizedLuc ~ concentration, data = combinedData[complete.cases(combinedData),], fct = LL.4(fixed=c(1,NA,NA,NA),names=(c("Slope", "Top", "Bottom", "ED"))))
        },error=function(e){cat("ERROR :",conditionMessage(e), "\n")})
        if (exists("combinedModel")){
          #If Vector affinity is significant AND If OR doesn't have higher affinity, then it fails
          if (summary(MOD2)$coefficients[3,4] < 0.05 & summary(MOD1)$coefficients[3,1]+(1.96*summary(MOD1)$coefficients[3,2]) > summary(MOD2)$coefficients[3,1]){
            if(verbose==TRUE){print("OR does not have a higher affinity than Vector")}
            differentFromVector <- FALSE
          }else{
            SScombined=sum((residuals(combinedModel)^2))
            SSseparate=sum((residuals(MOD1)^2))+sum((residuals(MOD2)^2))
            DFcombined=combinedModel$df.residual
            DFseparate=MOD1$df.residual+MOD2$df.residual
            Fratio=((SScombined-SSseparate)/(DFcombined-DFseparate))/(SSseparate/DFseparate)
            p <- pf(Fratio,abs(DFseparate-DFcombined),DFseparate,lower.tail=F)
            if(verbose==TRUE){print("Sum of Squares Test")}
            differentFromVector <- p < 0.05
          }
        }else{
          if(verbose==TRUE){print("Combined model did not converge")}
          differentFromVector <- TRUE
        }
      }
    }else{
      if(verbose==TRUE){print("Vector did not converge")}
      differentFromVector <- TRUE
    }

    if (graph==TRUE){
      cbPalette <- c("#000000","#0072B2")
      p<-ggplot(data=combinedData[complete.cases(combinedData), ], aes(x=concentration, y = NormalizedLuc, color=factor(OR))) + geom_point() +scale_colour_manual(values=cbPalette)+ scale_x_log10()+ggtitle(paste("EC50 =",round(log10(summary(MOD1)$coefficients[3,1]))))      
      #Y=Bottom + (Top-Bottom)/(1+10^((LogEC50-X)*HillSlope))
      eq1 = function(x){summary(MOD1)$coefficients[2,1] + (summary(MOD1)$coefficients[1,1]-summary(MOD1)$coefficients[2,1])/(1+10^((log10(summary(MOD1)$coefficients[3,1]) - x)*1))}
      p<-p+stat_function(fun=eq1)
      if (exists("MOD2")){
        eq2 = function(x){summary(MOD2)$coefficients[2,1] + (summary(MOD2)$coefficients[1,1]-summary(MOD2)$coefficients[2,1])/(1+10^((log10(summary(MOD2)$coefficients[3,1]) - x)*1))}
        p<-p+stat_function(fun=eq2,color="#000000")
      }      
      print(p)
    }
    EC50=round(log10(summary(MOD1)$coefficients[3,1]))
    output=c(EC50,TvB,SDEC50,differentFromVector)
    return(output)

  },error=function(e){cat("ERROR :",conditionMessage(e), "\n")})
return(c(NA,NA,NA,0))    
}
```

## Fit all odor/OR combinations
```{r, include=FALSE}
#Note that this will generate several warnings in the console, as non-responsive ORs will not be fit by a sigmoid:
DRresults<-suppressMessages(ddply(dr,.(Odor,OR,Date),function(x) c(EC50=plotDR(x,DRdata=dr), OR=x$OR[1], Odor=x$Odor[1])))
```

```{r}
# Note that the commented line below will generate several warnings in the console, as non-responsive ORs will not be fit by a sigmoid.  It is suppressed in the markdown output.
# DRresults<-suppressMessages(ddply(dr,.(Odor,OR,Date),function(x) c(EC50=plotDR(x,DRdata=dr), OR=x$OR[1], Odor=x$Odor[1])))
names(DRresults)=c("DRDate","EC50","TvB","SDEC50","DifferentFromVector","OR","Odor")
#Add odor and receptor names
addOdors<-merge(DRresults,odors[,c(1,3)],all.x=TRUE)
DR<-merge(addOdors,receptors[,c(1,2)],all.x=TRUE)
DR <- unique(DR)
DR$PassedDR <- (DR$TvB==1 & DR$SDEC50<0.0015 & DR$DifferentFromVector==1)
DR$PassedDR[is.na(DR$PassedDR)] <- FALSE
DR$TestedInDR <- (1)
```

## Merge the three data sets:
```{r}
psROC1 <- merge(psmerge[,c("OR","Odor","Baselined")], ssResults, by.x=c("OR","Odor"), by.y=c("OR","Odor"), all.x=TRUE)
psROC1$TestedInPrimary<-1
psROC1$TestedInSecondary[is.na(psROC1$TestedInSecondary)] <- 0 
# psROC1$SecondaryP[is.na(psROC1$SecondaryP)] <- 0
# psROC1$PassedSecondary[is.na(psROC1$PassedSecondary)] <- 0

psROC <- merge(psROC1, DR[,c("OR","Odor","EC50","PassedDR","DRDate")], by.x=c("OR","Odor"), by.y=c("OR","Odor"), all=TRUE)
psROC$TestedinDR<-1
psROC$TestedinDR[is.na(psROC$PassedDR)] <- 0 
psROC$TestedInSecondary[is.na(psROC$TestedInSecondary)] <- 0 
psROC$TestedInPrimary[is.na(psROC$Baselined)] <- 0
save(psROC, file="psROC")
```

## Set up code to make ROC figures with ggplot
```{r}
#Code modified from Kate Nambiar http://www.rrandomness.com/r/simple-roc-plots-with-ggplot2-part-1/
rocdata <- function(grp, pred){
  # Produces x and y co-ordinates for ROC curve plot
  # Arguments: grp - labels classifying subject status
  #            pred - values of each observation
  # Output: List with 2 components:
  #         roc = data.frame with x and y co-ordinates of plot
  #         stats = data.frame containing: area under ROC curve, p value, upper and lower 95% confidence interval
  
  grp <- as.factor(grp)
  if (length(pred) != length(grp)) {
    stop("The number of classifiers must match the number of data points")
  } 
  
  if (length(levels(grp)) != 2) {
    stop("There must only be 2 values for the classifier")
  }
  
  grpUse<-complete.cases(grp)
  predUse<-complete.cases(pred)
  grp<-grp[grpUse & predUse]
  pred<-pred[grpUse & predUse]
  a <- apply(table(grp, pred), 1, cumsum)
  tn <- a[,1]
  fn <- a[,2]
  tp <- fn[length(fn)] - fn
  fp <- tn[length(tn)] - tn
  tpr <- tp / (tp + fn)
  fpr <- fp / (fp + tn)
  roc = data.frame(x = fpr, y = tpr)
  roc <- roc[order(roc$x, roc$y),]
  
  i <- 2:nrow(roc)
  auc <- (roc$x[i] - roc$x[i - 1]) %*% (roc$y[i] + roc$y[i - 1])/2
  
  pos <- as.numeric(pred[grp == levels(grp)[2]])
  neg <- as.numeric(pred[grp == levels(grp)[1]])
  q1 <- auc/(2-auc)
  q2 <- (2*auc^2)/(1+auc)
  se.auc <- sqrt((   (auc * (1 - auc)) + ((length(pos) -1)*(q1 - auc^2)) + ((length(neg) -1)*(q2 - auc^2)))/(as.numeric(length(pos))*as.numeric(length(neg))))
  ci.upper <- auc + (se.auc * 0.96)
  ci.lower <- auc - (se.auc * 0.96)
  
  se.auc.null <- sqrt((1 + length(pos) + length(neg))/(12*length(pos)*length(neg)))
  z <- (auc - 0.5)/se.auc.null
  p <- 2*pnorm(-abs(z))
  
  stats <- data.frame (auc = auc,
                       p.value = p,
                       ci.upper = ci.upper,
                       ci.lower = ci.lower
  )
  
  return (list(roc = roc, stats = stats))
}

rocplot.single <- function(grp, pred, title = "ROC Plot", p.value = FALSE){
  require(ggplot2)
  plotdata <- rocdata(grp, pred)
  
  if (p.value == TRUE){
    annotation <- with(plotdata$stats, paste("AUC=",signif(auc, 2), " (P=", signif(p.value, 2), ")", sep=""))
  } else {
    annotation <- with(plotdata$stats, paste("AUC=",signif(auc, 2), " (95%CI ", signif(ci.lower, 2), " - ", signif(ci.upper, 2), ")", sep=""))
  }
  
  p <- ggplot(plotdata$roc, aes(x = x, y = y, colour="red")) +
    geom_hline(yintercept=0, colour="grey") + 
    geom_vline(xintercept=0, colour="grey") +
    geom_abline(aes(intercept = 0, slope = 1, colour="black"), linetype="dashed") +
    geom_line() +
    theme_bw() +
    scale_x_continuous("False Positive Rate (1-Specificity)") +
    scale_y_continuous("True Positive Rate (Sensitivity)") +
    scale_linetype_manual(values=c("dashed", "solid")) +
    scale_colour_manual(labels = c("line of no discrimination",annotation), values = c("black", "red")) +
    guides(colour = guide_legend(reverse = TRUE)) +
    theme(plot.title = element_blank(), 
         axis.title.x = element_text(face="bold", size=10),
         axis.title.y = element_text(face="bold", size=10, angle=90),
         panel.grid.major = element_blank(),
         panel.grid.minor = element_blank(),
         legend.justification=c(1,0), 
         legend.position=c(1,0.02),
         legend.title=element_blank(),
         legend.key = element_blank()
                
    )
  return(p)
}
```

## How well does the primary screen predict which odor/receptor pairs pass the secondary screen?

```{r}
rocplot.single(psROC$PassedSecondary, psROC$Baselined,title="Primary predicts secondary")
```

## How well does the primary screen predict which odor/receptor pairs pass the dose-response?

```{r}
rocplot.single(psROC$PassedDR, psROC$Baselined,title="Primary predicts DR")
```

## How well does the secondary screen predict which odor/receptor pairs pass the dose-reponse?

```{r}
rocplot.single(psROC$PassedDR, -psROC$SecondaryP)
```

## Generate table 1
```{r}
write.table(psROC,file="Table1.tsv",sep="\t",row.names = FALSE)
```

## Generate table 2: EC50s for each OR/odor combination that passed our criteria
```{r}
EC50Table<-subset(psROC,TestedinDR==TRUE & OR!=999 & !is.na(EC50) & PassedDR==TRUE)
EC50Table<-EC50Table[,c("OR","Odor","EC50")]
odors<-read.table("Odors.tsv", header=TRUE,sep='\t')
receptors<-read.table("Receptors.tsv", header=TRUE,sep='\t')
addOdors<-merge(EC50Table,odors[,c(1,3)],all.x=TRUE)
EC50FinalTable<-merge(addOdors,receptors[,c(1,2)],all.x=TRUE)
EC50FinalTable <- EC50FinalTable[order(EC50FinalTable$Gene)]
write.table(EC50FinalTable,file="Table2.tsv",sep="\t",row.names = FALSE)
```

## Generate Figure 2
```{r}
OR <- c(1529,1044,1607,1609,1282,1073,1747,1536,1411,1115,1502,1034,1765,1298,1727,1142,1195,1581,1272,1738,1589,1037,1062,1129,1183)
Odor <- c(1024,1328,1316,1115,1274,1300,1300,1300,1309,1115,1311,1101,1315,1290,1024,1396,1282,1388,1346,1346,1309,1379,1286,1325,1191)
Date <- c(070811,52411,112310,60311,60311,121410,52411,121410,113010,120310,42611,11911,60311,52411,120710,20111,111210,22211,120710,121010,52411,121010,52411,52411,113010)
OdorAbbrev <- c("+CAR","LIN","GA","COUM","OTHI","C3HEX","C3HEX","C3HEX","EUG","COUM","EUGME","ANIS","ANDI","AND","+CAR","DMHDMF","+MEN","3PPP","VAN","VAN","EUG","LYR","2EF","IVA","APA")
Gene <- c("OR1A1","OR1C1","OR2A25","OR2B11","OR2C1","OR2J2","OR2J3","OR2W1","OR4Q3","OR5P3","OR5K1","OR6P1","OR7C1","OR7D4","OR8B3","OR8D1","OR8K3","OR10A6","OR10G3","OR10G4","OR10G7","OR10J5","OR11A1","OR51E1","OR51L1")
Figure2 <- data.frame(OR,Odor,Date,OdorAbbrev,Gene)

addOdors<-merge(dr,odors[,c(1,3)],all.x=TRUE)
dr.full<-merge(addOdors,receptors[,c(1,2)],all.x=TRUE)

#
rm(InitialFit)
rm(InitialFit2)
rm(MOD1)
rm(MOD2)

pdf("Figure2.pdf",height=8.5,width=11)
pushViewport(viewport(layout = grid.layout(5, 5)))
col.pos=1
# for (i in 1:nrow(Figure2)){
for (i in 1:nrow(Figure2)){
  x<-subset(dr.full,OR==Figure2$OR[i] & Odor==Figure2$Odor[i] & Date==Figure2$Date[i])
  #Initial fit
  InitialFit<-drm(formula = NormalizedLuc ~ concentration, data = x[complete.cases(x),],lowerl=c(-10,NA,0.0000000000001),upperl=c(NA,10,0.01), fct = LL.4(fixed=c(1,NA,NA,NA),names=(c("Slope", "Top", "Bottom", "ED"))))
  #Normalize so that top is 1 and bottom is 0
  x$RenormLuc<-(x$NormalizedLuc-summary(InitialFit)$coefficients[2,1])/(summary(InitialFit)$coefficients[1,1]-summary(InitialFit)$coefficients[2,1])
  #Fit normalized data
  MOD1<-drm(formula = RenormLuc ~ concentration, data = x[complete.cases(x),],lowerl=c(0.5,-0.5,0.0000000000001),upperl=c(2,0.5,0.01), fct = LL.4(fixed=c(1,NA,NA,NA),names=(c("Slope", "Top", "Bottom", "ED"))))
  #Add vector control with same odor and date
  justVector<-subset(dr.full,OR==999 & Odor==x$Odor[1] & Date==x$Date[1])
  #Normalize using InitialFit
  justVector$RenormLuc<-(justVector$NormalizedLuc-summary(InitialFit)$coefficients[2,1])/(summary(InitialFit)$coefficients[1,1]-summary(InitialFit)$coefficients[2,1])
  #Fit just vector
  tryCatch({InitialFit2<-drm(formula = RenormLuc ~ concentration, data = justVector[complete.cases(justVector),],lowerl=c(NA,-10,0.0000000000001),upperl=c(10,NA,NA), fct = LL.4(fixed=c(1,NA,NA,NA),names=(c("Slope", "Top", "Bottom", "ED"))))},error=function(e){cat("ERROR :",conditionMessage(e), "\n")})
  #Now baseline vector for easier comparison
  if (exists("InitialFit2")){
    justVector$RenormLuc<-justVector$RenormLuc-summary(InitialFit2)$coefficients[2,1]
    }else{
      justVector$RenormLuc <- justVector$RenormLuc-mean(subset(justVector,concentration==1e-12)$RenormLuc,na.rm=TRUE)
    }
  #Refit baselined
  tryCatch({MOD2<-drm(formula = RenormLuc ~ concentration, data = justVector[complete.cases(justVector),],lowerl=c(0.5,-0.5,0.0000000000001),upperl=c(2,0.5,NA), fct = LL.4(fixed=c(1,NA,NA,NA),names=(c("Slope", "Top", "Bottom", "ED"))))},error=function(e){cat("ERROR :",conditionMessage(e), "\n")})
  combinedData<-rbind(x,justVector)
  
  #get mean and se for plotting
  plotData<-ddply(combinedData[complete.cases(combinedData), ], .(concentration,OR),function(x) c(mean=mean(x$RenormLuc),ymax=mean(x$RenormLuc)+sd(x$RenormLuc)/sqrt(length(x$RenormLuc)),ymin=mean(x$RenormLuc)-sd(x$RenormLuc)/sqrt(length(x$RenormLuc))))     
  p<-ggplot(data=plotData, aes(x=concentration, y = mean, shape=factor(OR))) + geom_point(size=5) + geom_errorbar(aes(ymax=ymax,ymin=ymin), width=0.2) +scale_colour_manual(values=cbPalette)+ scale_x_log10(limits = c(1e-12, 1e-2),breaks=c(1e-12,1e-10,1e-8,1e-6,1e-4,1e-2),labels=c("-12","","-8","","-4",""))+scale_y_continuous(limits = c(-0.1, 1.5),labels=c("0","","1",""))+scale_shape_manual(values=c(4,1))+ggtitle(paste(Figure2$Gene[i],Figure2$OdorAbbrev[i]))+xlab("")+ylab("")      
  
  #Y=Bottom + (Top-Bottom)/(1+10^((LogEC50-X)*HillSlope))
  eq1 = function(x){summary(MOD1)$coefficients[2,1] + (summary(MOD1)$coefficients[1,1]-summary(MOD1)$coefficients[2,1])/(1+10^((log10(summary(MOD1)$coefficients[3,1]) - x)*1))}
  p<-p+stat_function(fun=eq1,size=2)
  if (exists("MOD2")){
    eq2 = function(x){summary(MOD2)$coefficients[2,1] + (summary(MOD2)$coefficients[1,1]-summary(MOD2)$coefficients[2,1])/(1+10^((log10(summary(MOD2)$coefficients[3,1]) - x)*1))}
    p<-p+stat_function(fun=eq2,color="#000000",linetype="dotted")
    }
  #   print(p, vp = viewport(layout.pos.row = ceiling(i/5), layout.pos.col = (i/5-(ceiling(i/5)-1))*5 ))
  print(p+theme(axis.line=element_line(color="black"),panel.grid.major = element_blank(),panel.grid.minor = element_blank(),panel.border = element_blank(),panel.background = element_blank(),legend.position="none"), vp = viewport(layout.pos.row = ceiling(i/5), layout.pos.col = col.pos ))
  col.pos <- col.pos+1
  if(col.pos==6){
    col.pos <- 1
  }
  rm(InitialFit)
  rm(InitialFit2)
  rm(MOD1)
  rm(MOD2)
}
dev.off()

```

## Generate Figure 2 without normalizing to range between 0 and 1 (Supplementary Figure 1)
```{r}
OR <- c(1529,1044,1607,1609,1282,1073,1747,1536,1411,1115,1502,1034,1765,1298,1727,1142,1195,1581,1272,1738,1589,1037,1062,1129,1183)
Odor <- c(1024,1328,1316,1115,1274,1300,1300,1300,1309,1115,1311,1101,1315,1290,1024,1396,1282,1388,1346,1346,1309,1379,1286,1325,1191)
Date <- c(070811,52411,112310,60311,60311,121410,52411,121410,113010,120310,42611,11911,60311,52411,120710,20111,111210,22211,120710,121010,52411,121010,52411,52411,113010)
OdorAbbrev <- c("+CAR","LIN","GA","COUM","OTHI","C3HEX","C3HEX","C3HEX","EUG","COUM","EUGME","ANIS","ANDI","AND","+CAR","DMHDMF","+MEN","3PPP","VAN","VAN","EUG","LYR","2EF","IVA","APA")
Gene <- c("OR1A1","OR1C1","OR2A25","OR2B11","OR2C1","OR2J2","OR2J3","OR2W1","OR4Q3","OR5P3","OR5K1","OR6P1","OR7C1","OR7D4","OR8B3","OR8D1","OR8K3","OR10A6","OR10G3","OR10G4","OR10G7","OR10J5","OR11A1","OR51E1","OR51L1")
Figure2 <- data.frame(OR,Odor,Date,OdorAbbrev,Gene)

addOdors<-merge(dr,odors[,c(1,3)],all.x=TRUE)
dr.full<-merge(addOdors,receptors[,c(1,2)],all.x=TRUE)

#
rm(InitialFit)
rm(InitialFit2)
rm(MOD1)
rm(MOD2)

pdf("Supplementary Figure 1.pdf",height=8.5,width=11)
pushViewport(viewport(layout = grid.layout(5, 5)))
col.pos=1
# for (i in 1:nrow(Figure2)){
for (i in 1:nrow(Figure2)){
  x<-subset(dr.full,OR==Figure2$OR[i] & Odor==Figure2$Odor[i] & Date==Figure2$Date[i])
  #Initial fit
  InitialFit<-drm(formula = NormalizedLuc ~ concentration, data = x[complete.cases(x),],lowerl=c(-10,NA,0.0000000000001),upperl=c(NA,10,0.01), fct = LL.4(fixed=c(1,NA,NA,NA),names=(c("Slope", "Top", "Bottom", "ED"))))
  #Skip normalization
  MOD1<-InitialFit
  #Add vector control with same odor and date
  justVector<-subset(dr.full,OR==999 & Odor==x$Odor[1] & Date==x$Date[1])
  #Fit just vector
  tryCatch({MOD2<-drm(formula = NormalizedLuc ~ concentration, data = justVector[complete.cases(justVector),],lowerl=c(NA,-10,0.0000000000001),upperl=c(10,NA,NA), fct = LL.4(fixed=c(1,NA,NA,NA),names=(c("Slope", "Top", "Bottom", "ED"))))},error=function(e){cat("ERROR :",conditionMessage(e), "\n")})
  
#   tryCatch({InitialFit2<-drm(formula = NormalizedLuc ~ concentration, data = justVector[complete.cases(justVector),],lowerl=c(NA,-10,0.0000000000001),upperl=c(10,NA,NA), fct = LL.4(fixed=c(1,NA,NA,NA),names=(c("Slope", "Top", "Bottom", "ED"))))},error=function(e){cat("ERROR :",conditionMessage(e), "\n")})
#   #Now baseline vector for easier comparison
#   if (exists("InitialFit2")){
#     justVector$NormalizedLuc<-justVector$NormalizedLuc-summary(InitialFit2)$coefficients[2,1]
#     }else{
#       justVector$NormalizedLuc <- justVector$NormalizedLuc-mean(subset(justVector,concentration==1e-12)$NormalizedLuc,na.rm=TRUE)
#     }
#   #Refit baselined
#   tryCatch({MOD2<-drm(formula = NormalizedLuc ~ concentration, data = justVector[complete.cases(justVector),],lowerl=c(0.5,-0.5,0.0000000000001),upperl=c(2,0.5,NA), fct = LL.4(fixed=c(1,NA,NA,NA),names=(c("Slope", "Top", "Bottom", "ED"))))},error=function(e){cat("ERROR :",conditionMessage(e), "\n")})
  
  combinedData<-rbind(x,justVector)
  
  #get mean and se for plotting
  plotData<-ddply(combinedData[complete.cases(combinedData), ], .(concentration,OR),function(x) c(mean=mean(x$NormalizedLuc),ymax=mean(x$NormalizedLuc)+sd(x$NormalizedLuc)/sqrt(length(x$NormalizedLuc)),ymin=mean(x$NormalizedLuc)-sd(x$NormalizedLuc)/sqrt(length(x$NormalizedLuc))))     
  p<-ggplot(data=plotData, aes(x=concentration, y = mean, shape=factor(OR))) + geom_point(size=5) + geom_errorbar(aes(ymax=ymax,ymin=ymin), width=0.2) +scale_colour_manual(values=cbPalette)+ scale_x_log10(limits = c(1e-12, 1e-2),breaks=c(1e-12,1e-10,1e-8,1e-6,1e-4,1e-2),labels=c("-12","","-8","","-4",""))+scale_shape_manual(values=c(4,1))+ggtitle(paste(Figure2$Gene[i],Figure2$OdorAbbrev[i]))+xlab("")+ylab("")      
  
  #Y=Bottom + (Top-Bottom)/(1+10^((LogEC50-X)*HillSlope))
  eq1 = function(x){summary(MOD1)$coefficients[2,1] + (summary(MOD1)$coefficients[1,1]-summary(MOD1)$coefficients[2,1])/(1+10^((log10(summary(MOD1)$coefficients[3,1]) - x)*1))}
  p<-p+stat_function(fun=eq1,size=2)
  if (exists("MOD2")){
    eq2 = function(x){summary(MOD2)$coefficients[2,1] + (summary(MOD2)$coefficients[1,1]-summary(MOD2)$coefficients[2,1])/(1+10^((log10(summary(MOD2)$coefficients[3,1]) - x)*1))}
    p<-p+stat_function(fun=eq2,color="#000000",linetype="dotted")
    }
  #   print(p, vp = viewport(layout.pos.row = ceiling(i/5), layout.pos.col = (i/5-(ceiling(i/5)-1))*5 ))
  print(p+theme(axis.line=element_line(color="black"),panel.grid.major = element_blank(),panel.grid.minor = element_blank(),panel.border = element_blank(),panel.background = element_blank(),legend.position="none"), vp = viewport(layout.pos.row = ceiling(i/5), layout.pos.col = col.pos ))
  col.pos <- col.pos+1
  if(col.pos==6){
    col.pos <- 1
  }
  rm(InitialFit)
  rm(InitialFit2)
  rm(MOD1)
  rm(MOD2)
}
dev.off()

```
